# Supplementary material for: Large-scale analysis of small molecule-RNA interactions using multiplexed RNA structure libraries
Source: Commun Chem. 2024 May 1;7:98. doi: 10.1038/s42004-024-01181-8 (PMC11865577; doi:10.1038/s42004-024-01181-8)
Supplement: Supplementary file 4 — Supplementary Data 1 [file 42004_2024_1181_MOESM4_ESM.csv]

Name	RNAID	Sequence	Zscore_BindingScore	BindingScore	CV	CV_N5	Class
hsa-mir-4520-1	1993	CCAAAUCAGAAAAGGAUUUGG	4.828511470408355	2.4321735500000004	0.12319623822984983	0.14429040546268776	premiRNA
hsa-mir-6847	238	GAGCUGGAAGGAGUGGGCCUGGCUC	4.2601308311507715	2.27982755	0.095846838624461	0.13619986568454537	premiRNA
hsa-mir-486-2	372	CCCGAGCUGGGCAGCAUGAAGGGCCUCGGG	3.9359771611060768	2.1929429666666658	0.043426034806011336	0.07331217490530227	premiRNA
hsa-mir-125a	857	CUGUGAGGACAUCCAGGGUCACAG	3.7646802984014096	2.1470293833333343	0.19127735213042238	0.24702498926650374	premiRNA
hsa-mir-5585	530	UCGAGAGGUCAGAGGAUUGCUCCUGA	3.5613686691093416	2.0925347166666666	0.23945478823743957	0.25927611007872525	premiRNA
hsa-mir-4684	2009	AACAUACAUUUGUCUUGGUGUGUU	3.345035427657008	2.0345498000000006	0.16113168218868912	0.25344972808755584	premiRNA
hsa-mir-139	912	UCCAGUGUGGCUCGGAGGCUGGA	3.3124476641206995	2.025815133333333	0.06053667537577899	0.10758060427121026	premiRNA
hsa-mir-3137	1664	GGGUGUAUGGUAUAGGGGUAGCCU	3.312262054148647	2.0257653833333342	0.0828924535926058	0.14187664421284646	premiRNA
hsa-mir-6885	1604	AAAGCCAGGGACCCUGAGAGGCUUU	3.289907400529089	2.0197735500000005	0.020846432555792997	0.1093165640743885	premiRNA
hsa-mir-3185	1180	GCGGGAGCCAGGCCGC	3.259659193173235	2.0116659666666656	0.043565455771572704	0.29601905919399546	premiRNA
hsa-mir-4294	1917	GGGCCAUGUCUGUGAGGGCCCA	3.1974083445045562	1.99498055	0.07797172110390872	0.12173008943437616	premiRNA
hsa-mir-7845	1305	UGGCGACACUCGCGCCAGCUCCCGGGACGGCUGGGCUCGGGCUGGUCGCCGA	3.144714699422215	1.9808567999999998	0.08713783079424493	0.10174279939321296	premiRNA
hsa-mir-6790	1565	GUUCGGGGGUUCCGACGGCGAC	3.093132848745366	1.9670310500000003	0.06510689273310347	0.15662624548953782	premiRNA
hsa-mir-7849	1039	UGACUACUUCGAAAAUGGGAAGUAGACA	3.0437295057305036	1.9537892166666673	0.12003537799667072	0.22717199954165376	premiRNA
hsa-mir-345	1965	GGGCUCGUGAUGGCUGGUGGGCCC	2.999155752842843	1.9418418833333337	0.1611754603226478	0.18491558623697144	premiRNA
hsa-mir-4270	401	GGGCAGAAAUAGAUGGCCU	2.967866015493036	1.9334551333333334	0.1423083601890874	0.1876518290929358	premiRNA
hsa-mir-1233-2_1233-1	405	GGCAGGGGGAGCUGCAGGGCUAUGGGAGGGGCCCCAGCGUCUGA	2.9559338126159966	1.9302568833333336	0.07198250980281683	0.1377197070604838	premiRNA
hsa-mir-3975	137	UAUUUCAAAAGACUAGAGGUAGGAAAUGAG	2.939975085872766	1.9259793833333336	0.1058813484352053	0.12961291914211412	premiRNA
hsa-mir-6832	1628	GGGUCAGUGGCAGAGCCAGGCAGAUGCUGACCC	2.9335847552770034	1.9242665499999998	0.16755905953399308	0.18505428375430355	premiRNA
hsa-mir-564	1118	AGGCAACAUGGCCGAGAGGCCGGGGCCU	2.9287833330953146	1.9229796000000015	0.15037358664751374	0.23594330780447528	premiRNA
hsa-mir-3656	1940	CGAGGUGGGCUAGGCUCGGGCCCGUGGCG	2.8874048698673174	1.911888716666666	0.05581542065404949	0.21585910956749507	premiRNA
hsa-mir-4516	128	GGGCAGGGAGGGCAGGGCAGGCUCUGGGGUGGGGGGUCUGUGAGUCAGCCACGGCUC	2.8862010477369884	1.9115660499999994	0.04438720769776615	0.15586958030076625	premiRNA
hsa-mir-4792	184	UGGCCUGGCAGUGCGUCGGAAGAACAGGGCGGGUGGGGCC	2.844942158370399	1.9005072166666672	0.08760843833112039	0.17240386825107867	premiRNA
hsa-mir-6743	2027	GGCCCCAGGAAGAAGGGCCUGGUGGAGCC	2.823275847260281	1.8946998833333335	0.1152084893857065	0.16294123767959215	premiRNA
hsa-mir-516b-2	711	AGCACUUUGUGUUUUGUGAAAGAAAGUGCU	2.815343430464516	1.8925737166666678	0.03114482127586524	0.1779621375851884	premiRNA
hsa-mir-5681b	179	UAGUCUAAUAGGGACUA	2.7635380394695543	1.8786880499999998	0.15367812518205617	0.2130629584444402	premiRNA
hsa-mir-4649	1637	CAGAGGGGCUGGCAGUACUGCUCUG	2.7471241485737403	1.87428855	0.027758643320663957	0.18669376672798793	premiRNA
hsa-mir-6850	1717	CGGGGCGGGAGGGGAAGGGACGCCCG	2.744183924946024	1.8735004666666668	0.04109446495615499	0.1364672949155238	premiRNA
hsa-mir-4482	1955	GAAAUGUGUGGAAGAUGGCAUUUC	2.7420159880362105	1.8729193833333326	0.04763384097107869	0.1477721523707986	premiRNA
hsa-mir-4793	852	CAGAGGGAGGCCAAGAAGACCUCUG	2.733053233807614	1.8705170499999995	0.09572926809754234	0.1305149540789246	premiRNA
hsa-mir-19b-2	1402	CAUUUCAGCGUAUAUAUGUAUAUGUGGCUGUG	2.7076274657760253	1.8637020499999994	0.10227576765718627	0.17680900565316077	premiRNA
hsa-mir-142	294	UACUAACAGCACUGGAGGGUGUA	2.6819685193875813	1.8568245499999996	0.20257038801289223	0.24725555253529213	premiRNA
hsa-mir-3127	1065	GGGAAGGAGAAGGGACGCUUCCC	2.6806157740133396	1.8564619666666662	0.1270245098328042	0.2442655632513689	premiRNA
hsa-mir-8059	1947	AGGCUUGGCACUUGAGGGAAAGCCU	2.6691275427277548	1.8533827166666665	0.07896911926230338	0.2590158796017096	premiRNA
hsa-mir-548ao	25	UUUUGCAGUUGAAAGUAAUGGCAAAG	2.638571229036379	1.8451925499999995	0.16027577078333768	0.19189131252828567	premiRNA
hsa-mir-30e	1503	GAAGCUGUAAGGUGUUCAGAGGAGCUUU	2.6269875500767217	1.8420877166666667	0.045537082339784506	0.13125131412547134	premiRNA
hsa-mir-3145	1881	CUCAUUGUUGAAUGGAAUGAGAU	2.5774781886356064	1.8288174666666663	0.16750092991424484	0.324136060932476	premiRNA
G4_(GGGU)6	1606	GGGUGGGUGGGUGGGUGGGUGGGU	2.563137719688958	1.8249737166666666	0.06653731761194162	0.13204309037426412	G4
hsa-mir-3197	1467	GGCGCGCGAGGCUCCAGGCUCC	2.563026415886617	1.824943883333333	0.09227497472586499	0.13132486201187435	premiRNA
hsa-mir-195	474	UUGGCACAGGGAAGCGAGUCUGCCAA	2.5345438350488836	1.8173095499999998	0.01666974614105985	0.2955122337611389	premiRNA
hsa-mir-4436b-2_4436b-1	754	CCUGCCCAAAUGGUGGAGCAGAUUCGAGGGGCAGG	2.505482971886147	1.8095202166666666	0.12880997908612213	0.17227678175247751	premiRNA
hsa-mir-4483	1520	CCCAUAUAAUAUUAGGGG	2.5038843010715457	1.8090917166666678	0.15492670765985397	0.19814805465509877	premiRNA
r(CUG)16	695	CUGCUGCUGCUGCUGCUGCUGCUGCUGCUGCUGCUGCUGCUGCUGCUG	2.502204795093229	1.8086415500000008	0.046522160730379264	0.08886809366498277	Repeat
hsa-mir-6769a	753	CCCUCAUAUGGCAGUUGGCGAGGGCCCAGUGAG	2.4466107221560716	1.7937403833333334	0.03592266278841015	0.06491593677578165	premiRNA
hsa-mir-3155b	1829	CUGGGAAGGGAGCUGUCCGGCUCCCCAG	2.405390074040003	1.7826918000000003	0.051000752265504344	0.14914087557161695	premiRNA
hsa-mir-6860	492	GAGUUUGGAGUCGGUGGGUGGAGCCAAACUG	2.3708936679267136	1.7734455500000006	0.054821047565897646	0.22930929700377364	premiRNA
hsa-mir-4450	29	GUGAGCGCAGGUCUUUGGCAC	2.362329493236102	1.7711500500000004	0.045136907860357796	0.2835594774864991	premiRNA
hsa-mir-132	901	GUUACUGUGGGAACUGGAGGUAAC	2.3402086397823485	1.7652208833333323	0.04638628350021471	0.08530842545281402	premiRNA
hsa-mir-3660	1221	CAUUGUAAUAGUUCAUAUGGGCACUG	2.336460375422008	1.7642162166666662	0.08347352603189717	0.17681708434077678	premiRNA
hsa-mir-5697	1314	AAGGGUGUAUGAGAGAUCAACCCUU	2.334588419573168	1.7637144666666664	0.08653405993739557	0.20910225136941987	premiRNA
hsa-mir-7161	920	CUGGUGUUCUCACGCAAAGUGGCCAGGGUGUGGGAGACUAGA	2.3186157021285294	1.7594332166666675	0.13785172213070848	0.25789068383034297	premiRNA
hsa-mir-204	1977	AUGCCUGAGAAUAUAUGAAGGAGGCU	2.307747103463228	1.7565200500000007	0.08442764802417169	0.27304736452505257	premiRNA
hsa-mir-548ay	734	UUUUGCAUUUAAAGUAAUGGCCAAA	2.3074772383782256	1.756447716666667	0.15002087964136096	0.24709081234259084	premiRNA
hsa-mir-128-2	1173	ACGAGAGUGAGUAGCAGGUCUC	2.3062945577522482	1.7561307166666662	0.029845602072640053	0.22587536059123686	premiRNA
hsa-mir-4468	357	CUUUGGUGGCUAUGGUUGACUGGGCCACUCAGAG	2.2858441940470158	1.7506492999999992	0.12885256596359346	0.18146908354537586	premiRNA
G4_(GGGUU)6	144	GGGUUGGGUUGGGUUGGGUUGGGUUGGGUU	2.2685044296222476	1.7460016333333332	0.0982038167706632	0.29936184212975164	G4
hsa-mir-4524b	1814	UCUCAAAAUAAUUCUGCAGUGAGA	2.2585875095573953	1.7433435499999999	0.041531416884108656	0.20746241273293525	premiRNA
hsa-mir-2682	967	GACGUCCAAUCUCUUUGGGACGCC	2.2377320373201854	1.7377535499999996	0.17049012693252044	0.2726720649186615	premiRNA
hsa-mir-6720	1198	GCCGCGGAAGAAGGGGAAGCGC	2.2125643200035188	1.7310077166666666	0.0930403231329457	0.18402335931678357	premiRNA
hsa-mir-3667	1785	AGGUUCUGCUGGCUGAGAACCU	2.1942371229635858	1.7260953833333346	0.26483725118836277	0.3886039527285508	premiRNA
hsa-mir-4459	950	GAGGUUGCAGUGAGCCAAGAUCGUG	2.176188496333969	1.721257716666667	0.03208877483542072	0.054224023504805756	premiRNA
hsa-mir-6890	640	UAGGGCUGGAUGGUAGGGCCCA	2.152423580012148	1.7148878833333339	0.1996955921476326	0.24782996804437568	premiRNA
hsa-mir-6843	683	CCCUGGGGAGCUGCUGCAGGCAGCAGGUGGGCGGGACGCCAGCAGGCUGUCUAGCUGUUCCCAUGAUGG	2.1428104136201607	1.7123112166666672	0.13513980861291672	0.1934456107907969	premiRNA
hsa-mir-4695	1504	CAGGCGGGGCAGCCCAAUGCCAUGGGCCUGAU	2.141965997063861	1.7120848833333326	0.09635066104521191	0.11902609360833823	premiRNA
hsa-mir-1306	960	ACGUCCAGUGGUGCAGAGGUAAUGGACGU	2.1283807150889524	1.7084435500000001	0.01653497349474047	0.08107211279786021	premiRNA
hsa-mir-3918	1782	GACUGCUCAAGGUCAAAGGGGUC	2.115040425840974	1.7048678833333326	0.025796544878288235	0.14537483068901558	premiRNA
hsa-mir-1265	1103	UGUUAAGGCAUGUUCAGGAACA	2.1014265406542916	1.7012188833333337	0.12304557738758264	0.15166753592135832	premiRNA
hsa-mir-4740	111	GGGCAGGGAGUCAGAGGGGACCGCCC	2.0927317860838373	1.6988883833333326	0.022505934044493373	0.1250914011550716	premiRNA
G4_(GGGU)8	510	GGGUGGGUGGGUGGGUGGGUGGGUGGGUGGGU	2.084296014941736	1.6966272999999994	0.3160503107981116	0.3436331984841896	G4
hsa-mir-4489	1191	GCUGGGGACUGGAGAA	2.0826790007630605	1.6961938833333334	0.06550546279874385	0.16110758215554097	premiRNA
hsa-mir-133a-2	892	CAAAUCGACUGUCCAAUGGAUUUG	2.0727627646880538	1.693535983333333	0.10710527520030086	0.13565149575181734	premiRNA
hsa-mir-5192	177	UCCUGGGAAGCAUGGUAGCCAGGA	2.0618564844002885	1.6906127166666671	0.08498814671515452	0.24947614348328287	premiRNA
hsa-mir-3116-1	1696	GGCACUGGGUAUCGUAGGUGCC	2.055269662175813	1.688847216666666	0.08194504622571279	0.1362870113329025	premiRNA
hsa-mir-7159	53	GGAUGGCCAGGGAAGUAUGCCGGGCCUUGGCAUUUC	2.0355828798631657	1.6835704666666658	0.14932035066154697	0.20062346068973846	premiRNA
hsa-mir-381	1957	UAUAUUCGGUUUAUUGACAUGGAAUAUA	2.0203861799901426	1.6794972166666664	0.10003429857018575	0.17250827880880887	premiRNA
hsa-mir-1290	1485	UUCAGAUUUUGGAACAUUUCGGAUUUUGGA	2.010021246575651	1.6767190499999998	0.2884705256109778	0.3644528311774477	premiRNA
hsa-mir-4311	2076	UGUGACCUGGAGCAGCUCAGGAGGGCUUCCUGGGUGAGGUGGCAGGUUACA	2.009509497808468	1.6765818833333324	0.06490137633119968	0.19366748570383807	premiRNA
hsa-mir-6855	149	GACAUUGCCAGAGGAUGGGCAGCAGAC	2.001465777210365	1.6744258833333336	0.13090254537120843	0.28455357907538514	premiRNA
hsa-mir-1207	1560	GGGGCUGGCUGGGUCUGGUAGUGGGCAUCAGCUGGCCCU	1.9953667641084378	1.6727911333333338	0.2781005461716762	0.34130054256940984	premiRNA
hsa-mir-5586	1101	UAUAUGCUUUUUAAAUGGGGCACAGA	1.9952408477957355	1.6727573833333338	0.06993336514903305	0.2501559733017422	premiRNA
hsa-mir-4647	661	GGAAAGGGGAUGCAGAGCCCUGCC	1.9663715017900967	1.665019383333334	0.043910135139709344	0.2299609526360966	premiRNA
hsa-mir-5191	1072	UCCUCUCCUGGUCUGGGAGGAUAGAAGAGAGGA	1.9638065398646765	1.6643318833333332	0.05258961732724048	0.16140516997096693	premiRNA
hsa-mir-4291	561	AGCUGGGUGGAGGCAGAGCU	1.9545748532645117	1.6618574666666681	0.06384547965337876	0.17266798435893246	premiRNA
hsa-mir-1302-7	81	UGGUGCAAUAAUUGG	1.9534472027307546	1.6615552166666678	0.01887026147595977	0.1318371206155138	premiRNA
hsa-mir-4762	176	GAAGCCUUGAUCAGAAGCUAGGAAGGCUUC	1.9464487429803103	1.6596793833333336	0.06375414835914818	0.09678158754844847	premiRNA
hsa-mir-3180-1_3180-3_3180-2	1038	CCCACGUCGCAUGCGCCCCGGGAAAGCGUGGG	1.9432321252735956	1.658817216666666	0.10402764749077635	0.1792731703308307	premiRNA
hsa-mir-5187	432	AAGUGGAGCAGGAAUGCGCUUUUCUCCACUG	1.9301194181019148	1.65530255	0.08077215233480464	0.19522451293756657	premiRNA
hsa-mir-3194	557	GGCUGCGUGCCACCCGGGCAGCU	1.9293859944434797	1.6551059666666657	0.18456345780113026	0.21808206215439274	premiRNA
hsa-mir-6503	160	UCCCCAGAAGCUGAGGAUUAGGGGA	1.926479348499154	1.6543268833333336	0.06020152218164141	0.07041087206691582	premiRNA
hsa-mir-4419a	1458	CUCGGGAGGCUGAG	1.9071367374412258	1.6491423833333332	0.07518573463462924	0.16870293047131468	premiRNA
hsa-mir-6804	1372	GACGGUGGGGGCCACGCUGACAGCCGC	1.9006263977178022	1.6473973833333329	0.09807377884352378	0.18818532444171435	premiRNA
hsa-mir-920	337	GACCUGGAUGUGUAGGAGCUAAGACACACUCCAGGGG	1.8872867302787821	1.6438218833333338	0.09912952995475373	0.16062624596922143	premiRNA
hsa-mir-4472-1	1385	CACUCUCCCUAAUGGGGCUGAAGACAGCUCAGGGGCAGGGUG	1.8786398549976033	1.6415042166666662	0.12463174539381239	0.15002556050798765	premiRNA
hsa-mir-320a	1584	UCUUCCCGGAGUCGGGAAAA	1.8509864563968486	1.6340921333333327	0.1582794376449886	0.3014349391340163	premiRNA
hsa-mir-15a	345	UUUGUGGAUUUUGAAAAGGUGCAGG	1.8130054329186998	1.6239118833333326	0.20378481731820264	0.3638135891660793	premiRNA
hsa-mir-3680-2_3680-1	856	UGCAAAUGCAAAGUUGGCUUUUGCA	1.8017438509959842	1.6208933833333343	0.18713101528447346	0.2371272372024395	premiRNA
hsa-mir-4655	1150	GGGUCGUGGGAAAGUGUUGACCC	1.7936329750310962	1.6187193833333329	0.08007473467380564	0.10087881471889314	premiRNA
hsa-mir-7846	2071	GCUGGGGCGCGGGCUUUCGCUUUCAGUCGAGGGCUAGCGAGCGCAGC	1.786664051205859	1.6168514666666667	0.03571846762960649	0.13308242983461638	premiRNA
hsa-mir-4744	741	UAUGACCAGGCCAUAGUAAACAUCAUA	1.7836305562353991	1.6160383833333334	0.13273772872466907	0.1967745512276956	premiRNA
hsa-mir-4746	3	CAGAGGCAUCGGGUCAG	1.7498635320223537	1.6069876333333333	0.1249944130512164	0.1745377856153216	premiRNA
hsa-mir-885	1015	GCCUCUUCUCCAUGAGAGGC	1.7431439535867095	1.605186549999999	0.11966628278238596	0.23813314808119013	premiRNA
hsa-mir-1181	1459	GCCGGAGCGGGC	1.7368301054920001	1.6034942166666664	0.06663045600679765	0.1673992769575319	premiRNA
hsa-mir-1915	321	GGGCCGUGCACCCGUGGGCCCC	1.7297560959539398	1.6015981333333336	0.175891375964132	0.2025780411097008	premiRNA
hsa-mir-297	308	CAUGUAUGUGUAUAUACAUAUAUAUG	1.7135315458838922	1.5972493833333334	0.2683273978157952	0.3247132720576718	premiRNA
hsa-mir-4682	18	GUCUGUCACUGGGGAAGUC	1.7124859741317466	1.5969691333333327	0.05689306284269254	0.2379372328545624	premiRNA
hsa-mir-4449	911	GGCGGGCGGCGGUGCCCGUC	1.70676315544555	1.595435216666667	0.21877061141020607	0.3214041579438835	premiRNA
hsa-mir-501	2002	GAGAGUGCUUUCUGAAUGCAAUGC	1.6990887893647022	1.593378216666667	0.12533059250576042	0.2620996197488156	premiRNA
hsa-mir-5091	806	GCUGGUCGCGGGUUGUGGGGUUUAGGUCACCGGC	1.6954754575468571	1.5924097166666662	0.061911499268256696	0.09238398119785	premiRNA
hsa-mir-548ad	1795	UUUUGAAAGUAACUUGGCGAAA	1.6899547267699309	1.5909299666666659	0.22599773580238322	0.3068905415173446	premiRNA
hsa-mir-675	1581	ACAGUGGACUUGGUGACGCUGU	1.6726146514406877	1.5862822166666668	0.0971471397938667	0.1151670120512102	premiRNA
hsa-mir-526a-1	591	UCUGUUGCUUGAAAGAAGAGA	1.6720966845839935	1.586143383333334	0.15467022646398051	0.24099009960784248	premiRNA
hsa-mir-329-1	974	UGUUUCUUUAAUGAGGACGAAACA	1.6697027201202668	1.5855017166666663	0.12537300279652427	0.18579816949200031	premiRNA
hsa-mir-5002	394	CUUAGUAGGUGAUAGCAUGACUGAC	1.6618753890373208	1.5834037166666661	0.11559961270126816	0.16395252492599735	premiRNA
hsa-mir-1234	2068	CGGGGGGGGCCCGGGGACGGCUUGGGCCUGCCUAGUCGG	1.6523430578090466	1.580848716666667	0.13841121994434108	0.24968991083956324	premiRNA
hsa-mir-631	563	CAGCUACACAAGCUG	1.6405286877283365	1.57768205	0.15201799299754673	0.32445810947663695	premiRNA
hsa-mir-6816	1135	CUGCAGGGACUGUGACACUGAA	1.637404097746463	1.5768445499999995	0.017597855312738653	0.10047725895862122	premiRNA
hsa-mir-5689	388	UAGAUACUCAGGAGGGUGAGUAUCUA	1.6372010771237626	1.5767901333333334	0.09406395001743327	0.2958283431105882	premiRNA
G4_(UGGGU)6	1653	UGGGUUGGGUUGGGUUGGGUUGGGUUGGGU	1.6177568003022433	1.5715783833333326	0.10641825562927315	0.24697415685283466	G4
hsa-mir-548aj-2	608	UUUGCUAUUACUUUUAAUGGUAAA	1.6064215340187609	1.5685401333333342	0.2927079032431099	0.2983571351080989	premiRNA
hsa-mir-4488	1378	GGCGCUGGGACCCCACUAGGGUGGCGCC	1.604442005221287	1.56800955	0.14195015996316332	0.40017552203687806	premiRNA
hsa-mir-4701	2078	CCUUGUGAAUGUCGGGCAAUGG	1.5886928280947494	1.5637882166666663	0.018489231794253762	0.10802698240275231	premiRNA
hsa-mir-1225	103	GGGGAGAGGGACACGCCCUGGGCUCUGCCCAGGGUGCAGCCGGACUGACUGAG	1.5829678330772186	1.5622537166666663	0.12901040390819582	0.14838377643362194	premiRNA
hsa-mir-624	1757	UGUGUUCAGUGGAACCAAGGUAAACACA	1.5773261604592035	1.5607415499999995	0.01943080325417426	0.1681724600393384	premiRNA
hsa-mir-4272	1398	AAUGCAUAGAAAGCAUU	1.5771365087289597	1.560690716666666	0.22930990203399637	0.31904769837975905	premiRNA
hsa-mir-6765	97	GUGUGUGGCGUGGGUGCUGCGGGGCCGUCAGGGUGCCUGCGGGACGCUCAC	1.5757504965758098	1.5603192166666666	0.1399913829493382	0.20150932812280395	premiRNA
hsa-mir-4787	1171	CAUCCCGGACGGCCUGUGAGGGAUG	1.573631993477651	1.5597513833333327	0.13663226190325026	0.25780881234227104	premiRNA
hsa-mir-6803	1403	GGGCGUGGUGGACAGCGAUGCAUCCC	1.5636301964909107	1.5570705500000013	0.02259735741111387	0.06384067824936486	premiRNA
hsa-mir-3184	1869	CUUUUGGAAAAUAGAAAAG	1.560475759679357	1.55622505	0.26907161234428906	0.39968047211965574	premiRNA
hsa-mir-26a-1	1601	UAGGCUGUGCAGGUCCCAAUGGGCCUA	1.5595635659473368	1.5559805500000004	0.10800242625634916	0.17805387436054607	premiRNA
hsa-mir-6808	946	CCAUGGGGGCCUUGCUGUGU	1.5593027170921296	1.5559106333333326	0.06908708825521945	0.0884302330552601	premiRNA
hsa-mir-3175	515	ACGUCUGGCCGCGUGCGCAUGU	1.5493802007467163	1.55325105	0.016027465207247654	0.24449353016415676	premiRNA
hsa-mir-376a-2	864	UGGUUACGUGUUUGAUGGUUAAUCA	1.548908745199601	1.5531246833333334	0.04278405082588667	0.14957528241025797	premiRNA
hsa-mir-6876	603	AGUUCAGGAGGUGGCACUGCUGUGUGUGAGCU	1.545858585749235	1.5523071333333327	0.04529966665079927	0.11328244749224312	premiRNA
hsa-mir-298	1724	CCAGUGGUUUUCCUUGACUGUG	1.5433716608472487	1.5516405500000001	0.1803572866674795	0.2828041958335089	premiRNA
hsa-mir-940	1755	CAGCCCCGUGUGUUGAGGAAGGAAGG	1.5370646526510057	1.5499500500000003	0.19821410131387338	0.3217118759086548	premiRNA
hsa-mir-431	884	CAUGCAGGCCACACUGACGGUAACGUUGCAGG	1.5353419931314458	1.5494883166666664	0.020932001273033483	0.12085328683448093	premiRNA
G4_(UGGU)6	968	UGGUUGGUUGGUUGGUUGGUUGGU	1.5292646811619255	1.547859383333332	0.019498856805803582	0.14888787295974013	G4
hsa-mir-4536-2	1163	ACGAUAUAGGUAUGUAUGUAUGUAUGUAUAAAAGCAGGGCAGUAUAUAUAUCGU	1.5275885951328514	1.547410133333334	0.11929089955929476	0.12594540307541524	premiRNA
hsa-mir-4696	1991	AUCUAUUCCAGAAGAU	1.5262097337826401	1.5470405500000002	0.32598230889651814	0.3445386340138275	premiRNA
hsa-mir-3972	1833	GCAGUCCUGUGGGAAUGAGAGAUGCCAAACUGGACCUGC	1.5167887063567	1.544515383333333	0.0998640251615801	0.20954901500903345	premiRNA
hsa-mir-4538	140	CUGAACUGGGCUGGGUUGAGCUGGGCUGGGCUGAGUUGAG	1.5148122866039924	1.5439856333333342	0.02249337385088405	0.07759143214276426	premiRNA
hsa-mir-193a	318	AGAUGAGGGUGUCGGAUCAACU	1.512773685956116	1.5434392166666668	0.048684230090666185	0.14430111015046485	premiRNA
hsa-mir-99b	1023	CUUGCGGGGCCUUCGCCGCACACAAG	1.5115717292526454	1.543117050000001	0.03265318745092748	0.2258050444483123	premiRNA
hsa-mir-7109	1182	CUGCUCUCCCUGGCAGCAAG	1.5030333596335212	1.5408284666666663	0.18238735692653066	0.2000929784596702	premiRNA
hsa-mir-6125	165	CCGCUAGUGGAAGAAGAUGGCGG	1.5029876566755775	1.5408162166666663	0.3904500053823749	0.4352794284856282	premiRNA
hsa-mir-181d	1106	GUGGGUUGUGAGGACUGAGGCCAGACCCAC	1.5008996222160509	1.5402565499999998	0.07954210809906419	0.2201367434124895	premiRNA
hsa-mir-7977	1	ACCAAAAAUGAUAUGGGU	1.498719249127211	1.5396721333333339	0.07985531608921763	0.18806139524244952	premiRNA
hsa-mir-8063	826	AUGAGAAAUUGGUUUCAA	1.4964151360569955	1.5390545500000001	0.294936524564146	0.4308756797532218	premiRNA
hsa-mir-6891	820	AGGGGUCAUAUCUCUUCUCAGGGAAAGCAGGAGCCCUUCAGCAGGGUCAGGGCCCCU	1.4957672111294102	1.5388808833333332	0.05992272892057289	0.1075048605387912	premiRNA
hsa-mir-363	1828	AAUUUUGAUGAGUAUCAUAGGAGAAAAAUU	1.4941473988104503	1.5384467166666667	0.22173089727160433	0.2771287088411298	premiRNA
hsa-mir-5011	1488	GCACUCUGUAGUUUGGGUACACAGUGC	1.4892189410599412	1.537125716666667	0.1508849009943051	0.26972804826720403	premiRNA
hsa-mir-6505	1472	CUCAGCAUGUUGAGCCCUGUCUCUGGGGAGCUGAC	1.478582277133597	1.534274716666668	0.16396550207284852	0.347860403280626	premiRNA
hsa-mir-576	223	UCUUUGGUAAUAAGGUUUGGCAAAGA	1.4744298369546982	1.5331617166666665	0.15558620077070734	0.5135505361566978	premiRNA
hsa-mir-4725	210	CCACCCACCAGGGAGCUUUCCAUGGGCUGUGGG	1.4667790996140078	1.5311110499999987	0.04024934165880354	0.2231452950748433	premiRNA
hsa-mir-516a-1_516a-2	114	AGCACUUUCUGUUGUCUGAAAGAAAAGAAAGUGCU	1.465790734285417	1.530846133333333	0.1621487666771067	0.2677291084431826	premiRNA
hsa-mir-6087	1786	GAGCCCUGAGGGGCUC	1.4572968240063398	1.5285694666666665	0.18081411376476805	0.20686689696224655	premiRNA
hsa-mir-1229	704	AGAGCGUGGGCUGGGGUUCAGGGACACCCUCU	1.456217674570813	1.5282802166666674	0.05239458484855468	0.2929910432840099	premiRNA
G4_(UGGGGU)8	566	UGGGGUUGGGGUUGGGGUUGGGGUUGGGGUUGGGGUUGGGGUUGGGGU	1.452446092374781	1.5272692999999997	0.07501753002356094	0.12431752530068226	G4
hsa-mir-1273h	904	GCAGUGUCGUGGUCACAGCUUGCUGC	1.4508999644165872	1.526854883333333	0.22055804818230623	0.29505183645676536	premiRNA
hsa-mir-105-1	1303	CUGUGGUGGCUGCUCAUGCACCACGG	1.4448311090488126	1.5252282166666664	0.03013355651418112	0.2862416928277127	premiRNA
hsa-mir-6839	1154	CCCAAGCAGGCUUUGUGUGAGCAGUGAGGCUAUUUAUUCACUUGGGUGCGAGCUCACACGAAGCCUGCUUGGG	1.4353559842440868	1.5226885500000005	0.12287239217750409	0.1466589640396238	premiRNA
hsa-mir-3202-1	104	UAAUGAUUGGAGUCAUUUUCAGAGCAUUA	1.4352205542544236	1.5226522500000002	0.029990693334672507	0.18059454458062488	premiRNA
hsa-mir-6727	1620	GGGAGCGGCCCUCACAUUGAUGGCUCCU	1.4206035668669892	1.5187343833333333	0.05507422878300785	0.12532801164911278	premiRNA
hsa-mir-301b	1656	ACUACUGUGCUCUGAGAAGCAGU	1.4159061111420055	1.5174753000000003	0.10515223703617706	0.28696653751561046	premiRNA
hsa-mir-551b	1473	UGAGACCUGGUGCAGAACGGGAAGGCGA	1.4048991599849652	1.514525049999999	0.1449718711998283	0.2872545256591713	premiRNA
hsa-mir-3613	1189	UUGUUCGUUGCAUUUUUAGGAACAA	1.4044066872952874	1.5143930499999996	0.1062377134228117	0.2446572707391705	premiRNA
hsa-mir-211	272	UCGCCUAGGGCUCUGAGCAGGGCA	1.402134597386083	1.51378405	0.11993371167988064	0.19799472921278147	premiRNA
hsa-mir-510	2044	CAAUCACAUGUAAUUAGGUGUGAUUG	1.3981494238151715	1.5127158833333325	0.18082623481193483	0.24052326494190712	premiRNA
hsa-mir-4523	46	CUGUGUGAGGACUAGAGGCGG	1.3932483256585373	1.5114022166666672	0.03551508029210241	0.15161263500828134	premiRNA
hsa-mir-4296	2015	CUCAGAGGGCUGAAGUGGUUGUGGGGAGGGGCUUCUGGG	1.391466221203202	1.5109245499999997	0.09880594352316474	0.17742817266991776	premiRNA
hsa-mir-346	1050	CUCUCUGUUGCUCUGAAGGAG	1.3904212712600097	1.510644466666666	0.09040011217612542	0.1660207529758887	premiRNA
hsa-mir-3683	416	AUCAUCUCUCCCUUGGAU	1.3868038976839827	1.5096748833333329	0.06809465477766685	0.08320331828254372	premiRNA
hsa-mir-6819	1727	GAGCUGGGUGGGGUGCCAAGCCU	1.3831165706008983	1.5086865499999995	0.07440954110048513	0.3244669702704332	premiRNA
hsa-mir-4700	481	GUGUCCUGAAAUUCACAGGACUG	1.3804835205952823	1.5079808000000003	0.0683297340013151	0.2363033281069627	premiRNA
hsa-mir-98	1925	AUUGUUGUGGGGUAGGGAUAUUAGGCCCCAAUUAGAAGAUAACUAU	1.374120238688916	1.5062752166666666	0.05132037841969564	0.17175644537013748	premiRNA
hsa-mir-598	1519	GUGAGCUGGAAAUGGGGUGCUAC	1.3671248879832327	1.5044002166666666	0.11237096351350431	0.22252897015958067	premiRNA
hsa-mir-4782	627	AUCAAGAAAAGAUUUGGUGUUCUUGAU	1.358182964354512	1.5020034666666657	0.18591344765370527	0.2527433684102872	premiRNA
hsa-mir-4681	1659	AUCUGCAGGGCAUUGUGCUAACAGGU	1.349807819585195	1.499758633333333	0.16787700164148864	0.19214533239579837	premiRNA
hsa-mir-6746	1936	CCUGGAGAGCUGCUGUCUCCAG	1.346782719035585	1.4989478000000005	0.33182516544866225	0.4459885076211839	premiRNA
hsa-mir-449b	1273	UGGCUGCUUGGGUCAAGUCAGCAGCCA	1.3467102782927207	1.4989283833333336	0.20022006225594827	0.25315134983385373	premiRNA
hsa-mir-3160-2	611	CUCUCCUGACCAGCUGAGCUGGAGGAGAG	1.3461139635081218	1.4987685500000005	0.257879631560144	0.4340177808097082	premiRNA
hsa-mir-503	680	CUGCAGUGAGCGAUCGGUGCUCUGGGG	1.3392610070523596	1.4969317166666674	0.12935716098418457	0.2200531864110516	premiRNA
hsa-mir-4326	94	CAGACUCUG	1.3348934209762038	1.4957610499999998	0.06473648677538481	0.2533719481158478	premiRNA
hsa-mir-4528	538	UGAUCAUUAUAUGUAUGAUGAGAUCAU	1.330310689002791	1.4945327166666662	0.2059227542035341	0.36274477122157023	premiRNA
hsa-mir-30c-1	38	UCAGCUGUGAGCUCAAGGUGGCUGG	1.3211700974140335	1.4920827166666666	0.26631563365408994	0.41318688261746944	premiRNA
hsa-mir-645	259	UGUGGCCUGGGGGUUGAGGACCCCUGCUCUA	1.3207939029983036	1.4919818833333327	0.04154986031171945	0.09790128718115915	premiRNA
hsa-mir-933	719	CGCGCGUCGAGUCAGCCGUGUG	1.309866232482602	1.4890528833333334	0.048891559001238954	0.3223841864004486	premiRNA
hsa-mir-338	380	UGAGUGAUGACUCAGGCGACUCCA	1.3080657846631982	1.4885703000000003	0.18223536079275404	0.27154903021354465	premiRNA
hsa-mir-320e	701	UUCUUCCUGGAGUCGGGGAAAAG	1.3079417337773482	1.4885370499999997	0.1533349168976439	0.20077423108518358	premiRNA
hsa-mir-590	706	AGUGCAGUAUGGUGAAGUCAAUCUGUAAU	1.3071725561042034	1.4883308833333342	0.1311693549383969	0.24571987747977134	premiRNA
hsa-mir-19a	1682	CACUACAAGAAGAAUGUAGUUGUG	1.2979343405100392	1.4858547166666671	0.1869599431004934	0.2327863578834176	premiRNA
hsa-mir-4714	1899	UUGAUGUCAGAAUGAGGUGUACCAA	1.2930148989893253	1.4845361333333333	0.17890883805607405	0.27732162398518934	premiRNA
hsa-mir-149	1813	CACUCCCGUGCUUGUCCGAGGAGGGAGG	1.2875554163941387	1.483072800000001	0.11891723298045358	0.1447138644620203	premiRNA
hsa-mir-10a	1195	UUUGUGUAAGGAAUUUUGUGGUCACAAA	1.2851605192169844	1.4824308833333333	0.14206145067763862	0.30728838307581624	premiRNA
hsa-mir-20a	1630	AGGUAGUGUUUAGUUAUCUACU	1.2819830754742236	1.4815792166666661	0.15133352992439783	0.25639047886886096	premiRNA
hsa-mir-5699	1633	CAAGAGGUGUGAGCCACACACACGCCUGGCCUCCUG	1.2807864041468398	1.4812584666666666	0.2604231999304859	0.37213554183616065	premiRNA
hsa-mir-5787	490	AGGUGCUAGGUCGGCCUCGGC	1.2786271725623537	1.480679716666667	0.06815072306641663	0.23386285162937176	premiRNA
hsa-mir-4453	305	GGUUUCCUUCGGGGCAGGUGGGGACUGCUCCUUUGGGAGGAAGGAGGAGGCC	1.2783224861760607	1.48059805	0.14807879092574747	0.22504462125133778	premiRNA
hsa-mir-4257	63	UUGGGGAGGAGCUAAGAAGCCCCUACAGGGCCCAG	1.2493256693353392	1.4728258833333332	0.01769507592384609	0.10916185701461575	premiRNA
hsa-mir-4507	1647	UGGGUUAAGCCGAGCUGG	1.2457197992249145	1.4718593833333327	0.04635796590810614	0.21044214596438726	premiRNA
hsa-mir-1301	1315	GCAGCACUGUGCUGGGGAUGUUGC	1.2428586075149486	1.471092483333333	0.0188409881433835	0.3532642166209809	premiRNA
hsa-mir-1266	1130	AGGGCUGGGAUUACUAAAGCCCU	1.2426231906458702	1.4710293833333339	0.14883348193241536	0.2716699000925406	premiRNA
hsa-mir-99a	1109	CUUGUGGUGAAGUGGACCGCACAAG	1.2356073202447808	1.469148883333333	0.19238717061801525	0.31139648880097376	premiRNA
hsa-mir-3119-1	1610	UGGCAAAGGGGUAGCUAAACAAUCUAUGUCUUUGCCA	1.2350868661522774	1.4690093833333329	0.0678220184638903	0.15881279476585158	premiRNA
hsa-mir-133a-1	1304	CAAAUCGCCUCUUCAAUGGAUUUG	1.2338855312577566	1.4686873833333334	0.14332026661827646	0.20384360766337753	premiRNA
hsa-mir-4678	122	AUGAUUUUUGGGGUCA	1.2326562149604117	1.4683578833333335	0.03772446463938971	0.23560195167438877	premiRNA
hsa-mir-7154	102	GCUUGGAGCCUUGGUAGGGAAGCAAGCUGAGGAGAUAGGA	1.2303747979169275	1.4677463833333324	0.06530193105808532	0.20796275842442746	premiRNA
hsa-mir-3157	937	GCAGUCUGCUUUGUGCCAACACUGGGGUGAUGACUGC	1.2269231364265103	1.466821216666667	0.06163609690281033	0.11638548833919417	premiRNA
hsa-mir-548i-3_548i-2_548i-1	1497	UGCCAUUAAAAGUAAUGGCA	1.2236828899796341	1.465952716666666	0.16171135355289562	0.30467867202794213	premiRNA
hsa-mir-1281	630	GUGAGUGUCUCUUGUCGC	1.2160035494271744	1.4638943833333329	0.12063057528764431	0.1765656936673526	premiRNA
hsa-mir-548w	1575	GCCUUUCAACAUAAUGGC	1.208595006673145	1.4619086333333335	0.3160314227142154	0.4444063184938705	premiRNA
hsa-mir-6800	781	GCGGGGUGUGGUGGGGCUGGGGCUGGCCCCCUCCUCACACCUC	1.2081606731204442	1.4617922166666677	0.11000679742931718	0.18128075856766973	premiRNA
r(CAG)16	491	CAGCAGCAGCAGCAGCAGCAGCAGCAGCAGCAGCAGCAGCAGCAGCAG	1.2042395458715507	1.4607412166666673	0.047104658461859766	0.13831462917933293	Repeat
hsa-mir-3663	162	CUCGGGUGGAUAAGUCUGAUCUGAG	1.2013972571537073	1.4599793833333325	0.09646119038660884	0.27919234824326283	premiRNA
hsa-mir-4495	355	UGCUCAGUGGAGUUAUUUUGAGCA	1.1973638933890496	1.4588982999999995	0.3706245627667629	0.39943893994459234	premiRNA
hsa-mir-4433b	882	CCUGUUUGAAUAUUUCACCAGAAACAGG	1.1963979131827138	1.4586393833333329	0.23100794676744152	0.3459076865723696	premiRNA
hsa-mir-4776-2	764	CAAGGGCUCUACUGUCCUUUCAGGAGAGCCCUUG	1.1850797466453957	1.4556057166666665	0.08737109915061053	0.14264580350274364	premiRNA
hsa-mir-4283-1_4283-2	277	GUUUGCAAGGGGUGUUUCUGUCCAUGGUCAGGC	1.185061714185798	1.455600883333333	0.06870659251853192	0.1539165981150437	premiRNA
hsa-mir-6721	1783	AGUCUCUGAAGAGAGCUGUGGACUGA	1.1843664074161042	1.4554145166666672	0.09817784081554305	0.4070528788747421	premiRNA
hsa-mir-3147	1168	GUGACGCCGCGAAGUGCAC	1.182050293433122	1.4547937166666667	0.11017735814900481	0.19221286138193477	premiRNA
hsa-mir-5702	1123	UCCAACCUGAAAUCCUUCUGUAGGUUGAG	1.1780710270472534	1.4537271333333333	0.10282766322786747	0.2841281887178893	premiRNA
hsa-mir-145	1720	AUCCCUUAGAUGCUAAGAUGGGGAU	1.1778997186810867	1.4536812166666675	0.10555576257402094	0.1503726781116058	premiRNA
hsa-mir-548g	1490	UUUUUGCAUUACGUUCUAUGGCAAAA	1.1764453075432526	1.4532913833333332	0.12476709565118532	0.25435722475144856	premiRNA
hsa-mir-4768	1710	AUGGAUAUGGGAACUGUGAUGUCCA	1.1743880526268309	1.4527399666666667	0.029711057048496227	0.1310239711590054	premiRNA
hsa-mir-100	1681	CUUGUGGUAUUAGUCCGCACAAG	1.1684531970881291	1.4511492166666666	0.21217572886763486	0.3314045603599662	premiRNA
hsa-mir-5691	180	AAGCUGACAGACAGCUG	1.1579884633369053	1.4483443000000005	0.12742173008619004	0.45090007248704234	premiRNA
hsa-mir-4313	1616	ACCCUGCAGCCCCAGCUGGAGGAUGAGGAGAUGCUGGGCUUGGGU	1.1574919488890383	1.4482112166666667	0.0836282835550516	0.10251323703235131	premiRNA
hsa-mir-520f	910	GCUUUCUGUGGUCAGAAAGAAAAGCAAGU	1.1546540128338585	1.4474505499999992	0.04920800763165526	0.19753882621185878	premiRNA
hsa-mir-378b	1910	UAGUGGAAAGAGCACUG	1.1535041637205319	1.4471423499999998	0.05209116954355073	0.30617052182165094	premiRNA
hsa-mir-3180-4	48	GGAGGCCCCGCUCUGCUGCCGACCCUGUGGAGCGGAGGGUGAAGCCUCC	1.1532362884241765	1.44707055	0.061800613150266887	0.07569771098170962	premiRNA
hsa-mir-105-2	1484	CUGUGGUGGCUGCUUAUGCACCACGG	1.1503728582019843	1.4463030500000003	0.056895744041533525	0.10976399873804067	premiRNA
hsa-mir-620	1067	CCGUAUAUAUAUAUAUAUAUAUAUAGAUAUCUCCAUAUAUAUGG	1.1465611693285758	1.4452813833333333	0.1700482619707726	0.30974938948968367	premiRNA
hsa-mir-3170	443	CAGUGUUAGCUCCAGAAGCAUUG	1.1445511718924746	1.4447426333333329	0.28361784008766394	0.4197870890072047	premiRNA
hsa-mir-1226	1794	AUGGGGCAGCUGGGAUGGUCCAAAAGGGUGGCCUCA	1.1443506385055784	1.444688883333333	0.06857367792888022	0.10597978178602871	premiRNA
G4_(UGGGGU)6	1116	UGGGGUUGGGGUUGGGGUUGGGGUUGGGGUUGGGGU	1.1441473069784005	1.444634383333333	0.04220999843907913	0.17013030464910153	G4
hsa-mir-577	1543	CCUGAUGAAUCUGAGGCCAGG	1.1380815606553827	1.4430085499999994	0.10614812314779914	0.2643093262028609	premiRNA
hsa-mir-378e	1431	CAGGCCAGGGGCAGACAGUGGACAGAGAACAGUGCCCAAGACCACUG	1.125828815263788	1.4397243833333337	0.09484520009424835	0.19530261602804314	premiRNA
hsa-mir-3169	1111	AUAGCACAAAGUCUUAUGGUACUGU	1.1250335216146683	1.4395112166666664	0.07473903019541145	0.17160526491828582	premiRNA
hsa-mir-6856	1449	UGUGGCAGUGGCAGAGGUCGCUACA	1.1246747378495836	1.4394150499999991	0.0927953269426747	0.21032127827259556	premiRNA
hsa-mir-3188	1764	UCCCCUAGCGCGCCUUCUGGAGA	1.12118514601312	1.4384797166666676	0.15412531505246363	0.23542968655051733	premiRNA
hsa-mir-496	956	UUCAUUUUAUUUAUGAUGAG	1.1211270068761408	1.4384641333333335	0.07866251242658868	0.13847264289328248	premiRNA
hsa-mir-4758	1956	GCUGGAGUAAGGGCACGCCCGGGGCUGC	1.1122690274558908	1.4360898833333333	0.001344506169200038	0.20015598543420374	premiRNA
hsa-mir-615	1792	CGGAUCUCGAGGGUGCUUAUUGUUCGGUCCG	1.112100828134479	1.4360448000000001	0.1807080934272772	0.20632976588922755	premiRNA
hsa-mir-4761	1716	CUGACCCGUUGUCAGACCUGGAAAAAGGGCCGGCUGUGGGCAGGGAGG	1.1113888568848775	1.4358539666666665	0.00906991715465019	0.21573957945220454	premiRNA
hsa-mir-3154	454	CCUGCCACGUCAAAGGAGGCAGA	1.1110061334751589	1.4357513833333335	0.11437356402558357	0.18790063154392095	premiRNA
hsa-mir-582	724	GUUACUAAUCUAACUAAUUGUAAC	1.1090897182862798	1.4352377166666674	0.11664748468095336	0.3421634696499329	premiRNA
hsa-mir-518e	2034	CUUUCUGUUGGCUAAAAGAAAAGAAAG	1.1065148074176323	1.4345475499999996	0.27850716497055	0.31624975070653	premiRNA
hsa-mir-520g_520h	444	CUGUUUGUUGUCUGAGAAAAAACA	1.1064921113908985	1.4345414666666663	0.10856457092082596	0.14912532525134944	premiRNA
hsa-mir-648	1849	UGGUGGGGGCCGGGGCAGGCCCAGCGAAA	1.104130170088187	1.4339083833333337	0.1450086954364168	0.21195674353907917	premiRNA
hsa-mir-1910	1145	CCGCCUUUGUGCUGUCCUUGGAGGGAGG	1.1005861699684485	1.4329584666666666	0.07131118225134733	0.11904138220089602	premiRNA
hsa-mir-4518	116	AUGUCUGCUGGGGAACCGGGGCU	1.0955656844930963	1.4316127999999992	0.08169263868935463	0.20535665764477523	premiRNA
hsa-mir-424	173	UUUGAAGUGUUCUAAAUGGUUCAAA	1.093786378178048	1.431135883333333	0.17629580551982776	0.31431346209599625	premiRNA
hsa-mir-6740	574	GAGAAACUUGAGGUCUCUGGGAGUUGCUUAAACCAGUUGACCGUAACCUGGCCAGAGAAUUCUGAUAGUGUC	1.0923922825085248	1.4307622166666665	0.03127443715056194	0.2626956833511326	premiRNA
hsa-mir-4689	1455	GGCCGGUCAGGCA	1.0909111335857766	1.430365216666667	0.0239392979736519	0.06872452354320466	premiRNA
hsa-mir-4708	219	UGCUCCUUGAACAGGAGGAGCA	1.090446642298919	1.4302407166666669	0.10134301190549004	0.11972620456387814	premiRNA
hsa-mir-4632	2012	GGCGGAGGCAGGCGUGACCGUUUGCC	1.0893081101085105	1.4299355500000004	0.13602043157475371	0.155241069051268	premiRNA
hsa-mir-599	1597	GGACAGGGAUUCUUUUCACUGUU	1.081408649187175	1.4278182166666664	0.17922058777870056	0.34027627526460863	premiRNA
hsa-mir-448	1987	GCUGCCAGGAAAUCCCUAUUUCAUAUAAGAGGGGGCUGGCUGGUUGC	1.0812631458924997	1.4277792166666672	0.06178879710100759	0.21004402135649244	premiRNA
hsa-mir-4707	23	GGUUCUGGGGUGUAGACGCUGCUGGCCAGCC	1.0797403357699882	1.4273710499999996	0.053859873585686266	0.12412080051541385	premiRNA
hsa-mir-500a	686	GAGAGUGCUGUCUGAAUGCAAUGC	1.079310665784426	1.4272558833333342	0.031173344402098763	0.13049860998618415	premiRNA
hsa-mir-1323	964	UUCUGUGGUUUGAAAGGAA	1.0733192256311268	1.4256499666666673	0.10935658689161558	0.3067256422660795	premiRNA
hsa-mir-3159	1199	CCACGGGCUGGGCACAGUGG	1.0719826472896263	1.425291716666667	0.3188409684006122	0.4322412211371163	premiRNA
hsa-mir-218-2	1153	CAUGUGGUGGAACGAUGGAAACGGAACAUG	1.068932674381948	1.4244742166666668	0.062340455803937565	0.14740672180727196	premiRNA
hsa-mir-5093	1281	UCCUGAGCUAGGAGGAUUAGGA	1.0498021001765199	1.4193465499999995	0.11740104004309661	0.27776542222990336	premiRNA
hsa-mir-6511b-1_6511b-2_6511a-2_6511a-3_6511a-1_6511a-4	933	GACAGGGCAGAGGGUUGCGCCCCCUC	1.048721396218609	1.4190568833333324	0.13746844869035454	0.2638764563511318	premiRNA
hsa-mir-4269	1635	UGGCUUCUGCCUCUUUCUUUGUGGAAGCCA	1.0450440180787526	1.4180712166666662	0.19845178852395987	0.3723065516818816	premiRNA
hsa-mir-632	206	GCGGGGAACGAGGCCGUCGGCCAUUUUGUG	1.0442412627222173	1.41785605	0.022386583929413572	0.06252480056547868	premiRNA
hsa-mir-7107	1394	AGGGCAAGUCCAAAGGUAUACAGUUGGUCUGUUCA	1.036800696807176	1.4158617166666663	0.16005405353732763	0.2727822402428662	premiRNA
hsa-mir-8087	682	GGGGCCCUACUUUAAGGGCCCU	1.0259588359267995	1.4129557166666675	0.11906568723646448	0.2011692014278926	premiRNA
hsa-mir-4733	139	GGUGGCAAUCAAGGUCUAGCCACC	1.0248077431955644	1.4126471833333334	0.26115920121390385	0.3453607230227021	premiRNA
hsa-mir-3123	418	UCCCAUUUCCACAUGGAGAGUGGAGCCCAGA	1.0234485931891226	1.4122828833333336	0.24677333472579036	0.44580601583843227	premiRNA
hsa-mir-3665	952	GCGGCCGCGCUGGCCGCU	1.0169587731611012	1.410543383333333	0.354769099725583	0.44641249256187004	premiRNA
hsa-mir-4515	1080	GCCCCAGGGCAGGGGC	1.0103825216888096	1.4087807166666668	0.26795466257508094	0.2940371167420254	premiRNA
hsa-mir-3162	768	GGGAGCAUGAACAAUGUUUCUCACUCCC	1.0072168923161338	1.4079322166666675	0.05525632511597978	0.17936749304457705	premiRNA
hsa-mir-4502	1336	CUUUUUGCUGAUGGAGGGUCUUGCCUCCAUGGGGAUGGCUG	1.0017990709206945	1.406480049999999	0.03370424870961781	0.04035825543242704	premiRNA
hsa-mir-4748	963	UGCUGGUGCUAGAGAGGAAAGCA	1.0003956481168967	1.4061038833333324	0.017954287896716253	0.22899153363921387	premiRNA
hsa-mir-6875	58	AGAAGGCCUAUGGUGAUUUGCAUUCUU	0.9966932732571865	1.4051115166666666	0.24288520802621016	0.2622790649488809	premiRNA
hsa-mir-4537	1823	GCUGGGCUGAGCUAACCAGGGCUGGGCUGAGC	0.9912880124025778	1.4036627166666669	0.20344447466637564	0.27130054404896947	premiRNA
hsa-mir-5703	942	UCCCCUCAGGA	0.9902433733638623	1.4033827166666668	0.128289980092267	0.1340736240997692	premiRNA
hsa-mir-130b	1043	ACUACUAUAGGCCGCUGGGAAGCAGU	0.9866499394324733	1.4024195500000005	0.047513985669316985	0.17195193156023575	premiRNA
hsa-mir-34a	508	GUUGUUGUGAGCAAUAGUAAGGAAGCAAU	0.9839979242538255	1.401708716666666	0.16974560854952936	0.228700411412003	premiRNA
hsa-mir-4486	1525	GGCAUCUAGCACAGGCGGUAGAUGCU	0.982669118524228	1.401352550000001	0.04179881295837817	0.12569440525318457	premiRNA
hsa-mir-7973-1	1159	UUACCCAACGUCUCUGAGUCUCGGUUUUGAGAGGGUGAGUAA	0.9811357376495367	1.4009415499999995	0.21855718747284703	0.4795433411869124	premiRNA
hsa-mir-3612	930	UGGAAGGAAUGGGAUCUACUUCCA	0.9805108196531628	1.4007740499999997	0.02696101412592051	0.12457433451732501	premiRNA
hsa-mir-1254-1	1204	CAGUGAACUAUCAUUGUGCCACUG	0.9775102805571392	1.3999697999999998	0.06465502542369922	0.21966478251729069	premiRNA
hsa-mir-1302-8	775	ACAUGCAGUAUUUGG	0.9763272890266887	1.3996527166666664	0.2891368603951055	0.4348051422361149	premiRNA
Disney2016_Control_RNA4	835	GGGUUUACGAUUUACGAAAGUAUAUCGUGGAUCC	0.9727124026864669	1.3986837999999995	0.19371575369046792	0.2937485320742976	Control
hsa-mir-329-2	1041	UGUUUCUUUAUUGAGGACGAAACA	0.9726200640571531	1.3986590499999998	0.1683542493170306	0.2700453031886047	premiRNA
hsa-mir-638	266	UAGGGCGCGGAGGGCGGACCGGGAA	0.9725889736095712	1.3986507166666662	0.052513460991585464	0.11546051193251683	premiRNA
hsa-mir-412	842	AAGUAAUUGUUUCUAAUGUACU	0.9603953000683801	1.3953823833333339	0.1319157776312647	0.2533726407774159	premiRNA
hsa-mir-8079	1000	UGGCUGUAGGGCAGCAGUCA	0.9590739560461915	1.395028216666666	0.13294625757152048	0.30681589564458933	premiRNA
hsa-mir-4717	988	GUGUAGGGGUGGCUACAC	0.9570723530309406	1.3944917166666666	0.04401266339266113	0.25969701537378115	premiRNA
hsa-mir-7112	1049	CCUGCAGGUGAGAGCGGGAACACCUGCAU	0.9533844041389019	1.3935032166666659	0.1490961033384189	0.32047640204714783	premiRNA
hsa-mir-4319	283	CCACUGGGAAUGCUCCCUGAGGACGUUAUAUGAGUG	0.9525748088839003	1.3932862166666666	0.13802263744797919	0.16919713797662572	premiRNA
hsa-mir-371a	280	CACUUUCUGCUCUCUGGUGAAAGUG	0.9508977901413905	1.3928367166666664	0.026079514072820102	0.16784120378916892	premiRNA
hsa-mir-3943	71	GGCGUGGACAACUUGCU	0.9504975317192386	1.392729433333334	0.14556099801753505	0.30049196125334054	premiRNA
hsa-mir-7702	872	CUGAGGACAUGCAGUUUCAG	0.9461023373256289	1.391551366666666	0.12346286136943375	0.3148201431085454	premiRNA
hsa-mir-4259	691	GGUGGGGGCUCUGAGUGGGGAAAGUGGGGGCCUAGGGGAGGUCACAGU	0.9425033692945708	1.3905867166666663	0.10977838149621404	0.15768228614513835	premiRNA
hsa-mir-548j	1775	UUUGGUAUUACUUUCAGUGGCAAA	0.9368427315035329	1.3890694666666665	0.005116164351282444	0.07938478614223224	premiRNA
hsa-mir-4524a	1891	CUCACUGCAGAAUUAUUUUGAG	0.9341891618025124	1.388358216666667	0.18198342776978504	0.26302328059943586	premiRNA
hsa-mir-451b	234	CAUUACUAAACUCAGUAAUG	0.930408874281159	1.3873449666666664	0.25128915311872746	0.37400429517088996	premiRNA
hsa-mir-5004	1337	CACGAGAUUGGGUUGUGCAGAGGCUGACACUUG	0.9296508891691431	1.3871418000000009	0.1355047592628126	0.1737562670371598	premiRNA
hsa-mir-182	1877	CACACUGGUGAGGUAACAGGAUCCGGUG	0.9258973394327046	1.3861357166666657	0.08412597131196313	0.1617559173112872	premiRNA
hsa-mir-1228	1574	UGUGGUGGGUGGUGGCCUGCGGUGAGCAGGGCCCUCA	0.9209418329928045	1.3848074666666672	0.08962682469402154	0.1597830968204265	premiRNA
hsa-mir-3153	1426	CCCCCAAUUAAAGUAGAUUGGGGG	0.916991169818711	1.3837485500000006	0.153567472047073	0.25246839446454616	premiRNA
hsa-mir-4641	95	GGCAUCAGAGGACAGCCGCCUGGUGCC	0.9148527688341019	1.3831753833333338	0.1873644736518037	0.2532320432996343	premiRNA
hsa-mir-4798	1835	AAUUGGCUUUUACAAAAGACCAACU	0.9142856790702265	1.3830233833333334	0.40083483472296005	0.5031451096699303	premiRNA
hsa-mir-1277	1592	CGUAUGUGUAUAUAAAUGUAUACG	0.9120403269459404	1.38242155	0.2640479631300749	0.2619588876043452	premiRNA
hsa-mir-555	339	CCUUUGUGAGCAGUGUGACCCAAGGCCUGUGGACAGGG	0.9112761237444007	1.382216716666666	0.09239011023704291	0.20881322815278844	premiRNA
hsa-mir-3650	1104	GUCCUGACUGCGUGCCAGGGGC	0.9032028672210926	1.3800527999999996	0.0635160244043825	0.3154470273632428	premiRNA
hsa-mir-658	1798	CGCCAGCUCGCUGACAGCACGACUCAGGGCG	0.9021003999498793	1.3797573000000003	0.30614978712933505	0.31348966605135636	premiRNA
hsa-mir-5583-1	1469	AUUCUGGCUAGGUGAUCAUCAGAAU	0.9019601820312902	1.379719716666667	0.1767527753244219	0.3334400769608756	premiRNA
hsa-mir-3913-1	889	GUCUGCCAAAACCUUGGCAGAC	0.901260336056246	1.3795321333333337	0.07869891862797868	0.2019127001236274	premiRNA
hsa-mir-3166	1939	UGCGUUAGGAUUUCUGUAUCAUCCUCCUAACGCA	0.9008940905837426	1.3794339666666666	0.16970390316009842	0.21102369284206976	premiRNA
hsa-mir-3143	1420	UUCGCGGUUGGGCU	0.8968184438103741	1.37834155	0.07326202018931108	0.10884730992275443	premiRNA
hsa-mir-219b	195	UUCUCGGUUGGCCGCAGACUCGUACAAGAA	0.8951631883811714	1.3778978833333333	0.011623373737553807	0.28675773402043075	premiRNA
hsa-mir-1180	1985	GGAAUAGUGCUCCUGGUUGUUUC	0.8941769993839077	1.3776335499999999	0.0430675852543428	0.15974395817375978	premiRNA
hsa-mir-3529	245	UGUUGAGCGCAGUAAGACAACA	0.8920933175870428	1.3770750500000002	0.2733720387327469	0.40095824419228193	premiRNA
hsa-let-7a-3	296	AUAGUUUGGGGCUCUGCCCUGCUAUGGGAUAACUAU	0.8888997068115417	1.3762190500000002	0.21243638084305586	0.29184467779822143	premiRNA
hsa-mir-548n	880	UUGUCGUUAAAAAUAGCAA	0.8888095445135572	1.3761948833333335	0.12440660055345858	0.30416348915938024	premiRNA
hsa-mir-449c	1376	GCGGCUGUUAAUGAUUUUAACAGUUGC	0.8875665484192774	1.3758617166666671	0.10610630227054683	0.1788848243767885	premiRNA
hsa-mir-554	1375	CAGUACUGGUCUUAGACUG	0.8873719222174183	1.3758095499999996	0.04296829487841885	0.2994687500268786	premiRNA
hsa-mir-6773	546	CAGGAUUAGUGCUUAUGCUAAGAUGUCUUCACUG	0.8872512912808069	1.3757772166666669	0.1206789099023613	0.14308448446115815	premiRNA
hsa-mir-1268a	1889	GGGGCCUGUGGUCCC	0.8849499763508749	1.3751603833333335	0.07489020547061528	0.22623258499823756	premiRNA
hsa-mir-4776-1	647	CAAGGGCUCUCCUGAAAGGACAGUAGAGCCCUUG	0.8804623811470578	1.3739575499999994	0.1849551948897103	0.2851734845896808	premiRNA
hsa-mir-2861	1531	CCUCUCGGGAACUACAAGUCCCAGGGGG	0.8793536957863268	1.373660383333333	0.12177789375987781	0.19356737412564806	premiRNA
hsa-mir-1289-2	393	CCUGCCUCAGAACUACUGAACAGAGUCACUGGGUGUGGA	0.8726322519238324	1.3718588	0.13906676099372176	0.14508996396647922	premiRNA
hsa-mir-4685	1069	GCAAGGUUGUUGGUGAUAUGGCUUCCUCUC	0.871552480679349	1.371569383333333	0.1695223017395558	0.30925779176198526	premiRNA
hsa-mir-4679-1	1678	UGCUUUGUUAGAAACAAAAAGCA	0.864854354652541	1.3697740500000002	0.10463118212563918	0.2001749071568961	premiRNA
hsa-mir-216b	1442	AUGUGAUGUCACUGAGGAAAUCACAC	0.8619156855472035	1.3689863833333338	0.12240168698902652	0.20273582216357164	premiRNA
hsa-mir-6131	671	GGUCAGGUGGUGCCCUCCUUCCAUGGGUAGAGCCAGAGAUGGUGGGUUCUGGCU	0.8587146130642846	1.3681283833333342	0.10558037100025824	0.20839754729303528	premiRNA
hsa-mir-1261	1322	GCUUAUGGGGAUAUUGUGGUUGAUCUGUUCUAUCCAGAUGAC	0.8542438067021585	1.3669300499999995	0.0738858920888778	0.07602606021727151	premiRNA
hsa-mir-548f-2	1021	UUUUAUCAUUACUUUUAAUGGCAAAA	0.8535616822822386	1.366747216666667	0.13521246507876905	0.2424194814018671	premiRNA
hsa-mir-3180-5	1832	GGAGGCCCCGCCCUGCUGCCGACCCUGUGGAGCGGAGGGUGAAGCCUCC	0.8438179360104093	1.3641355499999996	0.10728504358453544	0.17569430677057613	premiRNA
hsa-mir-181a-2	360	GAGUUUGGGAUUUGAAAAAACC	0.8428435613832264	1.3638743833333329	0.15205433071451172	0.21824502350252006	premiRNA
hsa-mir-3938	16	AAUUUUUUUUUAAUUUAAAAAAUU	0.8427151578347212	1.3638399666666672	0.27436257305624673	0.3574666302111525	premiRNA
hsa-mir-3201	22	AAAUAAGAGGCUAGGAUUGCCUCUUAUUU	0.8383074650811863	1.3626585499999997	0.05263372424969824	0.11854799559938463	premiRNA
hsa-mir-3158-1	2024	CCUUCUGCUUACAGGUAUUGGAAGG	0.8323453743104045	1.3610604999999998	0.0554162541554477	0.23119822812799892	premiRNA
hsa-mir-518a-2	1858	UUUCUGUUGUCUAAAAGAAGAGAAA	0.8316705872361128	1.3608796333333337	0.008077233842680292	0.10959399330560293	premiRNA
hsa-mir-4330	1126	GAGGAUGCAGGAGAGGAAGGGGGCUUCUUUUUGACGCCUACUUCAUCAGCUGCUCCUC	0.8237251124523572	1.3587499666666663	0.038844507898652555	0.1925001164407801	premiRNA
hsa-mir-4690	783	CUGAACCCGUGGGUGAGGAGUGCAG	0.8237182725538893	1.3587481333333329	0.2173347225778168	0.27295246236622683	premiRNA
hsa-mir-486-1	1864	CCCGAGGCCCUUCAUGCUGCCCAGCUCGGG	0.8190186404975737	1.3574884666666662	0.053785478043077393	0.09216832292797944	premiRNA
hsa-let-7g	1640	ACAGUUUGAGGGUCUAUGAUACCACCCGGUACAGGAGAUAACUGU	0.8167151492363107	1.3568710499999994	0.066489096371595	0.10105437297253092	premiRNA
hsa-mir-4804	429	AGCAAGGUGCGUCGUAUCUUGCU	0.8164819708794602	1.356808550000001	0.09099095924287912	0.21040467779483862	premiRNA
hsa-mir-548ae-2	231	UUUGUCAUUUAAAAGUAAUGGCAAA	0.8150225852700116	1.3564173833333328	0.14116503001731442	0.2897409483305663	premiRNA
hsa-mir-3960	79	CGCUAGUAGUGGCG	0.8078935456397305	1.3545065499999993	0.03352359748385766	0.13736801080158365	premiRNA
hsa-mir-934	970	CUGGUAGUAUAAAACCCAG	0.8048591179558432	1.353693216666666	0.26206902429136775	0.3762302797916874	premiRNA
hsa-mir-5571	1479	UCCCAGGAAAUUCACUUUAGGAAGUCCUAGGA	0.8041527429868103	1.3535038833333335	0.10195999836513543	0.17093131069834946	premiRNA
hsa-mir-3155a	547	CUGGGGAGCCGGACAGCUCCCUUCCCAG	0.8022661746276022	1.3529982166666656	0.2016995265094471	0.3077034189144322	premiRNA
hsa-mir-3173	335	CUUUGUGAUUUUAUGAGAACAAAG	0.8007371464155836	1.3525883833333339	0.25109242537361043	0.2726176362785818	premiRNA
hsa-mir-1303	1739	UACAAUUUUUUUUUUUUUAAAUUUUA	0.8002665614009971	1.3524622499999996	0.2140961427014936	0.23240560593106824	premiRNA
hsa-mir-500b	132	GGGUGAGAGUGCUUUCUGAAUGCAGUGCACCC	0.7999425989372061	1.3523754166666666	0.08553752588101796	0.2857856326600098	premiRNA
hsa-mir-579	1325	GACGAUUUGAAUUAAUAAAUUC	0.7988095386655714	1.3520717166666667	0.1453939174135131	0.18064094641397188	premiRNA
hsa-mir-326	1855	AAGGCGGGUGGUGCUCAGAUCGCCU	0.7985197756941183	1.35199405	0.11284936140322335	0.17644601006116545	premiRNA
hsa-mir-591	841	UUGUAAUAGUGUAGAAUGUUGGUUAAC	0.7967507292267696	1.3515198833333333	0.15751014288393866	0.17585383243542535	premiRNA
hsa-mir-4540	2006	CUUGGCACCUUUGGCCUUAG	0.7950768195290208	1.3510712166666672	0.058012720978661066	0.29603022256853634	premiRNA
hsa-mir-521-1	2023	CUUUCUGUUGUCUAAAAGAAAAGAACG	0.7950507035530525	1.351064216666667	0.14858463070325975	0.24250787806260157	premiRNA
hsa-mir-4784	1671	CUGAGAGUGUCAUGGUGGAGCCUCCG	0.7950475945082915	1.351063383333333	0.10037408077309304	0.4418973483973532	premiRNA
hsa-mir-6723	1863	GGGCAUUCCGGAUAGGCCGAGAAAGUGUUG	0.7895675922176978	1.3495945499999997	0.03669728290617559	0.3078608307681443	premiRNA
hsa-mir-3619	1883	CAGCCCGUGGUGGGG	0.7878520213201873	1.349134716666666	0.14881341063391476	0.2268480101628392	premiRNA
hsa-mir-3681	276	CUGUGCAGGGCCAACUGUGCACAC	0.7845340487543614	1.3482453833333323	0.19371119304043977	0.2576622297537097	premiRNA
hsa-mir-31	507	AGCUGUUGAACUGGGAACCUGCU	0.7808212275042653	1.3472502166666669	0.009106664866195695	0.12782384185426532	premiRNA
hsa-mir-8069-2_8069-1	1843	AUCUUCCUGACCUGGUAAUAAUUAGGUGAGAAGGAU	0.7797529597253843	1.3469638833333324	0.2162255481749918	0.39876874620884273	premiRNA
hsa-mir-602	1870	GCCCGCUGUGUUCACUCGGGC	0.773218991261806	1.3452125500000005	0.13409853533400654	0.2522165842860286	premiRNA
hsa-mir-3942	827	GAAAUAGGCUGCGAAGAUAACAGUAUUUC	0.7727775069061581	1.345094216666667	0.15041880682595515	0.3956660310451406	premiRNA
hsa-mir-8076	2040	UGUGAGAGCUACUAAGUCUUAUA	0.7720711319371227	1.344904883333334	0.20206461665284112	0.31148133879346507	premiRNA
hsa-mir-7-2	1326	GUUGUUGUCUUACUGCGCUCAACAAC	0.76687498543294	1.3435121333333335	0.07459184226813756	0.15120449726135354	premiRNA
hsa-mir-4767	1649	CGCCCGACUUCGGGG	0.7666097839150758	1.3434410500000002	0.20150228847453489	0.36143987930058263	premiRNA
hsa-mir-4299	932	GUGUUUUCUCCUUUAGAGAGAGCUG	0.7653170431046689	1.343094550000001	0.17135603409322978	0.2044109091078004	premiRNA
hsa-mir-548bb	1545	UUGCCCAA	0.763555458344734	1.3426223833333328	0.26624215923312833	0.4130349783644181	premiRNA
hsa-mir-504	1834	UCUAUCUGUAUUCUUACUGAAGGGA	0.7634105768590087	1.3425835499999998	0.02052041237690703	0.2565527580836299	premiRNA
hsa-mir-30a	592	GAAGCUGUGAAGCCACAGAUGGGCUUU	0.7625705129653754	1.3423583833333332	0.046932500795082294	0.3416958969318158	premiRNA
hsa-mir-662	359	GGGGUGGCUGCGGGCCUUCUGAAGGUCUCCC	0.7602974903427417	1.3417491333333331	0.16247634409963882	0.26626825235859775	premiRNA
hsa-mir-6813	198	GGUUCUCAGUCAGAACC	0.7545392285462997	1.3402057166666665	0.18800864029088615	0.22619736180354955	premiRNA
hsa-mir-6842	1071	CCAAGGCUCUGGGGUCUCACCCUUGG	0.7535791555250068	1.3399483833333339	0.13912407767386772	0.26007219430338724	premiRNA
hsa-mir-551a	121	GGGCCAGUCUGACCGUUUCUAGGCG	0.7532203717599221	1.3398522166666667	0.036196403998552305	0.06486087356679553	premiRNA
hsa-mir-302a	438	CUUGCUUUGAAACUAAAGAAGUAAG	0.7488876069850574	1.3386908833333326	0.14135731116457334	0.29636116086770015	premiRNA
hsa-mir-562	241	CUUUUAGAGUAAUUGUGAAACUGUUUUUCAAAG	0.7484828093575592	1.3385823833333337	0.277482005584887	0.3503796880781263	premiRNA
hsa-mir-152	1306	CCGACUCGGGCUCUGGAGCAGUC	0.7480288888228763	1.3384607166666662	0.27787660062053254	0.32129390266250873	premiRNA
hsa-mir-383	190	UUGUGGCUUUGGGUGGAUAUUAAUCAGCCACAG	0.7465113640764576	1.3380539666666664	0.11093986294239806	0.16734724151918898	premiRNA
hsa-mir-647	1384	CUUCAGCCCCAGGAAGCCUUGGUCGGGGGCAGGAG	0.7441754143879228	1.3374278500000003	0.15498700500015167	0.19690024261378222	premiRNA
hsa-mir-604	562	CUCUCGUGUCCACUAGCAGGCAGGUUUUCUGACACAGG	0.7428678745244623	1.3370773833333331	0.1598967228986303	0.25486851997517485	premiRNA
hsa-mir-5195	700	GGAUGGGAGACCUGACCCAUCC	0.7398110617183203	1.3362580500000008	0.09330496734382383	0.24917541164742216	premiRNA
hsa-mir-548d-2	1613	UUUGCCAUUGAAAGUAAUGGCAAA	0.7394519670487589	1.3361618	0.10111882632282286	0.18755429913964716	premiRNA
hsa-mir-6807	1427	AGAGGCUGUGGGCAGGGGGAGAUGUGAAGGAAAGAACUAGGACCCAUUCAUCCACU	0.7391357771968602	1.3360770499999994	0.1430048352748799	0.25697590729590747	premiRNA
hsa-mir-1912	1787	UGUAUAGUAUUAUUCAAUACC	0.7372392598944297	1.3355687166666659	0.2524578110965606	0.4138052010233237	premiRNA
hsa-mir-3122	1099	UCUUCUUUUGGAAGGAAGA	0.7293830146952403	1.3334629666666675	0.17636542463363908	0.2517690818810617	premiRNA
hsa-mir-4751	839	AGGGCAGGGGUGUGGCU	0.7248494056290029	1.3322478	0.1564747097269684	0.24682427293153053	premiRNA
hsa-mir-548ac	1964	UUUGCUAUUUUUUUUUAAUGGCAAA	0.7248298186470276	1.3322425500000001	0.2723243339196878	0.34493579864613894	premiRNA
hsa-mir-6829	1129	GGCAGGGUCCUCCAGCUCAUUCCUCCUGCC	0.7233623495212135	1.331849216666667	0.10265080520394035	0.27937175885525517	premiRNA
hsa-mir-4525	610	GGUUGGGGUGGGCUGCCUGUGGACCAAUC	0.7218376739718494	1.33144055	0.029059146657336308	0.24640406886969243	premiRNA
hsa-mir-3614	1047	GCUGCCCCUUUGCUCUCUGGGGUAGC	0.7207364503185338	1.3311453833333324	0.13814687287338842	0.22185609282660868	premiRNA
hsa-mir-652	1842	CAUUCACAUAGACUAUAAUUGAAUG	0.7205853507432949	1.3311048833333334	0.10981629367763616	0.19215618230619397	premiRNA
hsa-mir-548u	918	UUUUUCUUUACUUUUAAUGGCAAA	0.7196321176204656	1.330849383333333	0.05215869469694557	0.08107150196594774	premiRNA
hsa-mir-4510	1779	GGUUGUUAGAUAGACAACU	0.7181559431693268	1.330453716666666	0.22963781521453794	0.42603513507315555	premiRNA
hsa-mir-3689c	533	CUGGGAGGUGUGAUAUCGUGGUUCCUGG	0.7176584960080372	1.3303203833333335	0.11232865394512326	0.16300948047096944	premiRNA
hsa-mir-4465	679	UGAGGUUUACUAUGGAACCUCA	0.7144051915731794	1.329448383333333	0.030193655220156792	0.18278552496901002	premiRNA
hsa-mir-6756	1029	GGGGCUGAGGCUGAGUCUUCCUCCC	0.7129595479415687	1.3290609000000002	0.2340926189047176	0.26107632599863667	premiRNA
hsa-mir-595	2075	CUCAAUGUAGUCUUGUAAGGAACAGGUUGAAG	0.7113667221311076	1.3286339666666667	0.23353295724552442	0.26899136202007595	premiRNA
hsa-mir-373	1445	CUUUCCUUUUUGUCUGUACUGGGAAG	0.7089211475243987	1.327978466666666	0.2619477642046836	0.2702425573712049	premiRNA
hsa-mir-548s	374	CCAUUAUUUUUAAUAAUUAUAAUAAUGG	0.7049686189234509	1.3269190499999997	0.09024409806459817	0.17786536454209226	premiRNA
hsa-let-7a-2	1645	AUAGUUUAGAAUUACAUCAAGGGAGAUAACUGU	0.7046570926386931	1.3268355500000002	0.07847462621154618	0.15351369238927473	premiRNA
hsa-mir-2115	415	GAUGGAGGAAUCACAUGAAUUCAUC	0.7042740583244971	1.3267328833333334	0.12045107586453817	0.15270505012772184	premiRNA
hsa-mir-4490	218	CAAAGACCAGAACUUAAUGGUCUCUG	0.704183896026515	1.3267087166666673	0.2549111145331495	0.2970867499723907	premiRNA
Disney2016_Control_RNA3	1407	GGGUUUACGAUUUACGAAAGUAUAUGGUGGAUCC	0.7002994555057646	1.3256675499999997	0.3338525856849714	0.3326468222839008	Control
hsa-mir-7151	1772	AUUGGCUUGGAUUCUGCAAAGCCU	0.6967703788008652	1.3247216333333327	0.09233215471509888	0.14863590818849431	premiRNA
hsa-mir-449a	992	UGGUUGAAUAUGUGAAUGGCAUCG	0.6941777463771017	1.3240267166666662	0.0859161752524118	0.4328818471134716	premiRNA
hsa-mir-1199	61	GCAGGCCGUGAACUCGUCGAGCUGCGCGUGCGGCCGGUGCUCA	0.6933594457967797	1.3238073833333341	0.1421031631006359	0.28374781535159416	premiRNA
hsa-mir-8053	802	GGCAGAAAUGUC	0.6900762945322417	1.322927383333333	0.18309315719686553	0.24945603811127562	premiRNA
hsa-mir-3677	1536	UGCAGUGCUGGGCAUGGGCUUCUCG	0.6890677204127217	1.3226570500000001	0.05763792378277766	0.08835045536886255	premiRNA
hsa-mir-4292	965	GAGGCCAGAGGUGCCC	0.6872682053067437	1.3221747166666666	0.15022456913017088	0.24486610887220403	premiRNA
hsa-mir-4429	1916	GGCGACUGGUGUCUAAUUUGUUUGUC	0.6818783653141378	1.320730050000001	0.1403744422937299	0.15328702234199515	premiRNA
hsa-mir-5189	1412	GACAGGCUGGCCUCUGGAUGACCUGC	0.6792024104908518	1.3200127999999995	0.07403426730592774	0.1904367940786345	premiRNA
hsa-mir-1282	979	GCUUCUGCUGCAUGAUCUCCGAGUCCCUGGGGGUAGAGAUGAUGGGGCACUGGGAGGU	0.6760752089113857	1.3191746000000002	0.1199967165127226	0.21522107898688791	premiRNA
Disney2016_Control_RNAC	1359	GGGUUUAAUUACGAAAGUAAUUGGAUCC	0.6742723982179649	1.3186913833333336	0.08290456531990156	0.2207162045009062	Control
hsa-mir-4477a	1360	AUGGCAUUUAAGGAUUGCUAU	0.6710476969948821	1.31782705	0.03558962067556346	0.19031889748959527	premiRNA
hsa-mir-1294	1006	GUCUGGCAUUGUCUGAUAUAC	0.6707352379966952	1.3177433	0.04329761953341082	0.26322514586291423	premiRNA
hsa-mir-4271	211	CCUGCAGCCCCCAGGUGGGGGG	0.6704150063866128	1.3176574666666667	0.06691575946181952	0.09792579859119473	premiRNA
hsa-mir-3179-4_3179-1_3179-3_3179-2	1927	UUCUGCUGUGCCUUACAGCAGUAGAA	0.6698221115512434	1.3174985499999992	0.3002950054305484	0.35380256706900715	premiRNA
hsa-mir-3607	1629	CAGUAUGAAUGAAUUCAUGAUACUG	0.6693528945163584	1.3173727833333337	0.12957709090728353	0.15456190908577028	premiRNA
hsa-mir-764	1569	UCCUCCAUGCUUGGAAAAUGCAGGGAGGA	0.6691188456269698	1.3173100500000003	0.026155573757400692	0.07469155200279691	premiRNA
hsa-mir-4795	1051	AUAUUGACACUAUAACAAUAAUGUCAAUAU	0.6686649250922894	1.3171883833333335	0.17927488085226073	0.2498753775546446	premiRNA
hsa-mir-6778	214	GGCAGGUGUGGUUGGAGGAAGCAGCCUGAACCUGCC	0.6625310906890709	1.3155443000000002	0.05997024813525008	0.21875710266646017	premiRNA
hsa-mir-548l	909	UGUCGUAGAAAGUAAUGGCA	0.6616900940820083	1.3153188833333331	0.12836683854644318	0.21978949048587768	premiRNA
hsa-mir-1256	1233	AGCUGUGAAAGUCCUAGCU	0.6605453438020835	1.31501205	0.2510209875337017	0.3666350210357563	premiRNA
hsa-mir-4741	1905	CCCGGCCGGCAGCCCCCGGCCUUAAAGCGCGGG	0.6534731996908733	1.313116466666666	0.11963838589370875	0.1364945802946222	premiRNA
hsa-mir-4419b	2029	UCCCAGCCACUCUGGAGG	0.6529686017266383	1.3129812166666663	0.271021273413145	0.3243455572407857	premiRNA
hsa-mir-4665	1268	CGAGCCGCUUCCUCACGGCUCG	0.6510478338751006	1.3124663833333343	0.1326511389251475	0.1607692941461272	premiRNA
hsa-mir-876	1896	ACCAUAUCUAAGCUAAUGUGGUGGU	0.6507070825696086	1.3123750499999993	0.12183852638968025	0.3666636041228695	premiRNA
hsa-mir-544a	836	GAUUCUGAUUCAGGGACCAAGAUUC	0.6490953537670243	1.3119430500000007	0.13520916248510548	0.2510546514183565	premiRNA
hsa-mir-761	1742	CACAGUUCUGG	0.6466752733273269	1.3112943833333321	0.23549962741229677	0.2472155921018943	premiRNA
hsa-mir-6074	1857	UUGCUCUUUGGUGGAGAUA	0.6459465132360385	1.3110990500000004	0.06734495882270353	0.08477603564995816	premiRNA
hsa-mir-4716	324	CCUUCUGUAUACAUGUAUACAGGAGGAAGG	0.639859003599716	1.309467383333334	0.22298701264471885	0.3321405866649757	premiRNA
hsa-mir-199a-2	699	CUGUUCAGGACAAUGCCGUUGUACA	0.6365317038996146	1.3085755499999998	0.18253420191210717	0.2764619719351375	premiRNA
hsa-mir-8068	400	UUGUGGCAAUACAG	0.6348783138972687	1.3081323833333336	0.22940620947981208	0.25907084239829004	premiRNA
hsa-mir-432	217	UGGGUGGAUCCUCUAUUUCCUUACGUGGGCCACUGG	0.6319570554425723	1.3073493833333327	0.10444599494919528	0.13392874194201637	premiRNA
hsa-mir-4252	1437	GGCCAUCUGGCC	0.6299237401707846	1.306804383333332	0.1203972230200841	0.14613983401396807	premiRNA
hsa-mir-125b-2	1505	GUGAGGUAUUUUAGUAACAUCAC	0.6292459684135242	1.3066227166666657	0.2573998161776884	0.2921781840263867	premiRNA
hsa-mir-561	2019	UUUGCCAGAGCUACAAAGGCAAA	0.62725711248178	1.3060896333333325	0.21624325110470602	0.29482359118614554	premiRNA
hsa-mir-541	991	CCCACUCCAAAGUUCACAGAAUGGGUGG	0.6260203344770188	1.3057581333333335	0.2612399632046915	0.30357181964464786	premiRNA
hsa-mir-411	534	CGUACGCUUUAUCUGUGACGUAUG	0.6253870220597993	1.305588383333334	0.1455844133319617	0.18323869842589166	premiRNA
hsa-mir-4657	794	GCAUAUAGAGUAUAUGC	0.6247198210547164	1.305409550000001	0.1842039361310631	0.2951244963096019	premiRNA
hsa-mir-1273f	908	AGUGAGCUGAGAUCACGCAACU	0.6169947775443048	1.3033389666666657	0.29189030539519656	0.34886207368823163	premiRNA
hsa-mir-4737	980	AGUGCCUCACAGCCGCACAGGACCGAGGAUGCU	0.6129247270515057	1.3022480500000004	0.13315941541427723	0.24581877245371236	premiRNA
hsa-mir-584	1626	CUGAGGAAUUUGCUGGGAUAUGUCAG	0.6091627828942243	1.3012397166666663	0.2735690345201739	0.39127336338559765	premiRNA
hsa-mir-1224	762	GUGGAGGGUGGUGCCGCCGGGGCCGGGCGCUGUUUCAGCUCGCUUCUCCCCCCAC	0.6081293364166386	1.3009627166666664	0.062198316854887574	0.12628483998468934	premiRNA
hsa-mir-5089	1387	GCAUCCUUGGAAUCUGCACUCAAGGGAUGC	0.6050628855717394	1.3001407999999988	0.17600036540681394	0.2866370451138607	premiRNA
hsa-mir-520a	83	CUUUCUGUUGUCUGAGAGAAAAGAAAG	0.6004403578254291	1.2989018	0.12830272113412927	0.24053909212705307	premiRNA
hsa-mir-140	2003	GGUAGGUUACGUCAUGCUGUUCUACC	0.5986492371402983	1.2984217166666667	0.0468892833256557	0.20650199755194806	premiRNA
G4_(UGGGU)8	1920	UGGGUUGGGUUGGGUUGGGUUGGGUUGGGUUGGGUUGGGU	0.5962583817213326	1.297780883333333	0.15500979557060282	0.178799419199753	G4
hsa-mir-2117	1263	AACAGCAGGAUUGGCUGUAGCUGUU	0.593189132736154	1.2969582166666662	0.306988517838902	0.39803311315115353	premiRNA
hsa-mir-4753	1486	AGAACAGAUAUAUCCACAGUACACUUGGCUGUUCU	0.5925698110203439	1.296792216666666	0.3200761897224788	0.3937997865526944	premiRNA
hsa-mir-6788	73	UGAAGAAGAGUAUUGAUUGUGCUGUUCG	0.5921168231990911	1.2966707999999993	0.11470283500641307	0.18307083821958414	premiRNA
hsa-mir-30b	1272	UCAGCUGUAAUACAUGGAUUGGCUGG	0.5915777148380423	1.2965263	0.04655013116905767	0.1454825169375494	premiRNA
hsa-mir-192	1379	ACAGCCAGUGCUCUCGUCUCCCCUCUGGCUGC	0.5885435980586324	1.2957130500000005	0.08525210295764768	0.21164187561876252	premiRNA
hsa-mir-6852	1807	GACAUGCUCUGACUCCCCUGAUGUC	0.5877856129466124	1.2955098833333338	0.11143787167004884	0.3360589130376234	premiRNA
hsa-mir-6791	193	GGCUGGGCAGGCGGAAAGAGGUCUGAACUGCCUCUGCC	0.5775674264447006	1.29277105	0.03986290041211165	0.26058967819494033	premiRNA
hsa-mir-490	124	GUGGGUCAAGUUUAGAGAUGCACCAAC	0.5724720129906823	1.2914053000000003	0.23109414591120828	0.2531918741440337	premiRNA
G4_(GGGUU)8	129	GGGUUGGGUUGGGUUGGGUUGGGUUGGGUUGGGUUGGGUU	0.5667131293852877	1.2898617166666668	0.03335520286607601	0.044329972869422224	G4
hsa-mir-3929	620	AAUCCCAGCACUUUGGGAG	0.5658276734381842	1.289624383333333	0.24233853270789796	0.5717648089365008	premiRNA
hsa-mir-517c_517b	1003	CUGUCUGUUGUCUAAGAAAAGAUCG	0.565443706410563	1.2895214666666668	0.16806529911917908	0.23467324449976054	premiRNA
hsa-mir-3919	423	CUACUAGUUUGUAGUAGUUCGUAGCAG	0.559623263718959	1.2879613833333334	0.20040051030589123	0.23309786170260705	premiRNA
hsa-mir-514b	1789	CAAUCAUGUGUAAUUAGAUAUGAUUG	0.5586286803008464	1.2876947999999995	0.043691324759643886	0.18750789327504408	premiRNA
hsa-mir-3913-2	740	GUCUGCCAAGGUUUUGGCAGAC	0.5579275907079038	1.287506883333334	0.047993410495918126	0.22724189418426033	premiRNA
hsa-mir-3909	108	GACAGGGAAAAGCACACAAGGAACUUGUC	0.556539091318942	1.2871347166666667	0.145715128206002	0.2261612418802636	premiRNA
hsa-mir-7641-2	594	AAGCAGGGUCGGGCCUGGUU	0.5530802790255769	1.2862076333333334	0.23206214244876436	0.3132562221845554	premiRNA
hsa-mir-4445	1675	CGUGCAAGUUUAAGUUUUUGCACG	0.5498580650383009	1.2853439666666666	0.09236658375209457	0.2249180518571054	premiRNA
hsa-mir-6853	1533	GUCAGGUGAUGGUGAUAAGGUCAAGGCCUG	0.5471012750513118	1.2846050500000004	0.09051111961932362	0.17451042525855656	premiRNA
hsa-mir-5690	1411	UAGGAUUUGGGAGUUAUACUA	0.5410697282206326	1.2829883833333333	0.1827992571310283	0.2869458271586427	premiRNA
hsa-mir-6728	1700	GAGGGGCUUACUGCCCUGUGGGGCUCUCUGGACCCAGUGCCAUGCUUCUC	0.5409630879854321	1.2829598000000004	0.0263517224333371	0.11438232825829908	premiRNA
hsa-mir-5194	1500	CUCAGGAAUUGGAUAAGCUUUUCUGAG	0.5408626658397436	1.282932883333333	0.09000011986613199	0.27414394155737903	premiRNA
hsa-mir-4295	1059	CCUUGCCUGUGGCAAGACCACUUCGGUUCAAGG	0.5399772098926418	1.2826955499999997	0.15872989635942472	0.24483765780135194	premiRNA
hsa-mir-548ax	59	GCCAUGGAAAGUAAUGGC	0.5384223766091275	1.2822788000000003	0.0846915406185334	0.08846785428328334	premiRNA
hsa-mir-208b	1025	UUAUGUUUCUGAUCCGAAUAUAA	0.5379861776295723	1.2821618833333346	0.05894368752496147	0.24252279014230216	premiRNA
hsa-mir-5088	1148	UGGAGGUGAUGGGGGCAGGGGAUGGGUCUCACCCUCCC	0.5373954591255322	1.28200355	0.07643659403027718	0.14751833212670193	premiRNA
hsa-mir-188	1363	GGAGGGUGAGCUUUCUGAAAACCCCUCC	0.5355716934704428	1.281514716666667	0.04426930693705812	0.231942449935357	premiRNA
hsa-mir-7847	524	UAGGCCCACUGCUCAGUGGAGC	0.5332053995050636	1.280880466666666	0.07785329589011274	0.14596928555919889	premiRNA
hsa-mir-6722	1340	AUGCAUGGCUGGUGGCGGCGUGCAG	0.5329401979872019	1.2808093833333334	0.18369293435583664	0.2606469394956873	premiRNA
hsa-mir-324	1511	CAUUGGUGUAAAGCUGGAGACCCACUG	0.5280935081138317	1.2795103000000008	0.0050458997756001635	0.09564480586033722	premiRNA
hsa-mir-514a-1	1944	CAAUCAUGUAUAAUUAAAUUUGAUUG	0.52795204657734	1.2794723833333344	0.29956329568661666	0.29338951183182493	premiRNA
hsa-mir-1254-2	2060	CAGUGAGCUAUGAUCAUGUCCCUG	0.5256734276741385	1.2788616333333334	0.09768827597372695	0.25463471399536397	premiRNA
hsa-mir-29b-1	332	UUUAGAUUUAAAUAGUGAUUGUCUAG	0.5256507316474046	1.27885555	0.1961654558325045	0.2216258970842045	premiRNA
hsa-mir-4309	1079	UCCAGGAUCUGGGUUUUGAGGUCUUGG	0.5254735160961908	1.2788080499999992	0.13829406293297578	0.1995044531085266	premiRNA
hsa-mir-548ag-2	878	CUGCCAUUGAAAGUAAAGGCAA	0.5248137767985298	1.278631216666667	0.15322462382650165	0.3374317015014672	premiRNA
hsa-mir-2113	1672	AAAUCCCGUUAAUAAGUAAGAGGAUUU	0.5247211272647367	1.278606383333333	0.16547621388203995	0.3550604985483499	premiRNA
hsa-mir-8066	1590	AUUGUUGCCUCUGCAUGUUACAAU	0.5231942753840434	1.278197133333333	0.025521771089131735	0.14692550243520638	premiRNA
hsa-mir-6124	1609	AGGAGAAGGUGAGACCAAUGUCCUGGGUGCCACUCCU	0.5149040075366215	1.2759750500000002	0.1003371186995376	0.3430449257650416	premiRNA
hsa-mir-4480	1321	GGCCACCCAGGGAGUAAGUAGCC	0.514640360541134	1.275904383333333	0.026788703630813752	0.3243368319665256	premiRNA
hsa-mir-33b	1735	AUUGCACGUGUGUGAGGCGGGUGCAGU	0.5131791095048363	1.2755127166666664	0.048995681247268184	0.25798592556925953	premiRNA
hsa-mir-1244-1_1244-4_1244-2_1244-3	433	UUGUGUAUGUACUUAGCUGUACUAUA	0.5092212955277998	1.2744518833333334	0.2727145726767508	0.4437997610325518	premiRNA
hsa-mir-421	2022	GAAUGAAAAAAUGAAUCAUC	0.5087524515782802	1.2743262166666665	0.25172490507538403	0.28170792528632776	premiRNA
hsa-mir-4636	1819	UUAGCCCAGCAAUGGGAGAGUGCUAA	0.5084023731385227	1.2742323833333338	0.3354154236220664	0.44462733147066813	premiRNA
hsa-mir-3914-1	1374	CCUUCUAAUGAGUAUGCUUAACUUGGUAGAAGG	0.5083786200365673	1.2742260166666661	0.12652075376795124	0.25680474709436	premiRNA
hsa-mir-4642	1650	GGCUGUGGCCUAGGGCAAGCCACAAAGCC	0.5073372144044009	1.273946883333333	0.15804544584334526	0.2768974392094313	premiRNA
hsa-mir-1471	303	GUGUAGAGGCGGAGCACAG	0.5072339941184348	1.2739192166666669	0.09817081823133753	0.09819495754563146	premiRNA
hsa-mir-3940	344	GCUCUGGGGAUUUGGUCUCACAGC	0.5069206024068178	1.2738352166666662	0.16694514964306173	0.239891354570244	premiRNA
hsa-mir-4730	1508	GCCAGAUGCUGAGCGAUGGC	0.5033818254822752	1.2728866999999997	0.14196961293271723	0.1896087235692404	premiRNA
hsa-mir-433	1510	UUAUUCAGAGAGGCUAGAUCCUCUGUGUUGAGAAGGAUCA	0.5029640320476856	1.2727747166666667	0.2020664470952592	0.2708396774375471	premiRNA
hsa-mir-3920	208	UAGUACAGGUGAGAUUGUACUG	0.5000984254941625	1.2720066333333335	0.2647840612592925	0.3564816510817081	premiRNA
hsa-mir-107	1061	GCCUUGUGGCAUGGAGUUCAAGC	0.4996889642995256	1.2718968833333342	0.018128864226247418	0.31766041001656137	premiRNA
hsa-mir-3618	1014	GGCAGUGGUUCUAAAAGCUGUC	0.49800324023169024	1.2714450499999999	0.23667925381483845	0.2705351848671052	premiRNA
hsa-mir-6764	1553	GAGUUGCUGAGUGGGUUGAUCUC	0.4940273937950535	1.2703793833333326	0.03722858910749076	0.27015045763232287	premiRNA
hsa-mir-4324	1622	CAGGGAACUUUAAAACC	0.49303281037694263	1.270112799999999	0.14614763622013763	0.2530071069681561	premiRNA
hsa-mir-654	1352	CAUGUGCUGAGUUCGUGCCAUAUG	0.4918513733688748	1.2697961333333332	0.13144804867287133	0.25731469984262345	premiRNA
hsa-mir-4765	1698	CUCAGCCUGGAAAAAGCUGAG	0.48978821126741195	1.2692431333333332	0.038769284599727165	0.05647073375128378	premiRNA
hsa-mir-6715a	486	UGAGCAUUUUUACUGAAUUGCCA	0.4895488148210385	1.2691789666666662	0.15356602718029974	0.23252833485291136	premiRNA
hsa-mir-7108	21	GGGUGGGCGGGGGCGGCCGGUGGGAACCCCGCCCCGCCCCGCGCCCGCACUCACCC	0.4893262072163611	1.2691192999999998	0.09871672786147853	0.1877098623746878	premiRNA
hsa-mir-3183	1142	CGGAGCAGUCACGUUGACGGAAUCCUCCG	0.48874947941373925	1.268964716666667	0.10706941920944119	0.24373858086545744	premiRNA
hsa-mir-4479	1132	GCGCGGGAAAGUUCGGGAACGCGCG	0.48779189362824726	1.2687080499999996	0.14274600128526865	0.2650982613175542	premiRNA
hsa-mir-6775	143	GGCUGGACAGGAGAGGGCUCACCCAGG	0.48685202939788375	1.2684561333333342	0.18791529223669032	0.21113134565373284	premiRNA
hsa-mir-4745	1865	GACGGCGCCCGCCCUGGCCCUGGC	0.485951028226991	1.268214633333334	0.10415863838369753	0.3368262418345577	premiRNA
hsa-mir-196a-1	1706	GGGCCUGGGUUUCUGAACAC	0.48570417007319794	1.268148466666667	0.11905598388054422	0.2728445654111327	premiRNA
hsa-mir-5739	1200	CCAAGGUUGUGCUUUUAGGAAAUGUUGGCUGUCCUGCGG	0.4847425425295232	1.2678907166666669	0.013850173587307139	0.40834956009810536	premiRNA
hsa-mir-6837	273	AAUGUCAGGGCCACCCCUGACCUU	0.482144002920716	1.267194216666666	0.08569787189730137	0.19573597391338976	premiRNA
hsa-mir-8084	921	AGUAUGGAUUAAAUUUAUAUUUUCCUCGAUACU	0.4817099802724901	1.2670778833333334	0.2783793000143649	0.34817999258063786	premiRNA
hsa-mir-5193	1068	GGGAGGUAAGAAGUCUCUGACUCCU	0.48101573057800967	1.2668917999999998	0.14923087169417415	0.33451879063227047	premiRNA
hsa-mir-4530	765	UGGGUCAAGGAGCCCA	0.47576610850399126	1.265484716666667	0.1170453096760294	0.17275736208764542	premiRNA
hsa-mir-3074	1909	GCCAGUGUGUAAAAUGAGAACUGAUA	0.474118314782204	1.2650430499999992	0.08377121426599055	0.2968038959422629	premiRNA
hsa-mir-6884	838	GUUGGCUCAAGAAAGGGAGAUAGAUGGUAGCCC	0.4727441169991355	1.2646747166666668	0.10502518324573516	0.18448101702832354	premiRNA
hsa-mir-3659	2016	CACGUGCUGCUUGUAUAGACAUGAG	0.467749747499749	1.2633360499999988	0.09947525899873282	0.19215059623595773	premiRNA
hsa-mir-186	436	GGGCUUUCUGGUUUUAUUUUAAGCCC	0.4650455003691738	1.2626112166666665	0.14560816113190603	0.21240163751547947	premiRNA
hsa-mir-548ba	1554	UGCUAUUAGAAAGUAAUGGCA	0.4647507629261071	1.2625322166666664	0.33255193765513574	0.3518691455567767	premiRNA
hsa-mir-5588	9	ACUUUUUUUUUUUUUUUUUUUAAUGUUAAAAGU	0.46326401772279524	1.262133716666667	0.20896770783302185	0.2656783365085819	premiRNA
hsa-mir-1283-1	1095	UUCUGUUGUCAGAAAGAAGAGAA	0.46236861283246694	1.2618937166666668	0.07368259643248637	0.1815719633629872	premiRNA
hsa-mir-4441	1766	GUGUACAGGGAGGAGACUGUACGUGAGAGAUAGUCAGAUCCGCAUGUUAGAGCAGAGUCUCCUUCGUGUACAG	0.4587888586980146	1.2609342166666675	0.07043089722168082	0.09993286083499042	premiRNA
hsa-mir-4466	665	GGGGUAGAAGCCACCCG	0.45808310553792514	1.2607450499999995	0.16742108183842397	0.19696316618100906	premiRNA
hsa-mir-548f-5	362	UUUUUCCAUUGUAAGUAAUGGGAAAA	0.4570838585526798	1.2604772166666667	0.1498065717534497	0.37682940245356494	premiRNA
hsa-mir-6737	1279	UGGAGGGGGUUUGUUUGCUUAUUCCCCUCU	0.45603797589606165	1.2601968833333335	0.058747070544195305	0.09571756405282016	premiRNA
hsa-mir-4674	1928	CACGCCGCGCCGCCGGGUCCCUCCUCCCCGGAGAGGCUG	0.45455682697331345	1.259799883333334	0.06933186639383412	0.1623588939250401	premiRNA
hsa-mir-223	113	AGUUGGACACUCCAUGUGGUAGAGUGUC	0.4530792845424807	1.25940385	0.30868574840908825	0.38940054813512337	premiRNA
hsa-mir-29b-2	544	CUUAGAUUUUUCCAUCUUUGUAUCUAG	0.45272280147051763	1.2593082999999996	0.34309474238035054	0.4002022937739762	premiRNA
hsa-mir-762	182	UCCGGCCGGCCAUGCUGGCGGGG	0.44979874487554355	1.25852455	0.18516918801619425	0.27596552615419806	premiRNA
hsa-mir-143	243	CUCUGGUCAGUUGGGAGUCUGAG	0.44800482605013336	1.2580437166666674	0.13866929906770864	0.17881487494695705	premiRNA
hsa-mir-877	1356	AGGGGACACGGGCAAAGACUUGGGGGUUCCUGGGACCCUCAGACGUGUGUCCUCU	0.447421569253512	1.2578873833333326	0.09652685617437289	0.16577092210193822	premiRNA
hsa-mir-1292	1934	GCUGAGGUUGCGUUGACGCUCGC	0.44705781101682035	1.2577898833333336	0.16072501520925755	0.35737369737194374	premiRNA
G4_(UGGU)8	773	UGGUUGGUUGGUUGGUUGGUUGGUUGGUUGGU	0.4433493424293754	1.2567958833333321	0.08731276367838475	0.13355751727513088	G4
hsa-mir-3921	1017	GAGACUUAGAAAUCCCUAAGUCUC	0.4425863828457425	1.2565913833333322	0.08557222956089132	0.13844256845067557	premiRNA
hsa-mir-550a-3	541	AGAGUCCUGUUGUUGUAAGAUAGUGUCU	0.44113850070190547	1.2562032999999992	0.17398159925348677	0.22932410270460055	premiRNA
hsa-mir-6726	596	UCUGCAGGUUCGCACUGAUGCCUGCUCG	0.4402819588710586	1.2559737166666671	0.0779924654331035	0.1395264655512186	premiRNA
hsa-mir-520c_520b_519c_519b	437	CUUUCUGUUGUCUGAAAGAAAAGAAAG	0.43997540705790783	1.2558915499999994	0.22705286703598845	0.24351396975822212	premiRNA
hsa-mir-574	870	UGUGUGUCGCUCCGGGUCCACG	0.43752734521539877	1.2552353833333338	0.030154138781360258	0.2319972898964731	premiRNA
hsa-mir-6512	1897	GGAAGAAGGCUGAGGGAGAUGCCUUCUUCC	0.43604961624188243	1.2548393000000004	0.060124468222473595	0.32017679593861326	premiRNA
hsa-mir-1255b-2	672	GGUUUGCGCCUCAAGAAACC	0.4358291849685343	1.254780216666667	0.10868749897082414	0.17026589306381165	premiRNA
hsa-mir-7856	91	GAUCCUUUGUUCUGGAUC	0.43573498091236124	1.2547549666666662	0.2679113877453204	0.401473988602294	premiRNA
hsa-mir-6834	914	UUUGUGGGGCGAGGAGGGACCUGUACUAGCCAUGGUUCUGAUCACAUAUG	0.4315520720948405	1.2536338	0.23147951722078403	0.2514915420049081	premiRNA
hsa-mir-8062	1861	UUGCUCACGGUAAGAAAAACAUGAGUAA	0.43137143659439475	1.253585383333333	0.17682682679828365	0.2683741950766885	premiRNA
hsa-mir-506	1740	CUUAAUAGAUUAAUAUUUGUAAG	0.4308186484364052	1.2534372166666656	0.26364229460859295	0.30871788642712394	premiRNA
hsa-mir-642a	441	GUCUUGGGGUGGGGGAUCAAGAC	0.43076268563076187	1.2534222166666662	0.08112744759040545	0.09628244393041675	premiRNA
hsa-mir-3161	767	GAUUGAAGUUGAAUAGUGC	0.42925852977680395	1.25301905	0.18605254451321318	0.24768008190056548	premiRNA
hsa-mir-3133	1804	CAAUAGUAAAAAGACAACCUGUUG	0.42658133133562204	1.2523014666666672	0.11281697124812724	0.2909227534402485	premiRNA
hsa-mir-2114	1805	CGGUCGGAUAAUCACAUGACGAG	0.4253933653335538	1.251983049999999	0.11625582793605413	0.41229856569978607	premiRNA
hsa-mir-1304	1351	GAGAUGUGAUCCUGCCACAUCUC	0.42078078653046835	1.2507467166666668	0.18832599940463604	0.2969030840475157	premiRNA
hsa-mir-6821	1203	GCGGGGGUGGGGGCCUCGCCCUGCUUGGGCCCUCCCUGAC	0.41850652028993046	1.250137133333333	0.09211393143919297	0.09656119650138036	premiRNA
hsa-mir-618	891	GAGUGUAAUUACGUACAUGCAGUAGCUC	0.4135003364204666	1.2487952999999994	0.22799591605427738	0.3944544238325604	premiRNA
hsa-mir-4469	1302	UGGCGGCGGCGAGGACACCGCCGCU	0.41163148961638363	1.2482943833333326	0.012252389494744415	0.18617286805578734	premiRNA
hsa-mir-3670-3_3670-2_3670-1_3670-4	558	CCUCACCUGCUGAGAG	0.4089601983602421	1.2475783833333332	0.2766182698331721	0.29141965281362	premiRNA
hsa-mir-1587	387	UGGGCAGUUCUUCUGCUGG	0.4026982713129926	1.245899966666667	0.10865326621282652	0.1360972428830028	premiRNA
hsa-mir-4436a	33	CUGCCCCUCGAAUCUGCUCCACGAUUUGGGCAG	0.40107037547766233	1.245463633333334	0.12712714931918878	0.1813036726994467	premiRNA
hsa-mir-4532	1655	GGCGGUGAAGCUCC	0.39891363112897893	1.24488555	0.16989599221539145	0.31306635275840594	premiRNA
hsa-mir-4484	1421	UUUUUUUCCAAUGAAAAUAACGAAACCUGUUAUUUCCCAUUGAGGGGGAAAAA	0.39773405954776536	1.244569383333334	0.06572351492846451	0.16300003640302385	premiRNA
hsa-mir-4307	573	AGUUUGUGAUAAUGUUUGUCUAUAUAGUUAUGAAUG	0.3973305055381597	1.2444612166666655	0.20081466701221756	0.3480938072371163	premiRNA
hsa-mir-450b	748	UGAAUAUGUAAUAUAAGUGUAUUG	0.3968218658157411	1.2443248833333331	0.12472025746804485	0.16404625852909624	premiRNA
hsa-mir-3922	1514	CAGAGGUCCCACAGCAGGGCUGGAAAGCACACCUGUGGGACUUCUG	0.39533543151690176	1.2439264666666663	0.06585839314123848	0.319980025154124	premiRNA
hsa-mir-888	1627	AGUCACUUAGAUUACAUGUGACU	0.3938911558649826	1.2435393499999996	0.16355034197684634	0.25498360294887634	premiRNA
hsa-mir-4275	730	CUUUUUGCCACCUGAGCACAGUCAGCAGUCAGCAUAAAA	0.3904573402914746	1.242618966666667	0.05007376010033086	0.10090933683345417	premiRNA
hsa-mir-4420	288	UGUUCAUGUCUCUCUGUGCACAGGGGACGAGAGUCA	0.3900391737715081	1.2425068833333324	0.33591292196458167	0.4021010297502925	premiRNA
hsa-mir-4264	471	CAUUGUAACAUGAUAGUG	0.38884343515755604	1.242186383333334	0.30570257954103547	0.3228045656665788	premiRNA
hsa-mir-6080	879	GGGGCUGGUUGUCUA	0.38790357092718175	1.2419344666666656	0.044083245598234344	0.2212203966131945	premiRNA
hsa-mir-3192	1697	AGUGGAAAAAGUUCUUUUCUUCCUCU	0.38681447254842943	1.24164255	0.05553444787318824	0.22036498702261104	premiRNA
hsa-mir-4312	605	GGAGCCUUCCCCAGAGGAGUCAGGCC	0.38586372666140945	1.241387716666667	0.07640442440849247	0.29073955502240273	premiRNA
hsa-mir-6069	1868	CCCUGCCCAGUGCAGGAG	0.38562433021503856	1.2413235500000006	0.14782490029603304	0.1780606268968995	premiRNA
hsa-mir-1255b-1	769	GGUUUCUUAAAAUGGAAUCU	0.385026771812533	1.2411633833333333	0.3119069938089076	0.3324943518636221	premiRNA
hsa-mir-4517	928	UGAGGAGCUUAGCAAGUAGCUAAGGCCAGA	0.3836749591517192	1.24080105	0.13277751970878685	0.15849357942224415	premiRNA
hsa-mir-8085	420	AGGCAUGGGUGGCU	0.37854130444717354	1.2394250499999995	0.04535048799394329	0.1699448862187166	premiRNA
hsa-mir-376b	816	GUUUACGUGAUUCCUGGUUAAUC	0.3753682133670812	1.238574550000001	0.01856738841980061	0.10922962374647037	premiRNA
hsa-mir-93	99	AGGUAGUGUGAUUACCCAACCUACU	0.372989794127143	1.2379370499999993	0.10834508260628946	0.15918344741788112	premiRNA
hsa-mir-4643	1040	UGUUCAUUCACAUGAUCAUAAGUGGACA	0.3728393163608565	1.2378967166666672	0.06419173564116123	0.17221624610333344	premiRNA
hsa-mir-3115	1194	UGGUGGUGAAUUCAUGAGUCGCCA	0.37194950775108854	1.2376582166666659	0.03101863858480407	0.10603606642330077	premiRNA
hsa-mir-1291	1149	CAGUUGUACUGUGGCUG	0.37013040566313776	1.2371706333333332	0.16020869370538612	0.20757657049022782	premiRNA
hsa-mir-342	20	UUGAGGGACAUGGUUAAUGGAAUUGUCUCA	0.36925147871002956	1.2369350500000003	0.08512887988876958	0.12633212598445673	premiRNA
hsa-mir-922	996	CUGUCCUGGACUGGGGUCAGACUGUGCCCCGAGGAGAAGCAG	0.3676845201519513	1.2365150499999988	0.18159696526119962	0.19156069064201206	premiRNA
hsa-mir-548z	987	UUUGCUACUGAAAGUAAUGGCAAA	0.36474864918690064	1.2357281333333336	0.02111547321025124	0.18382379933065876	premiRNA
hsa-mir-4298	1291	GCAGCCUUGC	0.3638019450580601	1.2354743833333324	0.2987328409756994	0.4531246449827064	premiRNA
hsa-mir-3937	580	CUGUUGUUUCAGCUCGACAACAACAG	0.36120216183135534	1.2347775499999998	0.07213934485442905	0.16419641830563952	premiRNA
Disney2016_Control_RNA2	759	GGGUUUACGAACGAAAGUUGGUGGAUCC	0.3606702042732478	1.2346349666666665	0.03273425015330171	0.2594341084358937	Control
hsa-mir-200b	503	AUUGGAUGGAGUCAGGUCUCUAAU	0.35909112044061964	1.2342117166666668	0.05287566464024572	0.22372331708415216	premiRNA
hsa-mir-3158-2	1617	CCUUCCAAUACCUGUAAGCAGAAGG	0.3546545135708322	1.2330225499999987	0.29530969561667464	0.38082587092602427	premiRNA
hsa-mir-184	1631	CCCAGCUUUGUGACUGUAAGUGUUGGA	0.3514528192789649	1.2321643833333333	0.2754477611732255	0.5005078467391342	premiRNA
hsa-mir-5196	881	GUUGGGGAACAGGUGGUUAGCACUUCAU	0.3511002536033964	1.2320698833333328	0.05716305837019371	0.10309330549931021	premiRNA
hsa-mir-616	164	GACUUCCAUGACAUGAAAUAGGAAGUC	0.35086396620178484	1.2320065500000001	0.16525817707859433	0.337630431716892	premiRNA
hsa-mir-641	1147	CCUCUGUCCUCUGUCCUCUACCUAUAGAGG	0.3485968507641915	1.2313988833333334	0.12617412057214122	0.18161299278788123	premiRNA
hsa-mir-4539	1350	UGCUGUGCUGUGCUGAGCAGGGCUGAGCUG	0.34743904249628255	1.2310885500000002	0.20298704048336824	0.22361118339614916	premiRNA
hsa-mir-2467	136	GGCUCUGGGUCCUGCUCCUUAGAGCA	0.34410801194247426	1.2301957166666668	0.12179560864972985	0.3306378901691076	premiRNA
hsa-mir-5591	629	GUAUACUGAGCUUAUGUAUGCAUCUGCAUAC	0.34365533502569895	1.2300743833333339	0.17957001525959937	0.24779008044434214	premiRNA
hsa-mir-4673	902	UGGACCUCAGGGAAGAGGCUG	0.34303197155170434	1.2299073000000007	0.16130786160851848	0.2634332876096277	premiRNA
hsa-mir-371b	138	ACUUUCACCAGAGAGCAGAAAGU	0.3412800248305242	1.229437716666667	0.2874603114047139	0.49336941141467366	premiRNA
hsa-mir-499b	4	UGUUCACGUGGAGAGGAGUUAAACA	0.33924857498559324	1.2288932166666668	0.06295877389419502	0.3261577399266931	premiRNA
hsa-mir-1185-2_1185-1	133	AUGUUCACUUGAUUAAUGGCGAAUAU	0.33736387205324436	1.2283880500000002	0.13054634991056108	0.2538955888529531	premiRNA
hsa-mir-6745	1667	CCUAGUGGCUAGCCCUGGGUCUAGCAGCCUAUGGCAGUGUCUGGUAAACACUGGUGGAGUCCUGGG	0.33545118771807214	1.2278753833333333	0.02394440583455315	0.08721602799454897	premiRNA
hsa-mir-181c	822	GAGUUUGGGCAGCUCAGGCAAACC	0.33526340141468103	1.2278250499999992	0.16011360712307415	0.1572881823792699	premiRNA
hsa-mir-4755	419	GGCUUUGGCAUCUAUGAAAGCC	0.33002155195255556	1.226420049999999	0.07617012321013891	0.33213534111397464	premiRNA
hsa-mir-136	615	GAUGGAUUCUUAUGCUCCAUC	0.32819405544375924	1.2259302166666668	0.10791198063378693	0.19684815469420774	premiRNA
hsa-mir-6789	475	CGCGGGCGGGUCCCAGGCUGGGCCCCUCGGAGGCCGGGUGCUCACUGCCCCGUCCCGG	0.32236584014025976	1.22436805	0.15981575466856673	0.17925414939417475	premiRNA
hsa-mir-4749	2000	GGCAUCUAGGCUGUGCACAGUGACGCC	0.3168441766499093	1.2228880500000006	0.11768973507422674	0.2786210726327584	premiRNA
hsa-mir-668	554	AGCAUGCACUUAAUGUGGGUGUAUGU	0.3049713565277491	1.2197057166666674	0.33577966199031767	0.3662660279846928	premiRNA
hsa-mir-609	1284	CUCUGGUCUAUAAUGGGUUAAAUAGUAGAG	0.30479818273471715	1.219659299999999	0.18577155040246437	0.21819747306862664	premiRNA
hsa-mir-8058	1803	CCAGGCCCCACGGAGAACCAGGGCACCUGG	0.30320087989981104	1.219231166666667	0.16116607338964417	0.2887938780148765	premiRNA
hsa-mir-4434	1113	AGAACUUUGGUUUU	0.2984322270498605	1.217952999999999	0.09927350898552018	0.18669379167057623	premiRNA
hsa-mir-587	1327	UCACAGGGCUCAGGGAAUGUGUCUGCACCUGUGA	0.29599212436193284	1.217298966666667	0.1175512121839874	0.21846847995692972	premiRNA
hsa-mir-7975	385	AGGACAGGGGAUUUAUCUCCCAAGGGAGGUCCCCUGAU	0.2944736669020866	1.216891966666667	0.21313172316732168	0.3631228598718539	premiRNA
hsa-mir-8056	366	UAGGAGCUGUGCCUCCUGGCCUAUUCCUGUUCGUG	0.2941686696113201	1.2168102166666674	0.30734383126240017	0.3250637456665618	premiRNA
hsa-let-7a-1	1607	AUAGUUUUAGGGUCACACCCACCACUGGGAGAUAACUAU	0.2936332921039741	1.2166667166666663	0.10386706869599685	0.11934934038727169	premiRNA
hsa-mir-3689d-1	850	CUCGCUGGGAGGUGUGCUAUCGUCUUCCCCGGGAG	0.29333575652062965	1.2165869666666673	0.0998095171410208	0.23485327677768494	premiRNA
hsa-mir-1302-4	834	CCAUGCAACAUUUGG	0.2902310644252065	1.2157547999999998	0.2913520493501344	0.33095934175192865	premiRNA
hsa-mir-196a-2	1091	GUUGGGAUUGAGUUUUGAACUCGGC	0.2900162294324262	1.2156972166666673	0.3157048961161705	0.36848858653340316	premiRNA
hsa-mir-526b_518a-1	2032	UUUCUGUUGUCUGAAAGAAGAGAAA	0.28776839007233157	1.2150947166666668	0.20235625075867836	0.3045494405249192	premiRNA
hsa-mir-6716	1594	AGGGCCUUCUGAGCCCAGGUCCG	0.2863488002357879	1.2147142166666658	0.07135628388897416	0.20969833180476377	premiRNA
hsa-mir-6874	1307	UCAGGCUUUAAUGUUUGAAGUAAUGUCAGU	0.2855828559691929	1.2145089166666674	0.04779931365089741	0.14688613118516403	premiRNA
hsa-mir-4535	224	UCACAGUUGGUUUCUGACACGUGG	0.2830426420400477	1.21382805	0.09856501074964573	0.10984774305975428	premiRNA
hsa-mir-106a	785	GCAGGUAGCUUUUUGAGAUCUACUGC	0.280582144018502	1.21316855	0.21118392861147375	0.3006188069844729	premiRNA
hsa-mir-6805	1018	GUGUAUGGGCUGAGCCUUGC	0.2789648189353474	1.2127350499999998	0.2781201321445845	0.30326867551125	premiRNA
hsa-mir-3651	1886	AUGGAGGCUGCUUCUCCUCAGCAGCUGCCAUA	0.27738666781614846	1.2123120500000006	0.13046979939649775	0.19511653425711523	premiRNA
hsa-mir-514a-2_514a-3	2038	CAAUCAUGUAUAACUAAAUUUGAUUG	0.2759310130604118	1.2119218833333332	0.3257538325305977	0.3742271505074727	premiRNA
hsa-mir-8052	1076	GAGCUCAGGAGCUC	0.27070595243997986	1.210521383333333	0.08384769335041975	0.25127967167536325	premiRNA
hsa-mir-3118-2_3118-3_3118-4	398	CACACACAAUCACCGUGUG	0.2701425935298196	1.2103703833333341	0.47606615397290053	0.5680966710639939	premiRNA
hsa-mir-487a	1931	GUUCGCUUAAUUUAUGACGAAUC	0.269443058459248	1.2101828833333332	0.21400639148980685	0.3508745836584677	premiRNA
hsa-mir-4481	998	GUUUUUUAAGAGGAAGGGAGACCUAAGCUAGCA	0.2692185854277155	1.2101227166666668	0.26979600172064083	0.3185631695053398	premiRNA
hsa-mir-8088	468	GGUAUGGAUUCUGUUGUUUUGGCAACAUUCU	0.26879762076747205	1.2100098833333337	0.24268446477499014	0.458613440471796	premiRNA
hsa-mir-203a	11	CAACAGUUCUGUAGCGCAAUUGUG	0.2671914882454481	1.209579383333334	0.012376130606759059	0.2079599132741094	premiRNA
hsa-mir-103a-1	1131	GCCUUGUUGCAUAUGGAUCAAGC	0.26622208808987624	1.20931955	0.19791739929670743	0.26244907180353183	premiRNA
hsa-mir-3617	1817	GAUGGGAUUAGAAACCAUAUGUCUCAUC	0.2644113804227709	1.208834216666667	0.19079778763543148	0.2449123491950836	premiRNA
hsa-mir-589	984	CUGAGCUGGGUACUGCCUGUUCAG	0.26337233766461904	1.2085557166666667	0.13601571432841955	0.21706078889926372	premiRNA
hsa-mir-203b	258	UCACAAUUGCGCUACAGAACUGUUGA	0.2544723861401342	1.2061702166666664	0.12624167529459546	0.1916530635051542	premiRNA
hsa-mir-1825	940	UGGGCUCCCCUAGACUAGGACUCCA	0.25351231311883954	1.2059128833333332	0.058062294592531524	0.31385211951918185	premiRNA
hsa-mir-4461	1816	AGGCCAUACGUGUUGGAGAUU	0.2531473112642411	1.20581505	0.06525640583482506	0.22274385944596858	premiRNA
hsa-mir-8074	34	AUGGGAGCCCAGAGACGUCCUAU	0.2525445296665472	1.205653483333334	0.10628684481164415	0.29027294073430787	premiRNA
hsa-mir-3616	831	CUCAUGAUAUGUUUGCCCCAUCAGCGUGUCACGAG	0.2510742002195535	1.2052593833333336	0.06578431289623814	0.14490849906893816	premiRNA
hsa-mir-5000	37	CUGAGUAACUUGUGCUUAUAACUCAG	0.2509218570264078	1.2052185500000003	0.23087545421983083	0.2593593838783235	premiRNA
hsa-mir-4646	521	GGGACAUUGCGGAGAGGGUCUCACAUUGUCCC	0.24759890998896994	1.2043278833333335	0.18246965036810606	0.22847814150787826	premiRNA
hsa-mir-6070	212	GGAGCUCUGUGCCUUUGGGUCCUGGUGAGCUCU	0.2459305965717823	1.2038807166666665	0.04863410160805202	0.12279349109967236	premiRNA
hsa-mir-5003	141	GGUAGAGAUGAUUUUUCCUACU	0.24541138609718138	1.2037415499999995	0.09687199308883876	0.24130092451548363	premiRNA
hsa-mir-6083	196	AGGUGGAAAGGGAGCAGGAGCAUCGUCUUUAAGAGGGUCAGGUACCUUUGCUCUUA	0.24375644157245618	1.2032979666666666	0.12615970007455862	0.1359212543614892	premiRNA
hsa-mir-7705	1432	UCUGUUUUAAGUAACAGA	0.24368586625644698	1.2032790499999997	0.0756818207255085	0.1436750659047277	premiRNA
hsa-mir-1206	319	AAGCUCUUGCAGUAGGUUU	0.24188883838627995	1.202797383333334	0.3575091767386658	0.37810261646334736	premiRNA
hsa-mir-5197	473	UCUUGAAUUUUUGCCAGUUCAAGA	0.2395993378264278	1.2021837166666671	0.17143926346494692	0.23150264613332036	premiRNA
hsa-mir-4694	254	UUUGCCUCUCUCAGAAAAUAGAGUCAAA	0.2394849249793277	1.2021530499999997	0.36634871475562275	0.4503542548289751	premiRNA
hsa-mir-376c	514	UGUUUAUGUUAUUUAUGGUUAAACA	0.23934937062787295	1.2021167166666658	0.08006732827155255	0.2172342244010948	premiRNA
hsa-mir-663a	1796	CCGCCCUCGUGUCUGUGGCGGUGG	0.23863242490666028	1.2019245499999993	0.2047622128324112	0.26243010179509424	premiRNA
hsa-mir-6869	2061	GGCGGCUCGGAGUACCUCUGCCGCC	0.23775007800432021	1.2016880500000002	0.22181168091441375	0.2308607189703338	premiRNA
hsa-mir-4286	225	ACCAUAGUCAUAAGUUAGGAGAUGUUAGAGCUGUGAGU	0.23288815381163158	1.2003848833333333	0.33673660022460633	0.38087372356389987	premiRNA
hsa-let-7b	1564	GUGGUUUCAGGGCAGUGAUGUUGCCCCUCGGAAGAUAACUAU	0.2314150884052514	1.1999900499999996	0.23597797571870002	0.3176215356954592	premiRNA
hsa-mir-1271	658	CACUCAGUAAAUAUUUGUUGAGUG	0.2313299005788813	1.1999672166666666	0.13726806277719414	0.15413312713650093	premiRNA
hsa-mir-384	570	GACAAUAUGUAUAAUGUUCAUAAGUCAUUC	0.23053180878947965	1.1997532999999994	0.1725002687847029	0.41819713394503316	premiRNA
hsa-mir-2355	312	ACAAUAUGCUAUUAUAAUCGUAUGGCAUUGU	0.22821588134918427	1.1991325499999992	0.24941282290440994	0.2844685812453806	premiRNA
hsa-mir-6864	1276	GAUAUGCCAUUAUGUGGGUCAUGAGGUGGUGA	0.22509968578816536	1.1982973000000008	0.09086998263458927	0.19366599467842446	premiRNA
hsa-mir-548h-2	2046	UGUCAUUACUUUCAAUGGCA	0.22182337442209532	1.197419133333333	0.2106265725883465	0.25804718291981277	premiRNA
hsa-mir-1227	1506	GUGGUGGGCACUGCUGGGGUGGGCACAGCAGCCAUGCAGAGCGGGCAUUUGACCCCGUGCCACCCUUUUCCCCAG	0.22092081872882574	1.1971772166666668	0.04649595314282978	0.19650931795161183	premiRNA
hsa-mir-1295a	1743	CUAUUCAGAAAUGUGGCCUGUGAUUAG	0.21966936603280257	1.1968417833333334	0.24709325576874455	0.29302435092966034	premiRNA
hsa-mir-6068	227	GUGGCUUGUGGCUGAGUGUCACGCUGC	0.21700342233364167	1.1961272166666663	0.1302728967144158	0.14441254668035877	premiRNA
hsa-mir-3649	1854	ACCUGUGUGUGCCCAAGUGUUUCUAGCAAACACAGGG	0.2149520746022579	1.1955773833333325	0.09552397697140422	0.1666930137654773	premiRNA
hsa-mir-374b	1602	UAAGUGUCCUAGCACUUA	0.21377063759419004	1.1952607166666667	0.10920092692162013	0.28949536292099665	premiRNA
hsa-mir-1258	535	AACUCCUGCGAGUCCCUGGAGUU	0.21352875391200982	1.195195883333333	0.13011494188741807	0.27669865612724986	premiRNA
hsa-mir-7150	2045	GGUAAGGUCUUUCAGCC	0.21305058282821634	1.1950677166666661	0.06223967221728702	0.24695502829721339	premiRNA
hsa-mir-6742	1239	AGCUGUUGGCCAUGGCGACAACACCU	0.21293430455426607	1.19503655	0.22976219461764114	0.3567558860221311	premiRNA
hsa-mir-378g	1826	AGAAGACCU	0.21276797065970868	1.1949919666666666	0.25995812231312626	0.44149267839013334	premiRNA
hsa-mir-24-2	1744	GCUGAAACACAGUUGGUUUGUGUACACUGGC	0.21202273263119598	1.1947922166666665	0.09835673458275919	0.2102750939012498	premiRNA
hsa-mir-572	1683	GGAAGGGCGCCUGUGCUUCGUCC	0.21041722191812454	1.1943618833333336	0.028928832727372084	0.14284388254884542	premiRNA
hsa-mir-548an	818	UUUGCCUAUAAAAGUAAUGGCAAA	0.2067452535161441	1.1933776666666667	0.04681387975189325	0.2021250381546204	premiRNA
hsa-mir-4710	1338	GGUUCUUCCCGAAGC	0.20519464853349945	1.1929620500000002	0.23296940743151254	0.3162742754924097	premiRNA
hsa-mir-4499	445	GGGAACUGGUGAGUUGUACAUAGAAAUGCUUUCUAACUCC	0.20442920171406134	1.192756883333334	0.06811558453697011	0.3696413357072067	premiRNA
hsa-mir-4511	352	CCCUGCACUCAGUUUGCACAGGG	0.20376200070897416	1.1925780499999998	0.20230086310024234	0.3157001721969797	premiRNA
hsa-mir-6846	1699	UAGAGUAGGAGAGCCCACUGA	0.20319553275405042	1.1924262166666661	0.06353719478426201	0.22993518588046247	premiRNA
hsa-mir-6165	370	GGAGAGGAUCCACCUGUCCUGUCC	0.20239650825122865	1.1922120500000009	0.24360013183654228	0.32686362298724825	premiRNA
hsa-mir-511	1184	CAGUCAGUAAAUAUUUUUUUGUGAAUG	0.20171127478654288	1.192028383333333	0.12422453570256807	0.2254702589965056	premiRNA
hsa-mir-150	1534	CCAGUGCUGGGCUCAGACCCUGG	0.19743975819341522	1.1908834666666663	0.17474144410970258	0.25002037156950896	premiRNA
hsa-mir-6782	973	GGUGUCGAACUCAUGGCUGCCACC	0.19721621787531024	1.19082355	0.033544547759750146	0.09327575045806819	premiRNA
hsa-mir-4284	1632	AUCAAAGUGGGGACUCAUGGGGAGAG	0.19482287522053776	1.1901820499999995	0.1573923916130253	0.19474842297213985	premiRNA
hsa-mir-200c	648	GUUUGGGUGCGGUUGGGAGUCUCUAAU	0.19439227252154379	1.190066633333333	0.14985457831784646	0.30042049404832066	premiRNA
hsa-mir-4680	2014	UAGAUGUUAUAAAAAUAUAUAUCUG	0.18744200296485167	1.188203716666666	0.19911193725058604	0.29909386339965344	premiRNA
hsa-mir-6780a	1332	GGAGAGUAUGGUCACAGCAGCAUCCUCC	0.18564684052153893	1.1877225500000002	0.11281155126348896	0.1560107025575875	premiRNA
hsa-mir-3926-1	737	GAGACUUUAAAAGCGUCUC	0.18403635533685386	1.1872908833333338	0.13975515792555568	0.3862238916651458	premiRNA
hsa-mir-6719	1841	CUUCAGAGCAGGGUUUGGUCUGUGCUUCUCUG	0.18366575720168518	1.187191549999999	0.23197183798465573	0.3252393906404287	premiRNA
hsa-mir-493	1884	UUCAUUCAUUCGUUUGCACAUUCGGUGAA	0.18333930750209154	1.1871040500000003	0.23032269340755648	0.2649664236522274	premiRNA
hsa-mir-1469	917	CUCCGGGUUGGGG	0.17698752906133003	1.18540155	0.31939761215310547	0.3512688605709471	premiRNA
hsa-mir-6777	1255	UGGUGGAGAUGGAGAGCCCUGAGCCUCCA	0.1732137705339687	1.1843900499999993	0.26875204335148606	0.2927005369991198	premiRNA
hsa-mir-3178	262	AUCGGUCGAGAGCGUCCUGGCUGAU	0.17297934855921554	1.1843272166666676	0.2809494021884572	0.3385366506359032	premiRNA
Disney2016_Control_RNA1	76	GGGUUUAUUUACGAAAGUAUAUGGAUCC	0.1720310899079958	1.1840730499999996	0.18994194665520925	0.19983809479430711	Control
hsa-mir-455	619	CUACAUCGUGGAAGCCAGCACCAUGCAG	0.16938404920096403	1.1833635499999993	0.04604854248915225	0.2953891839869268	premiRNA
hsa-mir-6794	1614	UGAGCAGGCCCAGAACCCAGCUCGUGCUCA	0.16858875555184916	1.1831503833333332	0.1679955234285021	0.36061101220758857	premiRNA
hsa-mir-3150a	1222	UCAGCACCUGAACGCCAAGGCUGG	0.1683661479471734	1.1830907166666673	0.1543012666096979	0.29249368367213546	premiRNA
hsa-mir-3119-2	8	UGGCAAAGACAUAGAUUGUUUAGCUACCCCUUUGCCA	0.16651999716982266	1.1825958833333334	0.14512213898393958	0.16520499301334762	premiRNA
hsa-mir-4799	1397	CAGUCCUGAGAUGCAGGGACUG	0.1662871297174446	1.1825334666666674	0.14711520064029684	0.33465569288333114	premiRNA
hsa-mir-4742	159	CAGAUACUUUUUAAAAUUUGUUUGAGUUGAGGCAGAUUAAAUAUCUG	0.16372247869650108	1.18184605	0.2514914692037122	0.3465196866643448	premiRNA
hsa-mir-1283-2	1084	UUCUGUUGUCUGAAAGAAAAGAA	0.16352194530960582	1.1817923000000004	0.07721197933968373	0.27152319768741323	premiRNA
hsa-mir-3611	56	ACAAUUAUGAAAGAAAAGAAAUUGU	0.16262467499242406	1.1815518000000005	0.056744584101368525	0.3759592994709188	premiRNA
hsa-mir-4722	286	AGGUUGGCUGGGCCAGGCCUGACCU	0.15634036282291325	1.1798673833333335	0.01909282532375654	0.17381979125963906	premiRNA
hsa-mir-4802	427	UGUUAGUGUUCAAGUCUACA	0.1561749616417809	1.1798230499999995	0.17288479041176846	0.21582178246043618	premiRNA
hsa-mir-4438	1178	UGUGCCUUGCCUUUCCUUUGGCACA	0.1549960118695149	1.1795070499999991	0.12905259743612832	0.2745679842558289	premiRNA
hsa-mir-6806	1848	CCAGGUUCCAUGUGAUGCUGAA	0.15405459311677464	1.1792547166666676	0.267227824416488	0.29234025851727374	premiRNA
hsa-mir-640	1215	UCAGACACAUCAGAUCCCUUAUCUGUAAAAUGGGCAUGA	0.15194914800659848	1.1786903833333333	0.12149768031279164	0.22101508702355505	premiRNA
hsa-mir-4505	123	CGGACACCCGGCCUCCACUUUCUGUGGCAGGUACCUCCUCCA	0.1491516295332769	1.17794055	0.08288072940043235	0.24748452175733193	premiRNA
hsa-mir-7848	1539	UAUGCAAAGCUCUGACAGUGUUUCACUUGCUA	0.14807776547383217	1.1776527166666657	0.3136967295456305	0.399767909082803	premiRNA
hsa-mir-661	1390	GGUUUCGGGCUGCC	0.14204497502525545	1.1760357166666668	0.05595934696990626	0.2487332959177144	premiRNA
hsa-mir-4720	12	ACUUAAGCACCAGGUAAAAUCUGGUGCUUAAGU	0.139338862467821	1.1753103833333334	0.1311204553059625	0.22151032473333776	premiRNA
hsa-mir-3714	396	CUGUGACGUGCUCCAUCACCGGGCAG	0.1378042379752338	1.1748990500000005	0.007886848232408273	0.39403915332128187	premiRNA
hsa-mir-4633	341	UCCUCCACAAAUGCGUGUGGAGGA	0.13549017596179352	1.1742788000000004	0.0733133523601785	0.2520956460095145	premiRNA
hsa-mir-548aq	1028	UUUGCCAUUACUUUCAGUGGCAAA	0.13456336971941	1.1740303833333339	0.07709641681819784	0.18419962095611203	premiRNA
hsa-mir-2278	1741	CUGGGGACUGUGUGGACUGGUAUCACCCAG	0.134462014860294	1.1740032166666665	0.1518756487456891	0.17185353658544433	premiRNA
hsa-mir-3678	595	GCUGUGUUGAAUGAUUGGUGAGUUUGUUUGCUCAUUGAUUGAAUCACUGC	0.13267182688859072	1.1735233833333332	0.08990808908859375	0.11564145456740406	premiRNA
hsa-mir-3926-2	1550	GAGACGCUUUUAAAGUCUC	0.13126560594451034	1.1731464666666664	0.05791668203474986	0.24850919110975558	premiRNA
hsa-mir-550b-1	1100	AAGACACUAUCUUACAACAACAGGGCUCUU	0.12970082371776884	1.17272705	0.05495937830598222	0.105863347604227	premiRNA
hsa-mir-378f	1555	CAGGCUGCUAAACAACAGAACGAGCACUG	0.12523716815859307	1.1715306333333337	0.2633654148724524	0.257274010349496	premiRNA
hsa-mir-6759	496	GUCUGUUUUCUUCAUGGUUUUCUGAC	0.12508358134754477	1.1714894666666673	0.046290254549341533	0.2600107535201443	premiRNA
hsa-mir-6088	577	GGGGUCUUGCUCUAUU	0.12290476278107508	1.1709054666666656	0.1765314226012972	0.30028469101589106	premiRNA
hsa-mir-5682	127	CUGCAGAGACGAGGCCUGUAG	0.12213993777058953	1.1707004666666663	0.28683731181566935	0.3910061419393465	premiRNA
hsa-mir-4640	622	GGUGGGUGGGAAGUAAGAUCUGACCUGGACUCCAUCCCACCCACC	0.12198541824611614	1.1706590500000005	0.07936576503538129	0.11176208292194915	premiRNA
hsa-mir-221	1013	AUUUCUGUGUUCGUUAGGCAACAG	0.11955911971690752	1.1700087166666666	0.1940259371811801	0.3780267786176937	premiRNA
hsa-mir-4281	1760	AGCUGGGGCCGGGU	0.11842804923391685	1.1697055499999998	0.18410533839556736	0.2244260474917313	premiRNA
hsa-mir-34b	1353	AUUGUACUGUGGUGGUUACAAU	0.1177997112883111	1.1695371333333338	0.24246688023229102	0.31183527561617913	premiRNA
hsa-mir-4703	1317	UAUAGUGUGUUUGAUUUGCACUGUA	0.11602009406878266	1.169060133333333	0.3258295864460269	0.3247166341138467	premiRNA
hsa-mir-4447	1217	CAUCAUUUGCACUACUGAUACUUGGGGUCAGAUAAUUGUUUGUGGUG	0.11543155189607927	1.1689023833333334	0.11049034353810692	0.12340122051654495	premiRNA
hsa-mir-4255	462	UGGAGUCAGUAUUGGUCUGGCCA	0.1142936415146207	1.1685973833333332	0.15069475302846463	0.41482492517821784	premiRNA
hsa-mir-7106	812	UGGGAGUGAUCCCAACAGCUGAGCUCCCU	0.11364136392437851	1.1684225500000007	0.0617068181613696	0.15766553697432248	premiRNA
hsa-mir-6787	1544	GGCUGCAGGCCCGGCCCCUCUC	0.11195999251920509	1.1679718833333332	0.025675575264786164	0.3478088124330648	premiRNA
hsa-mir-1343	849	GGUGGGCCUCUGCUCUGGCCCCUCC	0.10985392560008053	1.1674073833333332	0.22946176250013517	0.25725732639166143	premiRNA
hsa-mir-7-1	1970	GUUGUUUUUAGAUAACUAAAUCGACAAC	0.10859040981039697	1.1670687166666667	0.08382605276804779	0.270266846052487	premiRNA
hsa-mir-3615	2008	GAUUGGUCUGUGGUCCUCUC	0.10857983905821968	1.1670658833333334	0.2276554292248564	0.2658241435421096	premiRNA
hsa-mir-5685	298	CGGGCCCCUCCCCUCAAUGGGCCCG	0.10757002132079703	1.1667952166666673	0.26521520761056483	0.2629325837713303	premiRNA
hsa-mir-214	1440	CUGUGCAGAACAUCCGCUCACCUGUACAG	0.1039473623686772	1.1658242166666664	0.046065789254517896	0.24216597875236032	premiRNA
hsa-mir-302f	413	AUUUUCACUUAAU	0.10321424961472106	1.1656277166666662	0.007422417277336387	0.10884328404990795	premiRNA
hsa-mir-612	397	CCUUAGCACUAGCAGGAGG	0.1009996770335417	1.1650341333333334	0.12127787139609116	0.20002767888348036	premiRNA
hsa-mir-3661	1975	GCUGCUUGCACUCGUUCAGC	0.09987233740425792	1.1647319666666658	0.21884556189612328	0.24103603735041135	premiRNA
hsa-mir-4276	1980	GUGCUGGCAGUGGCCACGUAA	0.09601992004452188	1.1636993833333331	0.21335604417226667	0.4143317675339629	premiRNA
hsa-mir-539	1098	UGUUCGCUUUAUUUAUGAUGAAUCA	0.09508907204395395	1.1634498833333335	0.20866278892559512	0.29645499920053103	premiRNA
hsa-mir-552	877	UGUUGGUUGAAGAUGCCUUUCAACA	0.0945599126261258	1.1633080499999995	0.22008050881363428	0.28592300462067227	premiRNA
hsa-mir-3591	1316	GUUUGAUAGUUUAGACACAAAC	0.09028435427481124	1.1621620499999992	0.18401455847642237	0.2821852997436694	premiRNA
hsa-mir-495	451	UUUUCGCUUUAUAUGUGACGAAAC	0.09019667921263601	1.1621385499999999	0.17608916534131688	0.20683447888587905	premiRNA
hsa-mir-29a	1174	UUCAGAGUCAAUAUAAUUUUCUAG	0.08246945937089929	1.1600673833333328	0.22506315746595634	0.3129510424436582	premiRNA
hsa-mir-580	1549	UCAGAUAUUUAAGUUAACAGUAUUUGA	0.08154016589271144	1.1598183000000002	0.12710884279695148	0.3341897018134346	premiRNA
hsa-mir-4534	1345	AGCCAAAAUCACCAGGGA	0.0802309471450835	1.1594673833333335	0.15413379444407752	0.20651707035239983	premiRNA
hsa-mir-6718	1950	AUGAUAUAUUGUGAGAGCCAUGUCAU	0.07962934698439435	1.1593061333333334	0.17034978730693556	0.27265624177409514	premiRNA
hsa-mir-6772	154	CUGAGGACUGAGGCUCACCUUG	0.07921086955995278	1.1591939666666657	0.16246552383520915	0.2968611450608548	premiRNA
hsa-mir-548ak	689	UUGAGAAGUAAUUGA	0.07578128228732105	1.1582747166666678	0.20042683827596716	0.282430915727115	premiRNA
hsa-mir-5047	678	GCAUAAAAACAACUUUUGGGGGACAGGUAUGUUUUCUUGC	0.07570293435941225	1.1582537166666664	0.07498699385755622	0.11133313617777867	premiRNA
hsa-mir-4734	958	CACCUCCCGGCCCGGAGCUG	0.07439153928045251	1.1579022166666662	0.17038633698695596	0.31619306583234014	premiRNA
hsa-mir-4533	315	CGCUGCUGGCUGCCUUCCAGCG	0.07396964190678569	1.157789133333334	0.0989159193351986	0.227576279734556	premiRNA
hsa-mir-103a-2	1077	UGCCUUGUAGCAUUCAGGUCAAGCA	0.07351136870944176	1.1576663	0.05784566931431546	0.1983132949765769	premiRNA
hsa-mir-3917	1274	UGGUCAGGCGGCU	0.07214183449350357	1.1572992166666658	0.19677227966448407	0.30271620634421037	premiRNA
hsa-mir-4303	2011	CAGCUUGCUCUGCUUU	0.0720199599389913	1.1572665500000003	0.36575828822133133	0.4142597669053492	premiRNA
hsa-mir-4435-1_4435-2	1108	GAGGGAUGAGUGCACUUCACCUGC	0.07092681980204872	1.15697355	0.11059765524210459	0.24519587535560614	premiRNA
hsa-mir-4747	472	UCUUAGCACGGGGUCUAAGG	0.05933070466335499	1.1538653833333328	0.1355754484426399	0.1930306608490714	premiRNA
hsa-mir-6836	364	GCAUCCAGACAGCGGGCGAAUGC	0.055668249938334434	1.152883716666666	0.1598115865788252	0.18306207670826374	premiRNA
HIV_2014_Siegfried_nucs_8982_9173_4	1923	GUACUGGGUCUCUCUGGUUAGACCAGAUCUGAGCCUGGGAGCUCUCUGGCUAACUAGGGAACCCACUGC	0.055017215965992336	1.152709216666666	0.18389785302623268	0.29213646360142764	Control
hsa-mir-194-1	90	UGGACUGUGUACCAAUUUCCA	0.05499420903478595	1.1527030500000002	0.18731109834304296	0.3165641881845463	premiRNA
hsa-mir-7111	2069	GGCCAUCUGCUAUUCGUCCACCAACCUGACUUGAUCC	0.054080149875909034	1.15245805	0.17440963595658343	0.27879058232160586	premiRNA
hsa-mir-628	777	UAGAGGGUAAAAUUAAUAACCUUCUA	0.0532615383911053	1.152238633333333	0.142375314227259	0.19784778903292186	premiRNA
hsa-mir-527	336	UUUCUGUUGUCUAAAAGAAAAGAAA	0.05325376577921232	1.1522365500000002	0.29499710752439245	0.3658693898933362	premiRNA
hsa-mir-1299	569	GGAAUCCUACGUGAGGGACAAUCAUUCAGACCCACGUAGCAGUGUUCU	0.05194454703158023	1.1518856333333325	0.103376430772056	0.28596334399835394	premiRNA
hsa-mir-6783	1405	GAUCCGGGAACCCACAGCCCCGUUC	0.0467757601212733	1.1505002166666667	0.13440224048373184	0.31972736012364456	premiRNA
hsa-mir-520d	80	CUUUCUGUUGUCUAAAAGAAAAGAAAG	0.044708245357153516	1.1499460500000012	0.18442867817504247	0.2820351365730869	premiRNA
hsa-mir-6501	800	UUGGUGACAGCAGCAGUAGAGUUGCCAG	0.04338839367644962	1.1495922833333336	0.10885390278564083	0.4350160992003435	premiRNA
hsa-mir-24-1	314	AUCAGUUCUCAUUUUACACACUGGC	0.04250144538786299	1.14935455	0.07847376200146138	0.21341550055582187	premiRNA
hsa-mir-550b-2	955	AAGACACUAUCUGACAACAACAGGGCUCUU	0.0423344896843514	1.1493097999999993	0.060474102765627744	0.22985087598014461	premiRNA
hsa-mir-3120	1483	UGUACAGGUGAGCGGAUGUUCUGCACA	0.040702241186360046	1.1488722999999996	0.2918071678449283	0.3302344472812472	premiRNA
hsa-mir-1248	876	AAAUUGCAGACACUAGGACCAUGUCUUGGUUUUUGCAAUAAUG	0.038523111715421963	1.1482882166666666	0.08616776966618175	0.16088502797530974	premiRNA
hsa-mir-6724-2_6724-3_6724-1_6724-4	1573	GGGCUGCCCGGGCCGGUCGACCAGCGCGCCGUAGCUCC	0.03835646691638953	1.1482435500000001	0.08122707894207779	0.2310601140551456	premiRNA
hsa-mir-301a	1800	ACUACUGUACUUUACAGCUAGCAGU	0.037278250194287835	1.1479545500000004	0.057499449502571416	0.12760449997251594	premiRNA
hsa-mir-548f-3	1559	UUUUGCAGUUUUUUUAAGUAAUUGCAAAA	0.035142336445488156	1.147382050000001	0.0495077173041133	0.12437585084156658	premiRNA
hsa-mir-1539	1007	AGCGCGAAAGU	0.030216365930781554	1.146061716666667	0.13614957450137813	0.35951859692384414	premiRNA
hsa-mir-4310	1119	CUGCAGAACAUUGCAG	0.029147476342952085	1.1457752166666666	0.073959478723826	0.19128929960857738	premiRNA
hsa-mir-6871	1938	GGUUGCUGGAGGUCAGC	0.027417603839558245	1.1453115500000006	0.12956941696934776	0.18246221285329994	premiRNA
hsa-mir-507	1894	CAUGCAUGUGUCUAGAAAUAUGUUUU	0.02712784086810102	1.1452338833333329	0.19980511592417827	0.5565858007940601	premiRNA
hsa-mir-548p	326	GUCAUUACUUUCAAUAGC	0.026820667246002728	1.1451515499999996	0.08569417636336829	0.3071697207171731	premiRNA
hsa-mir-151a	216	CUAGUAUGUCUCAUCCCCUACUAG	0.02627969345809718	1.1450065499999997	0.24344596181826397	0.28534686865891395	premiRNA
hsa-mir-1273e	186	UGGAGGCUGCAGUGAGCCGAGAUCGAGCCACUGUACUCCA	0.02438690700937782	1.1444992166666665	0.027169339833914587	0.15035116433672055	premiRNA
hsa-mir-3195	2047	GGUUGGCCGCUGACCCCCGCGGGGCCCCCGGCGGCC	0.022591122757106754	1.1440178833333323	0.1449352830957263	0.25949615786568914	premiRNA
hsa-mir-588	1718	GAACACUAUUCCAUUGUGUUC	0.019368908769834887	1.1431542166666666	0.3189647675622069	0.43374362411887013	premiRNA
hsa-mir-4785	1117	CUCCUCCGCUGCCGCCGGGAGAG	0.01932351671636387	1.1431420499999991	0.1458840363614737	0.18578881119840385	premiRNA
hsa-mir-491	54	UGAGGAGUAGAACACUCCUUA	0.014586576122955152	1.1418723833333335	0.209998225035006	0.28539634387602886	premiRNA
hsa-mir-939	854	GGGGGUGGCCGGGGCUGACCCU	0.012593678433022348	1.1413382166666661	0.10898167654562299	0.17577002906931385	premiRNA
hsa-mir-4797	976	UGAAAGGUUUUUUCUCUCA	0.011596918683586309	1.1410710500000008	0.23345433172295002	0.5605286414205852	premiRNA
hsa-mir-18b	1935	UGCAGUUAGUGAAGCAGCUUAGAAUCUACUGCC	0.011425921221888647	1.1410252166666666	0.3521018417672145	0.48198408337780296	premiRNA
hsa-mir-6827	371	CUGUGCUGUCUCUGAGCACCG	0.011319591891163144	1.1409967166666668	0.0418560589796361	0.1377409890791687	premiRNA
hsa-mir-597	989	ACCACUGUGAAGACAGUAAAAUGUACAGUGGU	0.011169549391137382	1.1409565	0.08240093292563315	0.22917265018086844	premiRNA
hsa-mir-568	1289	ACACUUCCUAUAUGUAUCCACAUAUAUAUAGU	0.009248968082279868	1.1404417166666665	0.17827393043051415	0.29303373166617425	premiRNA
hsa-mir-1250	1914	UGUGGCCUUUUUGCCUUUUCUAAAGGCCACAU	0.008725404945015384	1.1403013833333322	0.24797151945943768	0.3470993248486634	premiRNA
hsa-mir-5684	975	ACAGAGUGAGAUGGUCUUGUUUUGU	0.0068285767381140935	1.1397929666666666	0.08625357375724077	0.1082964200695932	premiRNA
hsa-mir-3117	166	AUAUAAGGGAAGGCAUUAUAG	0.00614925045847199	1.139610883333333	0.2864469863355518	0.40006208316995445	premiRNA
hsa-mir-1302-11_1302-10_1302-3_1302-2_1302-9	584	CCAAGCUUAGUUUGG	0.00542111217612947	1.1394157166666663	0.11332172608060734	0.19296823810559594	premiRNA
hsa-mir-187	1231	CCGGGCGCUGCUCUGACCCCUCGU	0.003953332145838751	1.1390222999999995	0.346144026383132	0.47486179556447666	premiRNA
hsa-mir-6500	39	GUGUCCUUUCUUCUGAGAGCUGGACAC	0.0017673627764344204	1.1384363833333335	0.04763886826381406	0.08710059641891023	premiRNA
hsa-mir-3164	843	GGCGCACAGCAGACCCUGCAAUCAUGCC	0.0004578331243339335	1.1380853833333344	0.30184744417903175	0.42034595186129814	premiRNA
hsa-mir-659	1567	CAAGGAAGAGUCACAGUCUCUUCCUUG	-0.004182727081582332	1.13684155	0.09906205397463531	0.12593053348198652	premiRNA
hsa-mir-1293	895	GUGCAGCUUGUACCUGCAC	-0.006191791804256933	1.1363030499999993	0.09201892210198452	0.2215909892567969	premiRNA
hsa-mir-3935	1926	UAUGAAGGUAAGCAUUUUUGUA	-0.0070822222229683	1.1360643833333335	0.22324742877723405	0.41296570069911026	premiRNA
hsa-mir-4314	1127	ACAGGUAGUGGCCACAGUGAGAAAGCUGGCCUGUCCUUCUGC	-0.0095675926025796	1.1353982166666665	0.14598888012743744	0.16381153963141926	premiRNA
hsa-mir-4463	1989	UUUCUGAAUUUGUGAGA	-0.010899507376940573	1.1350412166666668	0.1213149187896783	0.42907987865696495	premiRNA
hsa-mir-4671	1978	CUAAUCUCUUAGCACUGAAGAUUAG	-0.011129265784561759	1.1349796333333337	0.3323143312827283	0.410684348385228	premiRNA
hsa-mir-664b	1190	UGGGUAGAAAGUAUUAUUCUAUUCA	-0.01232407168509372	1.1346593833333334	0.04435023932895011	0.20435658449446834	premiRNA
hsa-mir-362	1751	UGAGUGCUAUUUCAGUGCAACA	-0.01277065487414514	1.1345396833333332	0.03402464973514988	0.1661640183126323	premiRNA
hsa-mir-6882	823	GCAGCUGGAAUUCAAGCCCUGCUGC	-0.018287530435570434	1.1330609666666664	0.037950041783578525	0.13734147838598348	premiRNA
hsa-mir-190b	1261	GGUUGUUUAAUUAGGAACCAACU	-0.01903774293569676	1.1328598833333328	0.09400481341008542	0.4025930846435825	premiRNA
hsa-mir-7704	1323	CGUGCUCAGCUUGGCACCCAAGUUCUGC	-0.019288953752146735	1.1327925500000002	0.1076268872286521	0.354304871346293	premiRNA
hsa-mir-7703	1404	GGGGGCAGGCAGGGGAUUGGCUAAGAACCUGACUCUUGC	-0.019737278006263417	1.1326723833333332	0.06986473757826031	0.21159635711555397	premiRNA
hsa-mir-5572	1344	CAGCCUGGGGCAUCGGUUG	-0.01976022275657613	1.1326662333333337	0.07576711998858936	0.3179889677739832	premiRNA
hsa-mir-3939	310	CGUGCACGUACCUGUCACAUGUGUACG	-0.021002659222802093	1.1323332166666666	0.10205207748726912	0.2631254397988372	premiRNA
hsa-mir-4637	1729	AGUAUUUUAAUCAUAGAUUGUAUUUAGUUAGUUUUUAAUACU	-0.02322065175321748	1.1317387166666666	0.3361581669295952	0.39077452914324023	premiRNA
hsa-mir-8067	2066	UCAUAAAGAUGAUC	-0.02322506659677474	1.131737533333333	0.5227948882171074	0.6022493675601279	premiRNA
hsa-mir-4442	1435	CGGUGUGCAAAUGUGUGUGUGCGGUGUUAUGCCG	-0.025104111067662124	1.1312338833333335	0.013769888723866306	0.1626869001703144	premiRNA
hsa-mir-548ag-1	1776	CUGCUUUUAAAGGUAAUGGCAA	-0.025782504633875016	1.1310520500000003	0.3240146746164583	0.43971437636952704	premiRNA
hsa-mir-1827	1196	UUCAGCCUAAAGCAAUGAGAAGCCUCUGAAAGGCUGA	-0.025948838528429934	1.1310074666666676	0.16884707983536942	0.2765077347805258	premiRNA
hsa-mir-5587	1393	GGACUCAGCCCUGUGCUGAGCCC	-0.027902251349939528	1.1304838833333324	0.16322715213772393	0.19637354676634558	premiRNA
hsa-mir-6866	1946	GAUUCUUGAGGCUUGGAAGAGUAAGGAUC	-0.029508383871963494	1.1300533833333326	0.3353484357823705	0.4025381988311359	premiRNA
hsa-mir-5095	1502	CGCGCCCGGCCUAACUUUUAAGAAACGUCGGCCCGGGAGCG	-0.029778248956961247	1.1299810500000003	0.2754749688962946	0.3189342974295092	premiRNA
hsa-mir-519d	1867	UCUGUUUGUUUUCUCUUAAACA	-0.03155693346306213	1.1295042999999996	0.2522332620281992	0.3410578673407411	premiRNA
hsa-mir-3928	631	GCCUGCGGGCAGGAAGCGGA	-0.03178482644382406	1.1294432166666677	0.053526392988298754	0.23514337386181272	premiRNA
hsa-mir-3622a	209	GUGAGGCAGGGAGCUGAGCUCAC	-0.0355458378876788	1.1284351333333333	0.10301212998149994	0.16662802268637922	premiRNA
hsa-mir-4669	1979	UCCAGGCAUCUGUGUCUG	-0.0378664288951103	1.1278131333333334	0.25414527436787043	0.4069686072711323	premiRNA
hsa-mir-4759	697	AUUAGACAGAAAAAAGUUAGACACAAAAAAUUGUGUCUAAU	-0.03863964832644384	1.1276058833333338	0.37967131691103384	0.42796573695680334	premiRNA
hsa-mir-183	582	UCACUGUGAACAGUCUCAGUCAGUGA	-0.04542482760648115	1.125787216666667	0.36812408229313276	0.4161737529543888	premiRNA
hsa-mir-6717	1827	GAGACAACUUCCCAGUCUC	-0.04667839445293746	1.1254512166666675	0.13779299278435486	0.36638987863124084	premiRNA
hsa-mir-1263	292	GAGUAUUUUAAUACUGGCAUACUC	-0.046838199353506124	1.1254083833333333	0.14754690156604233	0.22339693186335305	premiRNA
hsa-mir-6082	1035	AUCCAGUCCACUUAAUUCUGAGAAAGUCCACAGACUGGAUCGGGUCUUGGAUUUUAGCUGGAUUCAU	-0.04725108049737987	1.1252977166666664	0.04887563194769182	0.20005276649439205	premiRNA
hsa-mir-548y	7	UGCCAUUACUCUCAGUGGCA	-0.04830380305246754	1.1250155499999994	0.40793530390059984	0.4376878301829315	premiRNA
hsa-mir-4790	68	UUCAUGUUCACUGAAAGGUAGAUUUUAAAAACAUGAA	-0.048783217754161924	1.1248870499999999	0.5243938778695811	0.5663843778609453	premiRNA
hsa-mir-499a	1280	UGUUUAACUCCUCUCCACGUGAACA	-0.05054791155884949	1.1244140499999997	0.19588815805960233	0.2442628334147752	premiRNA
hsa-mir-3167	900	UUCUUUUUUCUGAAAUUCUUCAGGAAGGA	-0.0544311084616907	1.123373216666667	0.1620227758492185	0.2408172826168861	premiRNA
hsa-mir-10b	1212	UUGUGUGGUAUCCGUAUAGUCACAG	-0.054672370334920055	1.1233085499999997	0.09100218537110896	0.3751926523962787	premiRNA
hsa-mir-3141	1319	AGGAGGGUCC	-0.05481414277588684	1.1232705500000002	0.04913222921830257	0.17417336507836642	premiRNA
hsa-mir-4427	1444	UAGACAAUGGUUUCAUCAUUUCGUCUG	-0.05500472721955735	1.1232194666666668	0.21432217880030283	0.2550544610851227	premiRNA
hsa-mir-3912	1424	GUUAGUUGUGGACACAUACUAAC	-0.0573977589698573	1.1225780499999989	0.13892517855776682	0.23633144481202203	premiRNA
hsa-mir-6881	88	GGGUCAGGUCUGCAGCCUUGUAUCUGCUGAUCC	-0.059309821496074486	1.1220655499999996	0.15949354341974956	0.1792993923927941	premiRNA
hsa-mir-30c-2	1058	UCAGCUGUGGAAAGUAAGAAAGCUGG	-0.059755658514381874	1.12194605	0.16125687509565187	0.24735733901559304	premiRNA
hsa-mir-4697	1016	GACGUGAAGGGACCACAUCCCGCUUCAUGUC	-0.05977058192922275	1.1219420499999995	0.12799109985611348	0.2586147600889565	premiRNA
hsa-mir-6089-2_6089-1	614	CGUGCGCCAGUGGAG	-0.05988126392260935	1.121912383333333	0.08130544520357422	0.12172033962891726	premiRNA
hsa-mir-3142	994	CUGCUGAAUCUUCAGAAAGG	-0.06268126963173523	1.1211618833333337	0.11188645768798429	0.2790791572010281	premiRNA
hsa-mir-643	1541	AAGUAGUUGGCGUCUUCAGAGACACUU	-0.06286532508141451	1.12111255	0.09569659917993469	0.1976921649530858	premiRNA
hsa-mir-7853	407	CUUCACUGGUGCAGUAAGAAG	-0.06387203377408444	1.120842716666666	0.12094026059501707	0.2496306931755093	premiRNA
hsa-mir-6509	1703	GGAACACUAUAUUAAUCAGGUUUCC	-0.06744308258321374	1.11988555	0.14596405091354236	0.27146656468477265	premiRNA
hsa-mir-625	755	AGUCCUGUAAUUAGAUCUCAGGACU	-0.06814634850749061	1.1196970500000003	0.17672174820478143	0.3134877929999003	premiRNA
hsa-mir-3131	112	CCUUUCCCCUCAGACCAAGG	-0.06824614884422903	1.1196702999999992	0.31198467199964497	0.39148457299386	premiRNA
hsa-mir-4769	228	AUGAGCUAAAAAUCCCCAAGCUCU	-0.0763965096775368	1.1174857166666665	0.22985524868092883	0.37809936546893214	premiRNA
hsa-mir-8072	1737	GCAGAGCAGGACGCCGCUGCUGC	-0.07790501819415993	1.1170813833333326	0.39702072951094325	0.41872025476129265	premiRNA
hsa-mir-4706	681	GCUUCUGCGUUAUCUGGAAGG	-0.07796471185351515	1.1170653833333326	0.26750338737352714	0.2820674840010524	premiRNA
hsa-mir-4519	1892	GCUGCACUGUCUCCGUCUGCGG	-0.08103209541183447	1.116243216666667	0.36394507484188693	0.43887429175348164	premiRNA
hsa-mir-613	1371	UCCUGUAGUGUCUUAUAUACAAUACAGUAGGA	-0.08314375861152684	1.115677216666666	0.06781337891706436	0.17530529876315945	premiRNA
hsa-mir-627	477	AAGAGGAGGUGGUUGUUUUCCUCCUCUU	-0.08331040341055679	1.1156325500000002	0.017503300466765973	0.1203199105849227	premiRNA
hsa-mir-548b	163	UUGGCCUUUAUUUUCAAUGGCAAG	-0.08426363653338106	1.115377050000001	0.2790350073569005	0.2828981348077688	premiRNA
hsa-mir-8070	1254	CCAUGUGAGUGAAGCCUGAUCAUCAUGUG	-0.0843429171747199	1.115355799999999	0.14809326826973288	0.20937118387748654	premiRNA
hsa-mir-607	798	GAACCCAGGGAGCCAGACUGCCUGGGUUC	-0.08524018749190083	1.1151152999999994	0.019662291926929205	0.1004007392250345	premiRNA
hsa-mir-544b	865	AUUUCUGUAGCUCUGAGACUAGACCU	-0.08682362398718763	1.1146908833333338	0.11416603512083456	0.1827242442674988	premiRNA
hsa-mir-219a-2	1679	UUCUUGUACGAGUCUGCGGCCAACCGAGAA	-0.0873925791779165	1.1145383833333338	0.2043189507783262	0.2765567303406088	premiRNA
hsa-mir-6858	250	GCAGGGACCCCUCCAAGUUGGGGACGGCAGC	-0.08914688877311194	1.114068166666667	0.1297411890308484	0.1834884366318589	premiRNA
hsa-mir-586	529	GUCCCAAUACAUGUGGGCC	-0.09157673161334394	1.1134168833333333	0.14399638703674855	0.31190887686392554	premiRNA
hsa-mir-6741	50	CCGUGCCCUGGCCACUCAUUCGG	-0.09265121748173626	1.1131288833333335	0.024849208832669382	0.06811248345937687	premiRNA
hsa-mir-34c	1227	GAUUGCUAAUAGUACCAAUC	-0.09339117013415699	1.1129305500000009	0.08381810938965761	0.18481958303514576	premiRNA
hsa-mir-7855	1728	UCGGCACUAUUGUGACUGU	-0.09378166615577523	1.1128258833333333	0.08318973441498546	0.4745538104893184	premiRNA
hsa-mir-1236	351	GGGGAUGGACUGGAAGUGGGCAGCAUGGAGCUGACCUUCAUCAUGGCUUGGCCAACAUAAUGCCUC	-0.09462421728521787	1.1126000499999993	0.14454803668301192	0.2330704587567278	premiRNA
hsa-mir-6754	1880	UGGAGGAGUCUGGUGGCCUGUUCUCUU	-0.0952099613176419	1.1124430499999989	0.07369617896850976	0.13786051162797844	premiRNA
hsa-mir-6516	804	UGAGCAUUCUAGCAGCAGUUUGAUGAUCA	-0.09610263024858122	1.1122037833333325	0.09757951760129085	0.1710211200381855	premiRNA
hsa-mir-3156-1	1487	GGAGACACUUUUACUAUAUAUAGUGGCUCC	-0.09679184329054943	1.11201905	0.3767406627434335	0.41849381052645623	premiRNA
hsa-mir-3691	890	CGGUACCCACUGCUGAGGGUGGGGACCA	-0.09941712068427407	1.1113153833333331	0.2604299426709888	0.42609915869563064	premiRNA
hsa-mir-4493	1158	UUCCGGUGAUUAUCACAGCCAUGCCUUUACCUCCAGAA	-0.10070830697230594	1.1109692999999996	0.1999686882864806	0.325834586166465	premiRNA
hsa-mir-5009	1493	GGGAUAUUUGCAUUAUACUUAUCC	-0.10100832979146131	1.1108888833333328	0.18038128383623614	0.2038229844706738	premiRNA
hsa-mir-1247	1489	CGGACGUUGCUCUCUACCCCG	-0.10132047788517073	1.1108052166666667	0.09514353911585029	0.4385306693490028	premiRNA
hsa-mir-6781	670	GCGUCGCUUCUCCCUAAUGUUGCC	-0.10577262997874497	1.1096118833333328	0.07565709073605101	0.1335536233028416	premiRNA
hsa-mir-4496	28	CCUCGAAGCUGCCUUUAGAAAUGAGG	-0.10712879530221822	1.1092483833333333	0.11241460947244593	0.16991866567163594	premiRNA
hsa-mir-4715	197	GUGGCUAAUCAGCUGAUGGUGCCAC	-0.1086139238022588	1.1088503166666666	0.14904117069090128	0.18755562097142495	premiRNA
hsa-mir-548ae-1	1750	UUUGCCAUUAUAAUGGCAAA	-0.10960888030573838	1.1085836333333337	0.14928212064609767	0.4083003128021269	premiRNA
hsa-mir-3135a	1166	AGUGGUGCAAUCUCAGUUCACU	-0.11168665491756707	1.1080267166666662	0.22904128784682606	0.2672519945269015	premiRNA
hsa-mir-548q	317	GCGGUUUUUGCCAUUACUUUUCAUUUUUACCAUUAAAAGUAAUGGCAAAAAGCAU	-0.11189060825369672	1.1079720499999997	0.16569475842624398	0.21571464303752583	premiRNA
hsa-mir-199a-1	77	CUGUUCAGGAGGCUCUCAAUGUGUACA	-0.11277917324555298	1.107733883333334	0.04618223562355801	0.40806984039870525	premiRNA
hsa-mir-4529	726	CAAUGAAGACAUGAAGACCCAAUGUCUUCAUUG	-0.11436540788112906	1.1073087166666664	0.1199563484915732	0.44878922080728706	premiRNA
hsa-mir-548m	1157	UUUGUCAUUAAAGUAAUGCAAA	-0.11540227430794914	1.1070307999999998	0.04266154756849447	0.4375801522409815	premiRNA
hsa-mir-181a-1	2037	GAGUUUGGAAUUAAAAUCAAAACC	-0.1175795383520346	1.1064472166666661	0.11561691040165115	0.12358658761171659	premiRNA
hsa-mir-8061	1708	UGUUCAGUGGGAUUUGGAGA	-0.11846685972598826	1.1062093833333335	0.1766009364793736	0.18022642504629197	premiRNA
hsa-mir-6811	1423	CACUCAGGCAGUGCCAUGAGC	-0.1204003746610417	1.1056911333333328	0.211536919605176	0.30073286385433995	premiRNA
hsa-mir-375	771	CAAACCGGACCUGAGCGUUUUG	-0.12174690194576522	1.1053302166666665	0.09177400814825887	0.11585167584116254	premiRNA
hsa-mir-566	1495	CAACUACUCAGGAGGCUG	-0.1225919403110097	1.105103716666667	0.06904779786878229	0.324195059562149	premiRNA
hsa-mir-4659b	1391	AGAAAAUUUUUCUCCAAAGUUUUCU	-0.12345376751795184	1.1048727166666665	0.033835565399578535	0.11469239108887264	premiRNA
hsa-mir-29c	1206	GUUCAGAGUCUGUUUUUGUCUAGC	-0.12352962821004802	1.1048523833333335	0.022731334958656188	0.1714034086473943	premiRNA
hsa-mir-3910-2	990	CUUUUAUGUGCCUUGAUAUAAAAG	-0.12393193860174613	1.1047445499999995	0.15844313556495868	0.5314240316849923	premiRNA
hsa-mir-3151	752	CAGGUGCCUCAAAGGGCAUCCCACCUG	-0.12446109801957014	1.1046027166666665	0.2901235818082692	0.3575022169506829	premiRNA
hsa-mir-4437	875	UCCACAAGGAGGGGAUGACCCUUGUGGG	-0.1246911673316705	1.1045410499999992	0.02109891582171949	0.09325331023921977	premiRNA
hsa-mir-378h	1725	GGGAUGAGCCCUGGCUCUGUUUCCUAG	-0.12719394836192452	1.1038702166666663	0.17169998440058348	0.2570691671403288	premiRNA
hsa-mir-1273c	75	UGUCUUUUUUUUUUUCUGAGACA	-0.1284711439485472	1.1035278833333322	0.15813599207922568	0.31941780899611344	premiRNA
hsa-mir-3130-1	2065	CAGCCUGUUGUCAAGGCUG	-0.1296420102044361	1.10321405	0.2425813927288046	0.3194346995960613	premiRNA
hsa-mir-95	1824	UGAAUUGAAAUGCGUUACAUUCA	-0.13006297486467785	1.1031012166666674	0.16444051135847326	0.20651276539561958	premiRNA
hsa-mir-548as	1878	UUUGCCGUUGCUUUUAAUGGUAAA	-0.13438858883659704	1.1019418000000005	0.13868821874627624	0.32550809332288233	premiRNA
hsa-mir-4691	1357	CUGCGGCCCUGAUGUCUCUACUCCAG	-0.13442651918265178	1.1019316333333322	0.15588075933861312	0.2889440937626522	premiRNA
hsa-mir-4487	1083	AGCUGGCUGAAGGGCAGAAGGGAACUGUCCUUCAGCCAGAG	-0.13870985014585682	1.1007835499999998	0.13433979387101885	0.14230510101520996	premiRNA
hsa-mir-1273a	1364	ACCCGGGUGGUGGAGGUUGCAGUGAGCCAAGAUUGCGCCACUGCACUCCAGCCUGGGC	-0.13903412351412364	1.1006966333333335	0.1348862473179848	0.3317234149424366	premiRNA
hsa-mir-548au	749	GCGGUUUUUGCUAUUGGUUUUAAUGGC	-0.13926195431399604	1.1006355666666667	0.16932370434323507	0.26244685876534984	premiRNA
hsa-mir-26a-2	1532	UAGGCUGUUUCCAUCUGUGAGGCCUA	-0.14076928139360861	1.1002315500000002	0.050190340289286504	0.16133940303272462	premiRNA
G4_r(CGG)16	323	CGGCGGCGGCGGCGGCGGCGGCGGCGGCGGCGGCGGCGGCGGCGGCGG	-0.1446310258876202	1.0991964666666671	0.03458556992586489	0.28492184039448587	G4
hsa-mir-653	425	ACUGAACCAGCUUCAAACAAGUUCACU	-0.14544422763454545	1.0989785	0.20331040737497794	0.3276727966246718	premiRNA
hsa-mir-4651	489	GGGCCCCAAGACUCGGGGUUU	-0.14590231428920006	1.098855716666667	0.1867247371524859	0.268726786592371	premiRNA
hsa-mir-1908	1998	UUGGUCCGUAUGUGUGGUGCCACCGG	-0.14750036329485686	1.098427383333333	0.06365885772477448	0.2286898116382407	premiRNA
hsa-mir-512-2_512-1	1603	ACUUUCUGGUGCCAGAAUGAAAGU	-0.14962601719595425	1.0978576333333336	0.23769447377745664	0.41153641949813224	premiRNA
hsa-mir-4265	819	ACACCUGUAAAGAAUUGGUCAGCCUGGGGACUGGUGAUCUCUGCAGCUGU	-0.15047820636414913	1.0976292166666657	0.11373783721021438	0.18564278837014342	premiRNA
hsa-mir-3130-2	1588	CAGCCUUGACAACAGGCUG	-0.15059945910971054	1.0975967166666667	0.13178277864284244	0.2657319779983988	premiRNA
hsa-mir-502	829	GCUAGUGCUGGCUCAAUGCAAUGC	-0.15074029883725143	1.0975589666666667	0.06932312942107867	0.1844428783377652	premiRNA
hsa-mir-6867	799	GAAGGGAAGCUGGGAACCUGACUGCCUC	-0.15127350001325987	1.0974160500000008	0.10435663507672635	0.15113637469457014	premiRNA
hsa-mir-4268	961	UGCCCUAGCGGCU	-0.15141123069604803	1.0973791333333327	0.07616753691457404	0.17772095362166623	premiRNA
hsa-mir-4322	307	GUGUCGCCCCACGAGGGGGACUGU	-0.15156450660261717	1.0973380500000005	0.16797117174768503	0.20626860312784448	premiRNA
hsa-mir-6877	549	GCUGCUGGUGCUCAUCUCAGC	-0.151940079209397	1.0972373833333329	0.2695191759253371	0.39042380196034515	premiRNA
hsa-mir-4728	1801	CAAGCACACAGGGCCUGGGACUAGCAUG	-0.15194629729891074	1.0972357166666669	0.14146157991929695	0.2207237760397146	premiRNA
hsa-mir-4650-1_4650-2	1004	ACCUUCCAAGGCUCAGAAGGU	-0.1551078849134048	1.0963882999999999	0.06231148758166531	0.08203636199776976	premiRNA
hsa-mir-22	1244	GCUUUAUGUCCUGACCCAGCUAAAGC	-0.15535878482538473	1.0963210499999991	0.1177788867058693	0.2154325960273507	premiRNA
hsa-mir-1231	809	CUGCAGGAAAGGGAAGACCAAGGCUUGCUGUCUGUCCAGUCUGCCACCCUACCCUGU	-0.15556335997046689	1.0962662166666657	0.2165468576945414	0.29175193063270155	premiRNA
hsa-mir-593	66	CACCAGCCAGGCAUUGCUCAGCCCGUUUCCCUCUGGGGGAGCAAGGAGUGGUGCUGGGUUUGUC	-0.1564251871774049	1.0960352166666663	0.044702873942555205	0.1611729159813587	premiRNA
hsa-mir-466	550	AUAUGUGUGUAUAUAUGUACACAUAC	-0.15667391075805137	1.0959685499999996	0.2383502964017034	0.38639276172580994	premiRNA
hsa-mir-3124	551	AAGUCGAUUUCCAAAAGUGACUU	-0.16086428128299085	1.0948453833333336	0.11467842646757807	0.24174459595964273	premiRNA
hsa-mir-8089	1368	GGGGGCAGGCUGCCACCUCCUG	-0.16090998424093358	1.0948331333333339	0.061602713236548035	0.17904151406916302	premiRNA
hsa-mir-4266	1695	CUACUCAAGGCUAG	-0.16274027889002335	1.0943425499999986	0.40457361903274147	0.5001467297907668	premiRNA
hsa-mir-181b-1	1471	UGGGUUGAACUGUGUGGACAAGCUCA	-0.16632065483342073	1.0933828833333343	0.1688561781792228	0.3211579255043752	premiRNA
hsa-mir-519e	424	ACUUUCUGUUUGAAAGAAAACAAAGU	-0.16741255135246158	1.093090216666667	0.24767688072006552	0.5507156346831231	premiRNA
hsa-mir-3923	1388	AGCUUCUUUAUAAGAAGAGGAAACU	-0.16858248489492955	1.092776633333333	0.1041788220686225	0.17542553208860068	premiRNA
hsa-mir-1197	1066	UGUACGCUUUAUUUGUGACGUAGG	-0.17092639373804744	1.092148383333333	0.32750337077575437	0.3473479104166646	premiRNA
hsa-mir-4285	2050	UCAUAAAUAUUUUAAGGAAUGACCCGGCCCUGGGG	-0.17145741858272573	1.0920060500000002	0.0870921125780641	0.26921142094326533	premiRNA
hsa-mir-606	467	GUUUUACUAUGAUGAGGUGUGCCAUCCACCCCAUCAUAGUAAAC	-0.1723882665832978	1.0917565499999995	0.04072505965014888	0.1140152466662077	premiRNA
hsa-mir-1278	1090	ACUCCCAGAACUCAUUAAGUUGGUAGU	-0.17378174044387076	1.0913830499999992	0.28767431730870924	0.4913283084996725	premiRNA
hsa-mir-3156-2	1527	GGAGACACUUUCACUAUAUAUAGUGGCUCC	-0.1749563375534707	1.0910682166666668	0.22438753239085757	0.2622335763189141	premiRNA
hsa-mir-4788	274	AGGCAUUAGGAUCCUUAUUCUUGCCU	-0.17508722833778684	1.0910331333333332	0.09142079638797555	0.3034174860075371	premiRNA
hsa-mir-8055	1952	AAAUAAAAGAUGGAGUCGUUUGACGUCUUUUAACACCCUUU	-0.17516837440597333	1.091011383333333	0.035858357952172806	0.06699043718291985	premiRNA
hsa-mir-4327	1454	CUGGGAAGAGACCAUGAACAGGUUAGUCCAG	-0.17553461987847596	1.0909132166666662	0.26549018943725144	0.5823268755880466	premiRNA
hsa-mir-5704	2010	AUGCUAAGUCCAUGGGCAAACAU	-0.17623415494904593	1.0907257166666657	0.05995997670182194	0.23364281193100878	premiRNA
hsa-mir-200a	1713	GCUGGAUUUCCCAGCUUGACUCUAAC	-0.17675118909231255	1.090587133333333	0.10316754776708832	0.17724152630316828	premiRNA
hsa-mir-488	1579	UCAAACAAGUUUCCAAAUUGUUUGA	-0.1782848808714747	1.0901760499999995	0.0419636877448327	0.17511036644274958	premiRNA
hsa-mir-1238	422	UGUGGUUGGGGCCAUGGCGGGUGGGCAGCCCAGCCUCUGAGCCUUCCU	-0.17851495018357008	1.0901143833333335	0.09469929034292271	0.14823212938236732	premiRNA
hsa-mir-4676	289	AGUGAGUUGAUUACUUCUCACU	-0.1786517481529274	1.0900777166666664	0.007949951175428974	0.5735333056032955	premiRNA
hsa-mir-3199-1	499	AGUUUCUGGAAGUUCUGACAUUCCAGAAACU	-0.17985743571010918	1.0897545500000003	0.1408669535888851	0.19991550896430352	premiRNA
hsa-mir-1260b	708	CCAUUAUUGCUACUGUUCAGCAGGUGCUGCUGGUGGUGAUGG	-0.181531469769652	1.08930585	0.17991865779970032	0.28508196248187717	premiRNA
hsa-mir-6738	1973	CAGGGGUUCUGAUAAACCCUUC	-0.18178006898850782	1.0892392166666667	0.23813970231454512	0.3714258983393098	premiRNA
hsa-mir-3686	2021	AGAUCACUUUUCUGCACUGGACAGUGAUCU	-0.18202630533334913	1.0891732166666663	0.06790616028184306	0.2408087162082727	premiRNA
hsa-mir-4504	712	CAUUUGUGGCAUGGACCAUUUGUG	-0.1833153152900492	1.0888277166666664	0.18912486657436264	0.3167823504355062	premiRNA
hsa-mir-585	1852	CCCAGAGAAAGCCUGAACGUUGGG	-0.18796395901233515	1.0875817166666657	0.1640424585067729	0.2655270431859849	premiRNA
hsa-mir-891b	1774	UUGAUUCAGUAAAACAUUCAA	-0.1887135497035048	1.0873808	0.19045500170434193	0.21713320028614735	premiRNA
hsa-mir-6744	736	GCCUCCUGGAUCUCUAGGUCUCAGGGC	-0.18921099686480106	1.0872474666666658	0.16224111453934456	0.4347322528803764	premiRNA
hsa-mir-3915	1094	UAUUGCAAAGAUUUUCAAUA	-0.19090138449977004	1.0867943833333324	0.1454281136531832	0.2701857796310413	premiRNA
hsa-mir-4526	1822	AUGCCCCAGGUGACGUGCUGGGCU	-0.19205048744235595	1.0864863833333327	0.1539782037360401	0.35465873232073525	premiRNA
hsa-mir-25	2054	AUUGCUGGACGCUGCCCUGGGCAU	-0.19217982370428865	1.086451716666667	0.316782236159637	0.41276108587204474	premiRNA
hsa-mir-361	931	GGUACUUUAUAAUUUCAAAAAGUCCC	-0.19361060610195718	1.086068216666667	0.2517752735549595	0.2549685488748534	premiRNA
hsa-mir-548t	1600	UUUUGCAAUUUUUUAAUGACAAAA	-0.1953864924677779	1.0855922166666658	0.29443769525701174	0.32925105985241954	premiRNA
hsa-mir-6786	447	GCGUCACGUGCACCCAAGUGACGC	-0.19605307166390926	1.0854135499999995	0.2650043173917946	0.5123236473153207	premiRNA
hsa-mir-4726	1583	GAGUGGUCGGGUCGACUGAACC	-0.197257515603186	1.0850907166666672	0.18052094664716584	0.24635129055661745	premiRNA
hsa-mir-106b	1953	GCAGAUAGUGGUCCUCUCCGUGCUACCGC	-0.19757277274165724	1.0850062166666667	0.08768018751223174	0.26867819874073817	premiRNA
hsa-mir-372	1529	UAUUCUGAUGUCCAAGUGGAAA	-0.1984847799309914	1.0847617666666671	0.07901145978891387	0.1591477652530227	premiRNA
hsa-mir-6749	457	GGAGCUCUGUCCUGUCUCACUCAUUGCUCC	-0.1991708217473099	1.0845778833333337	0.10682478261959434	0.16769432706428947	premiRNA
hsa-mir-219a-1	358	UUCUCGAGUCUAUGGCUCCGGCCGAGAG	-0.1993076197166672	1.0845412166666666	0.11867127271320178	0.2619175363662445	premiRNA
hsa-mir-518f	89	UUUCUCUUGUCUAAAAGAAAAGAAA	-0.20070731166675387	1.0841660500000003	0.06518393685767676	0.1994729661446283	premiRNA
hsa-mir-548am	2028	UUUGCCGUCGAAAAUAAUGGCAAA	-0.20375044467596587	1.0833503833333331	0.10415985042179493	0.21514748292645705	premiRNA
hsa-mir-571	692	UUCCUUGUCUGUAGCCAUGUCUAUGGGCUCUUGAG	-0.20505126900274584	1.0830017166666668	0.10974444944717748	0.16745250937755135	premiRNA
hsa-mir-378j	461	AGAAGAACU	-0.20533046122202162	1.0829268833333334	0.1416260448698719	0.3328675256540455	premiRNA
hsa-mir-4713	1288	CCCAUAAGGGUCGAAUGGG	-0.20549150974049452	1.0828837166666656	0.09456693651341896	0.3596790388161554	premiRNA
hsa-mir-3609	1277	UCCUUUUCUCUACCUUGUAGAGAAGCA	-0.2070519393045741	1.082465466666666	0.21423098323713916	0.4523744707030864	premiRNA
hsa-mir-4522	1781	GAUCCAGCCCAGGCUGGUUCCGCUGAC	-0.21070973046245356	1.0814850500000002	0.20811150659322483	0.2697723754589447	premiRNA
hsa-mir-6835	1580	GAAGCGAGAUGUUUGUCUAAA	-0.211445330452219	1.0812878833333326	0.22294793594317647	0.2583208286313918	premiRNA
hsa-mir-6506	660	AUGGUGUUUGUGAGUUGAUUGACAUCGU	-0.21207708834705666	1.0811185500000005	0.05115631861686323	0.3208479455611318	premiRNA
hsa-mir-6134	1837	UGCAUAAAUGAAGCUGAAUGA	-0.212928966610774	1.0808902166666663	0.013350400933438842	0.30141840915520984	premiRNA
hsa-mir-3621	1561	CAGGGCGGUGCGGCAGCCGCCACC	-0.21404760091473063	1.0805903833333332	0.1817116525698415	0.2013489240871509	premiRNA
hsa-mir-367	1202	AACUCUGUUGAAUAUAAAUUGGAAUU	-0.21445612939594244	1.0804808833333333	0.2774562928992169	0.2847838909629475	premiRNA
hsa-mir-33a	593	AUUGCAUGUUCUGGUGGUACCCAUGCAAU	-0.21460163269062194	1.080441883333333	0.05856771508251473	0.07654012734636108	premiRNA
hsa-mir-4262	1395	UGUUGGGGGGACA	-0.21579270773744286	1.080122633333333	0.1276427854986413	0.15362146253858555	premiRNA
hsa-mir-4521	96	UCAGUUUUGUAGCAUCAAAACU	-0.2162488046034525	1.0800003833333331	0.2761358102707808	0.703216916677619	premiRNA
hsa-mir-4724	464	GAGCUUCGUGUACAUUAUCUAUUAGAAAAUGAAGUAC	-0.21948718562347197	1.0791323833333326	0.0745133461256048	0.16411825234031546	premiRNA
hsa-mir-6090	925	GCCCUGGGCCGGGCGAUGUCCGCUUGGGGG	-0.22280267095348688	1.0782437166666667	0.13688799127799492	0.21914040795220993	premiRNA
hsa-mir-4301	981	GUGAACAUUGCAU	-0.22287231355606937	1.0782250499999997	0.12097407449372106	0.2190315127066418	premiRNA
hsa-mir-3692	2048	AUACUGGAGCAAUAGAUACAGUU	-0.22291988194086884	1.0782122999999995	0.22606777738327527	0.23651329979891442	premiRNA
hsa-mir-4699	1951	AGUUCCUGAUUAAGAAAUGGAAUU	-0.22446103542745144	1.0777992166666657	0.13457397479288186	0.29998958310102164	premiRNA
hsa-mir-890	951	GUUGCUUAGAUUACAUGUAAC	-0.22628573379596842	1.0773101333333326	0.490632852528829	0.5269366317835589	premiRNA
hsa-mir-5188	235	GAUUAUUGUAAGCAGGAUCCAUUCAAUAAUC	-0.22757536556161853	1.0769644666666665	0.15111018513319827	0.35985051389668843	premiRNA
hsa-mir-522	803	CUUUCUGUUGUCUGAAAGAAAAGAAAA	-0.22815893326271078	1.0768080499999997	0.0739662006231212	0.4379364777755664	premiRNA
hsa-let-7c	1563	AUGGUUUAGAGUUACACCCUGGGAGUUAACUGU	-0.22835853393617686	1.0767545500000004	0.04838692088160792	0.2190488489312045	premiRNA
hsa-mir-7155	722	GCCAUCUGGUUGUGACAUCACUGAUGGC	-0.23114734708417706	1.07600705	0.14450175486686426	0.2561036374889405	premiRNA
hsa-mir-4497	1491	GGGCGCCGGCGGCCGGGAGAUCCGCGCUUCCUGAAUCCCGGCCGGCCCGCCCGGCGCCC	-0.23152410112796412	1.075906066666666	0.07252295372943249	0.08798266485953243	premiRNA
hsa-mir-4462	728	GUCAGGAGUGGCUUUCCUGAC	-0.2315648917951869	1.0758951333333335	0.09159907065318883	0.3971790838927351	premiRNA
hsa-mir-4478	869	AGCCUCCAAACCUGUAGACAGGGUCAUGCAGUACUAGGGGCGAG	-0.2329711127392673	1.0755182166666668	0.09318125645018799	0.32945191665814616	premiRNA
hsa-mir-485	540	GAAUUCGAUUCAUCAAAGCGAGUC	-0.23407544543733474	1.0752222166666676	0.14339345047368485	0.2072323889614291	premiRNA
hsa-mir-6127	1193	GAGGUGGGAAGGCUGCCCCAAAUGGCCUCUAACAUCCCUUCCAGUCUCCUCCUC	-0.23591413450727	1.0747293833333327	0.1662339866974574	0.2255015182194603	premiRNA
hsa-mir-6841	705	UUGUGAAACACAGGUGUUUUUUAACCUCAC	-0.2369783605279584	1.0744441333333334	0.2032976631074884	0.42126769108143647	premiRNA
hsa-mir-6732	1961	CUGGCCAUCAGUGUGGGCUAAC	-0.237324397209534	1.0743513833333331	0.12546270081377595	0.30395389487371877	premiRNA
hsa-mir-671	434	UGGAGGUGAUGGAUGUUUUCCUCCG	-0.2383705907706271	1.0740709666666668	0.45612118377918803	0.4948743920840675	premiRNA
hsa-mir-135a-1	287	UAUGUGAUUCUACUGCUCACUCAUAUA	-0.23948611602982686	1.0737719666666667	0.06744718176399228	0.09390877073912433	premiRNA
hsa-mir-224	516	CGUUUAGUAGAUGAUUGUGCAUUGUUUCAAAAUG	-0.24032586901898684	1.0735468833333328	0.32660676937242544	0.3601753833621756	premiRNA
hsa-mir-1279	1636	UUCUAAUGCCAAGAA	-0.24101483333737456	1.073362216666667	0.14959437741954332	0.3600283691164618	premiRNA
hsa-mir-7843	1890	UCCUGAUCUGAUGGAAGUCAUGA	-0.24374581825287547	1.0726302166666664	0.26100776082607685	0.2906779284310877	premiRNA
hsa-mir-222	399	AGAUCCUGUCUUUCGUAAUCAGCAGCU	-0.24615190799115205	1.0719853000000004	0.11845058807664124	0.26811498123407274	premiRNA
hsa-mir-374c	15	AGUGCUAGGACACU	-0.24709705759760833	1.0717319666666671	0.2371050791724479	0.2689974448148944	premiRNA
hsa-mir-655	55	AUGUUCGCUUCAUUCAUCAUGAAUAA	-0.2477179338358003	1.0715655499999996	0.1779657915623928	0.2194685670003979	premiRNA
hsa-mir-4752	1197	UGCUUCCACAUAGCAGCA	-0.2484224433779839	1.0713767166666657	0.09518191575706456	0.4386056729254405	premiRNA
hsa-mir-550a-1	1701	AGCCCUGUUGUUGUAAGAUAGUGU	-0.24850949663120908	1.0713533833333326	0.12711894688352887	0.33693294131821033	premiRNA
hsa-mir-1305	6	AUGUUUAUUGUAAAGAUACUUU	-0.24856919029055932	1.071337383333334	0.022202329801980752	0.33285700642620547	premiRNA
hsa-mir-4473	1320	CUAAGCUAUGGACUGCUAUGGACUGCUAG	-0.24947547683754243	1.0710944666666666	0.1008016591956153	0.14478929400655685	premiRNA
hsa-mir-3156-3	330	GACACUUUCACUAUAUAUAGUGGC	-0.25015666854403884	1.070911883333333	0.19507703151157332	0.39642299382910734	premiRNA
hsa-mir-891a	1211	CACUGAUUCAGUAAAAUACUCAGUG	-0.2521837657263087	1.0703685499999995	0.27798804156917734	0.4276274710874026	premiRNA
hsa-mir-4780	255	GGACCAGCCCAAAGGCCAGGCCUGACCC	-0.2525064845721954	1.07028205	0.26711720639100095	0.29830037988286434	premiRNA
hsa-mir-3138	896	CCGGGUGCCCACAAGACUGUG	-0.2531879871831693	1.0700993833333328	0.04695606578076887	0.18023738736960776	premiRNA
hsa-mir-96	1499	UUUUGCUUGUGUCUCUCCGCUCUGAGCAAUC	-0.2532072632606696	1.070094216666666	0.12766592467691393	0.1637582560542827	premiRNA
hsa-mir-644a	145	CUCUGUAGUUUUCUUAUAGUG	-0.255404736095678	1.069505216666667	0.09928381578550025	0.34493634022748293	premiRNA
hsa-mir-4801	531	UGUAAAAUGUAAUAACAUUUCUUAUGUUUAAAACACUUUACA	-0.2574927705552089	1.0689455499999994	0.1103435165235821	0.20835173078642796	premiRNA
hsa-mir-4732	1624	AAGCUGUGUGUGUCCAGC	-0.2579488674212169	1.0688233	0.14512807824162083	0.2561114335622683	premiRNA
hsa-mir-3160-1	644	CUCUCCUCCAGCUCAGCUGGUCAGGAGAG	-0.2593345686698944	1.0684518833333332	0.11679455029317849	0.1628440758574419	premiRNA
hsa-mir-548x-2	1937	UUUGCCAUUAAAAGUAAUGGUAAA	-0.2609264617669295	1.0680251999999992	0.11583553944083111	0.25681937639154817	premiRNA
hsa-mir-4653	983	CACCAAAGGGUUAAGGGUUUGCUCUGGAG	-0.2644383765447583	1.0670838833333338	0.12454066488113089	0.12615236060136167	premiRNA
hsa-mir-380	746	CAUGCGCUAUCUCUGUGUCGUAUG	-0.26851557784050856	1.0659910499999998	0.027870113975848165	0.13229987371075633	premiRNA
hsa-mir-7976	134	GCUCUAAUAAUUUAUUCUAAUAAUAAUUUAGAUC	-0.2690982128281716	1.0658348833333335	0.47794507557751714	0.5067569157404592	premiRNA
hsa-mir-1296	846	AUCUCCUUUAGGAAAACCUUCUGUGGGGAGU	-0.27166504018044607	1.0651468833333329	0.14046170106923436	0.38360271062479967	premiRNA
hsa-mir-3687-1_3687-2	1552	CGGUGGUCCCUCCCG	-0.27326557642190386	1.0647178833333335	0.07060972968489516	0.2007849647224635	premiRNA
hsa-mir-3914-2	1657	CCUUCUACCAAGUUAAGCAUACUCAUUAGAAGG	-0.2754698891553851	1.0641270499999997	0.04899458845877158	0.15977764016141913	premiRNA
hsa-mir-4457	373	GUGAGUUAGAAAAGCUCAAUUCAC	-0.2761112850889774	1.063955133333333	0.21476168740382598	0.4525288506590379	premiRNA
hsa-mir-134	500	GAGGGGCAUGCACUGUGUUCACCCUG	-0.27625492295679765	1.0639166333333339	0.22097463879078816	0.2674958304387371	premiRNA
hsa-mir-8078	1224	GGCCUGGGAUUCCUGCCUUCUAGGUC	-0.27774788624962987	1.0635164666666668	0.08204211241743138	0.14004607411690048	premiRNA
hsa-mir-296	1234	CUGUUGUGCCUAAUUCAGAG	-0.2794469792099194	1.0630610500000006	0.06484024917838041	0.1430014724431323	premiRNA
hsa-mir-1205	1237	UGAGGUACUUCCUUC	-0.2803479803808122	1.0628195500000004	0.007799906237201116	0.1386628645220336	premiRNA
hsa-mir-7157	1762	CAGAGAUGAAAUUGGGACUCCUCU	-0.2818185585513856	1.0624253833333335	0.07992243513077602	0.23662674199809494	premiRNA
hsa-mir-548aa-2	2031	UUUUGCCAUUACUUUCAAUGGCAAAA	-0.28357143798599327	1.0619555499999997	0.13150495616246843	0.19728725671170547	premiRNA
hsa-mir-610	723	GGGACACAUUUGAGCCAAAUGUCCC	-0.2863229425968913	1.0612180500000008	0.2957887751226002	0.3113335894492809	premiRNA
hsa-mir-135a-2	1462	GUGAUAGUAAUAAAGUCUCAU	-0.28649922543467593	1.0611708000000004	0.3005782098053327	0.4338214136156278	premiRNA
hsa-mir-206	788	CCCAUAUGGAUUACUUUGCUAUGGA	-0.28745494579331116	1.0609146333333335	0.32049899152207945	0.37043977499427055	premiRNA
hsa-mir-1538	1251	GCCUCGCUUCCUGCCGGCGCGGC	-0.28749816151544544	1.060903050000001	0.14354115094760284	0.3933579856422703	premiRNA
hsa-mir-6084	1187	CGGAGCCUCGCAGGGUCGGGCUCGGGCUCCCUAACCGUCUCCGCUUCUUC	-0.2881958311591603	1.0607160500000006	0.03590804182708549	0.10686048788996291	premiRNA
hsa-mir-1285-1	641	CAGGCUGGUCUCAAACUCCUGGUCUG	-0.28832516742109715	1.0606813833333337	0.17895960563570248	0.24329792363365726	premiRNA
hsa-mir-3181	151	CCGGCCCGUUAGUUGCCCGGGCCCG	-0.2903867750001824	1.0601288	0.12214148842838878	0.14803291445929623	premiRNA
hsa-mir-6825	675	GCAUGGGGCUAGGAGGCCCCGCGC	-0.29238557987515473	1.0595930499999995	0.025385894698204837	0.13472675716149346	premiRNA
hsa-mir-4735	1994	CUUCGGUAUUCAUCAAAAAUACCAAAG	-0.29320014960177154	1.0593747166666663	0.05605428078379951	0.12081936831474319	premiRNA
hsa-mir-4433a	1240	CUGUUUCUGGUGAAAUAUUCAAACAG	-0.29330647893249456	1.0593462166666672	0.27313538332624093	0.40749044356740954	premiRNA
hsa-mir-6079	222	CCAAAGAAACUUUUUUGG	-0.2947074145004863	1.058970716666667	0.08501068239084465	0.2002823084872541	premiRNA
hsa-mir-3177	1033	GGCGCUGUCUUGAGACAUUCGCGCAGUGCA	-0.2956844629061638	1.058708833333333	0.05430989932220757	0.24102516474514868	premiRNA
hsa-mir-936	375	GCAGAAAUCACUCCAGGAGCAACUGA	-0.3001756024210002	1.0575050500000003	0.22932619642671997	0.4277303410659449	premiRNA
hsa-mir-3150b	1238	CCCAGCCUUGGCGUUCAGGUGCUGAG	-0.30042525871507586	1.0574381333333331	0.1410746380026409	0.21082091362491046	premiRNA
hsa-mir-5583-2	2041	AUUCUGAUGAUCACCUAGCCAGAAU	-0.3007196852536651	1.0573592166666668	0.08931471334661223	0.2692749128590186	premiRNA
hsa-mir-3610	1662	GAGUGAAUC	-0.303750692988318	1.0565468000000002	0.12136178533745064	0.3050057496635536	premiRNA
hsa-mir-299	1615	CAUACAUUUUGAAUAUGUAUG	-0.304192799152921	1.0564282999999992	0.13719094600781612	0.24743924658565655	premiRNA
hsa-mir-1470	142	CCGGGGCAGGAGACCCCGCG	-0.3053770343012732	1.0561108833333328	0.2638390692700948	0.36167829105021504	premiRNA
hsa-mir-543	1382	UUUUUUUCGCUUUAUUUGUGACGAAAC	-0.30548989262598747	1.056080633333334	0.3945541649757523	0.3915277456912477	premiRNA
hsa-mir-5692b	1207	GUGUUCACACAUAAUGUGUACACCAUGUGUGUACAC	-0.310378554603596	1.0547703000000002	0.030480472508037537	0.20970813976707184	premiRNA
hsa-mir-605	406	UUCUCCUUGGGAAAAACAGAGAA	-0.31067422476009193	1.0546910499999995	0.15278548866092456	0.4172594518242767	premiRNA
hsa-mir-8065	1515	UGUAUUUUUCAGCAAGGCAAGGGCUUUGAUGUCUUGUA	-0.31437212259535124	1.0536998833333335	0.1677379527848883	0.5676881183857246	premiRNA
hsa-mir-873	652	CUCCUAUUGAAAAUGAACAGGAG	-0.31484656282543616	1.0535727166666664	0.14607872277775294	0.32793640473601576	premiRNA
hsa-mir-3064	1758	CAAAACUCCGUACAUUGCUAUUUUGC	-0.3164893820756032	1.053132383333334	0.0778496872272558	0.21139553208155082	premiRNA
hsa-mir-218-1	1566	CCAUGUGGUUGCGAGGUAUGAGUAAAACAUGG	-0.3184993795117045	1.0525936333333334	0.1285750432927448	0.19260470230324178	premiRNA
hsa-mir-3684	291	UUAACAUGUUGAGCAUUACUCAUGUUAG	-0.3186825022479571	1.0525445499999997	0.07012193690870211	0.14118497354093207	premiRNA
hsa-mir-6076	797	GUGGAGGUAGGCGAGAGUAAUAUAAUUUCUCCAGGAGAACAUCUGAGAGGGGAAGUUGCUUUCCUGCCCUGGCCCUUUCAC	-0.3188992026675933	1.052486466666667	0.14196811223464856	0.19701466711884433	premiRNA
hsa-mir-6766	1821	AUUGAGAGUUCCUUCUCCUGCUCCUGAU	-0.3195598746786901	1.0523093833333323	0.12449740801736608	0.2201910735934985	premiRNA
hsa-mir-30d	2058	GAAGCUGUAAGACACAGCUAAGCUUU	-0.3201213681619977	1.0521588833333329	0.05368430442956391	0.2544124293006296	premiRNA
Disney2016_Control_RNA5	606	GGGUUUACGAUUUACGAAAGUAAAUUGUGGAUCC	-0.3228840653340305	1.0514183833333324	0.2045753190944281	0.39276702091913673	Control
hsa-mir-8083	1685	AACUGUGCGGCCGGCCACACCGUCACACCGGGU	-0.3237123148575815	1.0511963833333329	0.1406593505183244	0.22375394278359378	premiRNA
hsa-mir-670	887	GUGAACCUGAAUUUGCCUUGGGUUUCCU	-0.3254356583669891	1.0507344666666654	0.12659522958197364	0.18166492786174301	premiRNA
hsa-mir-3199-2	776	AGUUUCUGGAAUGUCAGAACUUCCAGAAACU	-0.32735082993796316	1.0502211333333331	0.10309461103187148	0.3846828522852143	premiRNA
hsa-mir-550a-2	1591	AGCCCUGUUGUUGUCAGAUAGUGU	-0.33098934501834476	1.0492458833333334	0.2617535672658454	0.2620140444371049	premiRNA
hsa-mir-4501	1019	AUCACUGAAAUAUGUCUGAGCUUCUGUU	-0.3316145739191937	1.0490783000000004	0.3240834274980274	0.4436858521231556	premiRNA
hsa-mir-378i	757	AAGGUGGAGUUCUGGGUGCUGUUUUCCCACUCU	-0.3354066758106278	1.048061883333333	0.1265672663008876	0.2881470948515347	premiRNA
hsa-mir-4421	1122	AGUUGAACACUUGUUGGGACAACCU	-0.33611864706022687	1.0478710500000001	0.23163545871003668	0.4725899231852891	premiRNA
hsa-mir-3974	52	AUGCACCCAUAUUUUAAUAUCAAACUAUGACAAAUU	-0.337359466823179	1.0475384666666663	0.307798411928172	0.3615406483833538	premiRNA
hsa-mir-3689f	953	GGGACGUGUGAUGCUGUGCUUCCU	-0.3376762784840254	1.0474535500000002	0.13824678870280885	0.16451213625223046	premiRNA
hsa-let-7i	512	GCUGUUGGUCGGGUUGUGACAUUGCCCGCUGUGGAGAUAACUGC	-0.3377931785669282	1.0474222166666671	0.10438904671292697	0.23807504976986968	premiRNA
hsa-mir-4712	1477	CAUUUCCUUCAUGAUUAGGAAUACUACUUUGAAAUG	-0.33814263519774235	1.047328549999999	0.21606908672398	0.3394542732307181	premiRNA
hsa-mir-4512	962	CUCGUCUCUACAAAAAAUUGAGACAGG	-0.3382931129640288	1.0472882166666668	0.023314372779098754	0.16811706366766788	premiRNA
hsa-mir-3689a	986	CUGGGAGGUGUGAUCCUGUGCUUCCUGG	-0.33925691683903536	1.0470298833333331	0.015667138401352153	0.11618209972580142	premiRNA
hsa-mir-8073	1919	UCGUCAGUGUUUGA	-0.34217002959646015	1.046249066666667	0.1540441679311669	0.3015988769685682	premiRNA
hsa-mir-660	601	AGUUGUGAAUUCUCAAAACACCU	-0.34231372964518153	1.0462105499999996	0.12966941443898916	0.42824061259655233	premiRNA
hsa-mir-6770-1_6770-3_6770-2	674	ACGUGACCUCCUGGGCCUG	-0.3423451309972359	1.0462021333333336	0.15515744879109303	0.2314588732563285	premiRNA
hsa-mir-944	201	UUUUCUUAAAUUGUAUAAAGAGAAAU	-0.3426582118043754	1.0461182166666667	0.4645727723913116	0.608478386025708	premiRNA
hsa-mir-6797	1447	AACAGGACCUGUGCUCACUGGGGCCUGCA	-0.34421335599236713	1.0457013833333335	0.290969908409937	0.35224340320734576	premiRNA
hsa-mir-328	1053	UCAGGGAGAAAGUGCAUACAGCCCCUG	-0.34438404254958727	1.0456556333333331	0.014597310316933235	0.1829920812609452	premiRNA
hsa-mir-3646	907	UUUUCAUGACAACCCUAUAUGGGAAAAUGUUGUGAAAA	-0.34560372080818075	1.045328716666667	0.058997066826094485	0.20642767635937032	premiRNA
hsa-mir-3671	213	ACAUGAAAAUAAAAUGUAAAUUAUUUUAUUUCUAUCA	-0.34626843457746115	1.0451505499999996	0.02632980501162059	0.285462590345824	premiRNA
hsa-mir-6886	285	GGCUCCUGGCGCUGAUGCC	-0.34706061918181996	1.0449382166666663	0.0599687453029233	0.2023608828659568	premiRNA
hsa-mir-7156	42	CAGAGUGUGCAUGGCAGGCU	-0.34893412955303654	1.0444360500000005	0.06939790667471751	0.24175632984264503	premiRNA
hsa-mir-3689d-2	1707	CUCGCUGGGAGGUGUGCUAUCGUCUUCCCUGGGAG	-0.351091806615145	1.0438577166666672	0.11809161581736734	0.18298379508193313	premiRNA
hsa-mir-370	1453	AGUUACACAGCUCACGAGUGCCU	-0.3517608730470873	1.043678383333333	0.22327014923602603	0.4384192531343234	premiRNA
hsa-mir-4750	789	UGAGUGCCGACUGGCGCCUG	-0.35194474195407977	1.0436290999999998	0.15785187898953354	0.1836038135501595	premiRNA
hsa-mir-548k	548	UGCUUUACUUUUAAUGGCA	-0.3521519908776498	1.0435735500000007	0.2762663352318413	0.35088818734072336	premiRNA
hsa-mir-767	616	CAUGCAGCAUGCUUGUCUG	-0.3592542927230126	1.0416698833333335	0.2535575515257252	0.4445688651935428	premiRNA
hsa-mir-4254	1185	CUGCAGUGAGUAGGUCUGCCU	-0.3616488789956869	1.0410280500000002	0.1693959471500979	0.3615900538512446	premiRNA
hsa-mir-4492	1767	CCCCGCGCGCGGACAGACACACGGACAAGUCCCGCCAGGGG	-0.36236955557061146	1.0408348833333332	0.18135236759114068	0.21848897370030826	premiRNA
hsa-mir-4500	1296	AGAAGCUAAAGUGUAGAUCAAACGCAUAAUGGCUGA	-0.3638957856423548	1.0404257999999995	0.10252225487529773	0.18277492098819245	premiRNA
hsa-mir-6844	598	AGAAAUCAAGCUAUUUGCUAAAAGUUCU	-0.3686700347728632	1.0391461333333332	0.19921017948786657	0.23037352028073485	premiRNA
hsa-mir-3685	1548	GACUUGAGAUUAUAGUC	-0.36897534296810475	1.0390643000000004	0.20800149635466414	0.340983040334561	premiRNA
hsa-mir-129-2	188	GCUUGCUGUACAUAACUCAAUAGCCGGAAGC	-0.3691867580116573	1.039007633333333	0.09916943563114941	0.21267308898554063	premiRNA
hsa-mir-548aw	618	GGUUUUUACCAUUAAAACC	-0.370107967973473	1.0387607166666672	0.18970097348858345	0.3344614510313523	premiRNA
hsa-mir-526a-2	1730	CUGUUGAAAGAAAAG	-0.3705270672068671	1.0386483833333326	0.011887011030526555	0.389380771265376	premiRNA
hsa-mir-498	1605	UUUCUAUAACUGGAUGAAA	-0.3724092829034042	1.038143883333334	0.19363093429556028	0.2586629680023989	premiRNA
hsa-mir-4729	1290	GCUAACUGUGACCUUAGC	-0.372524939368411	1.0381128833333324	0.4006687602301001	0.4285262900544156	premiRNA
hsa-mir-6848	721	CCAUGGUGUGCUCUGAUCCCCCUGUGG	-0.37280226616082757	1.0380385500000002	0.2854251380572659	0.4342878944137074	premiRNA
hsa-mir-9-2	916	GUAUGAGUGUAUUGGUCUUCAUAA	-0.37319556032272433	1.0379331333333337	0.10022249163390448	0.261553065588679	premiRNA
hsa-mir-4423	1589	CCAUGCUGUUUAAGCCUAGCAUAG	-0.3737032673317204	1.03779705	0.11727137749949289	0.20897909467719963	premiRNA
hsa-mir-300	589	CACGCAUUUGCUUUACUUGCAAUGAUUAUA	-0.3740073319090593	1.0377155500000004	0.12688612364355667	0.31350891063042763	premiRNA
hsa-mir-6859-1_6859-3_6859-2_6859-4	484	CUCAGGACAGCGGGUGUCAGCUUGCCUGAC	-0.37736043668064984	1.0368168000000004	0.23659967650130112	0.26623224841896187	premiRNA
hsa-mir-4470	1726	GUCUCGGUCCUUUGGAACGUGGC	-0.3779856655815012	1.0366492166666668	0.10771588315790974	0.22431874261121823	premiRNA
hsa-mir-1913	428	CAGAGGCUGGCUUUCCAAAACUCUG	-0.37908440199900745	1.0363547166666667	0.14724342149084915	0.3372966670218411	premiRNA
hsa-mir-422a	971	AGGCCUGAGUCUCUCUGCUGCAGAUGGGCUC	-0.3795694129812655	1.0362247166666674	0.161016414183316	0.19823288878176076	premiRNA
hsa-mir-129-1	459	GCUUGCUGUUCCUCUCAACAGUAGUCAGGAAGC	-0.3812275287316479	1.0357802833333334	0.07077471393637495	0.18063201974647783	premiRNA
hsa-mir-545	275	UAGAUGAAUAAAUGAAUGACUCAUCA	-0.3828737057501572	1.03533905	0.11890156890059417	0.1973677571284377	premiRNA
hsa-mir-4452	779	GCAAGGCUGUAGUGUGCACAGCCUUGA	-0.38343364471109054	1.0351889666666658	0.22541020307476226	0.2961561049489179	premiRNA
hsa-mir-6072	587	CUUUGCUACUGCUC	-0.38450222339444	1.03490255	0.24675562971352	0.5753545358383108	premiRNA
hsa-mir-7110	1949	GAGAGAGUGCACAGCCAGCUCAGGGAUUAAAGCUCUUUCUCUCUCUCUC	-0.3845239867077471	1.0348967166666665	0.14482301434855868	0.21809607220140373	premiRNA
hsa-mir-4763	905	UGCUCUGGUGACUGAGGACCGCCAGGCA	-0.3854697581231551	1.0346432166666666	0.014086062977049865	0.3197501203584201	premiRNA
hsa-mir-6071	642	AGGCUCUGGGUCCGGCUUACUCCCUAGCUUACUGUCCUCAGAACCC	-0.38574148863501295	1.0345703833333328	0.027609310184087587	0.13134644443528926	premiRNA
hsa-mir-5006	1433	GGAAGGGAGCCCCAUUUACAGUGGUAACUUCCUUUCC	-0.3880107804039347	1.0339621333333333	0.29509730669351847	0.3497456608566284	premiRNA
hsa-mir-5698	178	GUGGAAUGCAAAGUCCCAC	-0.3895130086501455	1.033559483333333	0.022593738127511285	0.31905044760545626	premiRNA
hsa-mir-6735	513	AUCUGAGGUGACUGGCACAGAAGACUCAGG	-0.39355576172997486	1.0324758833333327	0.3199892369676815	0.4653692814890813	premiRNA
hsa-mir-6887	786	AGGACACAGGCUGGCACUGAGGUCCC	-0.3937564194786567	1.0324221000000007	0.07697521446118946	0.1899242757764954	premiRNA
hsa-mir-7515	131	UUUAUGCCUGUUAGCAUGAAAAAAGAGGCUGAGAA	-0.3947689109945787	1.032150716666666	0.10088306164672835	0.15491016065536417	premiRNA
hsa-mir-6863	874	UUAAUGAGGCCAUAGA	-0.39651681595756866	1.0316822166666668	0.13651137949277492	0.271303916538149	premiRNA
hsa-mir-5692c-2	633	GAGUCCUAUUUAUUUUUAGGAUAUUAGGAA	-0.3969856599070924	1.0315565499999988	0.1860107056037601	0.26337281796433676	premiRNA
hsa-mir-6504	488	AAUGCAGUCUGCACCCUGCUGCAUU	-0.39827653529064677	1.031210549999999	0.03526221419439504	0.3802077546651099	premiRNA
hsa-mir-4794	604	CUGUAUGUCCUAACAGUGCUUGUAG	-0.39993054710194276	1.0307672166666666	0.04670412516298929	0.24287834899149985	premiRNA
hsa-mir-4267	1230	CUGGGGGAAGGCUCCAGACCCCAGCCU	-0.4011984155542866	1.0304273833333337	0.1366688040676105	0.20180574705323523	premiRNA
hsa-mir-133b	1264	CAAGUCCGUCUUCCUGAGAGGUUUG	-0.40143532476485233	1.0303638833333337	0.018635105587481854	0.18697057037881548	premiRNA
hsa-mir-6784	1686	AGGGACCCCCGGAGUCUGUCACGGUCUCA	-0.4020857369282444	1.03018955	0.20518645292270166	0.314568614443213	premiRNA
HIV_2014_Siegfried_nucs_1_753_1	1329	GUCUCUCUGGUUAGACCAGAUCUGAGCCUGGGAGCUCUCUGGCUAACUAGGGAAC	-0.40378607350643897	1.0297338	0.13373073447340927	0.21798346007879438	Control
hsa-mir-6838	542	ACUCCUAGGUCACGGAAGU	-0.4039486765472886	1.0296902166666662	0.03449848629602407	0.3585013385045324	premiRNA
hsa-mir-4656	153	CUGUGGCCGGUCCCAG	-0.40450954822164703	1.0295398833333327	0.22666347727804512	0.2648195515645823	premiRNA
hsa-mir-6818	1981	AGCAUCUGAAUGGGUACAGUUGUUGU	-0.4046096594628538	1.0295130500000003	0.11302792735245029	0.17716039925208774	premiRNA
hsa-mir-875	1684	CAGGUGUUCUUAAAAUCACCUG	-0.40546651219818236	1.0292833833333332	0.47420942882520545	0.5860670970910713	premiRNA
hsa-mir-337	1711	GGAGUUGAUGCACAGUUAUCCAGCUCC	-0.40628419096955687	1.0290642166666668	0.14459230664230743	0.2250943167083777	premiRNA
hsa-mir-2681	2004	GAGACUGCCCAAAGACUCUUCAGUAUC	-0.4110671454253908	1.0277822166666664	0.14070958865455505	0.2401811037076364	premiRNA
hsa-mir-320d-2	1974	UCUUCUUGGAGUCAGGAAAA	-0.411120931899704	1.0277678000000001	0.27138844106845933	0.3457222340011868	premiRNA
hsa-mir-4460	1818	CCUUCUCCUCUUUGCAGUGAUAAAGGAGG	-0.41177942757946656	1.0275912999999999	0.24184065658431822	0.30239093195377614	premiRNA
hsa-mir-124-3	1494	CUUGAUUUAAUGUCUAUACAAUUAAG	-0.41192088911596	1.027553383333333	0.13963973361688536	0.19136958597555073	premiRNA
hsa-mir-4428	1522	CUUACUGUACACGUGGCUGGCAAG	-0.4120138495542238	1.027528466666667	0.15023063729536432	0.3076790716651068	premiRNA
hsa-mir-639	2064	CGGGGCGGACGCAGAGCCGCGUUUAGUCUAUCG	-0.4129375467518505	1.0272808833333336	0.04953334605678685	0.23886383220876384	premiRNA
hsa-let-7e	1790	AUAGUUGAGGAGGACACCCAAGGAGAUCACUAU	-0.4131551798849168	1.02722255	0.046712326375851675	0.09493096050821784	premiRNA
hsa-mir-4660	947	GGAGAAGACUUUUCCUUUCCUCC	-0.41456544258718325	1.0268445499999999	0.29901218630041454	0.5705255138206131	premiRNA
hsa-mir-548c	1092	UUUGCCAUUACUUUCAGUAGCAAA	-0.41692614027199465	1.0262117999999998	0.13614211975637838	0.31383035860775255	premiRNA
hsa-mir-4672	1496	GUGGCCUUGGACAAGCCUCUUGGUUAC	-0.41886960415027036	1.0256908833333334	0.10286253397059548	0.1944205139313232	premiRNA
hsa-mir-4253	155	CCCUAGGACUUACUUGUGCAGGG	-0.42051180159148976	1.0252507166666665	0.3835845780997564	0.5662321799939457	premiRNA
hsa-mir-146a	1887	UGGGUUGUGUCAGUGUCAGACCUC	-0.42105339718834706	1.02510555	0.09321276945783472	0.12412872497732985	premiRNA
hsa-mir-5580	861	UGUGUGCUGAGAAAAUUCACACA	-0.42107391688375323	1.0251000499999992	0.060974480128610425	0.18525560732365468	premiRNA
hsa-mir-369	922	UAUUCGCUUUAUUGACUUCGAAUA	-0.42160121087472296	1.024958716666666	0.10005008336209378	0.30491292666296255	premiRNA
hsa-mir-887	949	AGACUCUGGAUUUUACACUUGGAGUG	-0.423362173825697	1.024486716666667	0.021143412967237086	0.1627759554062893	premiRNA
hsa-mir-6810	1247	UGGCACAGAUCCAAUACCUUCUGUCCCC	-0.42435240458114676	1.0242213	0.10177528167567819	0.22832411088039484	premiRNA
hsa-mir-454	1481	CUCUGCUGUGUAAAUAGUUCUGAGUAGU	-0.4243987293480462	1.0242088833333323	0.10353386472505201	0.1457289645154682	premiRNA
hsa-mir-711	871	GCUGCAGGCAAAGCUGGGG	-0.4255397487742624	1.0239030499999988	0.06593543844460487	0.10322523560541852	premiRNA
hsa-mir-629	1134	GAACUUUUACGGUGAACCAGGAGGUUC	-0.42779318441491415	1.0232990500000003	0.14474982698916816	0.19774293791393904	premiRNA
hsa-mir-1202	1969	GGAGGCACUGCCAGGGCUGCCCAC	-0.4299819519246069	1.0227123833333327	0.35087629604803283	0.44974463535825393	premiRNA
hsa-mir-557	760	UGCUGGAGAAGUGUUU	-0.4306889487025924	1.0225228833333333	0.18371604622185927	0.28591829954587844	premiRNA
hsa-mir-4667	1214	GAACCCAAGAAAAGCUGACUUGGAGGUCCC	-0.43152372722013876	1.0222991333333329	0.22462103157707827	0.36402742557596435	premiRNA
hsa-mir-4318	978	UGUGGACAAGGGCCUUGUCUUAGACAGUCACU	-0.432054130255867	1.0221569666666663	0.23103269468678544	0.3555614204888624	premiRNA
hsa-mir-1249	51	AAGUUCCCUCUGGCUGGAAC	-0.4326759392074865	1.0219902999999988	0.2055779364341884	0.277173136968365	premiRNA
hsa-mir-191	1165	CAGCUGUUGUCUCCAGAGCAUUCCAGCUG	-0.43314447225252356	1.021864716666667	0.07232406104627453	0.23630321189741219	premiRNA
hsa-mir-6826	2025	ACCUCCUGGCUUUUCCUCUGCAGCAUGGCUCGGACCUAGUGCAAUGUUUAAGCU	-0.43535189403076	1.0212730500000007	0.0726823183648652	0.08257420134221219	premiRNA
hsa-mir-6752	1229	UGGAGCCAGGGGGCCCAGGUCUACAGCUUCUCCCCGCUCCC	-0.43836611292372446	1.0204651333333328	0.09743494864991324	0.1456278082223894	premiRNA
hsa-mir-6895	938	CACAGAGUAAGCAUCAAUAGCAUUGGCAAGUUGAACUGAGCUGUC	-0.4383804145296103	1.0204612999999998	0.10205233332927409	0.2584195357418454	premiRNA
hsa-mir-5693	1115	UGCUGUGAGCUAGCCAGCAG	-0.43970704392787935	1.0201057166666676	0.09976013672409088	0.17748268006193593	premiRNA
hsa-mir-202	2018	UUCUUUGAGGAUCUGGCCUAAAGAG	-0.4429635195883952	1.019232866666666	0.08614009605043717	0.1711669698902759	premiRNA
hsa-mir-4692	202	CUGGGUGGGACACUCAG	-0.4434590391419335	1.0191000500000005	0.23201343727351065	0.27017675579491796	premiRNA
hsa-mir-302b	645	CUUUCUGUGACUUUAAAAGUAAG	-0.4438234191875794	1.0190023833333341	0.05020988244799527	0.06714403128365487	premiRNA
hsa-mir-548aa-1	1634	UUUUGCCAUUACUUUUACAGGCAAAA	-0.44481831351017026	1.0187357166666662	0.20652535119320933	0.3445510622053893	premiRNA
hsa-mir-515-1_515-2	590	UUUCUGUUGUCUGAAAGCAGA	-0.4452650832419027	1.0186159666666672	0.09464997745995925	0.18293246339118482	premiRNA
hsa-mir-6761	982	GGCAGGUGCCUCCGUGUUGCCGAACCCUCCU	-0.44713766089969503	1.0181140500000005	0.18347626943642248	0.282207306157083	premiRNA
hsa-mir-6799	1248	GGCUGGGGUCACUGACUCUGCUUCCCCUGCC	-0.44835267559115405	1.0177883833333337	0.12134684090151644	0.3659341050910232	premiRNA
hsa-mir-382	924	GAUUCGCUUUACUUAUGACGAAUC	-0.44887748234631863	1.0176477166666669	0.2510106703368022	0.3136170733857162	premiRNA
hsa-mir-7114	1733	CUGUCCCCUGCCACUGGGUGACC	-0.4491206096464031	1.0175825499999995	0.2737671209799444	0.4158885344473245	premiRNA
hsa-mir-4803	1663	UUGAAUCACACACACAUUUCAA	-0.4506241436914126	1.0171795499999992	0.2034050659026174	0.27833456037039866	premiRNA
hsa-mir-4263	378	GGAGAUUGGAGUGGCCAGUGUUCCUAAACAAUUC	-0.4514666948208528	1.0169537166666658	0.36797369776344935	0.380424639385055	premiRNA
hsa-mir-4796	1346	UUUACUUUUGGCCUCAAGUCAUUGCAGUAAA	-0.4529018298811824	1.0165690499999993	0.243356049663144	0.37156748385315946	premiRNA
hsa-mir-3936	555	AAAUCCGUGUUUGGACGCUUCUGGUA	-0.4531766694377946	1.0164953833333332	0.17677567272159306	0.28932919447710886	premiRNA
hsa-mir-92a-1	1770	AAUGCUGUGUUUCUGUAUGGUAUU	-0.45325128651198904	1.016475383333333	0.10158345832893403	0.15517103900019108	premiRNA
hsa-mir-1302-5	662	CCAUGUAAUCUUUGG	-0.4542405845540096	1.0162102166666667	0.1723018205656805	0.22900277080019224	premiRNA
hsa-mir-8080	233	GCUGAGCCCUUUGAUAAGGGGGAGGUU	-0.45447631232756647	1.0161470333333336	0.03314471367695532	0.18232880062598655	premiRNA
hsa-mir-4683	506	UGCACCAGUUCUGGCCGCUGGUGGA	-0.4592209633519778	1.0148753000000006	0.06794463623899902	0.30047358721522005	premiRNA
hsa-mir-6758	1759	AUGUGAUGUGAGCAGAUGGUUCUCACU	-0.45960119952589706	1.0147733833333323	0.23685477394680562	0.33033187705041267	premiRNA
hsa-mir-517a	161	CUGUCUGUUGUAUAAAAGAAAAGAUCG	-0.4597485682474267	1.0147338833333333	0.16319672473891372	0.30975509365813386	premiRNA
hsa-mir-5590	1705	UAUUGUGUUGAUCAACAAUA	-0.46025503163851605	1.0145981333333338	0.238353531770414	0.37282020074079136	premiRNA
hsa-mir-5584	147	ACUAGAUUUGAAUCCAGACCUUUAGU	-0.4612981161548548	1.0143185499999998	0.18262770414881915	0.34697547960265884	premiRNA
hsa-mir-217	676	GGAUAAGAAUCAGUCAC	-0.46180706678175343	1.014182133333333	0.20553671714680224	0.5531412460047218	premiRNA
hsa-mir-548i-4	1172	UGCCAUACUUUUAACGGCA	-0.46435617257890516	1.0134988833333327	0.08065044644753279	0.2622529316815051	premiRNA
hsa-mir-409	157	UUUGCAUCUGGACGACGAAU	-0.46543687653680954	1.0132092166666673	0.12594552705765805	0.24956542902376766	premiRNA
hsa-mir-1307	1311	GGCUCGUCUGUGUUGCCAAUCGACUC	-0.46752335647395876	1.012649966666667	0.1998473630488804	0.35324807759763194	premiRNA
hsa-mir-4662a	87	CUUUAGCUAUUCUGAAUGCCUAAAG	-0.4692386164669959	1.012190216666666	0.078221430742639	0.144370355906629	premiRNA
hsa-mir-4261	1908	UCCUGAGACAGGA	-0.46962973429756083	1.0120853833333332	0.03919846463161739	0.2653107288450541	premiRNA
hsa-mir-3171	766	UAUCUAUAUAUAUGUGUA	-0.4707384196582902	1.0117882166666672	0.10494536225513923	0.14491876497354028	premiRNA
hsa-let-7f-1	156	AUAGUUGUGGGGUAGUGAUUUUACCCUGUUCAGGAGAUAACUAU	-0.4712753516880088	1.011644300000001	0.2696612955503881	0.3748311224301864	premiRNA
hsa-mir-194-2	1112	GUGGAAGUGCCCACUGGUUCCA	-0.4718999587799102	1.0114768833333336	0.018241348156142975	0.1863086963061198	premiRNA
hsa-mir-516b-1	744	AGCACUUUCUGUUUUGUGAAAGAAAAGAAAGUGCU	-0.47212070095773584	1.0114177166666665	0.11684529147268718	0.20415122484906328	premiRNA
hsa-mir-4635	1691	UGGAUCACGCCGACAACACUGGUCU	-0.4735458870748357	1.0110357166666677	0.18857250934409622	0.21216426574633904	premiRNA
hsa-mir-21	1181	GUUGACUGUUGAAUCUCAUGGCAAC	-0.47388073119528396	1.010945966666667	0.08849358225817758	0.40028931154160996	premiRNA
hsa-mir-330	98	AGGCUCUGCAAGAUCAACCGAGCA	-0.47391461978314764	1.0109368833333334	0.10068843148014772	0.24361543066657623	premiRNA
hsa-mir-1-1	756	CCCAUAUGGACCUGCUAAGCUAUGGA	-0.47455135214960387	1.0107662166666664	0.027322948660639973	0.12282673664628935	premiRNA
hsa-mir-649	1572	GUUGAAAAAUAUCUAUGUAUUAGUAAAC	-0.47467944479363317	1.010731883333334	0.30843590052378106	0.41022215547502866	premiRNA
hsa-mir-3193	1847	AGUGGACGAGUCUCAUUA	-0.476339674694452	1.0102868833333332	0.06272291287834515	0.11878954483213446	premiRNA
hsa-mir-23b	1062	UGAUUUGUGACUUAAGAUUAAAAUCA	-0.4779800067088147	1.0098472166666668	0.09506785914855119	0.10759107673001375	premiRNA
hsa-mir-3125	1223	GAGAACUCACGGUGCCUGUGGUUCGA	-0.4791844506480964	1.0095243833333332	0.23704130411045368	0.4531537374924979	premiRNA
hsa-mir-1273d	1416	CAGUGAGCCAAGAUCGUGCCACUG	-0.479783252668502	1.0093638833333334	0.21247167530375496	0.2331254689071303	premiRNA
hsa-mir-4288	945	CAGCACUGAGCAGGCAGUGUUGU	-0.4798257222198972	1.0093525	0.2696718117240434	0.36989715018069425	premiRNA
hsa-mir-5707	1654	AGGCACAUAUGUGAACAUUGUACCA	-0.47996761902265633	1.0093144666666667	0.42627883863292537	0.4727041588672585	premiRNA
hsa-mir-656	1096	UGUUCACUUUCUAUAUGAUGAAUA	-0.48035096424132584	1.0092117166666672	0.1443770159772544	0.16073939871928278	premiRNA
hsa-mir-16-2	1619	UUGGCGUAGUGAAAUAUAUAUUAAACACCAA	-0.48364717349384295	1.0083282166666674	0.1936446237419451	0.23268026257769908	premiRNA
hsa-mir-4773-1	815	UCUGCUUUAUUUCAUCAAAGCAGA	-0.48403207323489833	1.0082250499999994	0.29583237663809814	0.4309416682457822	premiRNA
hsa-mir-4280	1169	GAGCCUUAAAGGAUGAGGUA	-0.4847446662934491	1.0080340499999998	0.25682116737365907	0.3619524166123126	premiRNA
hsa-mir-3689e	613	GGGAGGUAUGAUAUCGUGGUUCCU	-0.4854221893271306	1.0078524499999997	0.06643091262449613	0.2436408447268364	premiRNA
hsa-mir-4458	1709	AGAAAGUGAAACACUAUUUUAGGUUUU	-0.4855837974736507	1.0078091333333343	0.05751069722471317	0.1220101005283797	premiRNA
hsa-mir-3198-1	2057	AGCAGUACCAGACGGUUCUGUGG	-0.4873516003230993	1.0073353	0.1520205665627787	0.1765031930574203	premiRNA
hsa-mir-4315-1_4315-2	1413	GGACCCUCUCUCUACCUCU	-0.48856039692503794	1.007011300000001	0.3824114039259279	0.40478065667676427	premiRNA
hsa-mir-4783	559	CGGGCUGAUUGCGCUAACAGUGGCCCC	-0.49132091776574066	1.0062713833333337	0.3701785605538095	0.4095982509065447	premiRNA
hsa-mir-4736	1005	GCUGCCAUCUCCCACUGGCUGC	-0.4916890286650984	1.0061727166666667	0.10114150032449115	0.2636430080688874	premiRNA
hsa-mir-524	150	UUUCUCUUGUCCAAAGGAAAAGAAG	-0.4933834580582518	1.0057185500000003	0.20082033368953728	0.4288035159730069	premiRNA
hsa-mir-3136	1608	GUCAUUUUUCUGUGACUGCACAUGGC	-0.4965963449112547	1.0048573833333332	0.09479961266850616	0.20195272603753286	premiRNA
hsa-mir-26b	1441	UAGGUUGUGUGCUGUCCAGCCUG	-0.49688672969165787	1.0047795500000003	0.33017248410950695	0.3164904072936914	premiRNA
hsa-mir-147b	1452	AUUCUGGACACCAG	-0.49704808911460163	1.0047363000000005	0.23755368570920682	0.3573387471715986	premiRNA
hsa-mir-6849	1201	GUGUGGAGAGAGCACUGAGCCUGCCCACC	-0.49802153102835955	1.004475383333333	0.12451534686971646	0.14756095253796508	premiRNA
hsa-mir-3675	782	GAUUUCUAUGAGAACAUC	-0.49867878309022035	1.0042992166666658	0.14715471303252137	0.22070554360753716	premiRNA
hsa-mir-2909	1641	UUGGUCUUUCCCCUGUGGUCCCAA	-0.4991252419174753	1.0041795500000006	0.12427110267275633	0.28324041851388143	premiRNA
hsa-mir-4677	1692	CAGCCAUGACCUGACCUUCUGUCUG	-0.4993416314326415	1.0041215499999996	0.19177259535469274	0.22268156878202106	premiRNA
hsa-mir-155	101	GGGGUUUUUGCCUCCAACUGACUCC	-0.5037011339924202	1.0029530500000003	0.2971278600798867	0.42828555855460937	premiRNA
hsa-mir-4430	1362	GGAGAUCGUACC	-0.5040512124321802	1.002859216666667	0.106584039262638	0.1404185560953767	premiRNA
hsa-mir-1246	1593	CAGGAGUGGACACCUG	-0.5049721114895267	1.002612383333333	0.11362690003406507	0.18355054029747062	premiRNA
hsa-mir-4779	716	CCUAGAGUCCAUUCUUUACUCUAGG	-0.5065334115861361	1.0021939000000006	0.0868207597010976	0.28447145592637335	premiRNA
hsa-mir-196b	1087	UUGGGAUCCACCUUUCUCUCGA	-0.50695879108994	1.002079883333333	0.15819401782509845	0.3261251271489621	premiRNA
hsa-mir-3924	844	AGAUCUAUGUCAUAUAUACAGAUAU	-0.5101841141219728	1.0012153833333333	0.019132935959732696	0.3054893837127128	premiRNA
hsa-mir-6865	36	ACUUCAGAUGCUUCAUGACA	-0.5110509158005277	1.0009830499999994	0.13268248985461537	0.3507062327299798	premiRNA
hsa-mir-9-1	684	GUAUGAGUGGUGUGGAGUCUUCAUAA	-0.5113649293210931	1.000898883333333	0.21654958488714193	0.36460310804640444	premiRNA
hsa-mir-924	1996	UUGCUUAAG	-0.5133317110350561	1.0003717166666661	0.26827900333528415	0.4408037121333638	premiRNA
hsa-mir-2110	707	AGUGAGGCGUCGGCUGUGUUUCU	-0.5194018100207305	0.9987447166666671	0.15865362096213642	0.23454431488963548	premiRNA
hsa-mir-548aj-1	270	UAUGCCAUUAAAAGUAAUGGUAAA	-0.5200497349483115	0.9985710500000012	0.08849221962361056	0.2266139251646153	premiRNA
hsa-mir-3927	1396	CCUGUCCUAUGACAAACAUGGCAGG	-0.5209693903877517	0.9983245500000013	0.13865395850272122	0.33374133703327125	premiRNA
hsa-mir-6830	1300	GACAUCCCUCAUCUGUUUCUCACUGGUGUC	-0.5212311719563885	0.9982543833333329	0.07277007769533578	0.35021771503109567	premiRNA
hsa-mir-3129	320	GUUUGCCUGUUAAUGAAUUCAAAC	-0.5224337504688135	0.9979320499999998	0.1895319845226296	0.21443945721385413	premiRNA
hsa-mir-6748	985	UGGAUUUGAAAUGGUCCCACUCCUGACGAUCCU	-0.5236602686258748	0.9976033000000003	0.22032614017082394	0.2607037349529938	premiRNA
hsa-mir-556	1677	AUAUGAGCUUCAUUUAUACAUUUCAUAU	-0.5283036269720696	0.9963587166666669	0.1359894114029076	0.21305439922757133	premiRNA
hsa-mir-3148	1963	GCUUAUUGAUGUAGCCAACAAGC	-0.5287830416737681	0.9962302166666662	0.07598878833958767	0.3161988641902303	premiRNA
hsa-mir-4323	409	GUGUCUGGAGACGCCAGGCAGC	-0.5290749809765526	0.9961519666666661	0.2500763763706812	0.2918665024833412	premiRNA
hsa-mir-4297	2035	UGUGCCUGCCUUCGAAGUGCACGGCAGG	-0.5293774910315123	0.9960708833333332	0.0783926772678122	0.1193084369775708	premiRNA
hsa-mir-6822	448	GCUUCCGCUCUGCAGAGGC	-0.5308723197511966	0.9956702166666668	0.3510995390189538	0.4262689537142036	premiRNA
hsa-mir-6073	913	UGCCUCUCGGGGU	-0.5319813160164035	0.995372966666667	0.34062807512004417	0.3765516402347327	premiRNA
hsa-mir-634	597	GGUGUCAUGCCCCAAGAUAACC	-0.5320133391774104	0.995364383333334	0.36977951927371716	0.36822709519840635	premiRNA
hsa-mir-4477b	805	UAAUAGCAAUCCUUAAAUGCCAUUA	-0.5368702888984871	0.9940625500000001	0.08486915043098794	0.10681529980011606	premiRNA
hsa-mir-665	1845	ACCCAGGACUCUUUCAUGACCA	-0.5399054005722181	0.9932490333333343	0.10910829719393589	0.13953496170187843	premiRNA
hsa-mir-4773-2	1218	UCUGCUUUGAUGAAAUAAAGCAGA	-0.5411402509692359	0.9929180500000001	0.07475244348444111	0.23831202956262204	premiRNA
hsa-mir-4308	110	UGGACAGAAAUUUCCUUUUGAGGAAAUCUUUCCC	-0.542802968105857	0.9924723833333337	0.05576509885154526	0.18562686551226867	premiRNA
hsa-mir-559	207	AAAAUUACUUUUGGUAAAUACAGUUUU	-0.5459358903276827	0.9916326499999997	0.11520705701284222	0.18244728054818493	premiRNA
hsa-mir-1178	867	GCAUGCCC	-0.5471133477584649	0.9913170499999993	0.11111865224394214	0.14440298092251708	premiRNA
hsa-mir-548ab	146	UGCUAUUACUUGUAUUUAUUUGUAAUGCA	-0.5474118160552381	0.99123705	0.05805433370877836	0.19753819353619753	premiRNA
hsa-mir-141	634	GUUGGAUGGUCUAAUUGUGAAGCUCCUAAC	-0.548541332015847	0.9909343000000005	0.08018797528473696	0.24443712672097112	premiRNA
hsa-mir-6880	969	AGGGCAGCUCCCAUGACUGCCUGACCGC	-0.5494432659001625	0.9906925500000016	0.162965444930584	0.23387122503106855	premiRNA
hsa-mir-519a-1_519a-2	1377	CUUUCUGUUGUCUGAAAGAAAGGAAAG	-0.5498236264358731	0.9905905999999997	0.015629410985385752	0.3970002037078609	premiRNA
hsa-mir-3682	1443	AUCAUAAUAAAGGUGUCAUGAU	-0.549845576291863	0.9905847166666669	0.11327534680284218	0.21268456114472784	premiRNA
hsa-mir-3907	117	GCCUGCCCUGAGUCCCCCAGCAGGU	-0.549884750255822	0.990574216666665	0.1998320430437964	0.39483262518323403	premiRNA
hsa-mir-3973	855	UUGUUACAUUUUAGGAUUGCUUGCCCCUUGCUCCAAUGGUGCAGGCAGAAGAAAUGCAAACAA	-0.5511569713708244	0.9902332166666662	0.23048967266506046	0.32654997210351383	premiRNA
hsa-mir-6507	26	UUUGUAUUGUGGUUCAGUACCAUGCAAA	-0.5519339216558649	0.9900249666666673	0.12455029873855336	0.32892160979671536	premiRNA
hsa-mir-4999	386	GUGAUAGGAUUUAUCAC	-0.5543170044629351	0.989386216666667	0.10190126344136222	0.3130695831296706	premiRNA
hsa-mir-4531	1105	CAGUGGGGACAUG	-0.5587032448076403	0.9882105499999992	0.30587248719929516	0.37707335517336615	premiRNA
hsa-mir-1275	747	UGUCUUGUGUCUGUAAGUAU	-0.5608341840848264	0.9876393833333333	0.1299912437307342	0.2407318413187865	premiRNA
hsa-mir-4260	1269	CCCACUUCCUGGA	-0.561539315435955	0.9874503833333345	0.30604934636592507	0.4166190055999979	premiRNA
hsa-mir-4455	497	UUUUCCUGAGAAUAAGAGAAGGAAGG	-0.5626927710412092	0.9871412166666662	0.13879801364397526	0.31097715527308273	premiRNA
hsa-mir-1262	1990	GGAUGAAAGUCAAAGAAUCC	-0.5638058090646021	0.9868428833333329	0.3030437686524754	0.3462084386605724	premiRNA
hsa-mir-1204	60	UUAUUUGAGAUGAGUUACAUCUUGGAGG	-0.5643327921510939	0.9867016333333337	0.06764226239630523	0.16322620144149425	premiRNA
hsa-mir-6736	1611	CUGUGGUUUGCUGGCUGCCUCAG	-0.5656814957671509	0.9863401333333334	0.20107754466623184	0.23585386217935284	premiRNA
hsa-mir-596	185	CGGGAACCUGCCUCCCG	-0.5660110545115064	0.9862518000000003	0.04480367403425204	0.0993483586809969	premiRNA
hsa-mir-4508	519	CGCGGAGCAGCGCUGGGUGCAGCGCCUG	-0.5668511184051417	0.9860266333333332	0.2808928394703234	0.3206426110163386	premiRNA
hsa-mir-6751	439	GUGUCUGGCCCCAGCAGCCCAGACU	-0.5679246715601073	0.9857388833333331	0.16910388061287973	0.25906694893523236	premiRNA
hsa-mir-509-2_509-3_509-1	485	AUCAUGUAUAAUUAAAAAUGAU	-0.5679383513570414	0.9857352166666669	0.0798614376797804	0.19073221246767486	premiRNA
hsa-mir-4686	1669	UGUUGGCAGCCCAAGAUGACA	-0.5680465461146234	0.9857062166666667	0.19054230239220504	0.4164840179122866	premiRNA
hsa-mir-518b_518c	793	UCUGUUGUCUGAAAGAAAACA	-0.5690489021446276	0.9854375500000003	0.10185862586175146	0.23855052421438608	premiRNA
hsa-mir-124-1	1186	CUUGAUUUAAAUGUCCAUACAAUUAAG	-0.5695143883258086	0.9853127833333334	0.04393159534645051	0.4764302064769344	premiRNA
hsa-mir-3118-1	1596	CACACACAAUCACCAUGUG	-0.5700568544551997	0.9851673833333331	0.3361824633325734	0.3475071710038973	premiRNA
hsa-mir-1253	1124	UGCAGAUGUGGACUGCUAAAUGCA	-0.5723544385314223	0.9845515499999996	0.08564198862175336	0.11821795957610519	premiRNA
hsa-mir-4658	941	CCACUACCGGUGA	-0.572794679269166	0.9844335499999998	0.3994908744608725	0.559946822908833	premiRNA
hsa-mir-320c-2	395	UCUUCCCAGAAUUGGGAAAA	-0.5735905947272358	0.9842202166666661	0.28363302176540756	0.4035629376507182	premiRNA
hsa-mir-4418	1399	GGUGGUUGUGGGAGUCACU	-0.5747521338488517	0.9839088833333337	0.16852756674065839	0.38014917166502893	premiRNA
hsa-mir-27a	1205	UGAGCAGGGUCCACACCAAGUCGUGUUCA	-0.5751488479599841	0.98380255	0.2676182769956615	0.2668010494802371	premiRNA
hsa-mir-3189	1456	UGGGUAGGAAUAUCCUGGAUCCCCU	-0.5754751111168946	0.9837151000000007	0.2132580282314237	0.27291775122008843	premiRNA
hsa-mir-8077	264	AGUCCAAAGGAAAGGGCU	-0.5780850298295189	0.9830155499999993	0.16483375930691924	0.17571944822958835	premiRNA
hsa-mir-8064	1175	GGACAUCCUUCCAUAGUAAAUAAGCGGUGCC	-0.5844461354045489	0.9813105500000004	0.06737524085973084	0.24405953751568962	premiRNA
hsa-mir-1268b	390	GGUGGGUGCC	-0.5866541789917391	0.9807187166666669	0.15498492762732322	0.2890224800646701	premiRNA
hsa-mir-4431	628	AGGUUUAUGACUGGGCAUUUCUCACCCAAUGCCCAAUAUUGAACUU	-0.589811103039095	0.9798725500000002	0.0421694215346562	0.10752388148887132	premiRNA
hsa-mir-18a	833	AGAUAGUGAAGUAGAUUAGCAUCUACU	-0.5900934043031293	0.9797968833333334	0.12043440787065464	0.41927879749626457	premiRNA
hsa-mir-3196	1342	CCUCCCCCAGUGCCAGG	-0.5912250965950725	0.9794935499999996	0.12999630404140106	0.28085635564341754	premiRNA
hsa-mir-4679-2	1328	UGCUUUUUGUUUCUAACAAAGCA	-0.5913059317587814	0.9794718833333332	0.4920468155371026	0.4931820158066728	premiRNA
hsa-mir-4476	43	CCCAGCCUUCCAGAGUUGGUGCCAGG	-0.5928856374003638	0.9790484666666662	0.1821278476549785	0.2185169673113839	premiRNA
hsa-mir-3689b	349	CUGGGAGGUGUGAUCCCGUGCUUCCUGG	-0.5932960313084283	0.9789384666666668	0.09366060292373769	0.16316498262308282	premiRNA
hsa-mir-1322	1088	AGAAACCUACUUAUUACAUAGUUUACAUAAGAAGCGUGAU	-0.5942110231807344	0.9786932166666661	0.21805960693355408	0.24820418817551015	premiRNA
hsa-mir-28	1874	AUUGAGUUACCUUUCUGACUUUCCCACU	-0.5943074035682369	0.9786673833333323	0.22653416558609982	0.2941396315021686	premiRNA
hsa-mir-6792	316	GUGAUGUGAGGAGCAACAGGCACCCUCCU	-0.5963536524662113	0.9781189166666667	0.186639835370935	0.2145282842785262	premiRNA
hsa-mir-621	1933	UGCUCUGAUGAAGACCCAUGUGGC	-0.6001433914836272	0.9771031333333333	0.11038075022469113	0.1502528175832037	premiRNA
hsa-mir-4731	612	AGUGUGCAGUCAUCCACACA	-0.6033186588950579	0.9762520499999994	0.39183219109003026	0.41519056358415113	premiRNA
hsa-mir-3149	862	CACACAUACAUAUAUAUAUGUUUG	-0.6038105097757818	0.9761202166666673	0.09734320313439651	0.38593353461989865	premiRNA
hsa-mir-103b-1	1419	UGCUUGAUCCAUAUGCAACAAGGCA	-0.6039594330196978	0.9760802999999996	0.0653136132503779	0.11191308975186808	premiRNA
hsa-mir-215	863	CAGACAAUAUAGCUGAGUUUGUCUG	-0.6044851724882919	0.9759393833333322	0.12522624362204024	0.44474360718519956	premiRNA
hsa-mir-4456	1232	UUUUCUGGGA	-0.605843203238615	0.975575383333334	0.12866985483852833	0.26295680627600093	premiRNA
hsa-mir-92b	338	AGUGUUGUUUUUUCCCCCGCCAAUAUU	-0.6062933929195863	0.975454716666667	0.2597358096492844	0.3366750191899069	premiRNA
hsa-mir-4688	392	CCUCCCUAGGGGAUCCCAGGUAGG	-0.6063970484718215	0.9754269333333335	0.11735391252920299	0.3008095078916307	premiRNA
hsa-mir-4328	934	UUGAGAACCAG	-0.6064158892830545	0.9754218833333338	0.14158667179978626	0.2262636148539621	premiRNA
hsa-mir-635	571	GUCCAUUAGGCUUUGUUAUGGAAACUUCUCCUGAUC	-0.6078933073520957	0.9750258833333335	0.17696187061672813	0.22882662329773007	premiRNA
hsa-mir-8086	1283	UGGUUAGCUUUUUUUUUUUUUUGAGAUGGAGUCUGGCUC	-0.608237478606817	0.974933633333333	0.06770763483895385	0.23517113976984155	premiRNA
hsa-mir-1251	1114	GGCGCUUCUCCUUCUGAACAGAGCGCU	-0.6088962851910545	0.9747570499999997	0.14500183648559212	0.2317536511258988	premiRNA
hsa-mir-7851	1992	AGUAGCUGGGAAUACAGGUGUGUGCCACCAUGCCUCUACAAGCUACC	-0.6093141408065416	0.9746450499999995	0.09471501956820139	0.17955188788145524	premiRNA
hsa-mir-4424	1464	ACUAAUUUUUCCACUAGUUAGU	-0.6097363490846854	0.9745318833333337	0.11660547404115527	0.1602122285304267	premiRNA
hsa-mir-2277	172	GCCAGUCAGCGCUCACAUUAAGGCUGAC	-0.612061914563733	0.9739085499999997	0.14745588899560133	0.1745731595431896	premiRNA
hsa-mir-744	256	ACAGCAGUCUUACUGAAGGUUUCCUGGAAACCACGCACAUGCUGU	-0.6127757512401889	0.9737172166666662	0.2051165668488407	0.27104170361702384	premiRNA
hsa-mir-6762	1558	GCCUGUGUAGACGGGGACCUGCCCUGCAUGGGCACCCCCUCACUGGC	-0.6165352081616594	0.9727095499999999	0.11578023856466375	0.18062694685829747	premiRNA
hsa-mir-4644	1960	UCCACCCUGGUCCAGGUCCACAGCAGUGGA	-0.616734808835128	0.97265605	0.2945403476982601	0.3265489355733233	premiRNA
hsa-mir-4321	1138	GAGACACCCGCUACCUGGUGUU	-0.6189372561417499	0.9720657166666674	0.0633361928840143	0.3029602259412798	premiRNA
hsa-mir-6823	1056	UGCUGUUGCUGUGAAAGCUGA	-0.6190448290903797	0.972036883333334	0.17512869650091353	0.3530533962956122	premiRNA
hsa-mir-4648	215	GGAGCUCAGCACCUGCCUGCCACCCACGCAGACCAGCCCCUGCUCUGUUCCCACAG	-0.6222794792566901	0.9711698833333333	0.06314781266284533	0.3191622480197995	premiRNA
hsa-mir-942	859	UGUGUGUACUCACAGCCCCUCACACA	-0.6241278063653706	0.9706744666666663	0.14361034086329807	0.28782925462188147	premiRNA
hsa-mir-7852	739	CAUACAUAUGCCUACUACUACUUUCAUAUGUAGGCAUAUGUAUG	-0.6260121983932424	0.9701693833333334	0.11962664577002148	0.13417905766764512	premiRNA
hsa-mir-1272	1768	AAACGUGCUCAGUGUCUUUAUAACAGGAAAGCCGUAAAC	-0.6264219704923568	0.9700595500000002	0.09611905688767537	0.293270165609112	premiRNA
hsa-mir-425	1690	CGUUGAGUGGGCACCCGAGAAGCCAUCG	-0.6276376069927658	0.9697337166666671	0.09312600252952864	0.2527737997055069	premiRNA
hsa-mir-6873	1836	GCAAUCAGGACUGGGUCAUUC	-0.6282189983625284	0.9695778833333334	0.18193692173891018	0.1982079333762318	premiRNA
hsa-mir-3140	1900	AGCUUUAUGUAUUCUGAAGUUAUUGAAAAUAAGAGCU	-0.6283676107019647	0.96953805	0.12612094430675208	0.27594142138319633	premiRNA
hsa-mir-1237	972	AGCGCGGCGACCGUAACUCCU	-0.6286461811122904	0.9694633833333329	0.04090590908793091	0.15983213958409417	premiRNA
hsa-mir-4675	404	CCCUGGUCAGACUCUCCGGGG	-0.6304369908929438	0.9689833833333333	0.1796550088040353	0.42320610986837925	premiRNA
hsa-mir-4711	1002	CAUGAGCCCUUUGGAAAGGUCUCGUG	-0.6329292011710229	0.968315383333333	0.1296518039512321	0.1864716885954785	premiRNA
hsa-mir-3672	10	UCUUAGACUAUUACAAGA	-0.6332730615212667	0.9682232166666663	0.037239116248962804	0.10851286671375474	premiRNA
hsa-mir-127	824	CUGAUUCAGAAAGAUCAUCGG	-0.634323296840546	0.9679417166666665	0.20512929477389388	0.3018281235802942	premiRNA
hsa-mir-4663	1670	CAGUGGCAUCUGUCAUUG	-0.6351425301342998	0.9677221333333333	0.0531215915216415	0.1754990694655668	premiRNA
hsa-mir-6129	1361	UAUAGGAAGGAAAUCUUAU	-0.635640910009019	0.9675885500000003	0.15479965843091098	0.1889743914911805	premiRNA
hsa-mir-4506	1235	GGUUCAAGUUUGGCUCCAUCUUUAUGAAA	-0.6358280745034601	0.9675383833333324	0.06773594086041222	0.30118398415753267	premiRNA
hsa-mir-3620	1032	UGGGCCAAG	-0.6361022922511198	0.9674648833333332	0.09658852132109709	0.22144801557252308	premiRNA
hsa-mir-6077	873	CUUCGCGCUAGUUUGUUUGUGUUAAG	-0.639468765915169	0.9665625500000002	0.1722556814049556	0.19308772618886666	premiRNA
hsa-mir-592	745	AUGUGUUGUGAUGGCACAGCGU	-0.6397410560550828	0.9664895666666666	0.09344992655636586	0.3041614620266497	premiRNA
hsa-mir-2116	939	GAGGUCUUCCCAUGCUAAGAAGUCCUC	-0.640817469531226	0.9662010499999999	0.1466728231572084	0.4224565072306507	premiRNA
hsa-mir-4293	498	GCUGGUGACAUUGCUAAUUCAUUUCACACCAGC	-0.6415104756078022	0.9660152999999999	0.0602674826020726	0.1109301036147582	premiRNA
hsa-mir-4764	363	UUAUCUGUCACCAGUCAGAUAACUGUCACCAGUCAGUUAA	-0.6440760593421708	0.9653276333333333	0.19960145703905946	0.27212102793117354	premiRNA
hsa-mir-548a-3	1968	UUUACCAUUACUUUCAAUGGCAAA	-0.6444158779342282	0.9652365500000002	0.2577912277452427	0.37137370595650493	premiRNA
hsa-mir-3116-2	1748	GGCACCUACGAUACCCAGUGCC	-0.6452428838398794	0.9650148833333331	0.18319769834150923	0.30928933570153244	premiRNA
hsa-mir-548d-1	693	UUUGCCUGUAAAAGUAAUGGCAAA	-0.6457070642222579	0.9648904666666672	0.020745946078389865	0.43789858610420573	premiRNA
hsa-mir-181b-2	269	UGGGUUUGAGUCUGAAUCAACUCA	-0.6489006749977602	0.9640344666666669	0.0955439463410861	0.10902162283392736	premiRNA
hsa-mir-101-2	1216	GAUGCUGUAUAUCUGAAAGGUAC	-0.649234897309255	0.9639448833333333	0.14148295841317318	0.22680668310109983	premiRNA
hsa-mir-921	1102	AUUCAGACUCAGGU	-0.6507082736201123	0.9635499666666659	0.12156268065980909	0.2803054861128041	premiRNA
hsa-mir-4425	1450	AACAGCUUUGCGAAGUGUUGUU	-0.6510549321106379	0.9634570499999994	0.43515410504369995	0.4842851710346449	premiRNA
hsa-mir-4754	1367	GAGUGAGGCCCAGUGGUCACCGCCGCCCUC	-0.6516313490087844	0.9633025499999999	0.2230082637760983	0.2540376255282605	premiRNA
hsa-mir-147a	257	ACACACACCAGACUAUGGAAGCCAGUGU	-0.6561453089121478	0.9620926499999998	0.20206478156707608	0.26781233595466913	premiRNA
hsa-mir-770	1042	GCCACAUGAGCUGGGCCUCGUGGGC	-0.656578461027841	0.9619765500000005	0.12934799015908027	0.4114630152191729	premiRNA
hsa-mir-423	265	GACUUUUCUAUUUUCCAAAAGC	-0.6572301168091357	0.9618018833333336	0.045027070728304204	0.20051715303753576	premiRNA
hsa-mir-4325	709	GUGAGAGAUGCUUCUAGAUCCAGGAGGCAGACCUCAA	-0.6582691595672896	0.9615233833333328	0.19903278856369502	0.3232510108625506	premiRNA
hsa-mir-3065	770	CUGGAGUCGCCUGAGUCAUCACUCAG	-0.6601871292785501	0.9610092999999994	0.026043289886189522	0.08909724637402514	premiRNA
hsa-mir-548e	1369	UUUUGCUAUUACUUUUAAAGGCAAAA	-0.6664403510004794	0.9593332166666659	0.2303853721824521	0.24909008723772064	premiRNA
hsa-mir-6812	1164	GCAGCCAGUCCUGUCUCACCGC	-0.6665012882777364	0.959316883333333	0.0843490211383155	0.2155526526899129	premiRNA
hsa-mir-4306	1343	UCCAGAGGCAUCCCUAACCCAGAAUCUUUUGACUGUCCUCUGGA	-0.6677641822584682	0.9589783833333332	0.20179848802974115	0.2587955156838457	premiRNA
hsa-mir-483	1331	GGGAGUGGUUCCAUCACGCCUCCUCAC	-0.6681559218979849	0.9588733833333336	0.15317860387983256	0.18154135389874215	premiRNA
hsa-mir-4316	1298	UGUGGUCACCCACUCU	-0.6684543901947647	0.9587933833333325	0.16813234789860593	0.2573913345853468	premiRNA
hsa-mir-27b	253	UGAACAGUGAUUGGUUUCCGCUUUGUUCA	-0.6715634349528457	0.9579600499999993	0.16468799129698317	0.2494156654506458	premiRNA
hsa-mir-2053	1752	ACAUUUGCAACCUGUGAAGAUGCAAAACUUUAAGUGU	-0.6732939292651875	0.9574962166666676	0.08712466298632478	0.23118760549249587	premiRNA
hsa-mir-365b	2063	AGCUGUGUUUUCUGACUCAGUCAUAAU	-0.6743161831816504	0.9572222166666661	0.1262915224823821	0.18253758756596658	premiRNA
hsa-mir-532	1220	GACCGUUGGCAUCUUAAUUACCCUC	-0.6749143633931018	0.9570618833333336	0.535281984276899	0.5753682782013769	premiRNA
hsa-mir-138-1	1318	AGGCCGUUGCCAAUCAGAGAACGGCUA	-0.6767574051256916	0.9565678833333339	0.08938936580372212	0.16343618535993537	premiRNA
hsa-mir-122	1895	UGUUUGUGUCUAAACUAUCAAACG	-0.6789200566594158	0.9559882166666664	0.02144076478265748	0.06397019891690559	premiRNA
hsa-mir-548ar	411	UUUGCUGUUGAACGUAGUGGUAA	-0.6791488823536094	0.9559268833333334	0.12128793116702714	0.36272321828762627	premiRNA
hsa-mir-1193	567	GUGCACUUCAUUUACGAUGUAG	-0.6794765756711122	0.9558390499999998	0.18626815356744567	0.2777467582017844	premiRNA
hsa-mir-505	954	GAUGUUUCUGCCAGUUUAGCGUC	-0.6799034475163972	0.955724633333333	0.061162717516684784	0.2818516443300615	premiRNA
hsa-mir-1267	1942	CCCACCUCCAGCAUUGGG	-0.6801972522460339	0.9556458833333336	0.15678471900276233	0.21838563324127844	premiRNA
hsa-mir-489	886	CCAUUUACUUGAACCUUUAGGAGUGA	-0.6804139526656731	0.9555878	0.106507047143792	0.292156507744451	premiRNA
hsa-mir-6833	1241	GAAAAAUCCCUGUUAACUUUC	-0.6858506148723365	0.9541305833333341	0.14172046329690796	0.26221143403068997	premiRNA
hsa-mir-4329	656	UGGAGUUUUUUUUUCCUCCUG	-0.6888693107897498	0.953321466666667	0.1520668921763396	0.2336149602356272	premiRNA
hsa-mir-758	1141	CACACGCUUUAUUUGUGCCGUUUG	-0.6905264316458097	0.9528772999999996	0.09613765998872444	0.19294163993334096	premiRNA
hsa-mir-3605	883	GAAGCCGCUCCCACCUGACCCUCACGGCCUC	-0.6908115310501258	0.9528008833333329	0.31574539951501324	0.3523586698142323	premiRNA
hsa-mir-5681a	458	UUCUAGUCCCUAUUAGACUAGAA	-0.6919469541957759	0.9524965499999999	0.08367625545944947	0.24684737959793973	premiRNA
hsa-mir-4634	86	GGGGCUCUU	-0.6971092121120966	0.9511128833333325	0.08450769371022081	0.3045675433553867	premiRNA
hsa-mir-4256	703	AGGUCUCCUGGCAU	-0.6976262462553633	0.9509742999999998	0.11923953550672663	0.25306792185509835	premiRNA
hsa-mir-340	525	CUGAUUGUCAUAUGUCGUUUGUGGGAUCCG	-0.6979896935875823	0.9508768833333333	0.10502679330857911	0.24861020992616017	premiRNA
hsa-mir-7158	478	GCAGCCUUCUGCCUUUGGCUUUCUGAAGCGAGCUGA	-0.699315390272428	0.95052155	0.15206177377473962	0.16602654897451533	premiRNA
hsa-mir-5705	187	AACACCCAUCCCAGGAUUGCUGAUGGGUGUU	-0.7000951386977565	0.9503125499999996	0.230887830079627	0.3547721374887193	premiRNA
hsa-mir-7152	247	CAGACCAUGCCACAUCCGUCUG	-0.7042836437958413	0.9491898833333335	0.25634300182537295	0.30503402708627414	premiRNA
hsa-mir-3654	446	CAUCACUGGAAUGUUCCAGCGACU	-0.7043514209715711	0.9491717166666659	0.2517777642579441	0.3369830460025437	premiRNA
hsa-mir-4654	1252	CUGGGGUUGGAAUGUGACCCCA	-0.7087339304625587	0.9479970500000002	0.10590410285397005	0.3958583359071139	premiRNA
hsa-mir-548at	377	UUUGGCUGCCAAAAGAAAUGGCCAAA	-0.7095267368758734	0.9477845499999992	0.37314342964397695	0.40882373244606196	premiRNA
hsa-mir-1284	1463	UUUCUUAAAUUUUAUAUAUUGGAA	-0.7098749498887788	0.9476912166666658	0.027806128697749267	0.29747111548518196	premiRNA
hsa-mir-549a	1930	GUCACUGUCUCAAAUCAGUGAC	-0.7109146144558761	0.9474125500000005	0.1180312737268947	0.17015064520520706	premiRNA
hsa-mir-4659a	727	GAAAACUUUGGAGAAAAAUUUUC	-0.7140118448438796	0.946582383333333	0.08516785770998803	0.32214861746217033	premiRNA
hsa-mir-5589	1152	UGCAGUGAGCAACCUACACAACUGCA	-0.7156944598669531	0.946131383333333	0.21604957079814338	0.3655285504500518	premiRNA
hsa-mir-1276	502	GACACCUGGAUUCAGAGAACAUGUC	-0.7157482463412668	0.9461169666666667	0.09386721926362143	0.32468004210904927	premiRNA
hsa-mir-6510	1738	GGAGUCCUCUAGACACC	-0.7159792483667922	0.94605505	0.18779581186679342	0.2781390266967575	premiRNA
hsa-mir-365a	583	AGAUGUGUUUCCAUUCCACUAUCAUAAU	-0.7179948420834593	0.9455147999999992	0.2626154607936953	0.33465606438726464	premiRNA
hsa-mir-20b	1901	CAGGUAGUUUUGGCAUGACUCUACUG	-0.7190289103699954	0.945237633333333	0.16200600183963154	0.3398429998823604	premiRNA
hsa-mir-5186	669	CUUUCCUCAGCUGAUUUCUUUCUGGGGAGAG	-0.7195335083342305	0.9451023833333334	0.053676960266957924	0.1073095867994648	premiRNA
hsa-mir-1179	1763	UUGGUGUGUAUUGCCUUGUCAA	-0.722608042695494	0.9442783000000009	0.38954275061410887	0.3920151998087005	premiRNA
hsa-mir-5190	663	AUGGUUAAUGUUCCACAGCCA	-0.723174199745946	0.9441265499999995	0.15806610419441156	0.3703066939872084	premiRNA
hsa-mir-1264	840	UUUGUUGAAAGAAUAAAUAAACCAACAAG	-0.7236567234923972	0.9439972166666669	0.1570413478530317	0.366494033753254	premiRNA
hsa-mir-450a-1	552	UAAUAUGCACUAUAAAUAUAUUG	-0.724691413587883	0.9437198833333346	0.1714629922239043	0.2897692529195068	premiRNA
hsa-mir-766	810	UCUUUCAUUUUGGAUUUGACU	-0.7248854179807945	0.9436678833333326	0.16512470014139852	0.410005170259367	premiRNA
hsa-mir-6085	1282	UACAUAGUUCAUGCUGAGGCCGGGAUUUCAUGCAGAAAACUGGUUGCAAAAGGUGCUGAAG	-0.725072582475229	0.9436177166666665	0.08262891629672939	0.2710443138859687	premiRNA
hsa-mir-5687	426	CUAAAUGGUACCCACUUUAUUUAG	-0.7260702749380967	0.9433503	0.2613298352492669	0.4688895499060174	premiRNA
hsa-mir-19b-1	1913	UCCAGCUGUGUGAUAUUCUGCUG	-0.7273965934318949	0.9429947999999998	0.18812903234550996	0.28102845275538724	premiRNA
hsa-mir-3679	1811	GAAGGGGAGUUUCCCUCUAUUCCCUUC	-0.7288152505550044	0.9426145500000006	0.18006838848399495	0.24278182344680072	premiRNA
hsa-mir-4448	192	AGCCUUCUAUUAUGCCCAGACAGGGCCACCAGAGGGCU	-0.7307938466390488	0.9420842166666669	0.07394307436657453	0.08588272537197963	premiRNA
hsa-mir-4320	688	UUUCAGAUAACUCGGGA	-0.7323552089165593	0.9416657166666663	0.21349261248048895	0.2777415662641462	premiRNA
hsa-mir-4471	1557	UCCAUGAAAAGAACCCAUGGG	-0.7335204788918878	0.9413533833333331	0.05629869977301932	0.17817191491254233	premiRNA
hsa-mir-1260a	575	ACCAAAACACUCAUCGCGG	-0.7340150035511058	0.9412208333333337	0.2076574479935685	0.3554835668955753	premiRNA
hsa-mir-4474	1192	CACAAAUAUGGCUCUUUGUG	-0.7375062742717472	0.94028505	0.07508768420678233	0.2107817696270443	premiRNA
hsa-mir-4668	47	UGUCUUGUAGCCAGGAUAUUGUUUUAAAGAA	-0.7387200453453016	0.9399597166666668	0.2154898928031166	0.32771995895288875	premiRNA
hsa-mir-3126	1954	GAAGCACUGGUUAUGAUUUGCAUC	-0.7392062999454664	0.9398293833333332	0.19730890940155194	0.2552945703504082	premiRNA
hsa-mir-452	412	GGAAACUGAGACUUUGUAACUAUGUCUCAGUCUCA	-0.7400867814209563	0.9395933833333329	0.17958524771218676	0.22762213467247755	premiRNA
hsa-mir-1286	1310	GGCUGCUGGAUUGAAUUAGCUGCA	-0.7403050363629726	0.9395348833333331	0.12011304848601594	0.241079804819018	premiRNA
hsa-mir-646	322	GCUUUUCACCUGUGAUCCCAGGAGAGGAAGC	-0.7410754576540243	0.9393283833333333	0.11945940748009912	0.2267838342796416	premiRNA
hsa-mir-1973	1024	UGGUAUCCUGACCG	-0.7465187732164725	0.9378693833333335	0.07369727866527583	0.4820544094484572	premiRNA
hsa-mir-339	1295	CUCACGUGUGCCUGCCUGUGAG	-0.7467762021224458	0.9378003833333324	0.029362191977793013	0.1416081433746438	premiRNA
hsa-mir-892b	115	GUAGAUUUUAUGUCAC	-0.7479807704235149	0.9374775166666662	0.07104378966926687	0.16317476473010323	premiRNA
hsa-mir-5701-1_5701-2_5701-3	1476	GAUUGGUUAGCCUAAGACUUGUUCUGAUCCAAUC	-0.749790110110924	0.9369925500000006	0.05569823927115952	0.27077988683849513	premiRNA
hsa-mir-323b	732	UUCGCAUUAUUUAAUGAUGCCCA	-0.7505356590439163	0.9367927166666661	0.12715311692276257	0.6456616229971568	premiRNA
hsa-mir-6715b	2072	UGGCAAUUCAGUAAAAAUGCUCA	-0.7509019045164168	0.9366945499999998	0.09661738868444295	0.2513015051029839	premiRNA
hsa-mir-583	2001	UUACUGCAGGGAUCUUAGCAGUAC	-0.7521315938991312	0.9363649500000003	0.06705695463919543	0.11627719905596177	premiRNA
hsa-mir-6831	751	GGUCUGAGCCCAUGUGUGGACCUAGGUCUGCUGUUAAACUGACU	-0.7522294666281151	0.9363387166666671	0.30846531300151864	0.4474382322008332	premiRNA
hsa-mir-374a	1093	UAAGUGUUAUAGCACUUA	-0.7527393499684408	0.9362020500000003	0.22064557078490235	0.3821178161130119	premiRNA
hsa-mir-6824	1846	GGGAUGCCUUCACUGUGUCUCUC	-0.7529706628984413	0.9361400500000006	0.13742169021111736	0.20956968597522976	premiRNA
hsa-mir-548h-4	560	UUUGUCAUUACUUUAAUUACUUUACGUUUCAUUAAUGACAAA	-0.7538962255229227	0.9358919666666671	0.2061019311464231	0.3521403874910377	premiRNA
hsa-mir-941-4_941-5_941-2_941-3_941-1	576	ACAGCGCCACGGAAGAGGACGCA	-0.7581571713638734	0.9347498833333336	0.21775874499375505	0.24072274668397367	premiRNA
hsa-mir-1-2	1962	CCCAUAUGAACAUACAAUGCUAUGGA	-0.7597869326260625	0.9343130499999995	0.11572649756166928	0.2297003716699147	premiRNA
hsa-mir-548v	1777	GGUUUUGCCAUCAUGCCAAAAGCU	-0.7598932619567855	0.9342845500000004	0.1542682831604661	0.1784794757340392	premiRNA
hsa-mir-521-2	897	AAUUUUCUCUUGUCUAAAAGAAAAGAACG	-0.7615845823051841	0.9338312166666665	0.29295543604469243	0.3227700420302452	premiRNA
hsa-mir-5692c-1	1518	UAAGAGUAAUAGCUCUCUAGGUUAUUAUGAAUA	-0.7618075629952314	0.9337714500000004	0.08786266273734274	0.4657100861351692	premiRNA
hsa-mir-5579	1546	CUAACAGGCCCCUGUCACCAUUAG	-0.7618491620140936	0.9337603000000007	0.1007297572959514	0.16210175635938767	premiRNA
hsa-mir-943	1921	UCACUGCUGCUGGCGCCCUGA	-0.7636402826992266	0.9332802166666667	0.08943845265653932	0.2380358687721797	premiRNA
hsa-mir-7854	2030	UUGAGCAUCUUCUGGGCAGCUGA	-0.7641532750843071	0.9331427166666675	0.09276674241555727	0.1362834604027978	premiRNA
hsa-mir-7153	361	UAGGUGGUCGAAGUCAUCCACA	-0.7654192781098024	0.9328033833333329	0.15526374988566957	0.238353260038636	premiRNA
hsa-mir-302e	1646	UUCAGUUUCCUUACUGGUAA	-0.7691631898074865	0.9317998833333322	0.2070086605845845	0.3142741721321762	premiRNA
hsa-mir-4464	1599	AAUAAAGUAUGUCCACAGCUGAAAGGACAUACUUUAUU	-0.7701587059390246	0.9315330499999988	0.2639338637924379	0.29384214116616425	premiRNA
hsa-mir-6889	2026	CGGAAUUCUCCAGAGCCUCUG	-0.7730575792714551	0.93075605	0.0614287475706253	0.13231645270035294	premiRNA
hsa-mir-4485	858	CAGUGACAUGCGUUUAAC	-0.7785043769640314	0.929296116666667	0.5189350900151383	0.527268468937074	premiRNA
hsa-mir-6888	518	AGAUCUGUCUCUGAUUGUUUCCAAGAUCU	-0.781261104770129	0.9285572166666665	0.14590990462261322	0.3462347653783531	premiRNA
hsa-mir-4698	1907	UCCACCUAGACGGGCCUGGGUCAA	-0.7815008121209794	0.9284929666666658	0.04262138203956639	0.10202437919516144	premiRNA
hsa-mir-619	1266	AGCCACUGCGGUCGACCAUGACCUGGA	-0.7830581326403026	0.9280755499999991	0.11757082295043789	0.22586724283908538	premiRNA
hsa-mir-3152	1285	CACAAGACUAGGCUUCCCUGUG	-0.7848166083554694	0.9276042166666668	0.1268907365648066	0.4722689248226568	premiRNA
hsa-mir-429	1309	GUUAGACCUGGCCCUCUGUCUAAU	-0.7867081511862887	0.9270972166666661	0.07516936590479405	0.11195754885466079	premiRNA
hsa-mir-3688-1	1651	CAUAUGUAUGUAUGUAUGUCUGUUACACAUAUG	-0.7871570972493579	0.9269768833333322	0.0510096784354909	0.22681166674960704	premiRNA
hsa-mir-548x	384	UUUGCGUUACUUUCAAUCGUAAA	-0.790389881988807	0.9261103833333332	0.07287322350154982	0.3658456259271605	premiRNA
hsa-mir-135b	119	AUGUGAUUGCUGUCCCAAACUCAUGU	-0.7936724114443879	0.9252305500000002	0.07348664517174969	0.13427197340389785	premiRNA
hsa-mir-6857	657	GCCAGUGUUCAAGGGCCCCUCCUCUAGUACUCCCUGUUUGUGUUCUGCCACUGA	-0.7973062629576376	0.9242565499999991	0.22864510606923302	0.24081000194991573	premiRNA
hsa-mir-889	1334	AUGGUCUCUAUAUUUAUGAUGAUUAA	-0.7984054968223023	0.9239619166666664	0.3523865191591565	0.3936563333143848	premiRNA
hsa-mir-6075	2052	CCUGCCUGCCCUCCAGGUCAUGUUCCAGUGUCCCACAGAUGCAGCACCACGG	-0.7994490166049052	0.9236822166666663	0.03966219019289921	0.36193503549307	premiRNA
hsa-mir-8054	449	GGGUUCAAUAGAUUGCUUUAGCUGAAGCAAGCCU	-0.8034161577162147	0.9226188833333335	0.13035886893500953	0.21154402223181823	premiRNA
hsa-mir-8082	1888	UCUGGGGAGAGAGUCCUCUUUUCAGC	-0.8042397436726321	0.9223981333333331	0.2277769070649662	0.30470651829117035	premiRNA
hsa-mir-575	1044	GCUUAUGUCAUGACCUUGGGCUACUCAGGCUGUCUGCACAAUGAGC	-0.8043395440093664	0.9223713833333331	0.10725224948113045	0.16062789746467954	premiRNA
hsa-mir-3941	1446	GUAGAUUGAAAGCCCUAAUUUUAC	-0.804524843076944	0.9223217166666675	0.12114078551586839	0.5416080893147053	premiRNA
hsa-mir-17	240	AGGUAGUGAUAUGUGCAUCUACU	-0.8047567778159012	0.9222595499999997	0.4054343303622147	0.400985814264695	premiRNA
hsa-mir-1302-6	1225	CACAAUAUUUAGGACAACAAUAUU	-0.8065705945277638	0.9217733833333336	0.16815877454460804	0.4457162189314415	premiRNA
hsa-mir-4666b	1348	UCCCAGGCCCUUCCUCCAAUACUGGGA	-0.8085384954978411	0.9212459166666663	0.06411393873003528	0.13757885833163888	premiRNA
hsa-mir-5090	1722	GGUGCAAAGCCUGCCCGCCCC	-0.8098832817174993	0.9208854666666669	0.09097746820779737	0.2882946948121974	premiRNA
hsa-mir-4757	511	CACGGUGUCUGCGGGAGGAGACCAUG	-0.8135261494605446	0.9199090499999999	0.06871500952276381	0.18197598275229165	premiRNA
hsa-mir-4723	505	AGAGCACCUCCUAGAGAAUGUUGAACUAAAGGUGCCC	-0.8136884415969176	0.9198655499999996	0.048942729042809316	0.3328337082455826	premiRNA
hsa-mir-6785	2043	UGGUGGGAGAGGAGCCCCACUGUGGAAGUCUGACCCCCACA	-0.8144930623803075	0.9196498833333333	0.11481305624531972	0.25242886813421883	premiRNA
hsa-mir-6868	1547	GCAGCAGGCACCUGCUUCC	-0.8158828053871691	0.9192773833333335	0.21553247483623883	0.2460413599539426	premiRNA
hsa-mir-3187	239	UGAAGGUCACCAUGUUCUCCUUG	-0.8160295522997536	0.9192380499999994	0.19488729930847168	0.19974829012599837	premiRNA
hsa-mir-3146	1639	UAUAACUUGAAGAAUUCAAAUAGUCAUG	-0.8166302197470114	0.9190770500000003	0.21347320660658445	0.3695367342783013	premiRNA
hsa-mir-197	1366	UGGGAGGUAAGAGCUCUUCACCCUUCA	-0.8166494958245158	0.9190718833333325	0.08784541416302942	0.30752735868377734	premiRNA
hsa-mir-487b	284	UGUUCGUUUUGCUCAUGUCGAAUC	-0.8169790545688668	0.9189835500000006	0.06509687495322555	0.14902797479305302	premiRNA
hsa-mir-323a	1301	CGUUCGCUUUAUUUAUGGCGCACA	-0.8173142095937901	0.9188937166666667	0.26664489704780187	0.4585300756548241	premiRNA
hsa-mir-664a	1526	GGAUAGAAACUAUUAUUCUAUUC	-0.8181667096664574	0.9186652166666663	0.12239531091186603	0.4636519270683446	premiRNA
hsa-mir-101-1	523	GAUGCUGUCUAUUCUAAAGGUAC	-0.818545080413515	0.9185637999999999	0.13174957789788588	0.26442507287508704	premiRNA
hsa-mir-198	2059	GUUCCUGUGAUUUUUC	-0.8186243610548468	0.9185425499999997	0.04900119892138188	0.16552572346702984	premiRNA
hsa-mir-6851	74	GCCAGCAACCUGAUUACCCCUCUUUGGC	-0.8186315118577902	0.9185406333333331	0.39878065586701855	0.5085729946652212	premiRNA
hsa-mir-5706	1577	AGCUUCUACGUCAUUCAGCACUUGCU	-0.8189103931725926	0.9184658833333325	0.12762311891320935	0.28435158238467	premiRNA
hsa-mir-5087	1167	CAUGUUAAGUGUUGUCCUACAG	-0.8189150567397291	0.9184646333333326	0.08308250630471298	0.2095821022714646	premiRNA
hsa-mir-5096	651	AGGCUGGUCUCAAACUCCU	-0.8197290046573922	0.9182464666666666	0.16575818532390005	0.29472744589487354	premiRNA
hsa-mir-892a	479	AGUCACUUACACUACAUGUCACU	-0.8201919414218722	0.9181223833333328	0.04690896438950547	0.42237176607875454	premiRNA
hsa-mir-760	2056	CCCGGAUACCUCAGAAAUUCGG	-0.8222271221205125	0.9175768833333328	0.0948300415879136	0.18915897368174017	premiRNA
hsa-mir-4520-2	1236	CCAAAUCCUUUUCUGAUUUGG	-0.8237654774668063	0.9171645500000007	0.16958662291986754	0.3709722623193463	premiRNA
hsa-mir-6731	527	UGGAAGCUCCAGGUGCCAACCACCUGCCUCUA	-0.8258267741414169	0.91661205	0.3264104684014105	0.40206037671556966	premiRNA
hsa-mir-663b	1967	UCCUAGGCGGGUCGCUGCGGUACCUCCCUCCUGUCUGUGGCGGUGGGAUCCCGUGGCCGUGUUUUCCUGGUG	-0.8263385229085994	0.9164748833333327	0.05518200918546186	0.17759097523478737	premiRNA
hsa-mir-513b	609	AUUUAUGUGAACUAAAAUAUAAAU	-0.8280012400452205	0.9160292166666663	0.3295453816638718	0.5094303588450726	premiRNA
hsa-mir-153-2	1057	GCAGCUAGUAAUAUGAGCCCAGUUGC	-0.8305842344302343	0.915336883333333	0.19615944485406955	0.4083140897183181	premiRNA
hsa-mir-7850	750	CUGGGUCCUCUGUGCAGGGUCUUACCCAG	-0.8325455442254209	0.9148111833333333	0.11588001970482299	0.25739566926021	premiRNA
hsa-mir-4778	517	AAGAGGUAAGAAGAAGUGAAGCCCUCUU	-0.8356177778935665	0.9139877166666667	0.03536201553993896	0.44629335258831854	premiRNA
hsa-mir-4440	1585	UGGCUUGCACCGUGACUCCCUCUCACCAAGCAAGUGUC	-0.8368620176057547	0.9136542166666656	0.04458064407123244	0.14111736829174779	premiRNA
hsa-mir-4775	14	CUCUUGAUAGCAGACAU	-0.8393082140214071	0.9129985500000005	0.15044807250052275	0.4033082090618909	premiRNA
hsa-mir-623	828	GGGUUGCAUCCUAAGCUGUGCUGGAGCUUCCC	-0.8396514525626988	0.9129065500000006	0.0363382802788447	0.4184818163915553	premiRNA
hsa-mir-548f-4	1297	UUUUGCCAUUAAAAGUAAUGACAAAA	-0.8406308016614958	0.9126440500000003	0.0337009855286626	0.24896457900652366	premiRNA
hsa-mir-5688	2042	AUUAUGUUUUGGACAUAGAAACAUAAC	-0.8411357105302084	0.9125087166666669	0.08532062928432227	0.49651013149215334	premiRNA
hsa-mir-651	368	CUUUUGUUCAAAUAAAAAUGCAAAAG	-0.8416023781483953	0.9123836333333338	0.19233731613675634	0.2992981549797435	premiRNA
hsa-mir-3191	1918	UCCACACUGACAAGGGCCGUGGGG	-0.8430987613904619	0.91198255	0.11237919602716762	0.16962788785746985	premiRNA
hsa-mir-144	169	UGUAAGUUUGCGAUGAGACACUACA	-0.8436689601990925	0.911829716666667	0.3012646912569525	0.4764706312132749	premiRNA
hsa-mir-3934	200	GGCAGGAGGCAGUGAAGUAACUUGC	-0.8477648157633906	0.9107318833333332	0.05415231207194146	0.4522187100620341	premiRNA
hsa-mir-208a	248	UUAUACCUGAUGCUCACGUAUAA	-0.8504870953535659	0.9100022166666667	0.042176532164558383	0.16450510860638728	premiRNA
hsa-mir-4251	203	AGUGGCCAAUUCCU	-0.8507911599309074	0.9099207166666664	0.16081676940509373	0.27363382153768073	premiRNA
hsa-mir-302d	1260	CUUGCUGUGACAUGACAAAAAUAAG	-0.852901579512691	0.9093550500000003	0.19329448159903045	0.27003111832633614	premiRNA
hsa-mir-5692a-2_5692a-1	220	GUGUACCUCAUGUGUGUACAC	-0.8533865904949552	0.9092250499999993	0.25012650953868165	0.2658041893985532	premiRNA
hsa-mir-4709	1638	CCAAUGGUAUCCAGUGAUUCGUUGA	-0.8539163717217293	0.9090830500000001	0.17482540807393324	0.2192282292742229	premiRNA
hsa-mir-92a-2	1030	AUUACUUGUGUUCUAUAUAAAGUAUU	-0.8554886156558933	0.9086616333333328	0.2767522999051003	0.3024806640396914	premiRNA
hsa-mir-377	813	GAAUUCGCUUUAUUUAUGUUGAAUC	-0.856270540412547	0.9084520500000005	0.2134883409354972	0.49347195182431725	premiRNA
hsa-mir-542	1414	CACGAGAUACCAGUGUGCACUUGUG	-0.8575931280526382	0.9080975499999996	0.19023702458028266	0.26638250302732414	premiRNA
hsa-mir-1269a	49	CCAAGUCUGACCACCUGAGGAAUGCCUGG	-0.8578853782598976	0.9080192166666663	0.20186592025095884	0.3084318071180824	premiRNA
hsa-mir-4666a	1873	UAUGCCUACAAAAUCCCUCCAGACUGGCAUA	-0.8584052105434474	0.9078798833333334	0.19794724774105277	0.34458688020393935	premiRNA
hsa-mir-3653	1034	CUUCCUGAGCACGCUCAUGAUGAGCAAACUGAGCCUCUAAG	-0.8589772747789315	0.9077265500000008	0.08989165814114183	0.1784120056242623	premiRNA
hsa-mir-331	915	GGAUCCCAGAUCAAACCAGGCCC	-0.8594865363103097	0.9075900499999996	0.04662385422893554	0.1919641411365554	premiRNA
hsa-mir-1297	579	AGAAUUACUUAUCUGAGCCAAAGUAAUUCA	-0.8599398350360379	0.9074685499999996	0.04320516614160518	0.5628684452314038	premiRNA
hsa-mir-5696	1676	UGCCUACUACUGAUGACAUACAAUGUAAGUGCUCAUUUAGGCG	-0.8611469527538091	0.907145	0.05336143629469764	0.1045749564634423	premiRNA
hsa-mir-3200	92	AGGUUUGUGUCCAAUACAGUCCACACCU	-0.8611955782138243	0.907131966666667	0.02926378271014733	0.10401333937995967	premiRNA
hsa-mir-4514	246	GAAACAUCUUUUAC	-0.8619947892593396	0.9069177499999995	0.22269235135065163	0.39320145200089085	premiRNA
hsa-mir-5007	329	UGGUUUGACACAGAGCUAAAUCA	-0.8657736466201007	0.9059048833333332	0.07140053572656495	0.2602380777068407	premiRNA
hsa-mir-3688-2	199	CAUAUGUGUAACAGACAUACAUACAUACAUAUG	-0.8662633211694949	0.9057736333333342	0.10169415851043823	0.10430571792338882	premiRNA
hsa-mir-146b	565	GGCUGUGAGCUCUAGCAAUGCCC	-0.866662833420907	0.9056665500000012	0.20144764298443546	0.4145723964776215	premiRNA
hsa-mir-6879	435	GGGAGAGGGGCCCAGCUGACCCUCCUGUC	-0.8672156215789011	0.9055183833333326	0.11027052255815763	0.13270874094787624	premiRNA
hsa-mir-548al	1625	UGUUUUUGCCAUUAAAAAUAAUGGCAUUAAAAGUAAUGGCAAAAACG	-0.8713189388506154	0.9044185499999996	0.14637111015323906	0.24986060584206454	premiRNA
hsa-mir-6133	403	UUCUGCUGAAGACUGGUCUCUUCAUGUGUGAG	-0.871506725154	0.9043682166666672	0.28931571466046746	0.3902841747626637	premiRNA
hsa-mir-769	300	UGAGCUGUGAUGUUGCUCUCGAGCUGG	-0.8715975092609428	0.904343883333332	0.21880332973775043	0.4404046689248514	premiRNA
hsa-mir-4774	1046	UAAUAACUGACAAACAGACAAUUG	-0.8725289790704608	0.9040942166666662	0.2900452004112549	0.3718699519724551	premiRNA
hsa-mir-6769b	860	AAGUGCCGUCCUCAUGAGCCCCU	-0.873035131557073	0.9039585500000005	0.09574215316127602	0.2877608744353741	premiRNA
hsa-mir-6508	342	CCCACCCUGAGUUUUGGUGGG	-0.8731688204816731	0.9039227166666665	0.1779781906589002	0.26443896702209774	premiRNA
hsa-mir-1270	792	GUGUUGGGUAUAAGUAACA	-0.8765607883127409	0.9030135499999995	0.08915386363646846	0.2778111560335472	premiRNA
hsa-mir-125b-1	743	UUGUGAUGUUUACCGUUUAAAUCCACGG	-0.8784756489792419	0.9025002999999998	0.3025463746622427	0.3701755312521972	premiRNA
hsa-mir-4498	787	GCUGCAGAUCUUUGUCUAAGCAGC	-0.8785064285223467	0.9024920499999999	0.32992313935971646	0.4251020209852224	premiRNA
hsa-mir-4475	1749	AAUGACUCAUAGUCAA	-0.8804819155616297	0.9019625500000004	0.4811111092175044	0.5211988278968099	premiRNA
hsa-mir-497	453	UUUGUACGGCACUGUGGCCACGUCCAAA	-0.8835897167018102	0.9011295499999997	0.23159194401368216	0.2963143381383792	premiRNA
hsa-mir-6750	205	GCUGCUGCCCCAGAGGCCCAGCAGGUGUCCAGAAC	-0.8843792897085732	0.9009179166666662	0.20390125677317764	0.22417440499195193	premiRNA
hsa-mir-6128	1438	CAUGAUUUGGAAAAAUUACUG	-0.8881301656665072	0.899912550000001	0.02805247380565686	0.1269929943429141	premiRNA
hsa-mir-6779	1208	GUUUGGCAGGACAGUUUCCAAGC	-0.8928870041463729	0.8986375500000007	0.13012486576629895	0.21390791907510762	premiRNA
hsa-mir-199b	1210	CUGUUCAGGACUCCCAAAUUGUACAG	-0.8930667069333935	0.898589383333333	0.01422805814280815	0.09474404219014942	premiRNA
hsa-mir-637	410	CACUGCAGUUACCCUCCCCUCGGCGUUACUGAGCACUG	-0.8933011289081508	0.8985265500000003	0.040891030613268965	0.15656852831611281	premiRNA
hsa-mir-124-2	1984	CUUGAUUUAAUGUCAUACAAUUAAG	-0.8949961801102605	0.8980722166666659	0.17236547767910218	0.3956643856087733	premiRNA
hsa-mir-4786	1988	UGCACCACUCUCCCUGUGAUGAGGUGAA	-0.8958766615857442	0.8978362166666672	0.12022309147638292	0.20819060253079372	premiRNA
hsa-mir-378d-2	1001	AAAACUUUCAUCCAAGUCAUU	-0.9023257531274352	0.8961076333333331	0.14101741837435464	0.15958982589731055	premiRNA
hsa-mir-581	1078	CAGUGCUUUUAGAAAAUUUGUGUG	-0.903840168829095	0.8957017166666669	0.07218188717103721	0.24481412795556404	premiRNA
hsa-mir-126	1761	ACGCGCUGUGACACUUCAAACUCGU	-0.9043276670471615	0.8955710500000004	0.08209334058594904	0.14288066580230901	premiRNA
hsa-mir-6126	1694	GAGACACUC	-0.9094924121992869	0.8941867166666668	0.11467252230880938	0.3744357321404812	premiRNA
hsa-mir-4302	17	CGAGGUGG	-0.9102645745554043	0.8939797500000001	0.45993996456559627	0.6687348305990409	premiRNA
hsa-mir-4300	230	AUCAGCAGAGACAUGAGGUGAUCAAAAACCUUUUUUCAAAGCAGUGGG	-0.910821528833369	0.8938304666666662	0.021525667607507133	0.16000632738457934	premiRNA
hsa-mir-4738	469	UUCAUAGGGAAGCCUUUCCAUGAA	-0.9117875090397023	0.8935715500000002	0.1714660853228516	0.21283138956037556	premiRNA
hsa-mir-335	1582	AAAAUGUUUGUCAUAAACCGUUUU	-0.9141733899870569	0.8929320499999994	0.24702659210537634	0.3343708867676368	premiRNA
hsa-mir-6730	853	CAGAGCUGCAGCUGCUCCACCCUG	-0.9148676396815333	0.892745966666667	0.19731439070138546	0.3084432272628601	premiRNA
hsa-mir-3168	1429	AGACAGCCUGAGUUGGAGGCUCAUCUUCACUUCUUGCUGUGU	-0.9166879853873887	0.8922580500000006	0.21827270184257727	0.3627169470541381	premiRNA
hsa-let-7d	602	AUAGUUUUAGGGCAGGGAUUUUGCCCACAAGGAGGUAACUAU	-0.9171748617965031	0.8921275500000009	0.13857905702603643	0.24045420752112803	premiRNA
hsa-mir-6760	1551	CAGAGUGGGCUCACCUCUCGCCCACACUG	-0.9172768384645671	0.8921002166666678	0.065316648596145	0.1294009113210804	premiRNA
hsa-mir-4766	1983	GUGUUUAUUUUUUACUAAAUAG	-0.918120011402964	0.8918742166666664	0.03478151286722421	0.12590360780747964	premiRNA
hsa-mir-6815	252	GUCAUUUCCCAUCACUAAUGGC	-0.920148974012086	0.8913303833333336	0.13722481795817176	0.2535724505868756	premiRNA
hsa-mir-5694	1107	UCAGCCCCAUAUGUAUCUGAAGGCUGA	-0.9202770666561224	0.8912960499999993	0.09378210106047259	0.5805171169604619	premiRNA
hsa-mir-548ap	1312	CUUUGUCAUUAAAACCAAUAACAAAA	-0.9204819527056796	0.8912411333333328	0.20259306039320368	0.31202294114740914	premiRNA
hsa-mir-154	553	CCUUCGCUUUAUUUGUGACGAAUC	-0.9218085821039548	0.8908855499999989	0.16554593724537275	0.2784915983177578	premiRNA
hsa-mir-4770	1128	CUAUCCUUCCCUUGGAAAAUGAUCUGAG	-0.9247559565346124	0.8900955499999998	0.10348185670102304	0.21729098260587612	premiRNA
hsa-mir-6130	494	UAUAUACUGAUGUAAUUUUCCUUGGAUUUAUAUGCAGUACUGAG	-0.9307346496044029	0.8884930499999998	0.07921888608937779	0.2374833956264765	premiRNA
hsa-mir-3978	1538	GUGGAGCCAAAAUUAGAAGGGCCAAAAUUCUACCUGGCCCACUACCACAG	-0.9317575253298093	0.8882188833333338	0.14462400435036377	0.209004551556197	premiRNA
hsa-mir-4771-2_4771-1	763	UGCUUCAGUUUCACUCCAAGCA	-0.9317771123117887	0.8882136333333328	0.07529386266065345	0.12315866150158203	premiRNA
hsa-mir-5100	738	UGGAGCUAGACCACAUGGGUUCA	-0.9320326757909007	0.8881451333333334	0.032178372502315984	0.30825144839909063	premiRNA
hsa-mir-484	578	CGAUAAACCCCUAAAUAGGGACUUUCCCG	-0.9338194438133699	0.8876662166666668	0.10184363026361844	0.3878373862423553	premiRNA
hsa-mir-1245b	1434	UAAAGAGUAUUCAACAUC	-0.9348224216523283	0.8873973833333331	0.13540627528098806	0.30249645617195914	premiRNA
hsa-mir-548h-5	1769	UGUCAUUACUUUUAACUGUA	-0.9350263749884584	0.8873427166666664	0.14070154796975276	0.36293505871645104	premiRNA
hsa-mir-6733	313	CAGAGUUCCCUUCUUGUGAGCUCAG	-0.9357492278947119	0.8871489666666665	0.29876205616616897	0.3962916651852416	premiRNA
hsa-mir-450a-2	1474	UAAUAUGUAAUAUAAAUGUAUUG	-0.9376385943941948	0.8866425500000007	0.06458209600764674	0.2632472269993149	premiRNA
hsa-mir-6081	847	CCCGUAGGACACCGAGGCUUAUGAAUAGGA	-0.9409826829359872	0.8857462166666673	0.17460345796897264	0.3134528717730187	premiRNA
hsa-mir-4472-2	30	UUUUUGUUUUUGAGACAGAGU	-0.9432202624483801	0.8851464666666669	0.22136091954050058	0.5260081996560182	premiRNA
hsa-mir-6861	1528	UCCAGGGCUCCUGACACCUGGA	-0.9434326102053556	0.8850895500000006	0.17711322277921063	0.28119888770704443	premiRNA
hsa-mir-6796	1137	CUGGCUGGUCCAGCCCCUCAGAAG	-0.9436900391113263	0.8850205500000001	0.17018456331630497	0.42740503991745793	premiRNA
hsa-mir-378d-1	1680	UUGUUGUUAUUACU	-0.9448792487312943	0.8847017999999996	0.29947950715627564	0.43901604261066646	premiRNA
hsa-mir-1324	1389	GUCCUGCCCUCACUGGGAACCCCCUUCCCUCUGGGUACCAG	-0.9480035278086886	0.8838643833333334	0.08189063002182537	0.1583378781000098	premiRNA
hsa-mir-3144	1945	AUAUAGAUAUCAGCUACCUAUAU	-0.9497169223748714	0.8834051333333323	0.09788085698671833	0.1796534518428117	premiRNA
hsa-mir-708	249	GCUGGGGGUAAAUGACUUGCACAUGAACACAAC	-0.9508467492399528	0.8831023000000003	0.06543671111979064	0.26122053673265755	premiRNA
hsa-mir-1183	1689	AGGAGUUCACU	-0.9520390679046801	0.8827827166666662	0.1949907995545872	0.2982147986826613	premiRNA
hsa-mir-3165	1160	CUCAACUCUUGGUCCUCUGAG	-0.9554714533175978	0.8818627166666673	0.125332653415757	0.21568795733200052	premiRNA
hsa-mir-4536-1	1652	ACGAUAUAUAUACUGCCCUGCUUUUAUACAUACAUACAUACAUACCUAUAUCGU	-0.9560043435891329	0.881719883333334	0.11057415337246976	0.21507456218796217	premiRNA
hsa-mir-2276	690	CAGACGGCUUUCUCUCCGAAUGUCUG	-0.9584349947810009	0.8810683833333339	0.11705210967068404	0.147121157410192	premiRNA
hsa-mir-3674	67	GGCCGUUUGAGAUGUCC	-0.9624543678442514	0.8799910499999998	0.07402645687244418	0.251879614336845	premiRNA
hsa-mir-4277	1618	ACACUGGGCUGCCCCCACUGCCCAGUGC	-0.9632976029635362	0.8797650333333337	0.08448356336183883	0.1411219444241358	premiRNA
hsa-mir-548a-1	1219	UUUGCCAUUAAAAGUAACGACAAA	-0.9654626795521726	0.879184716666666	0.17145834337650828	0.32768223570950145	premiRNA
hsa-mir-6893	1465	AGGGUGGAGCCCACUGUGGCUCCUGACUCAGCCCU	-0.9666189332977044	0.878874799999999	0.046688308657138085	0.3433703724512931	premiRNA
hsa-mir-570	263	UUUCCCAUUAUUUUAAUUGCGAA	-0.9746227959420094	0.8767294833333334	0.1712740430751375	0.3899722664542255	premiRNA
hsa-mir-523	1971	UUUCUGUUGUCUGAAAGAAAAGAAC	-0.9760921926755738	0.8763356333333334	0.027861515071973073	0.15586594426582853	premiRNA
hsa-mir-6793	1259	GGGUGAUACACAAGCCUGACCCUCCC	-0.9761988329107719	0.8763070500000012	0.06729562316237304	0.19247663293901027	premiRNA
hsa-mir-578	1228	GAAGCUCCUAUAGCUCCUGUAGCUUC	-0.9784087419248189	0.8757147166666671	0.12467239411274948	0.26420348065449056	premiRNA
hsa-mir-1976	1461	GGGUCCUAAGGUGUGUCCUC	-0.9788272193492604	0.8756025499999994	0.06154606536091385	0.26786243163654655	premiRNA
hsa-mir-548az	440	UUUUGCUGUUACUUUUAAUGGCAAAA	-0.9816141670704043	0.8748555499999995	0.23176957465755899	0.4738409520642803	premiRNA
hsa-mir-15b	999	UUUACAUGCUACAGUCAAGAUGCGAA	-0.9819592710385502	0.8747630499999998	0.20156378901574973	0.3419554930791652	premiRNA
hsa-mir-6499	1771	UGCAGUUCUGUUGGGUGACAGCA	-0.9824710198057286	0.8746258833333336	0.10774684759653673	0.2837141369383543	premiRNA
hsa-mir-6854	1802	UGCUGAUGUCAUCAGUCAUAACUUCUGCG	-0.9827399521773017	0.8745538000000005	0.2947573159425222	0.3629992118470945	premiRNA
hsa-mir-548av	621	AUUUGCCAUCACCUUUACCUUUAAUGGCAAAA	-0.9849756662628377	0.8739545500000006	0.0752346458072042	0.1711115355223923	premiRNA
hsa-mir-4304	646	GGCAUCCCCAUUGCU	-0.9870624571044619	0.8733952166666672	0.34371470683529304	0.37457909262459393	premiRNA
hsa-mir-9-3	78	GUAUGAGUGCCACAGAGCCGUCAUAA	-0.9901304624717401	0.8725728833333329	0.34260351987616217	0.3697765604751751	premiRNA
hsa-mir-6767	1866	AUGGAGAACGCCCCCACCAGUUCCCAC	-0.9923167427456214	0.8719868833333333	0.42952441689818827	0.6856059919801676	premiRNA
hsa-mir-6763	493	GGAGCAGACAGACCCAACCUCAUGCUCC	-0.9933532982679645	0.8717090500000003	0.11932003276443859	0.20022984469927002	premiRNA
hsa-mir-379	1267	CGUAGGCGUUAUGAUUUCUGACCUAUG	-0.9935872849764614	0.8716463333333326	0.2704718981565807	0.554467181561322	premiRNA
hsa-mir-9500	167	CCACAUAGGAGGGACAGCGGCCUUUCCAACAGG	-0.9938358220144199	0.8715797166666667	0.13133065041273623	0.19343577490791145	premiRNA
hsa-mir-410	1513	AGUUCGCUUUUAUUAAUGACGAAUA	-0.9938389310591788	0.8715788833333331	0.08939511763788585	0.22323567482954135	premiRNA
hsa-mir-4662b	356	CUUUAGGCAUUCAGAAUAGCUAAAG	-0.9943550324890195	0.87144055	0.1515154807174196	0.22533638889589197	premiRNA
hsa-mir-4661	1037	CCUGACAGACAGCCUGAUAGACAGG	-0.9982547073290801	0.8703953000000002	0.2409716452423901	0.25969700347778324	premiRNA
hsa-mir-1537	1642	UUUUCUGUCCUGUCCACACAGAAAA	-0.9995338927043489	0.8700524333333325	0.13518143973994667	0.14622841854587523	premiRNA
hsa-mir-4509-1_4509-3_4509-2	801	UUUUCCCUUUCUCUUGCCCUGAAA	-0.9999276843134013	0.8699468833333341	0.09098764312773382	0.275638078592355	premiRNA
hsa-mir-190a	832	UAGGUUGUUAUUUAAUCCAACU	-1.0007494048429664	0.869726633333333	0.16470498877118367	0.17537563075636528	premiRNA
hsa-mir-874	1265	GUAAGAGAGACUCUCGCUUCCUGC	-1.0031119679546296	0.8690933833333337	0.09904690671211296	0.24216554238831453	premiRNA
hsa-mir-3944	1778	CGAGAAGCGCCUGCGUCUCCCAUUUUCG	-1.0043176555118114	0.8687702166666676	0.07239063706478335	0.09225971670821478	premiRNA
hsa-mir-4305	1893	CUGGGUUCUUAGAGGCCUAAUCCUCUACAAACUCAGUUU	-1.0054145265024659	0.8684762166666667	0.13656788989231802	0.20542068542167616	premiRNA
hsa-mir-216a	1011	GUGAGAUGUUCAUACAAUCCCUCAC	-1.0056564101846457	0.8684113833333331	0.2051044451943438	0.2619080550860198	premiRNA
hsa-mir-1245a	1408	AUCUGAUGUUGAAUACUCUUUAAGU	-1.005950836723237	0.8683324666666662	0.4947069804681259	0.5001356782700243	premiRNA
hsa-mir-4800	1064	GAAGGAAGGCAAGGCUGUCUGUCCAUC	-1.0068975408520728	0.8680787166666661	0.22309058593604852	0.2873895931381041	premiRNA
hsa-mir-573	1026	UCAGGAUCUACUCAUGUCGUCUUUGG	-1.009006405911479	0.8675134666666663	0.11363829724530002	0.19079831105042683	premiRNA
hsa-mir-2054	1258	UAUUCUCUAU	-1.0092274589937795	0.867454216666666	0.21773881565898573	0.24383197766419382	premiRNA
hsa-mir-1321	309	CCUGUUUUACAAAUAAGGAAAUAAACUCAGG	-1.0093956583151913	0.8674091333333328	0.4958174973977992	0.5116228220978538	premiRNA
hsa-mir-4719	1457	GUGAUUACAUUAAAACUUAAAAUUUCAC	-1.011581005875643	0.8668233833333338	0.14770963741446264	0.23890484887740387	premiRNA
hsa-mir-520e	715	GUUUCUGUUGUCUGAAAGGAAAGAAAG	-1.011820402322016	0.8667592166666669	0.11522975314552945	0.317827587184587	premiRNA
hsa-mir-765	837	AAGCCCUACGAGAAACUGGGGUUUCUGGA	-1.0129318858230318	0.8664612999999998	0.07149356923818252	0.09362143335392722	premiRNA
hsa-mir-4273	346	CAGUAAGCCUUGACUUAUGGCUAAAUGCUUC	-1.0153575625432862	0.8658111333333333	0.10223001609511619	0.35030775869608705	premiRNA
hsa-mir-4756	720	CUGCUGCCGAUUCUGCACCAG	-1.016489254835227	0.8655078000000002	0.10254585675775156	0.3047088784087593	premiRNA
hsa-mir-325	664	GUGUUUGUGACAUAAUUUGU	-1.0166583868700658	0.865462466666667	0.17573550575175018	0.22117549057456318	premiRNA
hsa-mir-492	585	UCUUGGUGCCACCAUUGAGAACGCCAGGA	-1.020211714124081	0.8645100499999993	0.10631786357342658	0.14127207088149538	premiRNA
hsa-mir-185	948	UCCUGAUGGUCCCCUCCCCAGGG	-1.0224141614307014	0.8639197166666671	0.0170125747735519	0.26593757738244184	premiRNA
hsa-mir-4687	1809	CCCAAACUUGGAGCACUUGACCUUUGGC	-1.023943935813473	0.8635096833333323	0.1882184180442295	0.249010285426509	premiRNA
hsa-mir-569	1249	AACAACAGCAUCAGAAGCAACAUCAGCUUUAGUU	-1.0257955585095915	0.8630133833333336	0.08158558469524105	0.18971808034388474	premiRNA
hsa-mir-4444-1_4444-2	868	CGGUCCCAUAUUGAACUCG	-1.0293709599813843	0.8620550500000004	0.2791049646739711	0.36675497421347764	premiRNA
hsa-mir-7160	1418	UGUGCCCCGUACCGGACAGG	-1.0304056500768772	0.8617777166666661	0.1739786119499662	0.21054496035895517	premiRNA
hsa-mir-16-1	325	UUGGCGUUAAGAUUCUAAAAUUAUCUCCAG	-1.0328496701612042	0.8611226333333329	0.05200898949431882	0.10141833507050403	premiRNA
hsa-mir-4743	24	GGAGGCAUGAAUGAGCCAUCUUUCCAAUGCCUUUC	-1.0333231776778575	0.860995716666667	0.1578209656747595	0.22085342224731871	premiRNA
hsa-mir-6795	1523	AGGCUGUCUUCAUUCCCUCUUGACCACCC	-1.0344312412296388	0.8606987166666666	0.09099640724472666	0.12385606774044763	premiRNA
hsa-mir-3606	1623	UUUUAAUUUUUUUAAAA	-1.0344645080085504	0.8606898	0.1296270026454522	0.2196019310615557	premiRNA
hsa-mir-558	780	CUCUAGACUCUAUUAUAGUUUCCUGAG	-1.0344697933846365	0.860688383333334	0.08306635924066984	0.1876509772472347	premiRNA
hsa-mir-4693	1830	GUCACAAAUUCAAAUAAAGUGAG	-1.0355281122202908	0.8604047166666664	0.1294155077056922	0.1637165327972523	premiRNA
hsa-mir-3977	64	CUUAAGUGGUUCGGGUAAAUCACUUUAA	-1.0400778883192696	0.8591852166666657	0.0064590133828476975	0.11590216438266583	premiRNA
hsa-mir-6771	1853	CCAGGCCACAUAAUGAGCCAAA	-1.0411501978563285	0.8588977999999999	0.18975643663485617	0.2595333904451817	premiRNA
hsa-mir-3662	107	UCUCAAUCCAUUCAUAUUGAAA	-1.0415335430749972	0.8587950500000007	0.16796829467402788	0.21023337728459573	premiRNA
hsa-mir-3925	714	GAGCCUGUCACAUCUCCAGACUC	-1.0429086735714974	0.8584264666666671	0.20834773406796722	0.22037841558071505	premiRNA
hsa-mir-4274	1055	GCCGGGGCCUGGCGCUCCUCUACCUUGUCAGGUGACCCAGC	-1.0490683130462086	0.8567754666666669	0.16083391566338237	0.2631327344024457	premiRNA
hsa-mir-6734	1081	AGAAGCCCAGGUUCUGAAUCCCCU	-1.0517933907766726	0.8560450499999988	0.17085092060782472	0.26112980508810696	premiRNA
hsa-mir-4446	106	CUUGGCUUCAAUUUACUCCCAGG	-1.0595181233825979	0.8539745499999997	0.29964867114984095	0.444942642446623	premiRNA
hsa-mir-4791	698	AAAUAAGCUCCAUAUCAAUGAGAAUUUCAAUGGGAUUAUGUG	-1.0610832165138144	0.8535550500000001	0.2172282122111617	0.33938707614151165	premiRNA
hsa-mir-6862-2_6862-1	959	GAGACUUUGUGAUUUGUCUCCAAAGCCUC	-1.0612834389962356	0.8535013833333333	0.15948603284802917	0.3871490868918844	premiRNA
hsa-mir-4705	1825	CUGUGAUAACAACUCAG	-1.0613375363750222	0.8534868833333343	0.23299703302109365	0.6259733562640406	premiRNA
hsa-mir-3916	465	UCAGGUGAAUGUGUCUGG	-1.0625245696636603	0.8531687166666669	0.16369608161535285	0.22739603454123078	premiRNA
hsa-mir-1269b	1875	CUGGCUUCUCUGGUUCUCCAGCUUACAG	-1.063722173704474	0.8528477166666667	0.26937063359019736	0.40383998817507116	premiRNA
hsa-mir-600	1815	CAGGCAGUGGAGUUACUU	-1.0695345328797092	0.8512897999999994	0.22160205581359219	0.33732970858622613	premiRNA
hsa-mir-4422	1177	CCCACCAUGUACCAGUGGG	-1.070384856621045	0.8510618833333327	0.08212196802372708	0.3638541578589465	premiRNA
hsa-mir-128-1	1308	CUGAGAGGUUUACAUUUCUC	-1.0717418302961546	0.8506981666666666	0.05392394195562522	0.3672119159506045	premiRNA
hsa-mir-548h-3	148	UGUCAUUGAAAGUAAUAGCA	-1.0719201029225842	0.850650383333333	0.08066902053734448	0.20688960446276025	premiRNA
hsa-mir-3128	1075	UCAUUUUCCUUAAAAAAUGA	-1.0731239250529159	0.8503277166666656	0.0678365913851121	0.23397978035084743	premiRNA
hsa-mir-3186	742	GUGGCUUCAACCAAGUUCAAAGUCAC	-1.078684762507217	0.8488372166666664	0.1958123974999656	0.3931637355270502	premiRNA
hsa-mir-935	2067	CUCGGCCAUCCUCCGUCUGCCCAG	-1.0787699503335875	0.8488143833333334	0.41507347365680847	0.42248505873353026	premiRNA
hsa-mir-302c	431	CCUGCUGUGUGAAACAAAAGUAAG	-1.0804901847982362	0.8483532999999994	0.21930118692121692	0.23802435289993903	premiRNA
hsa-mir-1295b	1537	UAAUCACAGGCCACAUUUCUGAAUA	-1.0822228554419098	0.8478888833333341	0.0656303603469308	0.20453087208691997	premiRNA
hsa-mir-1182	306	AUUCUGGAGUCCAUCUAGAG	-1.083243617016885	0.8476152833333336	0.2642233772352598	0.4287418861618321	premiRNA
hsa-mir-6820	1995	GUCACCAGCCCUCAUGUACUUGUGAC	-1.0866874437145155	0.8466922166666672	0.04954569317903296	0.34464852303230653	premiRNA
hsa-mir-1200	1876	CCUCAAUCACUUGCCAGAGAGAUUGG	-1.086972854023305	0.8466157166666678	0.04866929315218445	0.31118172352958323	premiRNA
hsa-mir-451a	2036	UGAGUUUA	-1.087182092735528	0.8465596333333334	0.21178787331986584	0.2751736431995313	premiRNA
hsa-mir-2392	1188	UCCUCAGACCAGGUGGCUCCCGAGCCACCCCAGGCUGUAGG	-1.0948552151984714	0.844502966666667	0.10970758112920127	0.15231920808408175	premiRNA
hsa-mir-4317	72	GUUUAUUUUGUAGC	-1.0950451778331898	0.8444520500000005	0.17934637278847188	0.23388452037037544	premiRNA
hsa-mir-320c-1	1903	UCUUCCCAGAGUCAGGAAAA	-1.096403830392472	0.8440878833333336	0.1254381372052094	0.21384464792655097	premiRNA
hsa-mir-3666	1612	CGACUCCGUGGCAGAGUUCA	-1.0969050084074772	0.8439535499999996	0.28260993850577254	0.4877249591738871	premiRNA
hsa-mir-3132	1383	AGGACGGUGCGCCUUGUUUCCC	-1.1000563361742672	0.8431088833333332	0.2272238984665836	0.32494293346776115	premiRNA
hsa-mir-23c	1851	UGAGUGGCAUAAUCAGAGUACAAUUUGAGUCAUGCCCAUACAUCA	-1.1004269343094315	0.8430095499999997	0.16416662491479142	0.3086599775533835	premiRNA
hsa-mir-6798	1658	CUUGGGCCCAUUCCUUUCCUUACCCUAC	-1.1029785273423884	0.8423256333333331	0.061446266486552936	0.3200598602824103	premiRNA
hsa-mir-6747	1022	AGAACAUUCGUUCACUUUCCU	-1.1038064659614648	0.8421037166666666	0.10566448357403661	0.386979580569404	premiRNA
hsa-mir-7113	1027	GAGGCCUCUUGCCAUGGCCUCC	-1.104869448364251	0.8418188000000004	0.15930034207887753	0.36911267846514817	premiRNA
hsa-mir-378a	778	GUGUGUUACCUAGAAAUAGCACU	-1.1052938329737292	0.8417050500000004	0.0853218810638128	0.15758095098819672	premiRNA
hsa-mir-6729	1862	CUGAGCGGCUCCAUCCCCCGGCCUGCUCAU	-1.1061957668580487	0.8414633000000004	0.08952458021503011	0.15130279054755383	premiRNA
hsa-mir-205	935	AGUCUGUCUCAUACCCAACCAGAUU	-1.1065828429304334	0.8413595499999994	0.3321296959093499	0.38386836171827976	premiRNA
hsa-mir-6883	821	GGAUGUGUUGACCCCUGAAGUGGUUCUGAUGACCUUUCC	-1.108371165475278	0.8408802166666671	0.14128411448811415	0.18729988082927762	premiRNA
hsa-mir-4704	1246	GUGAUUGUCUUCCUCACUCAAUCAG	-1.1096241105127844	0.8405443833333338	0.2880856850336685	0.3851314248727912	premiRNA
hsa-mir-938	1906	CAGUGCACCUUCAUGAACCG	-1.1119487432784025	0.8399213000000003	0.19345905730581428	0.32302695860260605	premiRNA
hsa-mir-8057	1734	GGACUUGCGGUUCA	-1.1119894717647365	0.8399103833333328	0.13358093998951176	0.2879149932018216	premiRNA
hsa-mir-3182	1381	AGUCCGUGCAUCCGCCCUUCGAUGCUUGGGUU	-1.112711702862036	0.8397168000000003	0.06566947427741524	0.17865983266347402	premiRNA
hsa-mir-4727	1256	CAGUGGCAGAUUUUCCCAUAG	-1.1155045577682179	0.8389682166666675	0.250307360962706	0.2760249063425106	premiRNA
hsa-mir-4439	528	GCAUUUUAUCUAAGAUACACACAAAGCAAAUGC	-1.1160865709469325	0.838812216666667	0.17325289376959002	0.30690281728371205	premiRNA
hsa-mir-1243	1578	AGUGAAAUAAAGGUCCAUCUCCUGCCUAUUUAUUACUUUGCU	-1.1174570378762967	0.8384448833333332	0.3182285998000559	0.4223997746804526	premiRNA
hsa-mir-1255a	1294	GAUUUUUUAGAUUCUAAAGAAAC	-1.1180580162280316	0.8382838000000005	0.20346187660651197	0.21862941298222	premiRNA
hsa-mir-103b-2	1784	UGCUUGACCUGAAUGCUACAAGGCA	-1.1213309076448648	0.8374065500000002	0.12869109335356327	0.15276411035939425	premiRNA
hsa-mir-3911	943	GCAGAGAAGACAGUGAGCUUGCCAGUUCUGGUUUCCAACACUUCCUUUCCUGCG	-1.1227399267292286	0.8370288833333331	0.14500642081729023	0.2822847412383594	premiRNA
hsa-mir-6780b	1806	GGAAGACACAUGAGCAGUGCCUCCACUUCACGCCUCUCCC	-1.12544852652247	0.8363028833333329	0.13961829319653393	0.4354753945841632	premiRNA
hsa-mir-8081	1902	CUAUGGCCCCCCUCCUCUCUGAAAGCAAGGCCACUUG	-1.1270422228654615	0.8358757166666665	0.1251458916019266	0.3829836018764687	premiRNA
hsa-mir-378c	1860	GUGGAGUCGGGUCAGACUUCAA	-1.1310230437737052	0.8348087166666674	0.10752550142799626	0.4504014044079037	premiRNA
hsa-mir-4258	1324	UGGAGGCUGACCUCUUACUUUCGGUCGGUCUUCUU	-1.1311530018445963	0.8347738833333332	0.17067816426722077	0.2794783578781536	premiRNA
hsa-mir-4645	509	UUGUCUCCUCAAGUUGCGACGAGACAG	-1.132846187619847	0.83432005	0.3195780238950345	0.39418175808614947	premiRNA
hsa-mir-3668	1299	AAAUAGUUUCUAUCAAAAUAGUUU	-1.133946167655256	0.8340252166666667	0.03203351031481707	0.17955204244035422	premiRNA
hsa-mir-4290	898	GUCAGUCCCAAUCUGAAUCCCACCAAAAUAGGUGGUAGAGGGUUGC	-1.1364731992346242	0.8333478833333334	0.21937495192100961	0.2542401360814444	premiRNA
hsa-mir-937	713	GGCUGGCCCCCUGCUUCGUGCCCAUCC	-1.139783088284078	0.8324607166666667	0.09432259991019037	0.26523307340157476	premiRNA
hsa-mir-4491	532	CAUUAACGUGGACCAGACAAUAUUAAUG	-1.1400398953810966	0.832391883333333	0.10751829815080237	0.4502526320458057	premiRNA
hsa-mir-8485	456	UGUAUAUAGCAUAUGUGUAUACAUACACACACACACACACACACACACA	-1.1410671237691665	0.8321165499999997	0.09048675320011515	0.27035029248838754	premiRNA
hsa-mir-548o	1073	AUGGUUCCUAUUCUGAUCAAUAAACAUGGUUUGAGCCUAGUUACAAUGAUCUAAAAUUCACGGUCCAA	-1.1471182575818184	0.8304946333333335	0.06605712513384951	0.1747953575594686	premiRNA
hsa-mir-4287	383	UUUUCAGUUCCUGAGAUC	-1.1528989045005222	0.828945216666666	0.3542297901435532	0.5560814632473777	premiRNA
hsa-mir-636	1257	CGCUGCCUGGAAUUAACCCCGCUGUG	-1.1542532043971407	0.8285822166666664	0.10207951175675253	0.35276366231721756	premiRNA
hsa-mir-548ah	379	UUUGCCAAUAAAAGUAAUGACAAA	-1.1567932939644907	0.8279013833333337	0.10736646868889832	0.22637786823583156	premiRNA
hsa-mir-3664	85	GAGUACCUUCCAACACGAGCUCUC	-1.1626746739333538	0.8263249666666669	0.15520834197666167	0.3691746099441552	premiRNA
hsa-mir-7978	1674	CUCAAGUCCUCUAUUUCUUUGAA	-1.1631693229543683	0.8261923833333326	0.21385049096163342	0.33516242895375464	premiRNA
hsa-mir-6814	536	UGCCACCCAGCCCUGCAGAGCCCCUGACUC	-1.1658260017001456	0.8254803000000001	0.1956925834880997	0.3058889583352194	premiRNA
hsa-mir-6872	599	AAGGCCAGGACCCGCUGACCCAU	-1.1663511193597877	0.8253395499999995	0.0955126031712991	0.26546027396979455	premiRNA
hsa-mir-802	1054	UUGUGUCCAUCAUGCAACAA	-1.1679759061503587	0.8249040500000001	0.012109453138450528	0.0869080026144691	premiRNA
hsa-mir-3690-1_3690-2	41	AAAGAGGUGUUUCUACUCCAU	-1.1756838499145976	0.8228380499999991	0.010682632929232137	0.0653445038681994	premiRNA
hsa-mir-611	784	UCCAGACGGAGAUGCGA	-1.1786968251896532	0.822030466666666	0.04752253786642777	0.15231026716340548	premiRNA
hsa-mir-210	268	ACACUGCGCUGCCCCAGACCCACUGU	-1.1846537549461325	0.8204338000000005	0.09170629083190093	0.29915309345418667	premiRNA
hsa-mir-5094	170	ACCUAACACACUGCCUUUUAUGUGGUAGGU	-1.187299241130787	0.8197247166666664	0.14622742515976747	0.2866786413741917	premiRNA
hsa-mir-650	649	GGACGUCACCACCAUGGCC	-1.189261670182084	0.8191987166666674	0.15915081378311857	0.3217100266082131	premiRNA
hsa-mir-1298	1788	GAUGUAUCCAAGUACCCUGUGUUAUUUGGCAAUAAAUACAUC	-1.1951955930073606	0.8176082166666667	0.14986586635641733	0.3348496695554702	premiRNA
hsa-mir-563	1941	CUCUGAUGUAAUUAGGU	-1.1977033485092266	0.8169360500000007	0.14364892423465048	0.5431986273460611	premiRNA
hsa-mir-1468	888	CGCUGAUGUGCAUUCAACUCAUUCUCAGCA	-1.1986111895785918	0.8166927166666659	0.07509012412508215	0.09654667249213524	premiRNA
hsa-mir-4664	2039	CAAGUUAUCACUGAGCGACUUC	-1.2012949170137623	0.8159733833333339	0.034724565617985696	0.18091236637736302	premiRNA
hsa-mir-1288	1492	CUCACCAUAGUGGUGGA	-1.2042261244116814	0.8151877166666672	0.3199249651826269	0.4045668705121776	premiRNA
hsa-mir-1302-1	1470	CCAUACAAUAUUUGG	-1.2044721120329402	0.8151217833333341	0.05284570058986512	0.12108713503995262	premiRNA
hsa-mir-4513	545	CCAUAAGCUGUCUAAAACUUCG	-1.2088856497906173	0.8139388000000007	0.27425355163001663	0.3487663099405954	premiRNA
hsa-mir-4639	1517	UUGAUGUCAGGUUAUCCCCAAGCAUAACCUCAC	-1.21207335338108	0.8130843833333335	0.3609383674786121	0.3726394350478821	premiRNA
hsa-mir-3945	791	AUAUAAAAUGCAAUUA	-1.213361741528832	0.8127390499999994	0.20929163574358378	0.38096321565670704	premiRNA
hsa-mir-4718	685	GCACCUGUUUGUGAC	-1.2146781110794005	0.8123862166666669	0.12282156573620429	0.37959741953433473	premiRNA
hsa-mir-630	470	UAUUUUGUUAUUCUGGUCACAGAAUGACCUAGUA	-1.2160784248384418	0.8120108833333332	0.11493236629151357	0.1608819138731477	premiRNA
hsa-mir-4739	1063	CCCUUGUCUUCCCAGAG	-1.2168805583860316	0.8117958833333319	0.15617990373682272	0.29632763679215596	premiRNA
hsa-mir-4760	1929	AGUUAGAAUUCUUAAGUAUCAAAACUAAAU	-1.2182727886286977	0.8114227166666659	0.10983161813058788	0.1500702804465388	premiRNA
hsa-mir-6801	391	AAAUGAGAGUUAGCCAGGAGCUUUGCAUACUCA	-1.2238211899039668	0.80993555	0.09201280598545523	0.12556921245020494	premiRNA
hsa-mir-3176	635	CACUCCCGGGAUCCCCAGGGAC	-1.2260485095686553	0.8093385500000002	0.247694884289779	0.45113816954726366	premiRNA
hsa-mir-320b-2	1392	AUUUCCCAAAGUUGGGAAAA	-1.2278828459759266	0.8088468833333327	0.48345396291046794	0.5350904375679089	premiRNA
U1A	460	AUUGCACUCC	-1.2280546517892545	0.8088008333333336	0.041977285927674086	0.5669805833333205	Control
hsa-mir-6739	1048	CAAGUAAAAGGAAUUUUCAUUUUCCAGCCCCUAAUUG	-1.2281595509593952	0.8087727166666662	0.05098161622135223	0.20728936084047644	premiRNA
hsa-mir-1203	997	GCUCAAGCCACAGCAGGGUGUUUAGCGCUCUUCAGUGGCUCCAG	-1.233514258746239	0.8073374666666661	0.22029363745929023	0.24573613939787115	premiRNA
hsa-mir-7641-1	1031	AAGCAGGGUUGGGCCUGGUU	-1.2349064889889052	0.8069643000000001	0.068530992192154	0.21608007647046407	premiRNA
hsa-mir-4638	2020	AAGUCCGGCUCCAGAACCUGGACACCGCUCAG	-1.237160857342989	0.8063600500000003	0.1281312440912714	0.3534385650440724	premiRNA
hsa-mir-892c	1313	AGUCACUUAGAUUACAUGUCACU	-1.2401732108090946	0.8055526333333335	0.14200112990207983	0.22431862944404576	premiRNA
hsa-mir-6809	450	GGAUCAUGUUUGCCCCCGUGGACAGCUCUCUGGUGUGCUCCUCCUGCCAUCCUGCCCACCCCUGCAUAAUGCUGCUUC	-1.2471781995535254	0.8036750500000007	0.06282686927374402	0.10453085790238746	premiRNA
hsa-mir-6840	1840	AGAUCCCCUGUUAGAGACGGGCC	-1.2532551384376727	0.802046216666667	0.15822481536707741	0.2198656843866306	premiRNA
hsa-mir-622	885	UUGAGGAGAGCACCACAGUGGUCAUCACACAG	-1.2537202515334849	0.8019215499999994	0.05673151820852629	0.1937723399237154	premiRNA
hsa-mir-494	1799	UUCUCUUUAUUUAUGAUGAA	-1.2549576513471965	0.801589883333334	0.18500004832745445	0.20451653028849034	premiRNA
hsa-mir-5700	1959	AAGGCCCUUGGGCACCCCAGGCCUU	-1.2553725222797185	0.801478683333333	0.04564691144293564	0.541142279930438	premiRNA
hsa-mir-4432	1209	CGUUCCAAUGCGACACCUCUAGAGUGUCAUCCCCUAGAAUGUCACCUUGGAAAG	-1.259263678337145	0.8004357166666658	0.3943811927931358	0.5645965168581658	premiRNA
hsa-mir-1909	1478	UGCCCUGGGGCCGUCCCUGCGCA	-1.2611046059192987	0.7999422833333328	0.10585955188124821	0.26016764896896316	premiRNA
hsa-mir-5680	1754	UCCCUUCCUGGACACACAGGAGGAGA	-1.2667085969148428	0.7984402166666668	0.15936241966534506	0.20454152527877734	premiRNA
hsa-mir-1184-3_1184-2_1184-1	1120	ACAGUGGCCACAUCUCCAC	-1.2791121309772084	0.7951156333333333	0.18221759490608613	0.3987332489768218	premiRNA
hsa-mir-7-3	1436	UUGUUCUGAUGUACUACGACAA	-1.2792150403587017	0.7950880499999998	0.054584942022475914	0.21899943850679934	premiRNA
hsa-mir-601	1812	GAGUCAGAAAAACUAC	-1.2794730910736227	0.795018883333333	0.2644646210616595	0.4831071470668109	premiRNA
hsa-mir-3908	260	GUUUCUAAAAAAAUAAAAAGUUAAAAAAAUUUAUGUUAACGUGUAAUGUGUUUACUAAUUUUUUUUUUUUUUUUUGGAGAC	-1.2796698936068096	0.794966133333333	0.28054623450171673	0.27784825925623713	premiRNA
hsa-mir-4289	476	AUCAGGCAGUUUCCUG	-1.2863136113503575	0.7931853833333319	0.28883685848113694	0.33339519523893835	premiRNA
hsa-mir-633	1562	UUAACCUAAAAUGAGAAGGCUAA	-1.2897248552589164	0.7922710500000006	0.12892293056640092	0.2015033604540072	premiRNA
hsa-mir-148b	376	CAGGCUGUGGCUCUCUGAAAGUC	-1.2909973872784006	0.7919299666666669	0.14609817334992573	0.28976911703872815	premiRNA
hsa-mir-3139	1365	UGUUGACUGAAUAAUAAACA	-1.2914245700281648	0.7918154666666659	0.030921409216540238	0.4608976239477983	premiRNA
hsa-mir-567	2051	CAUUCUUUGCUA	-1.3012146410668848	0.7891913833333332	0.06737570204440634	0.15657776274344484	premiRNA
hsa-mir-4443	343	UUUUAGAA	-1.3031646339391543	0.7886687166666663	0.09456990722823952	0.35840871817923775	premiRNA
hsa-mir-6513	1052	AUGUCUCAGGUCCCCAGCUGAGUCAA	-1.3039325679943965	0.7884628833333339	0.18020259176886744	0.22791644561813312	premiRNA
hsa-mir-5708	1756	GACCAAAAGUCAACAUUAAACAACAAAUCUUGGCC	-1.3042472033239179	0.7883785499999997	0.2754924043898973	0.3577774365824387	premiRNA
hsa-mir-548a-2	1982	UUUGCCGUUAAAAGUAAUGGCA	-1.3063644628041693	0.7878110500000002	0.2589288880707066	0.52709073846027	premiRNA
hsa-mir-153-1	817	GCAGCUAGUAUUCUCACUCCAGUUGC	-1.310057075263344	0.7868212999999997	0.18666246886020033	0.3100270729311498	premiRNA
hsa-mir-4417	421	GGGCGGAACACCCAGCCCC	-1.3119507944254907	0.7863137166666666	0.03467431426786102	0.6164875641297599	premiRNA
hsa-mir-6755	301	AACGUUAUGUGUGGUCUUUAACCUGUU	-1.3153670128056674	0.7853980500000007	0.2520678387468229	0.3197932797635843	premiRNA
hsa-mir-7162	267	GCUGAACCCCUGCCCCUGGAGCCCCCAGCAGGGCCCUC	-1.316671567986163	0.7850483833333328	0.1259807483289612	0.39298090698406163	premiRNA
hsa-mir-6515	1370	GACAUCUGGGCCAACUCUGAUCUC	-1.3190636670230307	0.7844072166666661	0.1618199200163212	0.17852914133807	premiRNA
hsa-mir-626	710	AUCUGAAUGAUCUCAGC	-1.3211939844912644	0.7838362166666671	0.2009302770993244	0.5086899863965111	premiRNA
hsa-mir-320d-1	261	UCUUCCCAAAGUUGAGAAAA	-1.3212847685982054	0.7838118833333324	0.07834241861017936	0.39630933693634196	premiRNA
hsa-mir-32	1922	GUUGCAUGUUGUCACGGCCUCAAUGCAAU	-1.3259247069951619	0.7825682166666669	0.18356498485288308	0.20107735399973037	premiRNA
hsa-mir-617	729	UGGCCAUUUCCUACCA	-1.3290617331560672	0.7817273833333331	0.1398751339707481	0.49544245672295134	premiRNA
hsa-mir-4670	1660	UUCACAGACUCUCCAAAAGUCUGAA	-1.3343592345193611	0.7803074666666667	0.12113065840527822	0.19513426038448248	premiRNA
hsa-mir-518d	653	UUCUGUUGUCUGAAAGAAACCAA	-1.3384330158658773	0.7792155499999994	0.03155790554687712	0.24749569096565766	premiRNA
hsa-mir-4451	1347	GCUCCCAACCAACCACUUCCACAUGUUUUGCUGGU	-1.3391480961602378	0.7790238833333323	0.3148748875722888	0.35769960444666316	premiRNA
hsa-mir-6894	1859	GCCAGACAUGCUCUUGC	-1.3417858097329902	0.7783168833333333	0.07096225992644946	0.18978513990804208	premiRNA
r(GAA)16	1146	GAAGAAGAAGAAGAAGAAGAAGAAGAAGAAGAAGAAGAAGAAGAAGAA	-1.3452502183069195	0.7773883000000001	0.07508997763620927	0.1446807519735188	Repeat
hsa-mir-548h-1	1666	UGUCAUUACUUUUAAUGGUA	-1.3476295702602807	0.7767505499999997	0.1435031827886524	0.17615758961848085	premiRNA
hsa-mir-4721	32	CCAUCAAGCCCCACCAGAAGGUGGAGGCCCAGGUGAG	-1.3561586127451277	0.7744644666666657	0.25176274943931504	0.37349519227665745	premiRNA
hsa-mir-6086	623	AGAGAUGAGCAUAAAGUUUUU	-1.3567794889833176	0.7742980499999987	0.2948918737788183	0.5056084888957005	premiRNA
hsa-mir-6776	687	GGUUCCCACGCCGCGGCAACC	-1.3629348379762565	0.7726482000000002	0.011647192513352153	0.48248935215636973	premiRNA
hsa-mir-6514	2007	CUGGCAUUUACGAGUCAGAGUUCUUACAGAGCUGC	-1.3727637098935606	0.7700137166666666	0.07261444720394969	0.20566551784238363	premiRNA
hsa-mir-642b	466	GUCUUGAUCCCCCACCCCAAGAC	-1.3733500757349322	0.7698565500000006	0.3047765603256033	0.4777332751256299	premiRNA
hsa-mir-759	1986	UGACUCAGAUCU	-1.3755083746059948	0.7692780499999999	0.19822978742642366	0.4398758679716783	premiRNA
hsa-mir-5695	1753	GCCUCUCUGAGCAUGCAUUCCUGAGACUC	-1.3805786047974724	0.7679190500000003	0.16345545640668424	0.2809943375241782	premiRNA
hsa-mir-4494	725	CUGAAAAUACAAAAUGGAAAAUUCCAG	-1.3811674578746576	0.7677612166666657	0.1598599588705798	0.4607445721077757	premiRNA
hsa-mir-5001	851	GGAGCUGGCUGCUGGCCUCAGUUCU	-1.383690758600312	0.7670848833333336	0.007452823539598627	0.11077244329567622	premiRNA
hsa-mir-6768	1125	CUGGGUUCGGCUGCUACCCCAAA	-1.3837578517861948	0.7670668999999993	0.2586126753520621	0.4616408212262517	premiRNA
hsa-mir-3657	62	CACUAAUGUGAUUAAUGUUGUUGUG	-1.3850854760787874	0.7667110500000002	0.050408295511371486	0.5070485057946871	premiRNA
hsa-mir-6132	501	UGCAGUAUCCGCUGUUGCUGCU	-1.3851557404903192	0.7666922166666671	0.05209259500679034	0.41985218873684127	premiRNA
hsa-mir-6774	348	CCUGUAUGUCUCCCCGCAGCACCGUCAUCGU	-1.3864478594917786	0.7663458833333335	0.09264112795010028	0.21246754956401345	premiRNA
hsa-mir-4279	2070	GCAGAUUCUCUCUCUC	-1.389275846603729	0.7655878833333336	0.11796379082894462	0.14306766434849613	premiRNA
hsa-mir-1285-2	1556	CAAUUUGAGACCAAU	-1.3899312332387326	0.7654122166666669	0.13514593672011255	0.16319859012849883	premiRNA
hsa-mir-1287	504	CGAGUCUGAGCCUUUAAAAGCCACUCU	-1.3957793464286863	0.7638447166666662	0.1941416557070072	0.34977019336255677	premiRNA
hsa-mir-3622b	455	GUGAGCUCAGCUCCCUGCCUCAC	-1.3961213413520732	0.76375305	0.1193518855397339	0.38136667403390945	premiRNA
hsa-mir-553	1693	UUUUGUCUGA	-1.4016178215798876	0.7622797999999994	0.19098881039219817	0.23955615311745368	premiRNA
hsa-mir-8060	636	UGGUCAGAUAUCCCAU	-1.403698394331998	0.761722133333332	0.02346239505882497	0.33060713519655244	premiRNA
hsa-mir-525	1966	UUUCUCUUAUGUGAAAAAAAAGAAG	-1.4087471721146396	0.7603688833333339	0.3282076156918022	0.4376990376848381	premiRNA
hsa-mir-3174	1253	AGCCCUGGGCUCCUCAGCAAACCUACUGGAU	-1.4132229529483749	0.7591692166666668	0.02142756657352152	0.4948152656098567	premiRNA
hsa-mir-4772	1882	CAGACUGUCUUCCCAAAUAGCCUG	-1.4222721386212482	0.7567437166666663	0.06916540868402087	0.23179960615052872	premiRNA
hsa-mir-548o-2	1009	UUUGCCAUUAAAAGUAAUGCGGCCAA	-1.4250419865962234	0.7560012999999994	0.08846778323236769	0.22737206517938852	premiRNA
hsa-mir-1911	1161	GUUGGGCAUCCACAGUCUCCCACC	-1.4325546823496487	0.7539876333333334	0.10034272669117458	0.13256220061648338	premiRNA
hsa-mir-608	1850	CCGUUUAAAAAGGCAUCUCCAAG	-1.4451341883453215	0.7506158833333334	0.12784518254837912	0.15984863589173223	premiRNA
hsa-mir-4789	637	UGUAUGUGUAAAUACAUAUCCACACA	-1.4485634647134802	0.749696716666668	0.08487418920787557	0.3138762397048927	premiRNA
hsa-mir-6078	731	GUGGACAGAGGCAAAACUCUAACUUC	-1.4508834339119658	0.7490748833333333	0.10066575821098935	0.18738370562215445	premiRNA
hsa-mir-6828	1466	CUGUGGUCUAACCUUUCCCAUCU	-1.4525156824099597	0.748637383333333	0.24218542803359783	0.5101368476217575	premiRNA
hsa-mir-5010	1856	AAAAUUCAUGGCCUACAGCUGCCUCUUGCCAAACUGCACUGGAUUUU	-1.4546882828869023	0.7480550500000008	0.11699193642996061	0.5375281855197105	premiRNA
hsa-mir-1252	369	UUUAGAAAAGAGAAUUCCAAA	-1.475115950565403	0.7425797166666666	0.1818419603787781	0.4833018678042354	premiRNA
hsa-mir-8071-1_8071-2	1668	CCGAGUGAUCUCGGU	-1.4758886725495795	0.7423725999999992	0.24264265440913893	0.4387234876279634	premiRNA
hsa-mir-138-2	1110	AGGCCGACGAGCAGCGCAUCCUCUUACCCGGCUA	-1.4783903965046135	0.7417020500000001	0.13054297722202857	0.19090313197330921	premiRNA
hsa-mir-4652	281	GAACUAACUAACCAGAACUAUUUUGUUC	-1.4790376996232466	0.74152855	0.3940760167110841	0.5332047146585966	premiRNA
hsa-mir-513c	735	UUUAUGUGAACUAAAAUAUAAA	-1.4873581252048254	0.7392983833333329	0.15437396699370332	0.4319142069470098	premiRNA
hsa-mir-3135b	1155	GGUGCAGUCAGUCCUAGCUC	-1.4882995439575701	0.7390460500000001	0.19697720229277127	0.2698402892203322	premiRNA
hsa-mir-3658	1278	AGAUGAAAUGCCUUUGAUUU	-1.4883673211332955	0.7390278833333337	0.26686268586962386	0.3893538688264871	premiRNA
hsa-mir-5008	2005	CAGUGGUGCCAUCUCCCCUG	-1.4912464831219665	0.7382561666666664	0.006009268389435335	0.10175197834079493	premiRNA
hsa-mir-130a	1721	GCUACUGUCUGCACCUGUCACUAGCAGU	-1.4946979580697024	0.7373310499999999	0.11365478585407557	0.14107189845634222	premiRNA
hsa-mir-4777	389	AGAUAUAUAUAUACCUCAUAUGUAUAUGGUAUAC	-1.4981899749610852	0.7363950666666662	0.11072057854143255	0.36355028734430384	premiRNA
hsa-mir-7844	2053	UGUAAAUAACUACAAUUCUCUUAACUCCGUAGCAGUUGC	-1.504033175860317	0.7348288833333333	0.07407366831654065	0.12638695255881044	premiRNA
hsa-mir-23a	993	GGAUUUGCUUCCUGUCACAAAUCA	-1.5057661574084726	0.734364383333333	0.10236073777771312	0.2575440867542543	premiRNA
hsa-mir-4503	452	UUUACAUAUAAAUUUCUAUUUGU	-1.5058099949395636	0.7343526333333324	0.16884078142973843	0.4038186180533172	premiRNA
hsa-mir-1273g	174	UAAGUUGUGAUCAUACCA	-1.5103798554676773	0.733127749999999	0.13271916307260875	0.2678479593100739	premiRNA
hsa-mir-6502	638	UUGACCAAUCAUCUUAUUGACUAGA	-1.5160695317367527	0.7316027166666667	0.20870879222904765	0.283780407184938	premiRNA
hsa-mir-1208	1719	GGAGACGGGUCUUUCUC	-1.521107427862748	0.7302523833333332	0.038803441607161065	0.09596813105620974	premiRNA
hsa-mir-718	667	GCCCGGGCACCGCCCCUU	-1.5267546967613264	0.7287387166666667	0.2542798008730711	0.3863266575916471	premiRNA
hsa-mir-5683	1621	CUUCUUACUGCACCAGUGAAG	-1.5313504867227232	0.727506883333333	0.0412005114719258	0.15808342081545967	premiRNA
hsa-mir-7706	1736	GGAGCCCGAGCAGCCGCGGUGAA	-1.5397271860144204	0.7252616333333334	0.24286812208224737	0.28850491254431326	premiRNA
hsa-mir-4282	171	UUUAGUAUGCCACAUUUCUAAA	-1.5427423376208058	0.7244534666666672	0.24248718796930302	0.32385165714879893	premiRNA
hsa-mir-3198-2	1417	AGCAGUACCAGAUGGUUCUGUGG	-1.5447952398745683	0.7239032166666668	0.22070302411033138	0.2537871665690327	premiRNA
hsa-mir-148a	893	CCGACUCUGAGUAUGAUAGAAGUC	-1.5597211419491617	0.719902550000001	0.15652071312431337	0.19953326713372832	premiRNA
hsa-mir-3121	807	UUUAAGACACCCUGUACCUUAAA	-1.5662526231769438	0.718151883333333	0.40653136367293724	0.5438648103369718	premiRNA
hsa-mir-4781	1687	UAUUGGGCCAAUUCCCCCAAUG	-1.5719906761824587	0.716613883333333	0.13591832779189764	0.1762331811520247	premiRNA
hsa-mir-4527	1773	CUGUGAAUCCAAGAUCCACA	-1.573366428487909	0.7162451333333332	0.0305763473475171	0.22992467877493206	premiRNA
hsa-mir-548f-1	1972	UUUUGACAUUACUUUCAAAGACAAAA	-1.5836253434761436	0.7134953833333348	0.0890349694249467	0.19879200529717445	premiRNA
hsa-mir-5582	2074	UAUAGCUACAUCAGUUAUAACUAUAUCAGUUAAA	-1.5887307680542917	0.7121269499999995	0.23876437868876269	0.2854183294334818	premiRNA
hsa-mir-6878	347	GAAGAUUCUGAAAAUCACUAACU	-1.5968129786265017	0.7099606333333336	0.38705205537685033	0.6032053524683635	premiRNA
hsa-mir-6870	1400	UUGAACUUCAUUUCUCAUGCUCA	-1.6027929153141944	0.7083578000000005	0.19294438233645397	0.38904093137704726	premiRNA
hsa-mir-376a-1	1911	UGAGUACAUUAUUUAUGAUUAAUCA	-1.6234214272840635	0.7028286333333339	0.4612884753684816	0.5938817333627374	premiRNA
hsa-mir-7973-2	57	UUACUCACCCUCUCAAAACCGAGACUCAGAGACGUUGGGUAA	-1.625730514825895	0.702209716666666	0.09237053835308368	0.21574599702311714	premiRNA
hsa-mir-8075	1793	GCUUAUACGUGCCCUUGCU	-1.6258486585266974	0.7021780500000006	0.279288236074069	0.5837962571358827	premiRNA
hsa-let-7f-2	1542	AUAGUUUUAGGGUCAUACCCCAUCUUGGAGAUAACUAU	-1.6341827639052149	0.699944216666666	0.3521398344907555	0.33653783285869904	premiRNA
hsa-mir-3713	919	UGGUUUCACUA	-1.6374031124656365	0.699081049999999	0.22645814525514285	0.2927682404704964	premiRNA
hsa-mir-3202-2	1598	UAAUGCUCUGAAAAUGACUCCAAUCAUUA	-1.6429583536393728	0.6975920499999999	0.17663423342682408	0.3321095374852969	premiRNA
dU1A	290	AUUACGGUCC	-1.6461706186834186	0.6967310500000009	0.07008548740061701	0.20103370921909045	Control
hsa-mir-1914	130	CUUCUGCUUCCUCUUAGCGCAGGAG	-1.6627548852319782	0.6922858833333336	0.40406828871276623	0.42612978832436416	premiRNA
hsa-mir-7974	1723	ACCACCCAGGCCUUAUGGCUUCAUA	-1.6796102604834404	0.6877680500000002	0.07781372992602893	0.5675833323477792	premiRNA
hsa-mir-1289-1	125	UCCACCCCCAGAGAAUCCCUAAACCGGGGGUGGA	-1.690112924580714	0.684952966666667	0.18560668116599305	0.4210021659769629	premiRNA
hsa-mir-320b-1	1286	AAUCCCUCUCUUUCUAGUUCUUCCUAGAGUGAGGAAAA	-1.6909965151009634	0.684716133333333	0.07976608591680358	0.35209468710642455	premiRNA
hsa-mir-3190	236	CCCACGGCCCUUGUCAGUGUG	-1.6928435985917416	0.6842210499999991	0.14825767239485327	0.35054323306993257	premiRNA
hsa-mir-3910-1	1144	CUUUUAUAUCAAGGCACAUAAAAG	-1.7042460202420013	0.6811648	0.0638689184076914	0.11118857578131104	premiRNA
hsa-mir-3134	84	CUCACAUGGAGUAAAAUAUGAU	-1.7088862695434348	0.6799210500000008	0.2815564991967266	0.4418040659943193	premiRNA
hsa-mir-1257	1082	GACCCCCAUGCACCCCUGUGGGCCCCUGGCAUC	-1.7101168294586826	0.6795912166666677	0.10672183515361615	0.3574674645021175	premiRNA
hsa-mir-4454	520	CCAAAUUUCAUGCG	-1.7243177022956968	0.6757848833333338	0.2840733600952562	0.41715886788923273	premiRNA
hsa-mir-676	2077	CUUGCAGAAUUAAUGGAAUGCUG	-1.7261576349835317	0.6752917166666664	0.07480682885298875	0.11855608517879752	premiRNA
hsa-mir-6845	1330	GAGCCCUUGCACACCACCAGCCUC	-1.7289740564489786	0.6745368166666674	0.11596901543172702	0.5457973436324024	premiRNA
hsa-mir-3655	1380	UGCUGUUGGAGACUCGAUUGUUGGUGACAGCGAAAGAACGAUAACAAA	-1.7583682713906836	0.6666581333333325	0.19311671654873042	0.2784938685575445	premiRNA
hsa-mir-6757	677	GAUGAAGAUUAAUCCCUAAUCCCCAACA	-1.77481076549827	0.6622509666666664	0.24833480998546226	0.4402100369073739	premiRNA
hsa-mir-6817	1831	GUGGAACUGACCUGCCCCCUUUCUC	-1.774915851211091	0.6622228000000003	0.16375049408462652	0.31277983182173136	premiRNA
hsa-mir-193b	463	AGAUGAGUUUAUGUUUUAUCCAACU	-1.8038486217297958	0.6544678000000003	0.341322609639773	0.44151846888887536	premiRNA
hsa-mir-513a-2_513a-1	1170	UCAUUUAUGUGAACUAAAAUAUAAAUUU	-1.803859503386448	0.6544648833333339	0.2013496934625675	0.4994913703796652	premiRNA
hsa-mir-212	408	CUUACUGCCCGGGCCGCCCUCAGUAA	-1.8110563201924543	0.6525358833333339	0.10850501553941672	0.44017353996759273	premiRNA
hsa-mir-614	607	CAGCCCUGCACUGAAC	-1.8375746065520344	0.6454280500000001	0.21009402362387508	0.5414212078241735	premiRNA
hsa-mir-5092	1262	GACUGGACAACAUGAUGAGCCCAAACCAAUC	-1.8488401680520474	0.6424084833333333	0.2544555459024548	0.37600537380948146	premiRNA
hsa-mir-6802	1428	UGAAGCCCCGAGAUGCCUCACGUCUUCA	-1.8499703680025046	0.6421055500000001	0.24076001772768058	0.3185788932389991	premiRNA
hsa-mir-1972-1_1972-2	1156	UUAAAUGUGUCAUUUAAAAAUUCAG	-1.8666988320469422	0.6376217333333333	0.15157535755053692	0.339570029798128	premiRNA
hsa-mir-4467	1339	GCUUCUCUUUCUCACCAGCAGC	-1.871094150802334	0.6364436333333341	0.13485915237253818	0.3265456575465471	premiRNA
hsa-mir-137	1010	AUAAUACGGAUUACGUUGUUA	-1.8870245852382719	0.632173716666666	0.31034273959075814	0.6265002997238543	premiRNA
hsa-mir-3163	251	AGACCUUCCUUCCUUGUCU	-1.9101092425670252	0.6259862166666661	0.18701119160153895	0.6060366122858547	premiRNA
hsa-mir-508	40	CUCAUGUAAACUAAAACAUGAU	-1.9141062305080143	0.6249148833333328	0.21760007979945378	0.264266654996537	premiRNA
hsa-mir-4426	1292	CUUUGUCUGACUACAAUAUUCAAAAG	-1.9573275489259019	0.6133300500000013	0.05131176526512869	0.6936397155504727	premiRNA
hsa-mir-548ai	639	CCCAUUUAAAAUAUGGAA	-2.0225186212223063	0.59585655	0.2528094655985568	0.5617128233080384	premiRNA
hsa-mir-603	353	CUUCCCAUUUAAAAGUAAUGGCACA	-2.0342204438827713	0.5927200500000005	0.37412130868905924	0.5108454598674754	premiRNA
hsa-mir-657	1271	GUCCGGGUGGGUUCCGGCA	-2.046343231203484	0.5894707166666665	0.11214163071834464	0.39608292425112773	premiRNA
hsa-mir-4278	1648	AUAGAACAUUGACAUCAACACUAG	-2.0546279027703447	0.5872501333333329	0.052184143655160886	0.5432453238786448	premiRNA
hsa-mir-2052	600	AUGUCCCUUUAGUUCAAAGU	-2.0570352361265263	0.586604883333333	0.35526909999558426	0.6304589199335379	premiRNA
hsa-mir-5581	331	GGAGACCCUAUACAUACCUGUUUCC	-2.1008889342482124	0.5748505500000002	0.41978458572651123	0.4187762351580002	premiRNA
hsa-mir-151b	381	CGAGACACAGAAACAGACACCUGCCCUCGA	-2.2867001236824076	0.5250466166666671	0.34465060286611815	0.672410649653174	premiRNA
