# Supplementary material for: Large-scale analysis of small molecule-RNA interactions using multiplexed RNA structure libraries
Source: Commun Chem. 2024 May 1;7:98. doi: 10.1038/s42004-024-01181-8 (PMC11865577; doi:10.1038/s42004-024-01181-8)
Supplement: Supplementary file 5 — Supplementary Data 2 [file 42004_2024_1181_MOESM5_ESM.csv]

Name	RNAID	Sequence	Zscore_BindingScore	BindingScore	CV	CV_N5	Class
G4_r(UGGGU)8	1852	UGGGUUGGGUUGGGUUGGGUUGGGUUGGGUUGGGUUGGGU	7.557429045195077	9.1691018	0.04491406532034467	0.05970006420031495	G4
G4_r(UGGU)8	2897	UGGUUGGUUGGUUGGUUGGUUGGUUGGUUGGU	7.52870749252413	9.14649215	0.038714104725816635	0.04729404774037512	G4
G4_r(GGGUU)8	1585	GGGUUGGGUUGGGUUGGGUUGGGUUGGGUUGGGUUGGGUU	7.4549732178161285	9.088448416666667	0.01593728733830134	0.11519938955122151	G4
G4_r(GGGU)6	1674	GGGUGGGUGGGUGGGUGGGUGGGU	7.431304691447527	9.069816516666666	0.03321456764472652	0.05689127028377212	G4
G4_r(GGGU)8	1116	GGGUGGGUGGGUGGGUGGGUGGGUGGGUGGGU	7.370996119087794	9.022341516666666	0.03368244630318805	0.04680211521741267	G4
G4_r(UGGGU)6	867	UGGGUUGGGUUGGGUUGGGUUGGGUUGGGU	7.32429854682086	8.985581116666667	0.018923032441395957	0.03111783466554347	G4
G4_2A2_VEGF-Pu22-mt2	1131	AACGGGGCGGGCCCUGGGCGGGGUAA	7.223243483161726	8.906030416666667	0.015292968882428896	0.05665765119595539	G4
G4_2A2_VEGF-Pu22-del	2166	AACGGGGCGGGCCUGGGCGGGGUAA	7.15456788769229	8.851968883333333	0.02266996218966854	0.054548164073654114	G4
G4_2A2_VEGF-Pu22-mt	380	AACGGGGCGGGCCUUGGGCGGGGUAA	7.048030894427714	8.7681028	0.01738201629333337	0.03860415712527157	G4
G4_2A2_NRAS	1644	AAGGGAGGGGCGGGUCGGGAA	7.019469106014107	8.745618916666668	0.006198200119310473	0.02560377369201868	G4
G4_2A2_VEGF-Pu22-mt3	1020	AACGGGGCGGGCCUCGGGCGGGGUAA	6.92061709957698	8.667802466666666	0.040306624635751534	0.050291883784047725	G4
G4_r(CGG)16	2684	CGGCGGCGGCGGCGGCGGCGGCGGCGGCGGCGGCGGCGGCGGCGGCGG	6.822384100241868	8.590473300000001	0.01760980509460491	0.040178351380375406	G4
G4_r(GGGUU)6	59	GGGUUGGGUUGGGUUGGGUUGGGUUGGGUU	6.7499945468485425	8.533488133333334	0.029094999244975574	0.12294353559249072	G4
G4_r(UGGGGU)6	845	UGGGGUUGGGGUUGGGGUUGGGGUUGGGGUUGGGGU	6.747266444063624	8.531340566666668	0.016903713311252254	0.05949999182471095	G4
G4_r(UGGU)6	1102	UGGUUGGUUGGUUGGUUGGUUGGU	6.675533012368537	8.474871900000002	0.02994326348690953	0.04142141736244501	G4
G4_2A2_VEGF-Pu22	1023	AACGGGGCGGGCCGGGGGCGGGGUAA	6.623694338088874	8.434064416666667	0.00020075404151410605	0.03839680135731828	G4
pre-miRNA-1229_WT_FL	463	GGGUAGGGUUUGGGGGAGAGCGUGGGCUGGGGUUCAGGGACA	6.6188485437704685	8.4302498	0.02474878008591721	0.06701626751558491	G4
G4_2A2_BCL2	420	AAGGGGGCCGUGGGGUGGGAGCUGGGGAA	6.598141923088162	8.413949516666667	0.014336512577245147	0.023490855152292982	G4
G4_r(UGGGGU)8	1947	UGGGGUUGGGGUUGGGGUUGGGGUUGGGGUUGGGGUUGGGGUUGGGGU	6.587506061210261	8.40557695	0.009027637864183454	0.02453208566207332	G4
hsa-mir-6850	2069	CGGGGCGGGAGGGGAAGGGACGCCCG	6.3881769244472295	8.24866475	0.010598680847530526	0.040220608033677954	premiRNA
pre-miRNA-1229_SNP_FL	811	GGGUAGGGUUUGGGGGAGAGUGUGGGCUGGGGUUCAGGGACA	6.2650812741903605	8.151763666666666	0.017034656642073154	0.028418342734693017	G4
hsa-mir-4516	2574	GGGCAGGGAGGGCAGGGCAGGCUCUGGGGUGGGGGGUCUGUGAGUCAGCCACGGCUC	6.162989119041506	8.071396566666666	0.009443863037611206	0.017363722456711927	premiRNA
G4_r(GGA)16	1599	GGAGGAGGAGGAGGAGGAGGAGGAGGAGGAGGAGGAGGAGGAGGAGGA	5.889985370395441	7.856487600000001	0.020281925385171935	0.027154288668813125	G4
hsa-mir-4640	2097	GGUGGGUGGGAAGUAAGAUCUGACCUGGACUCCAUCCCACCCACC	5.345108375658935	7.4275595999999995	0.08532222109854214	0.1149612272953468	premiRNA
hsa-mir-7108	2199	GGGUGGGCGGGGGCGGCCGGUGGGAACCCCGCCCCGCCCCGCGCCCGCACUCACCC	5.216725239864928	7.326496200000001	0.05842525244154042	0.08697142705028711	premiRNA
hsa-mir-638	911	UAGGGCGCGGAGGGCGGACCGGGAA	5.186184987290776	7.302454866666667	0.018770512675904252	0.026331926959601844	premiRNA
hsa-mir-4296	132	CUCAGAGGGCUGAAGUGGUUGUGGGGAGGGGCUUCUGGG	4.829059280779256	7.0213249666666675	0.05002161325384603	0.08306288495155713	premiRNA
hsa-mir-6800	24	GCGGGGUGUGGUGGGGCUGGGGCUGGCCCCCUCCUCACACCUC	4.294905016824425	6.600837916666667	0.07532546386448691	0.15724513508243212	premiRNA
hsa-mir-3652	1727	AGGAUCCGAACCCAGGGGUGGGGGGUGGAGGCGGCUCCUGCGAUCGAAGGGGACUUGAGACUCACCGGCCGCACGCCAUGAGGGCCCUGUGGGUGCUGGGCCU	4.285145063651839	6.593154866666667	0.025095011808859348	0.08557728779403515	premiRNA
hsa-mir-4259	2136	GGUGGGGGCUCUGAGUGGGGAAAGUGGGGGCCUAGGGGAGGUCACAGU	4.205380905621971	6.530364400000001	0.0242377864455689	0.030206684176404933	premiRNA
hsa-mir-4761	886	CUGACCCGUUGUCAGACCUGGAAAAAGGGCCGGCUGUGGGCAGGGAGG	4.201383454005296	6.5272176	0.01630159021657131	0.05482570587893053	premiRNA
hsa-mir-4792	1067	UGGCCUGGCAGUGCGUCGGAAGAACAGGGCGGGUGGGGCC	3.9286512156741096	6.312522366666666	0.04541118346340059	0.058142167183078595	premiRNA
G4_r(GGGGCC)8	1777	GGGGCCGGGGCCGGGGCCGGGGCCGGGGCCGGGGCC	3.9050295853868775	6.293927383333333	0.0317156135673072	0.06472821890328552	G4
hsa-mir-6834	2135	UUUGUGGGGCGAGGAGGGACCUGUACUAGCCAUGGUUCUGAUCACAUAUG	3.831280384386613	6.2358719	0.0656393220733194	0.09893930376655373	premiRNA
hsa-mir-1233-2_1233-1	2985	GGCAGGGGGAGCUGCAGGGCUAUGGGAGGGGCCCCAGCGUCUGA	3.6599221877560475	6.1009784666666675	0.03558748375335712	0.05834513593443198	premiRNA
r(GAA)16	2016	GAAGAAGAAGAAGAAGAAGAAGAAGAAGAAGAAGAAGAAGAAGAAGAA	3.5286429278219322	5.997635233333334	0.014135868792432789	0.03964705294350737	Repeat
hsa-mir-4538	2305	CUGAACUGGGCUGGGUUGAGCUGGGCUGGGCUGAGUUGAG	3.247957156434823	5.776678966666668	0.0318750620701892	0.05070421533243103	premiRNA
hsa-mir-5091	2460	GCUGGUCGCGGGUUGUGGGGUUUAGGUCACCGGC	3.214510066665408	5.750349366666666	0.07355327800178615	0.12014264586180791	premiRNA
hsa-mir-4437	1978	UCCACAAGGAGGGGAUGACCCUUGUGGG	3.1447645418632737	5.695445583333334	0.02707186357272279	0.11139389251810049	premiRNA
hsa-mir-1227	1074	GUGGUGGGCACUGCUGGGGUGGGCACAGCAGCCAUGCAGAGCGGGCAUUUGACCCCGUGCCACCCUUUUCCCCAG	3.135567976828479	5.688206033333334	0.05236621726994538	0.06273684346951952	premiRNA
hsa-mir-5088	1998	UGGAGGUGAUGGGGGCAGGGGAUGGGUCUCACCCUCCC	3.1109602161656804	5.668834766666667	0.0764050412607799	0.0868673687114482	premiRNA
G4_r(GGA)6	1413	GGAGGAGGAGGAGGAGGA	2.988737319979308	5.572620716666666	0.028106469989920477	0.04333949091987175	G4
hsa-mir-6807	1857	AGAGGCUGUGGGCAGGGGGAGAUGUGAAGGAAAGAACUAGGACCCAUUCAUCCACU	2.966277675079762	5.554940450000001	0.06560945548269817	0.1988275995415622	premiRNA
hsa-mir-4751	419	AGGGCAGGGGUGUGGCU	2.7980603514383358	5.422519516666667	0.1352758862051409	0.2520889489445314	premiRNA
hsa-mir-1238	768	UGUGGUUGGGGCCAUGGCGGGUGGGCAGCCCAGCCUCUGAGCCUUCCU	2.758552594192513	5.391418949999999	0.039519223798653684	0.09480320911504392	premiRNA
hsa-mir-1234	1776	CGGGGGGGGCCCGGGGACGGCUUGGGCCUGCCUAGUCGG	2.73012514240928	5.369040816666668	0.03801138049620075	0.059964611164085004	premiRNA
hsa-mir-1224	2468	GUGGAGGGUGGUGCCGCCGGGGCCGGGCGCUGUUUCAGCUCGCUUCUCCCCCCAC	2.7076264139132498	5.351329783333333	0.17153914836537532	0.22126392976902326	premiRNA
hsa-mir-6790	373	GUUCGGGGGUUCCGACGGCGAC	2.6718579151860067	5.323172766666667	0.13229975731939858	0.18475399411437238	premiRNA
hsa-mir-4284	1454	AUCAAAGUGGGGACUCAUGGGGAGAG	2.648063732725795	5.30444195	0.08362542586764908	0.08160433050690459	premiRNA
hsa-mir-149	1875	CACUCCCGUGCUUGUCCGAGGAGGGAGG	2.627846489060899	5.2885269049999994	0.08279179252551336	0.11651218574489414	premiRNA
hsa-mir-642a	1149	GUCUUGGGGUGGGGGAUCAAGAC	2.6133291285093625	5.277098816666667	0.05349299583418209	0.11057288575853483	premiRNA
hsa-mir-1207	208	GGGGCUGGCUGGGUCUGGUAGUGGGCAUCAGCUGGCCCU	2.6045758637687793	5.270208233333332	0.12592596211090062	0.13968028967686352	premiRNA
hsa-mir-939	2831	GGGGGUGGCCGGGGCUGACCCU	2.5615478516457686	5.236336516666667	0.1359356551059229	0.20532555059973795	premiRNA
hsa-mir-3137	1671	GGGUGUAUGGUAUAGGGGUAGCCU	2.5039117842787775	5.190965316666667	0.10186962771870924	0.1283313669692247	premiRNA
hsa-mir-7703	1010	GGGGGCAGGCAGGGGAUUGGCUAAGAACCUGACUCUUGC	2.484192839531376	5.1754425333333325	0.05419587677936504	0.10282775147051705	premiRNA
hsa-mir-6821	2879	GCGGGGGUGGGGGCCUCGCCCUGCUUGGGCCCUCCCUGAC	2.4742181594706514	5.1675904500000005	0.17599247967150988	0.18645468292962403	premiRNA
hsa-mir-4525	2990	GGUUGGGGUGGGCUGCCUGUGGACCAAUC	2.4425139736806063	5.142632866666667	0.04401163322023106	0.10740542967051196	premiRNA
hsa-mir-6819	1249	GAGCUGGGUGGGGUGCCAAGCCU	2.4264735871965777	5.13000585	0.0789571426592337	0.13030662731661258	premiRNA
hsa-mir-4489	2959	GCUGGGGACUGGAGAA	2.4001381240832727	5.109274533333334	0.07740523670231617	0.10797901170032885	premiRNA
hsa-mir-1228	111	UGUGGUGGGUGGUGGCCUGCGGUGAGCAGGGCCCUCA	2.3630397879895257	5.080070666666668	0.10937434952588419	0.2158863268459855	premiRNA
hsa-mir-4453	2901	GGUUUCCUUCGGGGCAGGUGGGGACUGCUCCUUUGGGAGGAAGGAGGAGGCC	2.341314643701634	5.0629686000000005	0.010574093022950605	0.07974896480379616	premiRNA
hsa-mir-4291	167	AGCUGGGUGGAGGCAGAGCU	2.340484593647443	5.062315183333334	0.06092557426867633	0.206620433834392	premiRNA
hsa-mir-5047	2747	GCAUAAAAACAACUUUUGGGGGACAGGUAUGUUUUCUUGC	2.3039495821753477	5.033554766666668	0.09679141874825843	0.16757688355410716	premiRNA
hsa-mir-648	2614	UGGUGGGGGCCGGGGCAGGCCCAGCGAAA	2.2703186131884716	5.007080416666667	0.0020157090275777253	0.13309847938257227	premiRNA
hsa-mir-4330	1164	GAGGAUGCAGGAGAGGAAGGGGGCUUCUUUUUGACGCCUACUUCAUCAGCUGCUCCUC	2.2585054161897062	4.9977810499999995	0.04099351010749099	0.19547364805101003	premiRNA
hsa-mir-6804	1922	GACGGUGGGGGCCACGCUGACAGCCGC	2.2399389929255356	4.983165533333334	0.03829318037586716	0.057361039844706224	premiRNA
hsa-mir-4418	980	GGUGGUUGUGGGAGUCACU	2.176239230479591	4.933020983333334	0.03963699668150928	0.20211636660894328	premiRNA
hsa-mir-7706	357	GGAGCCCGAGCAGCCGCGGUGAA	2.174455252731442	4.931616633333334	0.12190164308814143	0.1541137356704661	premiRNA
hsa-mir-1256	636	AGCUGUGAAAGUCCUAGCU	2.1728085757000746	4.930320366666668	0.230089251462237	0.3536609801860278	premiRNA
hsa-mir-4480	495	GGCCACCCAGGGAGUAAGUAGCC	2.09156057484281	4.866361816666667	0.02782673463656907	0.14738700961590978	premiRNA
BabySpinach	2170	GGUGAAGGACGGGUCCAGUAGUUCGCUACUGUUGAGUAGAGUGUGAGCUCC	2.0778088653338616	4.85553645	0.024969213546655402	0.11903498286635122	Control
hsa-mir-5572	1530	CAGCCUGGGGCAUCGGUUG	2.0051512314970683	4.79834025	0.03885069797279427	0.19279053405730961	premiRNA
hsa-mir-4740	1234	GGGCAGGGAGUCAGAGGGGACCGCCC	1.9752017636879273	4.774763983333334	0.04591038786466892	0.12385326812079499	premiRNA
hsa-mir-1236	2351	GGGGAUGGACUGGAAGUGGGCAGCAUGGAGCUGACCUUCAUCAUGGCUUGGCCAACAUAAUGCCUC	1.9751010059221337	4.7746846666666665	0.05347029943977861	0.13066433342304626	premiRNA
hsa-mir-4661	679	CCUGACAGACAGCCUGAUAGACAGG	1.9565680296206989	4.7600954794999994	0.15836965978595713	0.24387641966798765	premiRNA
hsa-mir-1225	2813	GGGGAGAGGGACACGCCCUGGGCUCUGCCCAGGGUGCAGCCGGACUGACUGAG	1.9507422285175247	4.7555094	0.17979929294794905	0.20848748046759652	premiRNA
hsa-mir-1273a	695	ACCCGGGUGGUGGAGGUUGCAGUGAGCCAAGAUUGCGCCACUGCACUCCAGCCUGGGC	1.9399345766602913	4.7470016	0.09562660288196291	0.23606726697675715	premiRNA
hsa-mir-6884	2179	GUUGGCUCAAGAAAGGGAGAUAGAUGGUAGCCC	1.9392275785360829	4.74644505	0.043094898899997125	0.091137088319272	premiRNA
hsa-mir-8089	1823	GGGGGCAGGCUGCCACCUCCUG	1.891202370795404	4.708639533333334	0.04614388218072787	0.11365398155493898	premiRNA
hsa-mir-1324	2672	GUCCUGCCCUCACUGGGAACCCCCUUCCCUCUGGGUACCAG	1.8771609430122167	4.6975861000000005	0.04936174142591915	0.14920847085984046	premiRNA
hsa-mir-3928	1317	GCCUGCGGGCAGGAAGCGGA	1.8727686539140829	4.694128483333333	0.09115235640620488	0.17673063008100964	premiRNA
hsa-mir-6843	68	CCCUGGGGAGCUGCUGCAGGCAGCAGGUGGGCGGGACGCCAGCAGGCUGUCUAGCUGUUCCCAUGAUGG	1.806013172447062	4.641578466666667	0.06157344993728034	0.16791146629084197	premiRNA
U1snRNP5ss-6	2355	GGAAUAAGUAUGAUACUUACCUG	1.8053622590720821	4.641066066666666	0.1904319078740731	0.2831854784072431	Control
hsa-mir-541	1763	CCCACUCCAAAGUUCACAGAAUGGGUGG	1.8049502510615079	4.640741733333333	0.09034751277046252	0.20918412132246325	premiRNA
hsa-mir-4328	2891	UUGAGAACCAG	1.787997328232992	4.627396366666667	0.1294143715823599	0.19521800834502828	premiRNA
hsa-mir-5003	2353	GGUAGAGAUGAUUUUUCCUACU	1.7805239771750023	4.621513333333334	0.0871393944952561	0.2464178112177569	premiRNA
hsa-mir-6775	310	GGCUGGACAGGAGAGGGCUCACCCAGG	1.7793815124135137	4.620613983333334	0.07881584047306474	0.10054601194551702	premiRNA
hsa-mir-4531	1468	CAGUGGGGACAUG	1.7654774065191534	4.609668650000001	0.054480424011197376	0.08885018628275874	premiRNA
hsa-mir-645	1028	UGUGGCCUGGGGGUUGAGGACCCCUGCUCUA	1.7366900299579235	4.587007183333333	0.07540530248864265	0.09082121043520594	premiRNA
hsa-mir-4313	2823	ACCCUGCAGCCCCAGCUGGAGGAUGAGGAGAUGCUGGGCUUGGGU	1.7333717140532332	4.584395000000001	0.07349969589119516	0.08284124872914606	premiRNA
hsa-mir-211	773	UCGCCUAGGGCUCUGAGCAGGGCA	1.7208542077800717	4.5745412000000005	0.024502747169714355	0.05982039396069822	premiRNA
hsa-mir-6789	1367	CGCGGGCGGGUCCCAGGCUGGGCCCCUCGGAGGCCGGGUGCUCACUGCCCCGUCCCGG	1.7013628836966852	4.559197600000001	0.1330836731140133	0.13260192280106894	premiRNA
hsa-mir-3656	35	CGAGGUGGGCUAGGCUCGGGCCCGUGGCG	1.700888883936113	4.5588244666666675	0.03911543487470895	0.19844559477726292	premiRNA
hsa-mir-6767	1910	AUGGAGAACGCCCCCACCAGUUCCCAC	1.679857949856788	4.542268883333334	0.08889616358600312	0.18484644306470083	premiRNA
hsa-mir-6879	437	GGGAGAGGGGCCCAGCUGACCCUCCUGUC	1.6796337590641897	4.5420924000000005	0.06463061112394225	0.1447826874554202	premiRNA
hsa-mir-3120	984	UGUACAGGUGAGCGGAUGUUCUGCACA	1.6739787691566708	4.537640783333334	0.11453305752034863	0.1736648405886754	premiRNA
hsa-mir-6723	2958	GGGCAUUCCGGAUAGGCCGAGAAAGUGUUG	1.6707410975742945	4.535092083333333	0.1065618664247441	0.1550901777590289	premiRNA
hsa-mir-4262	2911	UGUUGGGGGGACA	1.6703252574234382	4.534764733333334	0.06962699460534925	0.11609413482510894	premiRNA
hsa-mir-200c	179	GUUUGGGUGCGGUUGGGAGUCUCUAAU	1.667528768930701	4.532563333333334	0.15125488017797564	0.21494867549366917	premiRNA
hsa-mir-6785	228	UGGUGGGAGAGGAGCCCCACUGUGGAAGUCUGACCCCCACA	1.6430535664464327	4.513296416666667	0.013945337302032245	0.0690695988521749	premiRNA
hsa-mir-486-2	1919	CCCGAGCUGGGCAGCAUGAAGGGCCUCGGG	1.6356692650129285	4.507483483333334	0.26028575883484667	0.36966824766314627	premiRNA
hsa-mir-4281	381	AGCUGGGGCCGGGU	1.6293197261441095	4.502485116666667	0.012102384724797995	0.10832680332277769	premiRNA
IAV_invivo_HA_4_Motif_9+IAV_invivo_HA_4_Motif_9	32	GUGGGGUAUUCAUCACCCGC	1.6232743025406506	4.49772615	0.14548631778867221	0.25576865636470664	IAV
hsa-mir-6720	1163	GCCGCGGAAGAAGGGGAAGCGC	1.609694192462623	4.487035866666667	0.02536101988770343	0.06331423567171036	premiRNA
r(CAG)16	2424	CAGCAGCAGCAGCAGCAGCAGCAGCAGCAGCAGCAGCAGCAGCAGCAG	1.598791986249007	4.478453633333334	0.027518521517411573	0.1124852239054894	Repeat
hsa-mir-4492	817	CCCCGCGCGCGGACAGACACACGGACAAGUCCCGCCAGGGG	1.5943336191960418	4.474944	0.19494129877698332	0.29877453322094166	premiRNA
hsa-mir-632	2319	GCGGGGAACGAGGCCGUCGGCCAUUUUGUG	1.5893018284555969	4.470982966666667	0.11657585611892476	0.30115133526232263	premiRNA
SHAPE_invivo_SARS-CoV-2_Motif_351	2970	GGACCUGAGCGCACCUGUUGUCU	1.584749690411943	4.467399516666667	0.21168600693702422	0.2159504418051126	SARS-CoV2
hsa-mir-5582	340	UAUAGCUACAUCAGUUAUAACUAUAUCAGUUAAA	1.5712377966653674	4.456762933333334	0.09378840797016393	0.18922335297081033	premiRNA
hsa-mir-7154	2893	GCUUGGAGCCUUGGUAGGGAAGCAAGCUGAGGAGAUAGGA	1.5711688393123142	4.456708650000001	0.12752307431889143	0.1585807657625368	premiRNA
hsa-mir-1229	334	AGAGCGUGGGCUGGGGUUCAGGGACACCCUCU	1.5699658013278914	4.455761616666667	0.07986932980857717	0.10388018250605953	premiRNA
hsa-mir-6722	2704	AUGCAUGGCUGGUGGCGGCGUGCAG	1.5615042662058969	4.4491006833333335	0.08814045414479324	0.10395549111591511	premiRNA
hsa-mir-4648	2917	GGAGCUCAGCACCUGCCUGCCACCCACGCAGACCAGCCCCUGCUCUGUUCCCACAG	1.5609135449570262	4.448635666666667	0.01758253341599838	0.051440683643709205	premiRNA
hsa-mir-624	256	UGUGUUCAGUGGAACCAAGGUAAACACA	1.555649073433632	4.444491466666668	0.02913716944214408	0.14711005100586302	premiRNA
hsa-mir-4449	1751	GGCGGGCGGCGGUGCCCGUC	1.527924808806367	4.422666883333334	0.1620780021533159	0.2729619834419602	premiRNA
hsa-mir-4669	1260	UCCAGGCAUCUGUGUCUG	1.516771163377253	4.413886716666667	0.09958717675172073	0.15471930396072248	premiRNA
SARS-CoV-2-Conserved-Structured-102_Interval-5251-5370_Motif_3	2723	GCUCUACAAGAUGCUUAUUACAGAGC	1.5153668850978415	4.412781266666667	0.10584990008922374	0.2816458062175445	Control
3-way model-3_NoName	851	CCACGCUCGUUCCGACACCGGAACGGCACUCGACACCGAGUGCAGCGUGG	1.5129892220144145	4.410909566666668	0.2003048709903301	0.43846257517181236	Control
hsa-mir-4758	779	GCUGGAGUAAGGGCACGCCCGGGGCUGC	1.5100816649695974	4.4086207333333345	0.03445386472926217	0.059139611629558046	premiRNA
hsa-mir-6860	1944	GAGUUUGGAGUCGGUGGGUGGAGCCAAACUG	1.5040456629265024	4.403869183333334	0.07283261752197465	0.09932999304227685	premiRNA
hsa-mir-598	726	GUGAGCUGGAAAUGGGGUGCUAC	1.4969147485367056	4.398255716666667	0.05252929150815821	0.1401871732385387	premiRNA
hsa-mir-3677	1287	UGCAGUGCUGGGCAUGGGCUUCUCG	1.490227452021808	4.3929914666666665	0.20151346814313392	0.2186846204630799	premiRNA
DMSMaPseq_invitro_SARS-CoV-2_Motif_190+SHAPE_invitro_SARS-CoV-2_Motif_198	332	CAUGUGGUAGUGUUGGUUUUAACAUAGAUUAUGACUGUGUCUCUUUUUGUUACAUGCACCAUAUG	1.4843185881135295	4.38834	0.05783562047376898	0.2326282594536502	SARS-CoV2
hsa-mir-148a	1283	CCGACUCUGAGUAUGAUAGAAGUC	1.482193444019933	4.386667083333333	0.1044159852330007	0.1139973944359484	premiRNA
hsa-mir-4667	1735	GAACCCAAGAAAAGCUGACUUGGAGGUCCC	1.4732860679582327	4.379655183333333	0.040265671260668226	0.25663025743565465	premiRNA
hsa-mir-1199	1756	GCAGGCCGUGAACUCGUCGAGCUGCGCGUGCGGCCGGUGCUCA	1.4702387542393265	4.377256333333334	0.04133351198864716	0.05578906035949503	premiRNA
hsa-mir-138-1	2524	AGGCCGUUGCCAAUCAGAGAACGGCUA	1.4669933336882002	4.374701533333333	0.03729036752274294	0.14096841273667124	premiRNA
hsa-mir-3907	276	GCCUGCCCUGAGUCCCCCAGCAGGU	1.4552959477797678	4.365493333333334	0.08326569509095637	0.1702124395443951	premiRNA
hsa-mir-5583-2	1431	AUUCUGAUGAUCACCUAGCCAGAAU	1.4525305821943035	4.363316433333334	0.015506446264705608	0.1246634868763311	premiRNA
hsa-mir-4656	2930	CUGUGGCCGGUCCCAG	1.4458090716534509	4.35802525	0.06595943847563503	0.17741932589847628	premiRNA
hsa-mir-4647	385	GGAAAGGGGAUGCAGAGCCCUGCC	1.44087407950624	4.354140416666667	0.08035428842381756	0.08106431217442127	premiRNA
hsa-mir-8083	1077	AACUGUGCGGCCGGCCACACCGUCACACCGGGU	1.439779230675674	4.35327855	0.05108789168905332	0.08858813514441673	premiRNA
hsa-mir-490	1252	GUGGGUCAAGUUUAGAGAUGCACCAAC	1.4331526195955522	4.348062071666667	0.05156529927087228	0.11968087323163933	premiRNA
hsa-mir-3934	2647	GGCAGGAGGCAGUGAAGUAACUUGC	1.4268679666953876	4.343114783333333	0.1820221007244909	0.2508593285711621	premiRNA
hsa-mir-551a	793	GGGCCAGUCUGACCGUUUCUAGGCG	1.4082908092040143	4.328490816666667	0.12595832267436155	0.14916452421787096	premiRNA
IAV_invivo_PA_3_Motif_19+IAV_invivo_PA_3_Motif_19	318	GGGGUGUACAUCAAUACUGCCUU	1.4046692460878398	4.325639916666667	0.13023989909854342	0.18021555387472368	IAV
hsa-mir-3972	874	GCAGUCCUGUGGGAAUGAGAGAUGCCAAACUGGACCUGC	1.402976329308522	4.3243072499999995	0.13418539530101187	0.21019979749904333	premiRNA
hsa-mir-5189	2018	GACAGGCUGGCCUCUGGAUGACCUGC	1.4000350748356674	4.3219918900000005	0.15265469906685536	0.1828974470425475	premiRNA
hsa-mir-4469	1645	UGGCGGCGGCGAGGACACCGCCGCU	1.3976750819416341	4.3201341	0.19496575766248941	0.23264244248780175	premiRNA
hsa-mir-4265	2167	ACACCUGUAAAGAAUUGGUCAGCCUGGGGACUGGUGAUCUCUGCAGCUGU	1.3913497003770339	4.3151547500000005	0.03994249971741993	0.17844927270714706	premiRNA
hsa-mir-6796	2329	CUGGCUGGUCCAGCCCCUCAGAAG	1.3871911718361847	4.3118811500000005	0.10918772939143212	0.14226292863886117	premiRNA
hsa-mir-9-3	2265	GUAUGAGUGCCACAGAGCCGUCAUAA	1.3852167515363858	4.310326883333334	0.0317582103621427	0.1439272916526267	premiRNA
IAV_invivo_M1_M2_7_Motif_14+IAV_invivo_M1_M2_7_Motif_14	2036	GGCUGGAUCGAGUGAGCAAGCAGCAGAGGCC	1.3680060802227338	4.296778616666668	0.183039239504698	0.31785793639954907	IAV
hsa-mir-6084	2125	CGGAGCCUCGCAGGGUCGGGCUCGGGCUCCCUAACCGUCUCCGCUUCUUC	1.3633940252895647	4.2931479999999995	0.027076033385038036	0.06666632774910908	premiRNA
hsa-mir-4266	1665	CUACUCAAGGCUAG	1.3487454679220392	4.281616633333333	0.37406913320684504	0.3802517495546124	premiRNA
hsa-mir-5196	456	GUUGGGGAACAGGUGGUUAGCACUUCAU	1.3476135891834318	4.2807256166666665	0.13337178944251643	0.13618740387730413	premiRNA
hsa-mir-7162	803	GCUGAACCCCUGCCCCUGGAGCCCCCAGCAGGGCCCUC	1.3444672538064841	4.278248816666666	0.040749828075396635	0.0833887078750507	premiRNA
IAV_invivo_NA_6_Motif_2+IAV_invivo_NA_6_Motif_2	2801	GGGAAUAUAAUCUC	1.3340715464436892	4.270065300000001	0.06254016901653216	0.22508512176458764	IAV
hsa-mir-657	2806	GUCCGGGUGGGUUCCGGCA	1.3321219397815245	4.268530566666667	0.10270063361728089	0.459837423669954	premiRNA
hsa-mir-6769a	1974	CCCUCAUAUGGCAGUUGGCGAGGGCCCAGUGAG	1.3312170042014646	4.2678182	0.10507499170322218	0.12444582183078667	premiRNA
hsa-mir-3143	2798	UUCGCGGUUGGGCU	1.3293964369238267	4.2663850466666675	0.06657185970959426	0.2357265591293917	premiRNA
hsa-mir-3605	659	GAAGCCGCUCCCACCUGACCCUCACGGCCUC	1.3254420810063055	4.263272171666667	0.04704612230199512	0.15006403047888944	premiRNA
hsa-mir-4695	741	CAGGCGGGGCAGCCCAAUGCCAUGGGCCUGAU	1.3211601977752183	4.259901466666666	0.031227382574523694	0.0812740367757326	premiRNA
hsa-mir-5006	75	GGAAGGGAGCCCCAUUUACAGUGGUAACUUCCUUUCC	1.2983989359117116	4.241983766666666	0.08327576774292107	0.3167895551999609	premiRNA
hsa-mir-6795	1617	AGGCUGUCUUCAUUCCCUCUUGACCACCC	1.2865233448940803	4.232635283333334	0.16181239782593765	0.24632576639373793	premiRNA
hsa-mir-30c-2	682	UCAGCUGUGGAAAGUAAGAAAGCUGG	1.2846093284408455	4.2311285666666665	0.371644439157361	0.41706930793740454	premiRNA
IAV_invivo_PB2_1_Motif_22+IAV_invivo_PB2_1_Motif_22	1136	GGGUAGUGGUGAGCAUUGACC	1.2834341316966047	4.23020345	0.11505210317445917	0.166487391293701	IAV
hsa-mir-6846	660	UAGAGUAGGAGAGCCCACUGA	1.280477773086301	4.227876200000001	0.02702044593681958	0.09831844640195071	premiRNA
hsa-mir-6808	1156	CCAUGGGGGCCUUGCUGUGU	1.2798929588381966	4.227415833333333	0.05989011013481536	0.21063968124048021	premiRNA
hsa-mir-5095	825	CGCGCCCGGCCUAACUUUUAAGAAACGUCGGCCCGGGAGCG	1.272683432642478	4.221740483333334	0.32668505280737975	0.40415004470965743	premiRNA
hsa-mir-378e	2960	CAGGCCAGGGGCAGACAGUGGACAGAGAACAGUGCCCAAGACCACUG	1.271024560512749	4.220434616666666	0.13389539279858925	0.13527798405392324	premiRNA
hsa-mir-202	2709	UUCUUUGAGGAUCUGGCCUAAAGAG	1.2657177448978258	4.216257083333334	0.09604299055497491	0.187608713289446	premiRNA
hsa-mir-4488	2349	GGCGCUGGGACCCCACUAGGGUGGCGCC	1.2512405328966716	4.204860600000001	0.11881918374712071	0.12814148968010658	premiRNA
hsa-mir-940	2132	CAGCCCCGUGUGUUGAGGAAGGAAGG	1.244364000636732	4.199447383333333	0.0639470383431976	0.11721048403524062	premiRNA
hsa-mir-551b	2604	UGAGACCUGGUGCAGAACGGGAAGGCGA	1.2324203414919674	4.190045316666667	0.055527506671315084	0.06660655347843225	premiRNA
hsa-mir-139	2621	UCCAGUGUGGCUCGGAGGCUGGA	1.2319108785547404	4.189644266666667	0.21687327963390102	0.2719285154309544	premiRNA
hsa-mir-4726	2992	GAGUGGUCGGGUCGACUGAACC	1.230245506606963	4.188333283333334	0.0951328551512678	0.16691820757559483	premiRNA
hsa-mir-4522	485	GAUCCAGCCCAGGCUGGUUCCGCUGAC	1.2276554032163356	4.18629435	0.04746498740449069	0.1512373411528379	premiRNA
SHAPE_invivo_SARS-CoV-2_Multi_2_ComplexLevel_1	653	AGGGGUGUAUACUGCUGCCGUGAACAUGAGCAUGAAAUUGCUUGGUACACGGAACGUUCUGAAAAGAGCUAUGAAUUGCAGACACCUUU	1.220910582253097	4.180984816666666	0.19957428181919357	0.33001967359111994	SARS-CoV2
hsa-mir-151b	744	CGAGACACAGAAACAGACACCUGCCCUCGA	1.2133555706145962	4.175037500000001	0.006300563371234781	0.06105313539223115	premiRNA
hsa-mir-1202	2858	GGAGGCACUGCCAGGGCUGCCCAC	1.2089342546417186	4.171557033333333	0.020989720693830347	0.11509754401729834	premiRNA
hsa-mir-3648-1_3648-2	2403	AGGGCCGGUCGGCCGCCCCGGGUGCCGCGCGGUGCCGCCGGCGGCGGUGAGGCCCCGCGCGUGUGUCCCGGCUGCGGUCGGCCGCGCUCG	1.2064285133846453	4.169584510000001	0.4327990316923074	0.4620425608783018	premiRNA
SHAPE_invivo_SARS-CoV-2_Motif_250	1523	CAGGCAAUAACAGUUACACCGGAAGCCAAUAUGGAUCAAGAAUCCUUUGGUGGUGCAUCGUGUUGUCUG	1.2003061166916036	4.1647649499999995	0.0442666607284761	0.20302970072708845	SARS-CoV2
U1snRNP5ss-17	771	AGAGUGAGUAAGAUACUUACCUG	1.1998816171740296	4.164430783333334	0.1324770484129962	0.23204954651529924	Control
hsa-mir-1294	2428	GUCUGGCAUUGUCUGAUAUAC	1.1980927698553547	4.163022600000001	0.11692810753864095	0.1636077865356757	premiRNA
SHAPE_invivo_SARS-CoV-2_Motif_61+SHAPE_invitro_SARS-CoV-2_Motif_56	1640	ACUCAAUAUGAGU	1.1967112091810486	4.161935033333334	0.06723945375439402	0.1513729634323258	SARS-CoV2
hsa-mir-4746	1213	CAGAGGCAUCGGGUCAG	1.1911115630011582	4.157526983333335	0.08910956824262287	0.11749586879164382	premiRNA
hsa-mir-3191	1492	UCCACACUGACAAGGGCCGUGGGG	1.1893817856901647	4.1561653000000005	0.11957132338484618	0.11780190608966644	premiRNA
hsa-mir-4267	2081	CUGGGGGAAGGCUCCAGACCCCAGCCU	1.1886595860370965	4.155596783333333	0.11996550074072948	0.14355815020959492	premiRNA
hsa-mir-4682	989	GUCUGUCACUGGGGAAGUC	1.1886563043700036	4.1555942	0.03386590618184316	0.04451625656510487	premiRNA
hsa-mir-2116	2072	GAGGUCUUCCCAUGCUAAGAAGUCCUC	1.185074798764416	4.152774833333334	0.046967337824811155	0.2461779248165787	premiRNA
hsa-mir-6750	148	GCUGCUGCCCCAGAGGCCCAGCAGGUGUCCAGAAC	1.18426266026094	4.152135516666666	0.06417707520862082	0.06668891359586707	premiRNA
hsa-mir-4776-1	880	CAAGGGCUCUCCUGAAAGGACAGUAGAGCCCUUG	1.1816128305292137	4.1500495666666675	0.047106849189494926	0.19363201496030447	premiRNA
hsa-mir-3159	1577	CCACGGGCUGGGCACAGUGG	1.179130725744031	4.148095650000001	0.14876320870632284	0.2849145363866585	premiRNA
SARS-CoV-2-Conserved-Structured-61_Interval-19765-19884_Motif_2	2908	CCAGUACCAGAGGUGAAAAUACUCAAUAAUUUGGGUGUGGACAUUGCUGCUAAUACUGUG	1.1766579366589829	4.146149066666666	0.04947202907634954	0.20365996221905458	Control
hsa-mir-212	2501	CUUACUGCCCGGGCCGCCCUCAGUAA	1.173525151391325	4.143682933333333	0.09664220573385413	0.17455697718988902	premiRNA
hsa-mir-1262	2056	GGAUGAAAGUCAAAGAAUCC	1.1671782166841362	4.138686616666667	0.42328891912687244	0.43590471484636895	premiRNA
hsa-mir-1184-3_1184-2_1184-1	1347	ACAGUGGCCACAUCUCCAC	1.1667253254531909	4.1383301	0.05085994640561303	0.10266631544206685	premiRNA
hsa-mir-4745	2052	GACGGCGCCCGCCCUGGCCCUGGC	1.1634909567099552	4.135784	0.034976490086582816	0.06643429122500705	premiRNA
hsa-mir-6131	2474	GGUCAGGUGGUGCCCUCCUUCCAUGGGUAGAGCCAGAGAUGGUGGGUUCUGGCU	1.159802532273258	4.132880466666667	0.15547087314433744	0.18747791297582764	premiRNA
hsa-mir-6814	729	UGCCACCCAGCCCUGCAGAGCCCCUGACUC	1.1593092236069473	4.132492133333333	0.07505935568987097	0.14557813001163397	premiRNA
hsa-mir-8079	2770	UGGCUGUAGGGCAGCAGUCA	1.1563934306363282	4.1301968166666665	0.03578045000089188	0.11673463137434185	premiRNA
hsa-mir-3681	418	CUGUGCAGGGCCAACUGUGCACAC	1.1534627113734455	4.1278897500000005	0.1904739866688751	0.25664985457313005	premiRNA
hsa-mir-6886	778	GGCUCCUGGCGCUGAUGCC	1.14551472539351	4.121633083333333	0.09359992365438673	0.11932341101632982	premiRNA
hsa-mir-593	434	CACCAGCCAGGCAUUGCUCAGCCCGUUUCCCUCUGGGGGAGCAAGGAGUGGUGCUGGGUUUGUC	1.1451051945122923	4.121310700000001	0.12297207671254085	0.13601276544643184	premiRNA
hsa-mir-4476	1506	CCCAGCCUUCCAGAGUUGGUGCCAGG	1.1442170907086144	4.120611583333334	0.07501549240337152	0.11535162453716744	premiRNA
hsa-mir-6729	2112	CUGAGCGGCUCCAUCCCCCGGCCUGCUCAU	1.1437668248113433	4.120257133333333	0.1431724711900882	0.176978810793451	premiRNA
hsa-mir-27a	184	UGAGCAGGGUCCACACCAAGUCGUGUUCA	1.1423166878808064	4.1191155833333335	0.2537896107621784	0.31285679796735827	premiRNA
SARS-CoV-2-Conserved-Structured-105_Interval-17765-17884_Motif_3	2875	CUGUUGAUUCAUCACAG	1.1386700147183562	4.116244916666667	0.10067522184353256	0.30677632572579905	Control
hsa-mir-1273e	674	UGGAGGCUGCAGUGAGCCGAGAUCGAGCCACUGUACUCCA	1.1380159043644664	4.11573	0.2864334748641031	0.3126048724258253	premiRNA
hsa-mir-7161	177	CUGGUGUUCUCACGCAAAGUGGCCAGGGUGUGGGAGACUAGA	1.1380055512340885	4.115721850000001	0.10264381712276492	0.13093556686729999	premiRNA
hsa-mir-3074	854	GCCAGUGUGUAAAAUGAGAACUGAUA	1.1362998677111746	4.114379133333333	0.10313706029735398	0.1322821470778097	premiRNA
hsa-mir-6765	1941	GUGUGUGGCGUGGGUGCUGCGGGGCCGUCAGGGUGCCUGCGGGACGCUCAC	1.133363474340027	4.1120676000000005	0.03589740613416572	0.20257099849638222	premiRNA
hsa-mir-130b	2276	ACUACUAUAGGCCGCUGGGAAGCAGU	1.129939404066742	4.109372166666667	0.09316854066571376	0.1805130694882103	premiRNA
SHAPE_invitro_SARS-CoV-2_Motif_429	2172	CGGCGGGCACGUAGUGUAGCUAGUCAAUCCAUCAUUGCCUACACUAUGUCACUUGGUG	1.1297922160045897	4.109256300000001	0.045513326287560864	0.14603452185315777	SARS-CoV2
hsa-mir-3689c	2584	CUGGGAGGUGUGAUAUCGUGGUUCCUGG	1.127957827615474	4.1078122666666665	0.17020736021399058	0.28387425934103266	premiRNA
hsa-mir-4275	929	CUUUUUGCCACCUGAGCACAGUCAGCAGUCAGCAUAAAA	1.126432741642932	4.106611716666667	0.15362158552765703	0.30683814923962893	premiRNA
Broccoli	415	GAGACGGUCGGGUCCAGAUAUUCGUAUCUGUCGAGUAGAGUGUGGGCUCC	1.1236830645433784	4.104447166666667	0.03660825933805658	0.052813304365762884	Control
hsa-mir-6730	261	CAGAGCUGCAGCUGCUCCACCCUG	1.1229125079377855	4.103840583333334	0.029613864043511712	0.25156530450113374	premiRNA
hsa-mir-7846	2272	GCUGGGGCGCGGGCUUUCGCUUUCAGUCGAGGGCUAGCGAGCGCAGC	1.1225531336329813	4.103557683333333	0.1728302526034007	0.3200984939008478	premiRNA
hsa-mir-130a	640	GCUACUGUCUGCACCUGUCACUAGCAGU	1.121483712429379	4.102715833333334	0.019568967047958862	0.09511635198816944	premiRNA
hsa-mir-203b	458	UCACAAUUGCGCUACAGAACUGUUGA	1.1198668879825373	4.101443066666666	0.033228192171652	0.20638859641378773	premiRNA
IAV_invivo_NP_5_Motif_22+IAV_invivo_NP_5_Motif_22	2738	GUUCUCAGUACAGAGAAAUCUCCCUUUUGACAGAACAACCAUUAUGGCAGCAUUCAAUGGGAAUACAGAGGGGAGAACAUCUGACAUGAGGAC	1.1184209007729717	4.100304783333334	0.1417438050472112	0.24549953762666532	IAV
IAV_invivo_PB1_2_Motif_18+IAV_invivo_PB1_2_Motif_18	2508	GUUCUAAGUAUUGCUCCAAUAAUGUUCUCAAACAAAAUGGCGAGACUGGGAAAAGGGUAUAUGUUUGAGAGCAAGAGUAUGAAACUUAGAAC	1.1177462323626441	4.099773683333333	0.11613614683357712	0.12426936466247883	IAV
hsa-mir-6859-1_6859-3_6859-2_6859-4	1702	CUCAGGACAGCGGGUGUCAGCUUGCCUGAC	1.1175785285881468	4.099641666666668	0.16247343874694498	0.1931612481967158	premiRNA
hsa-mir-25	2710	AUUGCUGGACGCUGCCCUGGGCAU	1.1172049690126789	4.0993476	0.11575205332461865	0.12944114980021282	premiRNA
hsa-mir-6090	2467	GCCCUGGGCCGGGCGAUGUCCGCUUGGGGG	1.111237754946274	4.0946502	0.1161000468704825	0.15642350831984095	premiRNA
hsa-mir-4632	2659	GGCGGAGGCAGGCGUGACCGUUUGCC	1.1084421980235495	4.092449533333333	0.04682495805747278	0.10125951932013375	premiRNA
hsa-mir-19b-2	423	CAUUUCAGCGUAUAUAUGUAUAUGUGGCUGUG	1.1076451975327968	4.091822133333333	0.13531163983766695	0.24485634332970513	premiRNA
hsa-mir-138-2	2427	AGGCCGACGAGCAGCGCAUCCUCUUACCCGGCUA	1.1073425854826873	4.091583916666667	0.01282292999552209	0.03587972206873632	premiRNA
hsa-mir-3659	2752	CACGUGCUGCUUGUAUAGACAUGAG	1.1069080715874653	4.091241866666667	0.10615238728335721	0.16137871257567304	premiRNA
hsa-mir-4754	1838	GAGUGAGGCCCAGUGGUCACCGCCGCCCUC	1.1052504274363917	4.0899369666666665	0.18532148807937554	0.19776759335427269	premiRNA
hsa-mir-132	1466	GUUACUGUGGGAACUGGAGGUAAC	1.1029682502793623	4.088140433333334	0.1976685701124526	0.25096814698524234	premiRNA
hsa-mir-6787	907	GGCUGCAGGCCCGGCCCCUCUC	1.099268435282042	4.085227933333333	0.04649289156966411	0.13951431569006317	premiRNA
hsa-mir-3180-5	269	GGAGGCCCCGCCCUGCUGCCGACCCUGUGGAGCGGAGGGUGAAGCCUCC	1.096901104156949	4.083364366666667	0.038005960946981325	0.13807047848720752	premiRNA
hsa-mir-4787	329	CAUCCCGGACGGCCUGUGAGGGAUG	1.0968731782285859	4.083342383333334	0.17146185658343896	0.22856567207214873	premiRNA
hsa-mir-6857	2597	GCCAGUGUUCAAGGGCCCCUCCUCUAGUACUCCCUGUUUGUGUUCUGCCACUGA	1.0953542956654507	4.082146716666666	0.029349954671885385	0.0678599030158778	premiRNA
hsa-mir-152	2271	CCGACUCGGGCUCUGGAGCAGUC	1.0946659077694698	4.081604816666667	0.07561820212364465	0.13854001110789865	premiRNA
hsa-mir-148b	512	CAGGCUGUGGCUCUCUGAAAGUC	1.0887336064065294	4.0769349	0.06824975083777315	0.1832755828528381	premiRNA
DMSMaPseq_invitro_SARS-CoV-2_Motif_187	2437	AAGUUUGUUCGCAUUCAACCAGGACAGACUU	1.08608913320238	4.074853166666667	0.060448479640568785	0.183496011362192	SARS-CoV2
hsa-mir-4649	1004	CAGAGGGGCUGGCAGUACUGCUCUG	1.0825592873884566	4.072074466666667	0.09772098413137835	0.12310315493557719	premiRNA
hsa-mir-431	868	CAUGCAGGCCACACUGACGGUAACGUUGCAGG	1.082341363521404	4.071902916666667	0.14199839726895155	0.19441367412037452	premiRNA
hsa-mir-4311	1152	UGUGACCUGGAGCAGCUCAGGAGGGCUUCCUGGGUGAGGUGGCAGGUUACA	1.0802358035701398	4.070245416666666	0.17359494996734418	0.2068648142923806	premiRNA
hsa-mir-375	1638	CAAACCGGACCUGAGCGUUUUG	1.0751308845836263	4.066226816666668	0.0865140423678798	0.30113042846301524	premiRNA
hsa-mir-3621	1323	CAGGGCGGUGCGGCAGCCGCCACC	1.0747673393858055	4.065940633333334	0.11719040208872519	0.13697397418885796	premiRNA
hsa-mir-5697	2477	AAGGGUGUAUGAGAGAUCAACCCUU	1.073980586165202	4.0653213	0.14720172093514963	0.18824332943121092	premiRNA
hsa-mir-221	2563	AUUUCUGUGUUCGUUAGGCAACAG	1.0725133210496416	4.064166266666667	0.08174666806059279	0.27077864365949456	premiRNA
hsa-mir-4539	2495	UGCUGUGCUGUGCUGAGCAGGGCUGAGCUG	1.0723674879984175	4.064051466666667	0.046920593521634246	0.05641218702526965	premiRNA
Selectedmotif_26742-26860_Motif_1+DMSMaPseq_invitro_SARS-CoV-2_Motif_483+SHAPE_invivo_SARS-CoV-2_Motif_509+SHAPE_invitro_SARS-CoV-2_Motif_490	2023	ACCGGUGGAAUUGCUAUCGCAAUGGCUUGUCUUGUAGGCUUGAUGUGGCUCAGCUACUUCAUUGCUUCUUUCAGACUGUUUGCGCGUACGCGUUCCAUGUGGU	1.069473735127438	4.0617735	0.11320344676702736	0.2004074857247041	SARS-CoV2
hsa-mir-548h-5	2053	UGUCAUUACUUUUAACUGUA	1.0683938761052734	4.0609234333333335	0.0618541391535687	0.15195525014560204	premiRNA
hsa-mir-98	922	AUUGUUGUGGGGUAGGGAUAUUAGGCCCCAAUUAGAAGAUAACUAU	1.067890150792448	4.0605269	0.32790169375277073	0.33939834832134486	premiRNA
DMSMaPseq_invitro_SARS-CoV-2_Motif_425	1203	AAAUUUACAAAACACCACCAAUUAAAGAUUUUGGUGGUUUUAAUUU	1.0572154382105703	4.052123750000001	0.03862518508757415	0.2019199095830337	SARS-CoV2
hsa-mir-4505	2203	CGGACACCCGGCCUCCACUUUCUGUGGCAGGUACCUCCUCCA	1.0513213523902338	4.047483916666667	0.10678556868541869	0.12318812819419424	premiRNA
hsa-mir-1226	555	AUGGGGCAGCUGGGAUGGUCCAAAAGGGUGGCCUCA	1.0453254078577254	4.0427639	0.07411921026849609	0.0770397536041108	premiRNA
hsa-mir-1208	967	GGAGACGGGUCUUUCUC	1.043361700613084	4.0412180666666675	0.1987359170332126	0.21503860680199463	premiRNA
hsa-mir-544a	702	GAUUCUGAUUCAGGGACCAAGAUUC	1.0414240349847301	4.039692733333333	0.1445017352237511	0.23588481379963916	premiRNA
hsa-mir-1301	2119	GCAGCACUGUGCUGGGGAUGUUGC	1.0376971197688347	4.0367589000000015	0.15289037806105654	0.17319702739071371	premiRNA
hsa-mir-3164	2922	GGCGCACAGCAGACCCUGCAAUCAUGCC	1.0339102876634219	4.0337779	0.06832286355529785	0.16937450765144055	premiRNA
hsa-mir-513b	2670	AUUUAUGUGAACUAAAAUAUAAAU	1.0326174590329151	4.032760183333334	0.0427270692666876	0.29389158956466943	premiRNA
r(AUUCU)4	901	AUUCUAUUCUAUUCUAUUCU	1.0320055869103246	4.032278516666667	0.030196257541789506	0.23344648335536763	Repeat
hsa-mir-4800	2872	GAAGGAAGGCAAGGCUGUCUGUCCAUC	1.0311312237643495	4.031590216666667	0.136039798936912	0.19474784244846363	premiRNA
DMSMaPseq_invitro_SARS-CoV-2_Motif_236+SHAPE_invitro_SARS-CoV-2_Motif_239	2546	GCUAGUGGGGGACAACCAAUCACUAAUUGUGUUAAGAUGUUGUGUACACACACUGGU	1.027178614540604	4.028478716666667	0.09488627997192282	0.1851316182612399	SARS-CoV2
hsa-mir-4693	84	GUCACAAAUUCAAAUAAAGUGAG	1.0268081270289782	4.028187068333334	0.22216570018162976	0.32308946325412596	premiRNA
hsa-mir-6724-2_6724-3_6724-1_6724-4	2722	GGGCUGCCCGGGCCGGUCGACCAGCGCGCCGUAGCUCC	1.0261823427551169	4.02769445	0.0662690671528752	0.14143879206161583	premiRNA
hsa-mir-769	314	UGAGCUGUGAUGUUGCUCUCGAGCUGG	1.0242121568644702	4.026143516666667	0.030181256550625018	0.05775465965101162	premiRNA
hsa-mir-6797	2830	AACAGGACCUGUGCUCACUGGGGCCUGCA	1.0212690096107235	4.023826666666667	0.10998254376628709	0.10896728688039703	premiRNA
hsa-mir-6809	2037	GGAUCAUGUUUGCCCCCGUGGACAGCUCUCUGGUGUGCUCCUCCUGCCAUCCUGCCCACCCCUGCAUAAUGCUGCUUC	1.0174513510066792	4.0208214	0.04668456588187947	0.10255411363413298	premiRNA
hsa-mir-600	831	CAGGCAGUGGAGUUACUU	1.0143446073553102	4.018375766666666	0.03444218346625704	0.2277189133994404	premiRNA
SHAPE_invitro_SARS-CoV-2_Motif_289	1628	UGACGAUGCUGUUGUGUGUUUCAAUAGCACUUAUGCAUCUCA	1.0142827002934964	4.018327033333334	0.14799081050598478	0.2638599850683155	SARS-CoV2
DMSMaPseq_invitro_SARS-CoV-2_Motif_522	2820	GGACCAGGAACUAAUCAGACAAGGAACUGAUUACAAACAUUGGCC	1.0139174613320143	4.018039516666666	0.05900073760210982	0.17365712753920765	SARS-CoV2
hsa-mir-3138	2881	CCGGGUGCCCACAAGACUGUG	1.0135276416254035	4.017732650000001	0.006736556923411245	0.23473052048913087	premiRNA
hsa-mir-526a-2	2461	CUGUUGAAAGAAAAG	1.0109868691014066	4.01573255	0.19437012684387045	0.2604761863280458	premiRNA
hsa-mir-550b-1	1399	AAGACACUAUCUUACAACAACAGGGCUCUU	1.0085186320061996	4.01378955	0.02156793833139071	0.10076194003910777	premiRNA
hsa-mir-5787	1406	AGGUGCUAGGUCGGCCUCGGC	1.008344788338428	4.0136527	0.07139786383686964	0.12706215648464528	premiRNA
hsa-mir-4270	1689	GGGCAGAAAUAGAUGGCCU	1.0046528281700888	4.010746383333334	0.15790149208852036	0.19533130206518834	premiRNA
hsa-mir-199b	1122	CUGUUCAGGACUCCCAAAUUGUACAG	1.0012648138907407	4.008079333333334	0.11435086946691198	0.222181326438069	premiRNA
hsa-mir-6761	2395	GGCAGGUGCCUCCGUGUUGCCGAACCCUCCU	0.9981748808437094	4.005646933333334	0.013814728425993253	0.17179704736510015	premiRNA
hsa-mir-4728	2192	CAAGCACACAGGGCCUGGGACUAGCAUG	0.9927903426487845	4.001408216666667	0.16551050469855574	0.226037588018822	premiRNA
hsa-mir-18b	1703	UGCAGUUAGUGAAGCAGCUUAGAAUCUACUGCC	0.9892592688562074	3.9986285500000007	0.07957842337675174	0.2321618252305551	premiRNA
IAV_invivo_NP_5_Motif_16+IAV_invivo_NP_5_Motif_16	1743	GGGUACGACUUUGAAAGGGAGGGAUACUCUCUAGUCGGAAUAGACCC	0.9861244087280633	3.9961607833333335	0.1755536523694176	0.25307331078400364	IAV
hsa-mir-4748	772	UGCUGGUGCUAGAGAGGAAAGCA	0.9848974886760201	3.9951949500000006	0.03260751769340983	0.15995702467170733	premiRNA
hsa-mir-6868	934	GCAGCAGGCACCUGCUUCC	0.9841015044434623	3.9945683499999993	0.13088947287862668	0.1433662460016819	premiRNA
hsa-mir-4518	519	AUGUCUGCUGGGGAACCGGGGCU	0.9837599993452842	3.9942995166666666	0.14269529896802446	0.15648391946194665	premiRNA
hsa-mir-4318	2853	UGUGGACAAGGGCCUUGUCUUAGACAGUCACU	0.9832737197981704	3.993916716666668	0.19662248015946318	0.2168118176264008	premiRNA
hsa-mir-30e	2469	GAAGCUGUAAGGUGUUCAGAGGAGCUUU	0.9767657505108964	3.9887936333333336	0.16955924793144528	0.1921884243557338	premiRNA
hsa-mir-3911	1937	GCAGAGAAGACAGUGAGCUUGCCAGUUCUGGUUUCCAACACUUCCUUUCCUGCG	0.9747432908392588	3.9872015500000013	0.04630199067746018	0.10117230944468077	premiRNA
Selectedmotif_21130-21239_Motif_1+DMSMaPseq_invitro_SARS-CoV-2_Motif_372+SHAPE_invivo_SARS-CoV-2_Motif_397+SHAPE_invitro_SARS-CoV-2_Motif_383	1646	GCUAGCUCUUGGAGGUUCCGUGGCUAUAAAGAUAACAGAACAUUCUUGGAAUGCUGAUCUUUAUAAGCUCAUGGGACACUUCGCAUGGUGGACAGC	0.9742879859950954	3.9868431333333336	0.08657420660252305	0.11043133214617554	SARS-CoV2
hsa-mir-4302	2739	CGAGGUGG	0.9733400563417014	3.9860969216666664	0.1066877578930813	0.23467377119413138	premiRNA
hsa-mir-1307	1970	GGCUCGUCUGUGUUGCCAAUCGACUC	0.973198324315742	3.9859853500000004	0.09335912580252749	0.16210881487480816	premiRNA
hsa-mir-4421	2586	AGUUGAACACUUGUUGGGACAACCU	0.9708298922442672	3.9841209166666665	0.16759021030855775	0.2773773690287992	premiRNA
hsa-mir-6876	940	AGUUCAGGAGGUGGCACUGCUGUGUGUGAGCU	0.969590882954092	3.9831455666666664	0.1313285482135127	0.18083312232843737	premiRNA
hsa-mir-6867	1620	GAAGGGAAGCUGGGAACCUGACUGCCUC	0.9607754994312379	3.976206083333333	0.04674471447424285	0.10794231219326146	premiRNA
hsa-mir-3160-1	992	CUCUCCUCCAGCUCAGCUGGUCAGGAGAG	0.9591598817910071	3.9749342666666667	0.414931172131919	0.44047702399117544	premiRNA
hsa-mir-5002	2522	CUUAGUAGGUGAUAGCAUGACUGAC	0.9584925389085142	3.974408933333333	0.03823406283321924	0.10451395052617565	premiRNA
SHAPE_invivo_SARS-CoV-2_Motif_335+SHAPE_invitro_SARS-CoV-2_Motif_323	605	GCAUGAUGUUUCAUCUGC	0.9510880393433511	3.9685801	0.0553486342167894	0.15744232636048422	SARS-CoV2
U1snRNP5ss-13	955	GCUGUGAGUUGGAUACUUACCUG	0.9471286974090528	3.9654633	0.06807843382260587	0.12123139473753208	Control
hsa-mir-199a-1	171	CUGUUCAGGAGGCUCUCAAUGUGUACA	0.9467322296800692	3.9651511999999998	0.028594190152944444	0.12532700881804437	premiRNA
U1snRNP5ss-9	2335	GCAGUAAGUCUGAUACUUACCUG	0.9465538763665523	3.9650108000000013	0.126046996784993	0.2788557027567081	Control
hsa-mir-662	2887	GGGGUGGCUGCGGGCCUUCUGAAGGUCUCCC	0.9460106651883747	3.964583183333333	0.16538896161359443	0.22239937699006967	premiRNA
IAV_invivo_HA_4_Motif_20+IAV_invivo_HA_4_Motif_20	1596	CUGGGGGCAAUCAGUUUCUGG	0.9456445497041999	3.964294976666667	0.1389490722298088	0.25084832063439655	IAV
hsa-mir-627	2363	AAGAGGAGGUGGUUGUUUUCCUCCUCUU	0.9437870287378838	3.9628327333333337	0.11314128957736208	0.22045346654952708	premiRNA
hsa-mir-614	248	CAGCCCUGCACUGAAC	0.9409096206862351	3.960567633333334	0.09890740989687698	0.12279884033573252	premiRNA
SARS-CoV-2-Conserved-Structured-58_Interval-4574-4693_Motif_2+DMSMaPseq_invitro_SARS-CoV-2_Motif_86+SHAPE_invivo_SARS-CoV-2_Motif_94+SHAPE_invitro_SARS-CoV-2_Motif_90	638	AGAAGCUGCUCGGUAUAUGAGAUCUCUCAAAGUGCCAGCUACAGUUUCU	0.9390699900985887	3.9591194733333333	0.08687085426803172	0.282238388510119	SARS-CoV2
hsa-mir-4502	1411	CUUUUUGCUGAUGGAGGGUCUUGCCUCCAUGGGGAUGGCUG	0.9378049307233058	3.958123616666667	0.03222969749762819	0.03846868582066839	premiRNA
hsa-mir-4452	85	GCAAGGCUGUAGUGUGCACAGCCUUGA	0.9360230701797325	3.9567209333333335	0.2550618146250749	0.293528923255367	premiRNA
bulge-UUG	1737	GCGCUGCCAGAAACUGGCUUGAGCGC	0.9324897309782578	3.953939483333333	0.11948816613393957	0.27176366961264653	Control
hsa-mir-7155	1664	GCCAUCUGGUUGUGACAUCACUGAUGGC	0.9315974351095215	3.953237066666668	0.30319468344580747	0.32955581812698015	premiRNA
hsa-mir-550b-2	173	AAGACACUAUCUGACAACAACAGGGCUCUU	0.9299528752827286	3.9519424666666665	0.05243361764219518	0.16806315925889298	premiRNA
hsa-mir-4646	28	GGGACAUUGCGGAGAGGGUCUCACAUUGUCCC	0.9250755134440881	3.9481029999999997	0.052081213000833695	0.18109457422814018	premiRNA
hsa-mir-192	2094	ACAGCCAGUGCUCUCGUCUCCCCUCUGGCUGC	0.9246700052515644	3.9477837833333336	0.031369107336231675	0.19143362866818955	premiRNA
hsa-mir-4700	222	GUGUCCUGAAAUUCACAGGACUG	0.922840676981388	3.9463437333333338	0.06319141327450993	0.09605137747243217	premiRNA
hsa-mir-3936	453	AAAUCCGUGUUUGGACGCUUCUGGUA	0.9226807645197295	3.94621785	0.15474709877516585	0.19510489646358653	premiRNA
hsa-mir-526a-1	221	UCUGUUGCUUGAAAGAAGAGA	0.9222714241869218	3.9458956166666668	0.30075638431273005	0.31977965181762935	premiRNA
hsa-mir-6737	1558	UGGAGGGGGUUUGUUUGCUUAUUCCCCUCU	0.9179090723615001	3.9424615666666676	0.20752978352552492	0.26568195273468953	premiRNA
SHAPE_invitro_SARS-CoV-2_Motif_85	338	UGCGAGAAAUGCUUGCA	0.9177444385336346	3.942331966666666	0.2870139575372611	0.3046270753597207	SARS-CoV2
DMSMaPseq_invitro_SARS-CoV-2_Motif_291+SHAPE_invivo_SARS-CoV-2_Motif_305+SHAPE_invitro_SARS-CoV-2_Motif_294	1592	GGUUCGUGUCUUUAGCUAUAGAUGCUUACC	0.9127528323360515	3.9384025666666673	0.08685503038644711	0.23964542415867993	SARS-CoV2
SARS-CoV-2-Conserved-Structured-87_Interval-14046-14165_Motif_2+Selectedmotif_14055-14160_Motif_2+DMSMaPseq_invitro_SARS-CoV-2_Motif_254+SHAPE_invivo_SARS-CoV-2_Motif_267+SHAPE_invitro_SARS-CoV-2_Motif_257	2966	CCACGCCAGGUAGUGG	0.9123540991981716	3.938088683333334	0.10251229196284195	0.37049091384960225	SARS-CoV2
hsa-mir-4692	2594	CUGGGUGGGACACUCAG	0.9101876484432886	3.93638325	0.16172592575237704	0.3654256254221549	premiRNA
hsa-mir-19b-1	1715	UCCAGCUGUGUGAUAUUCUGCUG	0.908792770552197	3.9352852000000005	0.07148966556935032	0.11654044697063864	premiRNA
hsa-mir-125a	294	CUGUGAGGACAUCCAGGGUCACAG	0.9025407712982153	3.9303636166666673	0.19341852260560538	0.2791624991370732	premiRNA
hsa-mir-920	525	GACCUGGAUGUGUAGGAGCUAAGACACACUCCAGGGG	0.901825240839562	3.9298003499999994	0.06562615126447718	0.23952798151290092	premiRNA
hsa-mir-711	2822	GCUGCAGGCAAAGCUGGGG	0.9007560737005085	3.9289586999999995	0.04439828649574397	0.12453202265082	premiRNA
hsa-mir-569	1493	AACAACAGCAUCAGAAGCAACAUCAGCUUUAGUU	0.9003494222175136	3.9286385833333335	0.18443735664820868	0.26367202621588404	premiRNA
hsa-mir-6771	158	CCAGGCCACAUAAUGAGCCAAA	0.8990511311991978	3.9276165666666665	0.21580286184007919	0.3612582073103362	premiRNA
IAV_invivo_M1_M2_7_Motif_3+IAV_invivo_M1_M2_7_Motif_3	2411	GGGAAGAACACC	0.8988401094190652	3.9274504500000003	0.22339959892448347	0.2871843613433793	IAV
SHAPE_invitro_SARS-CoV-2_Multi_2_ComplexLevel_1	361	CCUCUUGAGUGCAUUAAAGACCUUCUAGCACGUGCUGGUAAAGCUUCAUGCACUUUGUCCGAACAACUGGACUUUAUUGACACUAAGAGG	0.8986440562752864	3.9272961166666662	0.0486271519842953	0.15466188065750808	SARS-CoV2
U1snRNP5ss-11	2523	CAGGUAUGAAUGAUACUUACCUG	0.8984683706395343	3.9271578166666665	0.17848588872496363	0.22253361735136448	Control
hsa-mir-4638	320	AAGUCCGGCUCCAGAACCUGGACACCGCUCAG	0.8982055832075071	3.9269509499999997	0.0382799104841246	0.05253868894309538	premiRNA
SHAPE_invivo_SARS-CoV-2_Motif_52	175	CACAGAAAAGUACUGUG	0.8911716791314032	3.9214138500000004	0.11103421467564253	0.4535481046699755	SARS-CoV2
DMSMaPseq_invitro_SARS-CoV-2_Motif_274+SHAPE_invivo_SARS-CoV-2_Motif_288+SHAPE_invitro_SARS-CoV-2_Motif_277	1818	GCCGCCACUAGAGGAGCUACUGUAGUAAUUGGAACAAGCAAAUUCUAUGGUGGUUGGC	0.8903705712637712	3.9207832166666665	0.06341862639801985	0.1496072035988132	SARS-CoV2
hsa-mir-500a	2080	GAGAGUGCUGUCUGAAUGCAAUGC	0.889580197623342	3.9201610333333328	0.14535308540070205	0.29787138045237543	premiRNA
SARS-CoV-2-Conserved-Structured-103_Interval-1198-1317_Motif_2	635	GCAGACGGGCGAUUUUGUUAAAGCCACUUGC	0.8889137439667731	3.9196364000000004	0.17518654816530177	0.201074851196905	Control
hsa-mir-6716	2682	AGGGCCUUCUGAGCCCAGGUCCG	0.8861365432077261	3.917450183333333	0.07025110637982802	0.10730584402822319	premiRNA
hsa-mir-6783	863	GAUCCGGGAACCCACAGCCCCGUUC	0.8860795692325741	3.917405333333333	0.01467302437631636	0.053044551735484405	premiRNA
hsa-mir-1913	2	CAGAGGCUGGCUUUCCAAAACUCUG	0.8835246326099628	3.9153940833333336	0.11333315303038193	0.23660144397780639	premiRNA
hsa-mir-1909	201	UGCCCUGGGGCCGUCCCUGCGCA	0.8832694035982738	3.915193166666667	0.1882545468290678	0.20292951918850125	premiRNA
hsa-mir-623	12	GGGUUGCAUCCUAAGCUGUGCUGGAGCUUCCC	0.8774146342669226	3.9105842833333337	0.04727797836222221	0.16214927366043466	premiRNA
DMSMaPseq_invitro_SARS-CoV-2_Motif_289+SHAPE_invivo_SARS-CoV-2_Motif_303+SHAPE_invitro_SARS-CoV-2_Motif_292	1218	CCUUACCCAGAUCCAUCAAGAAUCCUAGGGGCCGG	0.8760309140439484	3.9094950166666673	0.12736241293322936	0.16977422897007272	SARS-CoV2
hsa-mir-187	1841	CCGGGCGCUGCUCUGACCCCUCGU	0.8749043706608746	3.9086082000000015	0.05297571593306336	0.14226382848209915	premiRNA
SHAPE_invitro_SARS-CoV-2_Motif_182	2352	CUAUAGUAGCUGGUGGUAUUGUAGCUAUCGUAG	0.8740730926280279	3.907953816666667	0.21405163761185303	0.2755240803701924	SARS-CoV2
r(CCUG)4	1049	CCUGCCUGCCUGCCUG	0.8720045414127602	3.9063254500000006	0.0519889398931057	0.06833014541291067	Repeat
hsa-mir-4507	1424	UGGGUUAAGCCGAGCUGG	0.8715006255515224	3.905928766666667	0.12881558146783298	0.1877968003488974	premiRNA
hsa-let-7e	2903	AUAGUUGAGGAGGACACCCAAGGAGAUCACUAU	0.8713684272977698	3.9058247	0.17082594844710444	0.23514275968586154	premiRNA
hsa-mir-622	449	UUGAGGAGAGCACCACAGUGGUCAUCACACAG	0.870992051840216	3.905528416666666	0.059702686745420154	0.09951283744240044	premiRNA
hsa-mir-7156	297	CAGAGUGUGCAUGGCAGGCU	0.8688066732764212	3.9038080833333333	0.10610752258671194	0.133433459219123	premiRNA
hsa-mir-8087	2054	GGGGCCCUACUUUAAGGGCCCU	0.8676368754038497	3.9028872166666666	0.2441520475003556	0.27130446706071126	premiRNA
IAV_invivo_NP_5_Motif_15+IAV_invivo_NP_5_Motif_15	1849	GGGUCGGUUGCUCACAAGUCCUGCCUGCCUGCCU	0.8651915252901133	3.900962233333333	0.0935553268715861	0.14449500719337108	IAV
SARS-CoV-2-Conserved-Structured-81_Interval-23537-23656_Motif_1	1732	UGAGUGUGACAUACCCAUUGGUGCAGGUAUAUGCGCUAGUUAUCAGACUCA	0.864905639156159	3.900737183333334	0.2826455167988545	0.30855951090451583	Control
hsa-mir-3689a	1189	CUGGGAGGUGUGAUCCUGUGCUUCCUGG	0.8633230075632279	3.8994913333333336	0.3980385270365887	0.3908571023141758	premiRNA
hsa-mir-576	1632	UCUUUGGUAAUAAGGUUUGGCAAAGA	0.8623670896969684	3.898738833333334	0.20319777975826983	0.24168159353443852	premiRNA
hsa-mir-4536-2	933	ACGAUAUAGGUAUGUAUGUAUGUAUGUAUAAAAGCAGGGCAGUAUAUAUAUCGU	0.8623203206478741	3.898702016666667	0.1712757924353792	0.3164487984089061	premiRNA
SARS-CoV-2-Conserved-Structured-31_Interval-26095-26214_Multi_1_ComplexLevel_1	721	GUUGAUGAGCCUGAAGAACAUGUCCAAAUUCACACAAUCGACGGUUCAUCCGGAGUUGUUAAUCCAGUAAUGGAACCAAUUUAUGAUGAACCGACGACGAC	0.8621697450583978	3.8985834833333333	0.018400933972235856	0.14319264765500672	Control
hsa-mir-603	195	CUUCCCAUUUAAAAGUAAUGGCACA	0.8608598094149118	3.8975522999999996	0.22012612064718334	0.25374220932343255	premiRNA
hsa-mir-3174	925	AGCCCUGGGCUCCUCAGCAAACCUACUGGAU	0.8567299478240271	3.894301266666666	0.0486642842379928	0.05569915995678695	premiRNA
hsa-mir-4479	1268	GCGCGGGAAAGUUCGGGAACGCGCG	0.8538828369698682	3.892060016666667	0.11659227175983441	0.14685799688938736	premiRNA
hsa-mir-194-2	1925	GUGGAAGUGCCCACUGGUUCCA	0.8526892205458115	3.8911204	0.20550493710272322	0.21724966595797585	premiRNA
hsa-mir-107	1209	GCCUUGUGGCAUGGAGUUCAAGC	0.8513042088280456	3.890030116666667	0.18249752424743088	0.28307692362395015	premiRNA
hsa-mir-4780	23	GGACCAGCCCAAAGGCCAGGCCUGACCC	0.8510157185324599	3.8898030166666664	0.036671123223804405	0.09605569234669292	premiRNA
hsa-mir-6816	400	CUGCAGGGACUGUGACACUGAA	0.8497039409209923	3.8887703833333327	0.037864376866750635	0.08946352179404929	premiRNA
hsa-mir-1471	570	GUGUAGAGGCGGAGCACAG	0.8472624652916326	3.8868484500000005	0.026745803128535795	0.11992902629633331	premiRNA
Selectedmotif_18070-18328_Motif_3+SHAPE_invitro_SARS-CoV-2_Motif_334	2253	CACCCGCGAAGAAGCUAUAAGACAUGUACGUGCAUGGAUUGGCUUCGAUGUCGAGGGGUG	0.8446471036504085	3.8847896333333334	0.0893870561665432	0.156301976082321	SARS-CoV2
hsa-mir-607	574	GAACCCAGGGAGCCAGACUGCCUGGGUUC	0.8429691343354005	3.883468733333333	0.0655741794351782	0.23005282145731482	premiRNA
hsa-let-7f-1	1846	AUAGUUGUGGGGUAGUGAUUUUACCCUGUUCAGGAGAUAACUAU	0.8424174543389206	3.8830344500000007	0.11766040453544434	0.1695976260067667	premiRNA
hsa-mir-6803	4	GGGCGUGGUGGACAGCGAUGCAUCCC	0.8403461719297495	3.8814039333333343	0.11043237904108018	0.22429823575631916	premiRNA
hsa-mir-6721	283	AGUCUCUGAAGAGAGCUGUGGACUGA	0.8394861846028476	3.880726950000001	0.11854055021046196	0.21311837210791448	premiRNA
hsa-mir-1247	243	CGGACGUUGCUCUCUACCCCG	0.83937894819105	3.8806425333333334	0.03243367808236912	0.221184574765815	premiRNA
hsa-mir-3175	1762	ACGUCUGGCCGCGUGCGCAUGU	0.8379378093799622	3.8795080666666664	0.14557024041186772	0.24092733454112605	premiRNA
DMSMaPseq_invitro_SARS-CoV-2_Motif_339	663	AGCCUUGUAGUGACAAAGCU	0.8328204624025835	3.8754796833333334	0.12020554285950566	0.18847452638183443	SARS-CoV2
SARS-CoV-2-Conserved-Structured-34_Interval-80-197_Motif_3	211	GUCGUUGACAGGACACGAGUAACUCGUCUAUCUUCUGCAGGCUGC	0.8310121579738498	3.8740561833333325	0.04184144968499659	0.06646319936390005	Control
mismatch-GU	2471	GCGCGGCCAGAAACUGGCUGCGC	0.8308074454633556	3.8738950333333335	0.3293695032096591	0.37011003175152196	Control
hsa-mir-210	1178	ACACUGCGCUGCCCCAGACCCACUGU	0.8303422109297307	3.8735288000000008	0.0830509158374503	0.13396270327225693	premiRNA
hsa-mir-937	1656	GGCUGGCCCCCUGCUUCGUGCCCAUCC	0.829705503997459	3.8730275833333336	0.03179913707297531	0.11359797436763355	premiRNA
hsa-mir-6770-1_6770-3_6770-2	74	ACGUGACCUCCUGGGCCUG	0.8290541036654268	3.8725148	0.11458735400577433	0.14586290233099636	premiRNA
hsa-mir-5682	459	CUGCAGAGACGAGGCCUGUAG	0.828399845107218	3.8719997666666672	0.2531133636942292	0.27167764913119197	premiRNA
hsa-mir-4757	685	CACGGUGUCUGCGGGAGGAGACCAUG	0.8282411817962585	3.871874866666666	0.11838694594286316	0.21136418361723092	premiRNA
hsa-mir-455	2147	CUACAUCGUGGAAGCCAGCACCAUGCAG	0.825802289156482	3.869954966666667	0.13121071151223632	0.22026731550281697	premiRNA
SARS-CoV-2-Conserved-Structured-73_Interval-7171-7290_Motif_3	700	CUAGGUUUUUCUAUGUACUUGG	0.8252914500362802	3.869552833333334	0.18341393636940778	0.2849715364184542	Control
hsa-mir-6877	1510	GCUGCUGGUGCUCAUCUCAGC	0.8249659510046986	3.8692966	0.16155661771989602	0.16704694298941442	premiRNA
hsa-mir-3620	2014	UGGGCCAAG	0.8248454820642985	3.869201766666666	0.07651600131332663	0.12541017309951705	premiRNA
hsa-mir-4635	450	UGGAUCACGCCGACAACACUGGUCU	0.8234373504725584	3.8680932833333332	0.0729962435396628	0.24438621104838493	premiRNA
hsa-mir-5191	496	UCCUCUCCUGGUCUGGGAGGAUAGAAGAGAGGA	0.8229279087073765	3.8676922499999997	0.09775601840849081	0.30352061086356724	premiRNA
hsa-mir-8077	1291	AGUCCAAAGGAAAGGGCU	0.8222729726437031	3.8671766833333336	0.24612572140710873	0.346269651489984	premiRNA
hsa-mir-4325	2648	GUGAGAGAUGCUUCUAGAUCCAGGAGGCAGACCUCAA	0.8216234142796525	3.86666535	0.12299240434024615	0.20010388182111338	premiRNA
hsa-mir-362	1744	UGAGUGCUAUUUCAGUGCAACA	0.8206555977236734	3.8659034833333337	0.09076603396328725	0.16731330642516284	premiRNA
hsa-mir-8072	476	GCAGAGCAGGACGCCGCUGCUGC	0.8174793039019685	3.8634030999999998	0.08314027626708898	0.29650221054590886	premiRNA
hsa-mir-2113	1700	AAAUCCCGUUAAUAAGUAAGAGGAUUU	0.8172202850940884	3.8631992000000004	0.1867641718527381	0.18832329801202327	premiRNA
SHAPE_invitro_SARS-CoV-2_Motif_120	2636	GCAAGCUUCGAUAAUUUUAAGUUUGU	0.8161917259388103	3.8623895166666666	0.3027232479527466	0.44739026381828173	SARS-CoV2
IAV_invivo_PA_3_Motif_13+IAV_invivo_PA_3_Motif_13	1233	CCCAAGUCAUGAAGGAGAGGG	0.8158416038180056	3.8621139	0.08513041896444512	0.30287022906035593	IAV
hsa-mir-4687	1975	CCCAAACUUGGAGCACUUGACCUUUGGC	0.8151336952958296	3.861556633333334	0.12367626509668962	0.18908511248972537	premiRNA
hsa-mir-7159	2301	GGAUGGCCAGGGAAGUAUGCCGGGCCUUGGCAUUUC	0.8137351334687731	3.860455683333333	0.03292388026070232	0.19944051536981197	premiRNA
hsa-mir-4723	2534	AGAGCACCUCCUAGAGAAUGUUGAACUAAAGGUGCCC	0.8134045531462095	3.8601954500000004	0.07359047337901842	0.12004460126583197	premiRNA
hsa-mir-5699	1847	CAAGAGGUGUGAGCCACACACACGCCUGGCCUCCUG	0.8132441748995439	3.8600692	0.13492400850726174	0.17468029376046326	premiRNA
SARS-CoV-2-Conserved-Structured-29_Interval-10970-11089_Motif_1	2712	CAAGGGUACACACCACUG	0.8101920762982935	3.8576665833333332	0.1416997606953314	0.20140802716856643	Control
hsa-mir-3197	119	GGCGCGCGAGGCUCCAGGCUCC	0.8095195462645886	3.857137166666666	0.10795784928736538	0.1461367816691916	premiRNA
hsa-mir-3190	1993	CCCACGGCCCUUGUCAGUGUG	0.8088526691671043	3.8566122000000003	0.041856904349001064	0.12610295472386884	premiRNA
hsa-mir-6756	1551	GGGGCUGAGGCUGAGUCUUCCUCCC	0.8058227165257229	3.8542270166666666	0.08292773649763067	0.17070238254830736	premiRNA
hsa-mir-3666	2263	CGACUCCGUGGCAGAGUUCA	0.8052072663273995	3.8537425333333335	0.10353748658871971	0.15120039437487118	premiRNA
hsa-mir-30c-1	748	UCAGCUGUGAGCUCAAGGUGGCUGG	0.8042724146466749	3.8530066166666668	0.08827209527035632	0.12870584632016088	premiRNA
hsa-mir-4319	1329	CCACUGGGAAUGCUCCCUGAGGACGUUAUAUGAGUG	0.8019417111607517	3.8511718833333326	0.19637978435784087	0.2121930509682727	premiRNA
hsa-mir-3689e	2137	GGGAGGUAUGAUAUCGUGGUUCCU	0.8003250560902789	3.84989925	0.12309860545164573	0.2064410399645749	premiRNA
hsa-mir-503	1088	CUGCAGUGAGCGAUCGGUGCUCUGGGG	0.7982117048261723	3.8482356166666656	0.03570722424107093	0.12375927139963726	premiRNA
Selectedmotif_563-621_Motif_1+DMSMaPseq_invitro_SARS-CoV-2_Motif_12+SHAPE_invivo_SARS-CoV-2_Motif_12+SHAPE_invitro_SARS-CoV-2_Motif_12	1786	GUGGUGAGACACUUGGUGUCCUUGUCCCUCAUGUGGGCGAAAUACCAGUGGCUUACCGC	0.7976325858583815	3.8477797333333332	0.13976843081762547	0.2078334966545715	SARS-CoV2
hsa-mir-4300	2702	AUCAGCAGAGACAUGAGGUGAUCAAAAACCUUUUUUCAAAGCAGUGGG	0.79640905333366	3.8468165666666665	0.16734682481698948	0.22298549839060744	premiRNA
IAV_invivo_PB1_2_Motif_10+IAV_invivo_PB1_2_Motif_10	77	GGCUCAUAGACUUCCUUAAGGAUGUAAUGGAGUC	0.7953446075608122	3.8459786333333335	0.059215813237061474	0.13763975766484832	IAV
hsa-mir-922	2719	CUGUCCUGGACUGGGGUCAGACUGUGCCCCGAGGAGAAGCAG	0.7940896980642685	3.844990766666667	0.0425468360879472	0.1476514907682308	premiRNA
hsa-mir-4461	247	AGGCCAUACGUGUUGGAGAUU	0.7922350056832664	3.8435307500000007	0.17819803929455144	0.22558867134224547	premiRNA
SHAPE_invivo_SARS-CoV-2_Motif_242	150	UCUAUACAGAACUGGA	0.7902248427358074	3.8419483466666673	0.09722289681218882	0.13205391855081466	SARS-CoV2
hsa-mir-34c	2927	GAUUGCUAAUAGUACCAAUC	0.7900952528780932	3.841846333333334	0.10677938168191159	0.21590911071114702	premiRNA
hsa-mir-1231	1769	CUGCAGGAAAGGGAAGACCAAGGCUUGCUGUCUGUCCAGUCUGCCACCCUACCCUGU	0.7884230211874861	3.840529949999999	0.047870574237597184	0.09247508220261552	premiRNA
hsa-mir-6855	1952	GACAUUGCCAGAGGAUGGGCAGCAGAC	0.7883866899569553	3.84050135	0.04170821326228691	0.08757341401721327	premiRNA
IAV_invivo_PA_3_Motif_3+IAV_invivo_PA_3_Motif_3	416	GGGGCUGAGAAACCAAAGUUUC	0.7877170816655676	3.839974233333334	0.09537222497756354	0.15753065184722184	IAV
hsa-mir-6774	957	CCUGUAUGUCUCCCCGCAGCACCGUCAUCGU	0.7845295031434704	3.837464966666667	0.0750245186251758	0.10310066767342425	premiRNA
SHAPE_invivo_SARS-CoV-2_Multi_39_ComplexLevel_1	405	GUGUACCUUCCUUACCCAGAUCCAUCAAGAAUCCUAGGGGCCGGCUGUUUUGUAGAUGAUAUCGUAAAAACAGAUGGUACAC	0.77968648236306	3.833652533333334	0.19521157486755988	0.2322632715725357	SARS-CoV2
hsa-mir-4283-1_4283-2	2096	GUUUGCAAGGGGUGUUUCUGUCCAUGGUCAGGC	0.7784654057956474	3.8326913000000005	0.08439438298720783	0.10620615636291827	premiRNA
r(CUG)16	796	CUGCUGCUGCUGCUGCUGCUGCUGCUGCUGCUGCUGCUGCUGCUGCUG	0.778137323774482	3.832433033333333	0.07408558529868771	0.09478130202495338	Repeat
IAV_invivo_PB2_1_Motif_16+IAV_invivo_PB2_1_Motif_16	435	GGUUGGGAGAAGAGCAACAGCC	0.7762393557319381	3.83093895	0.08263710951100484	0.1130379108119269	IAV
hsa-mir-548ba	2924	UGCUAUUAGAAAGUAAUGGCA	0.7759353886709	3.8306996666666673	0.23368877231214366	0.3619173241639468	premiRNA
SHAPE_invivo_SARS-CoV-2_Motif_313	982	UGUGACUGGACA	0.7741470918254144	3.829291916666667	0.19451990604840005	0.49290943691863337	SARS-CoV2
hsa-mir-1279	1981	UUCUAAUGCCAAGAA	0.7729798557703808	3.8283730666666673	0.12388982662046348	0.2715012063268559	premiRNA
SARS-CoV-2-Conserved-Structured-40_Interval-14526-14645_Motif_2+Selectedmotif_14556-14640_Motif_1+DMSMaPseq_invitro_SARS-CoV-2_Motif_264+SHAPE_invivo_SARS-CoV-2_Motif_277+SHAPE_invitro_SARS-CoV-2_Motif_268	1779	GUGUAUGCUGCUGACCCUGCUAUGCACGCUGCUUCUGGUAAUCUAUUACUAGAUAAACGCACUACGUGCUUUUCAGUAGCUGCAC	0.7718431921494296	3.8274782833333334	0.029679265897398204	0.19417418231561473	SARS-CoV2
Selectedmotif_29621-29866_Motif_3+DMSMaPseq_invitro_SARS-CoV-2_Multi_90_ComplexLevel_1+SHAPE_invivo_SARS-CoV-2_Motif_571+SHAPE_invitro_SARS-CoV-2_Motif_546	2340	CCACAUUUUCACCGAGGCCACGCGGAGUACGAUCGAGUGUACAGUGAACAAUGCUAGG	0.7717642627628194	3.8274161499999995	0.001595346226060169	0.02020781181190948	SARS-CoV2
hsa-mir-7158	2532	GCAGCCUUCUGCCUUUGGCUUUCUGAAGCGAGCUGA	0.7693142124549248	3.825487466666667	0.11615878038334383	0.20181560515491967	premiRNA
hsa-mir-3141	1810	AGGAGGGUCC	0.7664349412632488	3.8232209000000004	0.1935317339660052	0.24649709546151932	premiRNA
hsa-mir-6751	918	GUGUCUGGCCCCAGCAGCCCAGACU	0.766116344318586	3.8229700999999996	0.023724775024125386	0.0695941814720275	premiRNA
SHAPE_invivo_SARS-CoV-2_Motif_83+SHAPE_invitro_SARS-CoV-2_Motif_79	1470	CCUACUAAAAAGG	0.7659863903016845	3.8228677999999996	0.1874884004094783	0.2011435272679003	SARS-CoV2
hsa-mir-3944	2617	CGAGAAGCGCCUGCGUCUCCCAUUUUCG	0.7628675150680945	3.820412616666667	0.03809960461968602	0.08787150242634248	premiRNA
hsa-mir-6891	708	AGGGGUCAUAUCUCUUCUCAGGGAAAGCAGGAGCCCUUCAGCAGGGUCAGGGCCCCU	0.7612838248728755	3.8191659333333337	0.08695425934092053	0.21316737514887626	premiRNA
hsa-mir-548f-2	2590	UUUUAUCAUUACUUUUAAUGGCAAAA	0.7605194081605533	3.8185641833333333	0.0896140920059661	0.26046104866320247	premiRNA
SHAPE_invitro_SARS-CoV-2_Motif_152	251	CAUCGUUGAUAGUG	0.7603250487804366	3.818411183333333	0.16357143871478966	0.2729398210698688	SARS-CoV2
hsa-mir-520f	1099	GCUUUCUGUGGUCAGAAAGAAAAGCAAGU	0.7583206700358806	3.8168333333333333	0.26773344467066656	0.3066702878647425	premiRNA
hsa-mir-938	2619	CAGUGCACCUUCAUGAACCG	0.7575738684656352	3.8162454500000003	0.04736081105185744	0.14325314494920724	premiRNA
hsa-mir-3649	180	ACCUGUGUGUGCCCAAGUGUUUCUAGCAAACACAGGG	0.7571952487712315	3.8159474	0.1882803091980188	0.36815022161368377	premiRNA
hsa-mir-7106	1042	UGGGAGUGAUCCCAACAGCUGAGCUCCCU	0.7558421221543868	3.814882216666667	0.13489991692280864	0.18755769978369272	premiRNA
hsa-mir-6511b-1_6511b-2_6511a-2_6511a-3_6511a-1_6511a-4	1105	GACAGGGCAGAGGGUUGCGCCCCCUC	0.7536459246752044	3.813153366666666	0.042412283140438205	0.055157349198600956	premiRNA
SHAPE_invivo_SARS-CoV-2_Motif_420	96	AGGUUGGACAGCUGGUGCUGCAGCUU	0.753529796004188	3.8130619500000003	0.19325694789196518	0.22670293058252847	SARS-CoV2
SARS-CoV-2-Conserved-Structured-48_Interval-29078-29197_Multi_1_ComplexLevel_1	1693	GGCAGACGUGGUCCAGAACAAACCCAAGGAAAUUUUGGGGACCAGGAACUAAUCAGACAAGGAACUGAUUACAAACAUUGGCC	0.7527513633975705	3.812449166666667	0.16118481933011683	0.26689809411389115	Control
hsa-mir-3619	1451	CAGCCCGUGGUGGGG	0.7523974514805737	3.812170566666667	0.2517045232866974	0.26988890582490416	premiRNA
r(CCCCGG)4	1672	CCCCGGCCCCGGCCCCGGCCCCGG	0.7470771704445427	3.807982433333333	0.04061635136016707	0.17623996030366737	Repeat
hsa-mir-4459	1835	GAGGUUGCAGUGAGCCAAGAUCGUG	0.743356098713276	3.8050531999999997	0.023579240470188927	0.1378086302420992	premiRNA
hsa-mir-2392	2497	UCCUCAGACCAGGUGGCUCCCGAGCCACCCCAGGCUGUAGG	0.7425333106707815	3.804405499999999	0.0555710000983033	0.09940216603771525	premiRNA
hsa-mir-3924	769	AGAUCUAUGUCAUAUAUACAGAUAU	0.7415434328431173	3.8036262666666674	0.22329659040518868	0.40346203131070396	premiRNA
hsa-mir-2110	2771	AGUGAGGCGUCGGCUGUGUUUCU	0.7410947760213249	3.803273083333334	0.17227406611212207	0.1771731143059501	premiRNA
hsa-mir-1193	2671	GUGCACUUCAUUUACGAUGUAG	0.7409845331790288	3.8031862999999997	0.10710547729811967	0.21828860359744545	premiRNA
hsa-mir-324	2965	CAUUGGUGUAAAGCUGGAGACCCACUG	0.7383274202635582	3.8010946166666666	0.07927736138336919	0.1493020532703913	premiRNA
hsa-mir-8081	2213	CUAUGGCCCCCCUCCUCUCUGAAAGCAAGGCCACUUG	0.7378748254412539	3.8007383333333333	0.09700673302486951	0.13394272103405508	premiRNA
hsa-mir-2681	1039	GAGACUGCCCAAAGACUCUUCAGUAUC	0.7377850136231219	3.8006676333333336	0.15034082995171394	0.21434851842246566	premiRNA
hsa-mir-6864	733	GAUAUGCCAUUAUGUGGGUCAUGAGGUGGUGA	0.7377101492692991	3.8006087	0.021014152898692844	0.14688615927409343	premiRNA
hsa-mir-4784	2554	CUGAGAGUGUCAUGGUGGAGCCUCCG	0.7351392489241801	3.798584883333333	0.05734139915320586	0.13222047626609862	premiRNA
hsa-mir-6076	876	GUGGAGGUAGGCGAGAGUAAUAUAAUUUCUCCAGGAGAACAUCUGAGAGGGGAAGUUGCUUUCCUGCCCUGGCCCUUUCAC	0.7349780661397767	3.798458	0.12599486029457826	0.16972590609987603	premiRNA
hsa-mir-499a	1109	UGUUUAACUCCUCUCCACGUGAACA	0.7310490425750127	3.7953650666666667	0.15254446566090027	0.3666275728367511	premiRNA
hsa-mir-432	1311	UGGGUGGAUCCUCUAUUUCCUUACGUGGGCCACUGG	0.7286977810326535	3.79351415	0.07913965781994471	0.11578348589766503	premiRNA
hsa-mir-6777	3	UGGUGGAGAUGGAGAGCCCUGAGCCUCCA	0.7268763711075926	3.7920803333333333	0.09512666141402068	0.13937394341767204	premiRNA
hsa-mir-486-1	610	CCCGAGGCCCUUCAUGCUGCCCAGCUCGGG	0.7267931226236479	3.7920148000000005	0.14245729028109685	0.25756617898762996	premiRNA
hsa-mir-1257	814	GACCCCCAUGCACCCCUGUGGGCCCCUGGCAUC	0.7265703291860689	3.7918394166666665	0.06831993386394686	0.12916918562092314	premiRNA
SHAPE_invivo_SARS-CoV-2_Motif_184+SHAPE_invitro_SARS-CoV-2_Motif_178	1699	ACUUUUGAUUCUGAGU	0.7249072438192339	3.790530233333333	0.06504807665383056	0.222243964292653	SARS-CoV2
hsa-mir-6083	1503	AGGUGGAAAGGGAGCAGGAGCAUCGUCUUUAAGAGGGUCAGGUACCUUUGCUCUUA	0.7236530118281548	3.7895429000000003	0.05460868079160524	0.08090795131911488	premiRNA
hsa-mir-1237	1093	AGCGCGGCGACCGUAACUCCU	0.7236347826967514	3.78952855	0.06841178051654886	0.0917767053040779	premiRNA
hsa-mir-184	1134	CCCAGCUUUGUGACUGUAAGUGUUGGA	0.7228764635336101	3.7889316	0.16235229626202205	0.2143470126988411	premiRNA
SHAPE_invivo_SARS-CoV-2_Motif_44	1907	GAGAGUGUUCAGACAUUCUU	0.7181312364325843	3.7851961499999995	0.3291753854880067	0.3399392377427214	SARS-CoV2
SHAPE_invivo_SARS-CoV-2_Motif_361	2392	GCUAUCUAACCUUAACUUGCCUGGUUGUGAUGGU	0.71622272471125	3.783693766666667	0.13291505327215977	0.29454715621334665	SARS-CoV2
SHAPE_invivo_SARS-CoV-2_Multi_21_ComplexLevel_1	871	UAGUACAUUUAUUAGUGAUGAAGUUGCGAGAGACUUGUCACUACAGUUUAAAAGACCAAUAAAUCCUACUG	0.7159361526030109	3.7834681766666667	0.24750250581790237	0.39759077976353857	SARS-CoV2
hsa-mir-5584	2608	ACUAGAUUUGAAUCCAGACCUUUAGU	0.7145645300869862	3.7823884333333333	0.25653221341163895	0.3297853492527087	premiRNA
hsa-mir-3130-1	908	CAGCCUGUUGUCAAGGCUG	0.7117219500506206	3.7801507500000007	0.1147036471679677	0.2298140101667506	premiRNA
hsa-mir-3134	1561	CUCACAUGGAGUAAAAUAUGAU	0.7112447956552279	3.7797751333333327	0.1730179248032441	0.289867019189229	premiRNA
Selectedmotif_14972-15080_Motif_1+DMSMaPseq_invitro_SARS-CoV-2_Motif_271+SHAPE_invivo_SARS-CoV-2_Motif_285+SHAPE_invitro_SARS-CoV-2_Motif_275	317	ACUUUAUUAUGAUUCAAUGAGUUAUGAGGAUCAAGAUGCACUUUUCGCAUAUACAAAACGUAAUGUCAUCCCUACUAUAACUCAAAUGAAUCUUAAGU	0.7092405227709015	3.778197366666667	0.05316072061882264	0.18097586268499785	SARS-CoV2
hsa-mir-8078	206	GGCCUGGGAUUCCUGCCUUCUAGGUC	0.7072422627475705	3.776624333333333	0.11747368432102018	0.22325088702205978	premiRNA
hsa-mir-381	212	UAUAUUCGGUUUAUUGACAUGGAAUAUA	0.7055655425832633	3.7753044166666663	0.26253012042318485	0.33641004241705985	premiRNA
hsa-mir-4254	169	CUGCAGUGAGUAGGUCUGCCU	0.7046807416187261	3.7746079	0.050497844982240414	0.09754869347227274	premiRNA
hsa-mir-6856	2393	UGUGGCAGUGGCAGAGGUCGCUACA	0.7035463010625803	3.773714866666666	0.04845003254026832	0.373103090370284	premiRNA
IAV_invivo_PA_3_Motif_7+IAV_invivo_PA_3_Motif_7	965	GGCCAGCAGAGGCC	0.7034933497761258	3.7736731833333343	0.22859439069586132	0.28517361057807517	IAV
hsa-mir-4691	2091	CUGCGGCCCUGAUGUCUCUACUCCAG	0.7034267636921958	3.773620766666667	0.0871610175760147	0.13375385657533348	premiRNA
DMSMaPseq_invitro_SARS-CoV-2_Motif_69+SHAPE_invitro_SARS-CoV-2_Motif_70	1012	UCCUAAAGAGGA	0.7028333535935123	3.773153633333333	0.2684036112723712	0.31498513377611487	SARS-CoV2
hsa-mir-1181	2160	GCCGGAGCGGGC	0.7026985723501765	3.773047533333333	0.08440625125237465	0.12447747146708889	premiRNA
hsa-mir-3155a	1033	CUGGGGAGCCGGACAGCUCCCUUCCCAG	0.6997898931869342	3.770757816666667	0.2121667763284059	0.267826278176577	premiRNA
hsa-mir-33b	1274	AUUGCACGUGUGUGAGGCGGGUGCAGU	0.6995319118092949	3.770554733333333	0.19676171168013623	0.26055957542175023	premiRNA
hsa-mir-4312	2481	GGAGCCUUCCCCAGAGGAGUCAGGCC	0.6983058386390825	3.769589566666667	0.041756695141267355	0.05112832170113849	premiRNA
hsa-mir-3622a	2326	GUGAGGCAGGGAGCUGAGCUCAC	0.6980290353127594	3.769371666666667	0.07592130741609449	0.13653212213026525	premiRNA
SARS-CoV-2-Conserved-Structured-79_Interval-9410-9529_Motif_1	595	GGUGGUAUUGUAGCUAUCGUAGUAACAUGCCUUGCC	0.6933830415902318	3.7657143333333334	0.16712625555646451	0.24353579195901992	Control
SHAPE_invitro_SARS-CoV-2_Multi_51_ComplexLevel_1	2729	GUUGCUGUACCUACAGGUUAUGUUGAUACACCUAAUAAUACAGAUUUUUCCAGAGUUAGUGCUAAACCACCGCCUGGAGAUCAAU	0.6912771640582812	3.7640565833333333	0.07061860908292317	0.13936696098557255	SARS-CoV2
bulge-UU	1513	GCGCUGCCAGAAACUGGCUUAGCGC	0.690684770217795	3.76359025	0.14731033021886364	0.24693430546522954	Control
SHAPE_invivo_SARS-CoV-2_Motif_58	1353	CCAGUAUCUGAAUUACUUACACCACUGG	0.6883838769723087	3.761778983333333	0.06752176616379237	0.23250577714726356	SARS-CoV2
bulge-GGG	1306	GCGCUGCCAGAAACUGGCGGGAGCGC	0.6879430326354045	3.7614319500000004	0.21762669122140096	0.37235175757568933	Control
hsa-mir-6786	229	GCGUCACGUGCACCCAAGUGACGC	0.6878445402785078	3.7613544166666664	0.05381146109122098	0.13813388406455385	premiRNA
hsa-mir-134	67	GAGGGGCAUGCACUGUGUUCACCCUG	0.6871384313802218	3.760798566666667	0.1658169387142946	0.2750764508597577	premiRNA
IAV_invivo_NP_5_Motif_14+IAV_invivo_NP_5_Motif_14	1594	GUGAGAGAGAGCCGGAACCCAGGGAAUGCUGAGUUCGAAGAUCUCAC	0.6866207325171929	3.760391033333334	0.16722651562884178	0.27261973652957877	IAV
hsa-mir-765	2643	AAGCCCUACGAGAAACUGGGGUUUCUGGA	0.686148024251412	3.760018916666667	0.05869460164549111	0.10305500260110041	premiRNA
hsa-mir-516a-1_516a-2	22	AGCACUUUCUGUUGUCUGAAAGAAAAGAAAGUGCU	0.6859215680499167	3.7598406500000006	0.030219176492199615	0.17072409213242304	premiRNA
hsa-mir-663b	950	UCCUAGGCGGGUCGCUGCGGUACCUCCCUCCUGUCUGUGGCGGUGGGAUCCCGUGGCCGUGUUUUCCUGGUG	0.6825280913827619	3.7571693000000006	0.014956936961994526	0.021303389340347204	premiRNA
hsa-mir-3180-1_3180-3_3180-2	197	CCCACGUCGCAUGCGCCCCGGGAAAGCGUGGG	0.6821820554667878	3.756896899999999	0.05951341984657615	0.14722041980096018	premiRNA
U1snRNP5ss-20	510	GAGGUGAUGCAGAUACUUACCUG	0.6799390465944223	3.7551311999999997	0.12203724920490155	0.2383018567625524	Control
SHAPE_invivo_SARS-CoV-2_Motif_118	668	GGUACAUUUACUUGUGCU	0.6780829208659213	3.7536700549999993	0.29131372640304265	0.31602601752023485	SARS-CoV2
hsa-mir-3193	1255	AGUGGACGAGUCUCAUUA	0.6778463169028921	3.7534838	0.19229596631501344	0.3617078868231565	premiRNA
hsa-mir-626	413	AUCUGAAUGAUCUCAGC	0.6767169364656841	3.7525947499999996	0.16997175376538767	0.19597905520149098	premiRNA
hsa-mir-1261	2890	GCUUAUGGGGAUAUUGUGGUUGAUCUGUUCUAUCCAGAUGAC	0.6761580579736431	3.7521548	0.04183074792296886	0.09617401764884541	premiRNA
hsa-mir-6858	1766	GCAGGGACCCCUCCAAGUUGGGGACGGCAGC	0.6760547172182682	3.7520734500000006	0.04468036967813749	0.24952705623960314	premiRNA
hsa-mir-6735	1609	AUCUGAGGUGACUGGCACAGAAGACUCAGG	0.6731525590451193	3.749788866666666	0.05491096037999215	0.14156705241726902	premiRNA
hsa-mir-4309	72	UCCAGGAUCUGGGUUUUGAGGUCUUGG	0.6729438873620674	3.7496246000000006	0.1961422962719052	0.3321292958762003	premiRNA
IAV_invivo_PB2_1_Motif_33+IAV_invivo_PB2_1_Motif_33	1697	CCCAGAUGAAGGCACAGCUGGAGUGGAGUCCGCUGUUCUGAGGGGAUUCCUCAUUCUGGG	0.6708822594057632	3.748001683333333	0.06399944694736111	0.15642501784563415	IAV
hsa-mir-422a	2885	AGGCCUGAGUCUCUCUGCUGCAGAUGGGCUC	0.6680728771371555	3.745790133333333	0.10766392342952225	0.13041795673755058	premiRNA
U1snRNP5ss-10	2651	GGCGUAAGUCUGAUACUUACCUG	0.6675826807615732	3.7454042499999995	0.242964765806299	0.3387772842073864	Control
hsa-mir-6869	1859	GGCGGCUCGGAGUACCUCUGCCGCC	0.6656609576836822	3.743891466666667	0.08122741893518448	0.24522891679096254	premiRNA
Selectedmotif_20914-20945_Motif_1+DMSMaPseq_invitro_SARS-CoV-2_Motif_369+SHAPE_invivo_SARS-CoV-2_Motif_392+SHAPE_invitro_SARS-CoV-2_Motif_378	1111	GACAGUGGUUGCCUACGGGUACGCUGCUUGUC	0.6655401288185048	3.74379635	0.11822133535843113	0.19094260888961645	SARS-CoV2
hsa-mir-567	325	CAUUCUUUGCUA	0.6644327673088919	3.7429246333333333	0.07443147152029769	0.2122289176908609	premiRNA
hsa-mir-6880	2661	AGGGCAGCUCCCAUGACUGCCUGACCGC	0.6628749916976889	3.74169835	0.09425930911101262	0.22453359182914384	premiRNA
hsa-mir-6892	963	AGGAAAAGCAGGGCUCAGGGCCAGAGAGACUGGGCAUAGAACUAAGGAGGAUGGUGUCCUCCUGACUGCAUCUCUCUUCCCUCUCCCACCCCUUGCAG	0.6613882694720707	3.740528	0.12991886505294883	0.2968675095794913	premiRNA
SHAPE_invitro_SARS-CoV-2_Multi_44_ComplexLevel_1	263	GAUUAUGUGUACCUUCCUUACCCAGAUCCAUCAAGAAUCCUAGGGGCCGGCUGUUUUGUAGAUGAUAUCGUAAAAACAGAUGGUACACUUAUGAUU	0.6607983104168474	3.7400635833333333	0.12935875321207982	0.36027005473057605	SARS-CoV2
DMSMaPseq_invitro_SARS-CoV-2_Motif_441+SHAPE_invivo_SARS-CoV-2_Motif_463	1820	GCACCUCAUGGUGU	0.659947079848074	3.7393934933333335	0.2038238185791428	0.2632732928529993	SARS-CoV2
hsa-mir-584	572	CUGAGGAAUUUGCUGGGAUAUGUCAG	0.6598392802598604	3.7393086333333336	0.019099640561605177	0.11858659012406428	premiRNA
SARS-CoV-2-Conserved-Structured-46_Interval-1238-1357_Multi_1_ComplexLevel_1	1909	GGCGAUUUUGUUAAAGCCACUUGCGAAUUUUGUGGCACUGAGAAUUUGACUAAAGAAGGUGCCACUACUUGUGGUUACUUACCCCAAAAUGCU	0.6596689299796406	3.7391745333333337	0.1471803871519815	0.3951918165389663	Control
hsa-mir-4271	160	CCUGCAGCCCCCAGGUGGGGGG	0.6589346410884416	3.7385965000000003	0.191328408722041	0.2356455974972952	premiRNA
hsa-mir-6826	1389	ACCUCCUGGCUUUUCCUCUGCAGCAUGGCUCGGACCUAGUGCAAUGUUUAAGCU	0.6586295307369306	3.7383563166666662	0.048898456476056736	0.08317722126934962	premiRNA
DMSMaPseq_invitro_SARS-CoV-2_Motif_122	1418	UCUGAAGAAGUAGUGGAAAAUCCUACCAUACAGA	0.6571733174292598	3.7372099833333334	0.21244380388827974	0.23451640989696576	SARS-CoV2
hsa-mir-4762	2273	GAAGCCUUGAUCAGAAGCUAGGAAGGCUUC	0.65437538923741	3.73500745	0.14913105574326616	0.2582407543786836	premiRNA
hsa-mir-3671	2789	ACAUGAAAAUAAAAUGUAAAUUAUUUUAUUUCUAUCA	0.6517957448373911	3.73297675	0.07657772340411179	0.2515993747552311	premiRNA
hsa-mir-4651	1190	GGGCCCCAAGACUCGGGGUUU	0.6498870637396899	3.7314742333333335	0.19060626845493084	0.23647416152668368	premiRNA
hsa-mir-4500	1782	AGAAGCUAAAGUGUAGAUCAAACGCAUAAUGGCUGA	0.6496718710665406	3.731304833333333	0.12837830243885687	0.19691931366277454	premiRNA
SHAPE_invitro_SARS-CoV-2_Multi_71_ComplexLevel_1	1284	GACUACUAGCGUGCCUUUGUAAGCACAAGCUGAUGAGUACGAACUUAUGUACUCAUUCGUUUCGGAAGAGACAGGUACGUUAAUAGUU	0.6487257558574693	3.73056005	0.25467238487488636	0.4937995629142303	SARS-CoV2
hsa-mir-191	1853	CAGCUGUUGUCUCCAGAGCAUUCCAGCUG	0.6481934694549074	3.7301410333333327	0.25781056657787194	0.2882818020966209	premiRNA
IAV_invivo_M1_M2_7_Motif_16+IAV_invivo_M1_M2_7_Motif_16	217	GGAGGGCCUUCUACGGAAGGAGUGCC	0.6461965009263699	3.728569016666667	0.040321010802357934	0.25614651125957805	IAV
hsa-mir-3177	2756	GGCGCUGUCUUGAGACAUUCGCGCAGUGCA	0.6456474462635624	3.7281367999999997	0.11655369115147286	0.21568882010243096	premiRNA
hsa-mir-8059	1865	AGGCUUGGCACUUGAGGGAAAGCCU	0.6455957017837154	3.728096066666667	0.16989502238696835	0.2203455332047211	premiRNA
hsa-mir-8061	1275	UGUUCAGUGGGAUUUGGAGA	0.6446835465360494	3.7273780166666666	0.0923574084142905	0.15696642972289426	premiRNA
hsa-mir-4681	1642	AUCUGCAGGGCAUUGUGCUAACAGGU	0.6443092247669354	3.7270833499999996	0.1588181584456887	0.19866556832252272	premiRNA
hsa-mir-301b	882	ACUACUGUGCUCUGAGAAGCAGU	0.6432392742621887	3.726241083333333	0.06106578015989667	0.3790636944198614	premiRNA
hsa-mir-6890	1619	UAGGGCUGGAUGGUAGGGCCCA	0.6424273263071266	3.7256019166666667	0.012706472824932199	0.1294807012815848	premiRNA
hsa-mir-4276	897	GUGCUGGCAGUGGCCACGUAA	0.6417737452543808	3.7250874166666663	0.07982326232874154	0.10400444363963801	premiRNA
hsa-mir-6514	949	CUGGCAUUUACGAGUCAGAGUUCUUACAGAGCUGC	0.6394186303996924	3.723233466666666	0.05290956615239844	0.08998299229008346	premiRNA
hsa-mir-6887	105	AGGACACAGGCUGGCACUGAGGUCCC	0.6389563387804285	3.72286955	0.033686410173212174	0.07675508641155787	premiRNA
hsa-mir-3123	1310	UCCCAUUUCCACAUGGAGAGUGGAGCCCAGA	0.6387021895430742	3.722669483333334	0.2082947591120368	0.21732324877831544	premiRNA
hsa-mir-6847	1959	GAGCUGGAAGGAGUGGGCCUGGCUC	0.6337282408316567	3.718753983333334	0.055700967137151135	0.08008678232092632	premiRNA
hsa-mir-877	2225	AGGGGACACGGGCAAAGACUUGGGGGUUCCUGGGACCCUCAGACGUGUGUCCUCU	0.6324950750261119	3.7177832333333334	0.07631453693812902	0.22105329412424435	premiRNA
hsa-mir-1299	377	GGAAUCCUACGUGAGGGACAAUCAUUCAGACCCACGUAGCAGUGUUCU	0.6317695937059508	3.7172121333333332	0.150580931322936	0.20179351626649658	premiRNA
IAV_invivo_HA_4_Motif_19+IAV_invivo_HA_4_Motif_19	2635	GGGGAUCUAUCAGAUUCUGGCGAUCUACUCAACUGUCGCCAGUUCACUGGUGCUUUUGGUCUCC	0.628840843443324	3.714906616666667	0.3533597992723173	0.3746482880709365	IAV
hsa-mir-6734	25	AGAAGCCCAGGUUCUGAAUCCCCU	0.6282553093456644	3.714445683333333	0.17032105795412267	0.22356111538500112	premiRNA
hsa-mir-128-2	1086	ACGAGAGUGAGUAGCAGGUCUC	0.6274522324777776	3.7138135	0.06461977782229124	0.15131007117416015	premiRNA
SARS-CoV-2-Conserved-Structured-54_Interval-17445-17564_Motif_1	215	UGCUAACUAAGGGCA	0.6271267757902871	3.7135572999999993	0.18289714489715528	0.2604930392102493	Control
hsa-mir-936	2939	GCAGAAAUCACUCCAGGAGCAACUGA	0.6254225531385333	3.7122157333333337	0.16139400175953847	0.18650514699377543	premiRNA
DMSMaPseq_invitro_SARS-CoV-2_Motif_396+SHAPE_invitro_SARS-CoV-2_Motif_407	1467	UGCACUUGACCCUCUCUCAGAAACAAAGUGUA	0.6246530551352287	3.711609983333334	0.26174540433259896	0.2874824479919172	SARS-CoV2
mismatch-UG	1716	GCGCUGCCAGAAACUGGCGGCGC	0.6241243468084015	3.711193783333334	0.41081044130137045	0.4488626628747056	Control
SHAPE_invitro_SARS-CoV-2_Motif_40	1272	GAUUUGGCUACUAACAAUC	0.623622378775375	3.7107986333333343	0.08315560309013467	0.1478389014615003	SARS-CoV2
hsa-mir-203a	751	CAACAGUUCUGUAGCGCAAUUGUG	0.6222656740827958	3.709730633333334	0.13169884506309887	0.19387108240267226	premiRNA
hsa-mir-7150	2145	GGUAAGGUCUUUCAGCC	0.6215752748424658	3.7091871500000004	0.10015571081309566	0.16287481141314863	premiRNA
SHAPE_invivo_SARS-CoV-2_Motif_557	2779	GGCCGCAAAUUGCACAAUUUGCCCCC	0.6195695199149335	3.707608216666666	0.25696007812014343	0.275447621416571	SARS-CoV2
hsa-mir-522	347	CUUUCUGUUGUCUGAAAGAAAAGAAAA	0.6167533202475902	3.7053913	0.0733837072840258	0.17086299268739955	premiRNA
hsa-mir-6075	1540	CCUGCCUGCCCUCCAGGUCAUGUUCCAGUGUCCCACAGAUGCAGCACCACGG	0.61621082891897	3.7049642499999997	0.04913237608965044	0.17044177403551214	premiRNA
hsa-mir-5693	1301	UGCUGUGAGCUAGCCAGCAG	0.614274243064952	3.703439766666667	0.09419229039140078	0.09893197557977768	premiRNA
hsa-mir-3672	2007	UCUUAGACUAUUACAAGA	0.6138436671702417	3.7031008166666664	0.14043864704208608	0.2847102720016638	premiRNA
hsa-mir-7160	2146	UGUGCCCCGUACCGGACAGG	0.6113438625548002	3.7011329666666666	0.023561221757196306	0.036701400064243495	premiRNA
hsa-mir-7855	774	UCGGCACUAUUGUGACUGU	0.6109526031490758	3.700824966666667	0.21721586484870073	0.2528471162015453	premiRNA
hsa-mir-196a-1	1663	GGGCCUGGGUUUCUGAACAC	0.6106198421057976	3.700563016666667	0.04837976837926331	0.2571489703367962	premiRNA
hsa-mir-6513	287	AUGUCUCAGGUCCCCAGCUGAGUCAA	0.6093035548485823	3.6995268333333335	0.05910743796770809	0.13798191944590732	premiRNA
hsa-mir-548ag-2	1266	CUGCCAUUGAAAGUAAAGGCAA	0.6079778672030486	3.6984832500000007	0.1868841909765464	0.27909817202343223	premiRNA
hsa-let-7a-1	669	AUAGUUUUAGGGUCACACCCACCACUGGGAGAUAACUAU	0.6070467206303324	3.6977502500000003	0.19649439807959132	0.2580949869305574	premiRNA
SHAPE_invivo_SARS-CoV-2_Motif_237+SHAPE_invitro_SARS-CoV-2_Motif_228	2829	AUUGUUCAACUUAGUGAAAUUAGUAUGGACAAU	0.6058501612919147	3.696808316666667	0.3416640897980633	0.4355804866473858	SARS-CoV2
hsa-mir-4674	1331	CACGCCGCGCCGCCGGGUCCCUCCUCCCCGGAGAGGCUG	0.6057707449482522	3.6967458	0.13812328351374478	0.14645373592802824	premiRNA
hsa-mir-637	467	CACUGCAGUUACCCUCCCCUCGGCGUUACUGAGCACUG	0.6028614729677285	3.694455616666667	0.1593778841682571	0.17318901154248567	premiRNA
hsa-mir-3618	1474	GGCAGUGGUUCUAAAAGCUGUC	0.6028425451588141	3.694440716666666	0.2965610928639681	0.3306337437519429	premiRNA
IAV_invivo_PA_3_Motif_21+IAV_invivo_PA_3_Motif_21	2181	GGGAAGGCGAAAGACC	0.602828042307466	3.6944293	0.044553759357485574	0.17270641954573637	IAV
hsa-mir-635	2949	GUCCAUUAGGCUUUGUUAUGGAAACUUCUCCUGAUC	0.6003746468163403	3.692497983333334	0.1908207731796975	0.44820916414784573	premiRNA
U1snRNP5ss-1	601	GGAGUAAGUCUGAUACUUACCUG	0.5993711130191559	3.691708	0.09812850227801546	0.1511206539519832	Control
hsa-mir-6505	345	CUCAGCAUGUUGAGCCCUGUCUCUGGGGAGCUGAC	0.5974139267646084	3.6901673	0.07832225311563966	0.10762720555304281	premiRNA
hsa-mir-4503	2675	UUUACAUAUAAAUUUCUAUUUGU	0.5964654826305033	3.6894206833333336	0.31958366407623445	0.3779228714023833	premiRNA
hsa-mir-3653	2503	CUUCCUGAGCACGCUCAUGAUGAGCAAACUGAGCCUCUAAG	0.5959530556068681	3.6890172999999997	0.22444573551061311	0.26307592739021196	premiRNA
hsa-mir-5007	2856	UGGUUUGACACAGAGCUAAAUCA	0.5957783015411304	3.688879733333334	0.12703682967030047	0.23515942872274367	premiRNA
IAV_invivo_PA_3_Motif_16+IAV_invivo_PA_3_Motif_16	2195	CUGUCAUGGAAGCAAGUACUGGCAG	0.5955714718260569	3.688716916666666	0.059917787405287894	0.2753908086250204	IAV
SHAPE_invivo_SARS-CoV-2_Motif_26+SHAPE_invitro_SARS-CoV-2_Motif_27	409	GUGGCACUGAGAAUUUGACUAAAGAAGGUGCCAC	0.595436267141808	3.6886104833333344	0.37989293465157375	0.4109637510739075	SARS-CoV2
DMSMaPseq_invitro_SARS-CoV-2_Motif_56+SHAPE_invivo_SARS-CoV-2_Motif_63+SHAPE_invitro_SARS-CoV-2_Motif_59	1518	UGAUAGUCAACAAACUGUUGGUCAACAAGACGGCAGUGAGGACAAUCA	0.5949515966701698	3.6882289500000005	0.08966447900911143	0.10366552984223858	SARS-CoV2
hsa-mir-4519	342	GCUGCACUGUCUCCGUCUGCGG	0.5946291252411314	3.687975099999999	0.0264409906776415	0.15138757043647724	premiRNA
DMSMaPseq_invitro_SARS-CoV-2_Motif_165+SHAPE_invivo_SARS-CoV-2_Motif_181	2009	AGAUGCUUCUGGUAAGCCAGUACCAUAUUGUUAUGAUACCAAUGUACUAGAAGGUUCU	0.5941072978291788	3.6875643166666667	0.14506563359992933	0.21172441551268995	SARS-CoV2
hsa-mir-517a	1511	CUGUCUGUUGUAUAAAAGAAAAGAUCG	0.5938885694243883	3.687392133333334	0.06403469310487767	0.10915527297462686	premiRNA
hsa-mir-647	2463	CUUCAGCCCCAGGAAGCCUUGGUCGGGGGCAGGAG	0.5938255825882388	3.6873425500000003	0.13316347862487063	0.15146744542538018	premiRNA
hsa-mir-4277	2122	ACACUGGGCUGCCCCCACUGCCCAGUGC	0.5935474877671238	3.6871236333333335	0.16958575084500616	0.20021650187114348	premiRNA
hsa-mir-639	2033	CGGGGCGGACGCAGAGCCGCGUUUAGUCUAUCG	0.5934035178559266	3.6870103000000003	0.06277307154191412	0.12439596161763473	premiRNA
hsa-mir-6848	1139	CCAUGGUGUGCUCUGAUCCCCCUGUGG	0.5917985285826676	3.6857468499999992	0.025276672166900056	0.057879791738289714	premiRNA
hsa-mir-146b	63	GGCUGUGAGCUCUAGCAAUGCCC	0.5904850148634486	3.68471285	0.05873985867852833	0.07335970755495441	premiRNA
hsa-mir-7-1	185	GUUGUUUUUAGAUAACUAAAUCGACAAC	0.5902693987493847	3.6845431166666667	0.1807004978840232	0.2558365182805482	premiRNA
hsa-mir-6769b	2201	AAGUGCCGUCCUCAUGAGCCCCU	0.5902386145948438	3.6845188833333338	0.13052035839633094	0.15364160935780866	premiRNA
hsa-mir-1282	1173	GCUUCUGCUGCAUGAUCUCCGAGUCCCUGGGGGUAGAGAUGAUGGGGCACUGGGAGGU	0.5897089323539109	3.6841019166666666	0.04439385789414654	0.08577244786789151	premiRNA
hsa-mir-621	203	UGCUCUGAUGAAGACCCAUGUGGC	0.5893938076247541	3.6838538499999998	0.02682773691914261	0.07604791550998408	premiRNA
hsa-mir-4428	2818	CUUACUGUACACGUGGCUGGCAAG	0.5884047978509636	3.683075299999999	0.028691209349034724	0.10863577976924672	premiRNA
hsa-mir-4707	1939	GGUUCUGGGGUGUAGACGCUGCUGGCCAGCC	0.5866053856814538	3.6816588000000006	0.030722161545202534	0.07547705276281161	premiRNA
SHAPE_invitro_SARS-CoV-2_Motif_211	620	GGAGAGUGUGGACACUUAUGAAUGUCUUGACACUCGUU	0.5856165452840298	3.6808803833333337	0.08667216741613137	0.1394051482012758	SARS-CoV2
hsa-mir-300	2850	CACGCAUUUGCUUUACUUGCAAUGAUUAUA	0.5833734940675721	3.6791146500000003	0.2794223542612244	0.28616548748945914	premiRNA
hsa-mir-425	1774	CGUUGAGUGGGCACCCGAGAAGCCAUCG	0.5833040921015554	3.679060016666666	0.04273993100727232	0.08342918921494202	premiRNA
hsa-mir-4686	1172	UGUUGGCAGCCCAAGAUGACA	0.5813947546704353	3.6775569833333326	0.14726091746836775	0.17823782069244265	premiRNA
SHAPE_invivo_SARS-CoV-2_Motif_415+SHAPE_invitro_SARS-CoV-2_Motif_400	1319	ACCUUGAAGGAAAACAGGGU	0.5803485380289916	3.6767334000000003	0.22635940352431466	0.3032734419214936	SARS-CoV2
hsa-mir-9500	427	CCACAUAGGAGGGACAGCGGCCUUUCCAACAGG	0.579933841168605	3.67640695	0.07835088398173996	0.22550996962130743	premiRNA
hsa-mir-193a	813	AGAUGAGGGUGUCGGAUCAACU	0.5790901774889876	3.675742816666667	0.07851467424499851	0.1608814820478584	premiRNA
SHAPE_invitro_SARS-CoV-2_Motif_280	1096	CUAACAUGCUUAG	0.577670062519344	3.6746249	0.21006504227170547	0.2385929825340498	SARS-CoV2
hsa-mir-619	1362	AGCCACUGCGGUCGACCAUGACCUGGA	0.577522937973328	3.6745090833333336	0.13258892049728374	0.15529420765544807	premiRNA
hsa-mir-889	362	AUGGUCUCUAUAUUUAUGAUGAUUAA	0.5774413197369055	3.674444833333333	0.04454122981485771	0.11806171130531273	premiRNA
hsa-mir-6743	207	GGCCCCAGGAAGAAGGGCCUGGUGGAGCC	0.5773610141673223	3.674381616666667	0.09538609087746776	0.18091674514231185	premiRNA
hsa-mir-4689	55	GGCCGGUCAGGCA	0.5760871768618647	3.67337885	0.1577932606667825	0.22199073212551498	premiRNA
hsa-mir-2467	2484	GGCUCUGGGUCCUGCUCCUUAGAGCA	0.5754404132078561	3.6728697166666673	0.07789628447283012	0.12169430202750488	premiRNA
SHAPE_invitro_SARS-CoV-2_Motif_242	2987	GACCCUGUGGGUU	0.5739834377065361	3.6717227833333332	0.01883758430633233	0.2537790698019512	SARS-CoV2
DMSMaPseq_invitro_SARS-CoV-2_Motif_220+SHAPE_invivo_SARS-CoV-2_Motif_234+SHAPE_invitro_SARS-CoV-2_Motif_225	2748	GCAGCCAAACUAAUGGUUGU	0.5738602587442784	3.671625816666666	0.2788323962643635	0.5974217852378957	SARS-CoV2
hsa-mir-6085	442	UACAUAGUUCAUGCUGAGGCCGGGAUUUCAUGCAGAAAACUGGUUGCAAAAGGUGCUGAAG	0.5731072961087159	3.671033083333333	0.008070551609892578	0.05013883702648521	premiRNA
hsa-mir-6089-2_6089-1	2010	CGUGCGCCAGUGGAG	0.5729327961075253	3.670895716666666	0.03667213291996889	0.12195335417438995	premiRNA
hsa-mir-6873	1574	GCAAUCAGGACUGGGUCAUUC	0.5722110410674195	3.6703275499999997	0.16815787461250764	0.2138508158224809	premiRNA
hsa-mir-1302-11_1302-10_1302-3_1302-2_1302-9	2842	CCAAGCUUAGUUUGG	0.5720334287755037	3.670187733333334	0.29623335325357625	0.38138392252759046	premiRNA
hsa-mir-6088	1819	GGGGUCUUGCUCUAUU	0.5718989651128541	3.6700818833333337	0.13103220867420176	0.17412643321447127	premiRNA
hsa-mir-8082	241	UCUGGGGAGAGAGUCCUCUUUUCAGC	0.5712571345455076	3.6695766333333335	0.14249952987575695	0.1911154185065402	premiRNA
hsa-mir-6740	2244	GAGAAACUUGAGGUCUCUGGGAGUUGCUUAAACCAGUUGACCGUAACCUGGCCAGAGAAUUCUGAUAGUGUC	0.5710051872009123	3.6693783000000004	0.11438545853865596	0.11765193253547193	premiRNA
SARS-CoV-2-Conserved-Structured-5_Interval-26135-26254_Motif_2+SHAPE_invivo_SARS-CoV-2_Motif_493	2102	UAGCGUGCCUUUGUAAGCACAAGCUG	0.5704014663159426	3.668903050000001	0.17632762562987003	0.4009163409773857	SARS-CoV2
hsa-mir-103b-1	1710	UGCUUGAUCCAUAUGCAACAAGGCA	0.5701754335553627	3.6687251166666677	0.29437723912064534	0.3335512987588364	premiRNA
SHAPE_invitro_SARS-CoV-2_Motif_246	2193	GUGCGGCACAGGCACUAGUACUGAUGUCGUAU	0.5684650286662436	3.6673786833333337	0.17605690651526468	0.1893074791429074	SARS-CoV2
hsa-mir-4725	1803	CCACCCACCAGGGAGCUUUCCAUGGGCUGUGGG	0.5674892937651485	3.666610583333334	0.08409592447054393	0.09941437230698758	premiRNA
hsa-mir-5187	650	AAGUGGAGCAGGAAUGCGCUUUUCUCCACUG	0.5669875797966702	3.6662156333333336	0.19247065011734035	0.27443106133827333	premiRNA
SHAPE_invitro_SARS-CoV-2_Multi_5_ComplexLevel_1	19	AGGACCUGAGCAUAGUCUUGCCGAAUACCAUAAUGAAUCUGGCUUGAAAACCAUUCUUCGUAAGGGUGGUCGCACUAUUGCCUUUGGAGGCUGUGUGUUCU	0.566971362009615	3.666202866666667	0.1658238958979184	0.2370955038911942	SARS-CoV2
hsa-mir-429	432	GUUAGACCUGGCCCUCUGUCUAAU	0.5643423232268271	3.6641332833333333	0.20706481497825152	0.25069318913772926	premiRNA
hsa-mir-223	2003	AGUUGGACACUCCAUGUGGUAGAGUGUC	0.5628568924960007	3.66296395	0.15019387108084362	0.2873670482188094	premiRNA
hsa-mir-6768	857	CUGGGUUCGGCUGCUACCCCAAA	0.5628220644807183	3.6629365333333332	0.1381784762132167	0.1722064333547474	premiRNA
hsa-mir-1203	600	GCUCAAGCCACAGCAGGGUGUUUAGCGCUCUUCAGUGGCUCCAG	0.5626901414635608	3.6628326833333333	0.06065202185866993	0.16169392923943363	premiRNA
DMSMaPseq_invitro_SARS-CoV-2_Motif_170	433	GUAAAUUUACUUAC	0.5625159590430576	3.6626955666666667	0.21372505804335354	0.3313567424411441	SARS-CoV2
hsa-mir-6840	1794	AGAUCCCCUGUUAGAGACGGGCC	0.5623053395317938	3.6625297666666667	0.023265807186446573	0.20589704345165347	premiRNA
hsa-mir-4257	193	UUGGGGAGGAGCUAAGAAGCCCCUACAGGGCCCAG	0.5603081592827976	3.6609575833333334	0.09090982905184097	0.1311570756943443	premiRNA
hsa-mir-6794	262	UGAGCAGGCCCAGAACCCAGCUCGUGCUCA	0.55982154098295	3.6605745166666668	0.13422317852087354	0.21954510843416988	premiRNA
hsa-mir-6823	2082	UGCUGUUGCUGUGAAAGCUGA	0.5591322850330922	3.6600319333333338	0.01347478060710642	0.06830319113228947	premiRNA
hsa-mir-1249	1244	AAGUUCCCUCUGGCUGGAAC	0.5585547116246402	3.6595772666666666	0.1183245000985077	0.12635932637281685	premiRNA
SARS-CoV-2-Conserved-Structured-77_Interval-1558-1677_Motif_3	2545	AAGAGAAAGUCAACAUCAAUAUUGUUGGUGACUUUAAACUU	0.5571660794870485	3.6584841333333333	0.12071556442357732	0.27809757904548416	Control
hsa-mir-6885	238	AAAGCCAGGGACCCUGAGAGGCUUU	0.5562438675176462	3.6577581666666674	0.04878272569888515	0.31869096197223684	premiRNA
hsa-mir-20b	1639	CAGGUAGUUUUGGCAUGACUCUACUG	0.5560002619590811	3.6575664000000003	0.11836365360152999	0.2011002466525678	premiRNA
hsa-mir-6874	65	UCAGGCUUUAAUGUUUGAAGUAAUGUCAGU	0.5553125727406086	3.6570250499999997	0.09121450000746288	0.1311845137078337	premiRNA
hsa-mir-3180-4	1791	GGAGGCCCCGCUCUGCUGCCGACCCUGUGGAGCGGAGGGUGAAGCCUCC	0.553165134482824	3.655334583333334	0.10278260645006226	0.12776449278177168	premiRNA
hsa-mir-4698	2575	UCCACCUAGACGGGCCUGGGUCAA	0.5519276072358514	3.6543604	0.076377518806722	0.11274639449387502	premiRNA
hsa-mir-6839	2266	CCCAAGCAGGCUUUGUGUGAGCAGUGAGGCUAUUUAUUCACUUGGGUGCGAGCUCACACGAAGCCUGCUUGGG	0.5510025158682244	3.6536321666666667	0.1658829342853368	0.23420053250597042	premiRNA
hsa-mir-3691	2821	CGGUACCCACUGCUGAGGGUGGGGACCA	0.5502841906995318	3.6530667	0.14066736862743873	0.35050804985256	premiRNA
hsa-mir-6849	2547	GUGUGGAGAGAGCACUGAGCCUGCCCACC	0.5502113165180108	3.6530093333333333	0.07811885574293703	0.13895980948107914	premiRNA
IAV_invivo_PA_3_Motif_2+IAV_invivo_PA_3_Motif_2	1128	GCAGCAAUAUGC	0.5475804992833794	3.65093835	0.07845599016289058	0.13990143155578566	IAV
hsa-mir-6125	1572	CCGCUAGUGGAAGAAGAUGGCGG	0.5469464176847825	3.6504391999999997	0.07019393907643007	0.30758993634372706	premiRNA
hsa-mir-4478	2510	AGCCUCCAAACCUGUAGACAGGGUCAUGCAGUACUAGGGGCGAG	0.5464774356990575	3.650070016666667	0.048696809781347966	0.12501325868984536	premiRNA
hsa-mir-6780b	528	GGAAGACACAUGAGCAGUGCCUCCACUUCACGCCUCUCCC	0.5428812366937088	3.6472390833333335	0.11682869536967962	0.18647340958206926	premiRNA
hsa-mir-6798	1508	CUUGGGCCCAUUCCUUUCCUUACCCUAC	0.5412921899709122	3.645988183333334	0.10697807880362746	0.1760023995191459	premiRNA
hsa-mir-4654	181	CUGGGGUUGGAAUGUGACCCCA	0.5411588272546427	3.6458832000000005	0.21157589313480168	0.32887001489361156	premiRNA
hsa-mir-4274	1486	GCCGGGGCCUGGCGCUCCUCUACCUUGUCAGGUGACCCAGC	0.5378863784698946	3.6433071233333334	0.22238829108429772	0.2584232230718702	premiRNA
IAV_invivo_HA_4_Motif_12+IAV_invivo_HA_4_Motif_12	438	GGGAGCUAUAAACAGCAGUCUCCC	0.5373281901865452	3.6428677166666668	0.1684079269194563	0.2520728614291697	IAV
hsa-mir-4327	2448	CUGGGAAGAGACCAUGAACAGGUUAGUCCAG	0.5363398939106978	3.6420897283333336	0.10925722324097883	0.34810581378210115	premiRNA
DMSMaPseq_invitro_SARS-CoV-2_Multi_63_ComplexLevel_1	2595	GAUGUUCUUGUUAACAACUAAACGAACAAUGUUUGUUUUUCUUGUUUUAUUGCCACUAGUCUCUAGUCAGUGUGUUAAUCUUACAACCAGAACUC	0.5335980779917378	3.639931366666667	0.07842896829476753	0.09766512855512348	SARS-CoV2
hsa-mir-5587	1494	GGACUCAGCCCUGUGCUGAGCCC	0.5324787119321767	3.6390502000000002	0.18366380284223643	0.32428013560717855	premiRNA
SHAPE_invivo_SARS-CoV-2_Motif_46	2107	GUGAAACAUUUGUCAC	0.5319151544180212	3.6386065666666667	0.058638037392619365	0.16495355424844121	SARS-CoV2
hsa-mir-4537	92	GCUGGGCUGAGCUAACCAGGGCUGGGCUGAGC	0.5316557756853625	3.6384023833333337	0.012218664281332359	0.060792000117310396	premiRNA
SARS-CoV-2-Conserved-Structured-69_Interval-25815-25934_Motif_2+DMSMaPseq_invitro_SARS-CoV-2_Motif_464+SHAPE_invivo_SARS-CoV-2_Motif_486+SHAPE_invitro_SARS-CoV-2_Motif_469	406	GUUACGACUAUUGUAUACCUUACAAUAGUGUAAC	0.531310967748045	3.6381309500000008	0.052802420300795926	0.38208376061614435	SARS-CoV2
hsa-mir-643	2025	AAGUAGUUGGCGUCUUCAGAGACACUU	0.531024192388166	3.6379052	0.12593405061836666	0.15944279198295816	premiRNA
DMSMaPseq_invitro_SARS-CoV-2_Motif_191	1328	AGCAGCUGGUACGGACACAACUAUUACAGUUAAUGUUUUAGCUUGGUUGUACGCUGCU	0.5297322233427156	3.63688816	0.27776331801163606	0.28867008607089284	SARS-CoV2
hsa-mir-96	372	UUUUGCUUGUGUCUCUCCGCUCUGAGCAAUC	0.5280308038698206	3.6355488000000005	0.18585131176202532	0.2326842802175902	premiRNA
hsa-mir-1272	862	AAACGUGCUCAGUGUCUUUAUAACAGGAAAGCCGUAAAC	0.5277920467097357	3.63536085	0.13892256043350878	0.23099105691398955	premiRNA
DMSMaPseq_invitro_SARS-CoV-2_Multi_17_ComplexLevel_1+SHAPE_invivo_SARS-CoV-2_Multi_14_ComplexLevel_1+SHAPE_invitro_SARS-CoV-2_Multi_17_ComplexLevel_1	1393	UCUUAAGAGAGGUGAUAAAAGUGUAUAUUACACUAGUAAUCCUACCACAUUCCACCUAGAUGGUGAAGUUAUCACCUUUGACAAUCUUAAGA	0.5277003294074846	3.63528865	0.1454500651662828	0.4393295388759792	SARS-CoV2
hsa-mir-3178	2295	AUCGGUCGAGAGCGUCCUGGCUGAU	0.5262908004607224	3.634179066666666	0.16728828253925707	0.311476112896806	premiRNA
hsa-mir-204	996	AUGCCUGAGAAUAUAUGAAGGAGGCU	0.5253149808714456	3.6334109000000008	0.03176955073041386	0.1396313954320529	premiRNA
hsa-mir-500b	1342	GGGUGAGAGUGCUUUCUGAAUGCAGUGCACCC	0.520352592097014	3.6295044999999995	0.23464753972585564	0.27715260903894173	premiRNA
hsa-mir-572	313	GGAAGGGCGCCUGUGCUUCGUCC	0.5198181884898765	3.6290838166666664	0.21941240448297541	0.2403952090789452	premiRNA
hsa-mir-4297	1114	UGUGCCUGCCUUCGAAGUGCACGGCAGG	0.5185689319295526	3.6281004000000006	0.23311726303741245	0.28249766519984654	premiRNA
hsa-mir-589	5	CUGAGCUGGGUACUGCCUGUUCAG	0.5182328045309967	3.6278357999999997	0.18659367181577322	0.5109773650974164	premiRNA
hsa-mir-6817	60	GUGGAACUGACCUGCCCCCUUUCUC	0.5173230840685948	3.6271196666666667	0.08323506990174127	0.10532037766166281	premiRNA
hsa-mir-636	246	CGCUGCCUGGAAUUAACCCCGCUGUG	0.5166983393421808	3.626627866666667	0.1606243709739219	0.22477451932667622	premiRNA
hsa-mir-320e	661	UUCUUCCUGGAGUCGGGGAAAAG	0.5162589558764339	3.626281983333334	0.2153552278056306	0.37053562834927894	premiRNA
Pepper530	2165	CCCAAUCGUGGCGUGUCGGCCUGCUUCGGCAGGCACUGGCGCCG	0.516114985965236	3.6261686500000003	0.04792908839372914	0.10260946670468138	Control
hsa-mir-574	2104	UGUGUGUCGCUCCGGGUCCACG	0.5155504968810665	3.625724283333333	0.028873559952486864	0.10111412015167187	premiRNA
hsa-mir-4690	174	CUGAACCCGUGGGUGAGGAGUGCAG	0.5145699347535375	3.624952383333334	0.032106233857406574	0.16985775456309432	premiRNA
DMSMaPseq_invitro_SARS-CoV-2_Motif_176+SHAPE_invivo_SARS-CoV-2_Motif_193+SHAPE_invitro_SARS-CoV-2_Motif_186	307	ACCUUUAGUACCUUUCUGGAUAACAAUUGCUUAUAUCAUUUGUAUUUCCACAAAGCAUUUCUAUUGGU	0.5130281440368863	3.623738683333334	0.08093297841289146	0.2186366627729894	SARS-CoV2
hsa-mir-5701-1_5701-2_5701-3	826	GAUUGGUUAGCCUAAGACUUGUUCUGAUCCAAUC	0.5126968650368101	3.6234778999999993	0.1453602584182076	0.355227141743425	premiRNA
hsa-mir-3129	2984	GUUUGCCUGUUAAUGAAUUCAAAC	0.5125294576709525	3.6233461166666667	0.26914358765074	0.3159225119064301	premiRNA
hsa-mir-4523	582	CUGUGUGAGGACUAGAGGCGG	0.5109678710915109	3.6221168333333327	0.03629949863924939	0.05290400377289598	premiRNA
hsa-mir-4481	2338	GUUUUUUAAGAGGAAGGGAGACCUAAGCUAGCA	0.507289482204507	3.6192212000000006	0.16067631485614337	0.21123051506480972	premiRNA
hsa-mir-4755	2717	GGCUUUGGCAUCUAUGAAAGCC	0.5066361128722182	3.6187068666666664	0.08359426073790768	0.1446114476898592	premiRNA
DMSMaPseq_invitro_SARS-CoV-2_Motif_279+SHAPE_invivo_SARS-CoV-2_Motif_293	2873	GGUUCACUAUAUGUUAAACCAGGUGGAACC	0.5062756799651273	3.618423133333334	0.08287311049757244	0.13357612022417997	SARS-CoV2
hsa-mir-1286	275	GGCUGCUGGAUUGAAUUAGCUGCA	0.5058733264074217	3.6181064000000007	0.08617666055973586	0.29450017300482995	premiRNA
hsa-mir-6074	2896	UUGCUCUUUGGUGGAGAUA	0.505471840903592	3.6177903500000004	0.3052340454451556	0.3039886777148939	premiRNA
IAV_invivo_PA_3_Motif_15+IAV_invivo_PA_3_Motif_15	117	CCCAAUGUUGUUAAACCACACGAAAAGGG	0.504462823546555	3.6169960500000005	0.22471377661853362	0.28306244413983084	IAV
hsa-mir-195	1031	UUGGCACAGGGAAGCGAGUCUGCCAA	0.5038464629502624	3.6165108499999996	0.19323559274137622	0.22376125569377997	premiRNA
hsa-mir-4655	2231	GGGUCGUGGGAAAGUGUUGACCC	0.5001612143204301	3.613609816666667	0.04484800435217814	0.11012150852366223	premiRNA
hsa-mir-7157	2603	CAGAGAUGAAAUUGGGACUCCUCU	0.49872259498278915	3.612477333333334	0.028730552498220516	0.4002726832120621	premiRNA
DMSMaPseq_invitro_SARS-CoV-2_Motif_161	2015	GUGGUAGUUAUACUAAUGACAAAGCUUGCCCAUUGAUUGCUGC	0.4982988364868144	3.6121437499999995	0.06348247705868358	0.16853436287215956	SARS-CoV2
hsa-mir-5585	2530	UCGAGAGGUCAGAGGAUUGCUCCUGA	0.4962962997102411	3.6105673500000006	0.07320135713763502	0.20258810001808075	premiRNA
hsa-mir-4716	2591	CCUUCUGUAUACAUGUAUACAGGAGGAAGG	0.4954527207188058	3.6099032833333333	0.3588306885032252	0.3786899031941659	premiRNA
hsa-mir-941-4_941-5_941-2_941-3_941-1	1041	ACAGCGCCACGGAAGAGGACGCA	0.49524415489598195	3.6097391000000005	0.09410151367068631	0.14941552265508212	premiRNA
hsa-mir-4526	2767	AUGCCCCAGGUGACGUGCUGGGCU	0.49476448102714526	3.6093615000000008	0.15558424470088864	0.21233583357579688	premiRNA
hsa-mir-6788	279	UGAAGAAGAGUAUUGAUUGUGCUGUUCG	0.4944678818380318	3.609128016666667	0.160167532024886	0.25850313287675847	premiRNA
IAV_invivo_NP_5_Motif_7+IAV_invivo_NP_5_Motif_7	364	GGCGAAUCUGGCGCC	0.493496889475187	3.60836365	0.25327317532775256	0.3116468076561613	IAV
hsa-mir-6831	2226	GGUCUGAGCCCAUGUGUGGACCUAGGUCUGCUGUUAAACUGACU	0.49223713158016325	3.607371966666667	0.012950495951430661	0.09638928589689587	premiRNA
hsa-mir-330	2038	AGGCUCUGCAAGAUCAACCGAGCA	0.4922001016721219	3.6073428166666672	0.09051089748255915	0.16938120066439918	premiRNA
hsa-mir-181c	326	GAGUUUGGGCAGCUCAGGCAAACC	0.4918699871345637	3.60708295	0.10947883387887579	0.19741625152338457	premiRNA
hsa-mir-4466	2129	GGGGUAGAAGCCACCCG	0.4916980277788653	3.606947583333333	0.08377183051549088	0.1366474420788986	premiRNA
hsa-mir-6829	2937	GGCAGGGUCCUCCAGCUCAUUCCUCCUGCC	0.49137134311272146	3.6066904166666665	0.19416852353035208	0.47899992250935575	premiRNA
hsa-mir-557	2151	UGCUGGAGAAGUGUUU	0.49008701505858837	3.605679391666667	0.040210441260129064	0.15602763678927625	premiRNA
hsa-mir-6871	401	GGUUGCUGGAGGUCAGC	0.4894144320947691	3.6051499333333332	0.15145237717784293	0.18148824918252132	premiRNA
hsa-mir-7704	2832	CGUGCUCAGCUUGGCACCCAAGUUCUGC	0.48522365852822164	3.6018509500000007	0.06271778254641702	0.08315851204495084	premiRNA
hsa-mir-29a	701	UUCAGAGUCAAUAUAAUUUUCUAG	0.48510314724373155	3.6017560833333344	0.3294731835888432	0.3511263156218476	premiRNA
hsa-mir-601	1811	GAGUCAGAAAAACUAC	0.4844824569640795	3.6012674749999998	0.14378809905150416	0.16269603655754206	premiRNA
hsa-mir-4324	481	CAGGGAACUUUAAAACC	0.48317185440115196	3.6002357666666662	0.10196553220648522	0.13496511980451262	premiRNA
IAV_invivo_HA_4_Motif_7+IAV_invivo_HA_4_Motif_7	1293	GGGCUCAUACCC	0.4830358663512087	3.600128716666667	0.43902405444323045	0.43408483739829484	IAV
IAV_invivo_NA_6_Motif_17+IAV_invivo_NA_6_Motif_17	2029	GGGGACGACCU	0.4813859923409299	3.598829933333333	0.17159953629743402	0.31212330203977723	IAV
hsa-mir-5695	2257	GCCUCUCUGAGCAUGCAUUCCUGAGACUC	0.4807991032323426	3.5983679333333334	0.12071374440081394	0.19415424288773978	premiRNA
DMSMaPseq_invitro_SARS-CoV-2_Multi_86_ComplexLevel_1+SHAPE_invitro_SARS-CoV-2_Multi_76_ComplexLevel_1	1321	UUGGCUACUACCGAAGAGCUACCAGACGAAUUCGUGGUGGUGACGGUAAAAUGAAAGAUCUCAGUCCAAGAUGGUAUUUCUACUACCUAGGAACUGGGCCAG	0.478156895437089	3.5962879833333328	0.1060219167846827	0.1178269051583609	SARS-CoV2
SHAPE_invivo_SARS-CoV-2_Motif_377+SHAPE_invitro_SARS-CoV-2_Motif_366	542	GCUAGUCUUAAUGGAGUCACAUUAAUUGGAGAAGC	0.47436129810473215	3.593300083333333	0.09240740403601129	0.1359102059830713	SARS-CoV2
hsa-mir-935	545	CUCGGCCAUCCUCCGUCUGCCCAG	0.47288164734240046	3.5921353000000003	0.07404266159128894	0.11554211829815918	premiRNA
hsa-mir-196b	1165	UUGGGAUCCACCUUUCUCUCGA	0.47131053334236467	3.590898516666666	0.303093716395594	0.3087464821230022	premiRNA
hsa-mir-7114	576	CUGUCCCCUGCCACUGGGUGACC	0.4710636884607987	3.5907042	0.03667158910673001	0.1615644466158561	premiRNA
hsa-mir-587	1285	UCACAGGGCUCAGGGAAUGUGUCUGCACCUGUGA	0.4691999767883017	3.589237083333334	0.11224284516060272	0.21156591994405638	premiRNA
hsa-mir-6736	328	CUGUGGUUUGCUGGCUGCCUCAG	0.46738176384215124	3.5878057833333337	0.06075433443403987	0.255872511980629	premiRNA
hsa-mir-6895	2577	CACAGAGUAAGCAUCAAUAGCAUUGGCAAGUUGAACUGAGCUGUC	0.4664305885141427	3.5870570166666673	0.04904410348604145	0.18295765792231	premiRNA
DMSMaPseq_invitro_SARS-CoV-2_Motif_475+SHAPE_invitro_SARS-CoV-2_Motif_482	587	AUCUGAAUUCUUCUAGAGUUCCUGAU	0.4663818081207014	3.587018616666667	0.2359097665146593	0.2951694822902868	SARS-CoV2
SARS-CoV-2-Conserved-Structured-63_Interval-28998-29117_Motif_2+DMSMaPseq_invitro_SARS-CoV-2_Motif_521+SHAPE_invivo_SARS-CoV-2_Motif_554+SHAPE_invitro_SARS-CoV-2_Motif_529	1593	ACGUACUGCCACUAAAGCAUACAAUGUAACACAAGCUUUCGGCAGACGU	0.46401542973766524	3.5851557999999994	0.0198713221194707	0.09742281453449061	SARS-CoV2
U1snRNP5ss-5	107	GGAAUAAGUACGAUACUUACCUG	0.4637919376225774	3.5849798666666666	0.026318495455106245	0.10914366673340552	Control
SHAPE_invitro_SARS-CoV-2_Motif_53	993	AUGAGAAGUGCUCUGCCUAUACAGUUGAACUCGGUACAGAAGUAAAUGAGUUCGCCUGUGUUGUGGCAGAUGCUGUCAU	0.46105134333065745	3.5828224666666664	0.04091225200120038	0.16536428128034114	SARS-CoV2
hsa-mir-338	1318	UGAGUGAUGACUCAGGCGACUCCA	0.4609681371908038	3.5827569666666665	0.0501990196874343	0.11281538959950081	premiRNA
hsa-mir-571	1669	UUCCUUGUCUGUAGCCAUGUCUAUGGGCUCUUGAG	0.4608231086773186	3.5826428000000003	0.26557856108002253	0.31428181411937994	premiRNA
SARS-CoV-2-Conserved-Structured-36_Interval-120-237_Multi_1_ComplexLevel_1	970	GUUGACAGGACACGAGUAACUCGUCUAUCUUCUGCAGGCUGCUUACGGUUUCGUCCGUGUUGCAGCCGAUCAUCAGC	0.46073776416084133	3.582575616666666	0.1344893993011962	0.18215272889658166	Control
hsa-mir-329-1	444	UGUUUCUUUAAUGAGGACGAAACA	0.4595647481373142	3.5816522166666664	0.12323022524776037	0.30498874258091024	premiRNA
hsa-mir-520c_520b_519c_519b	2367	CUUUCUGUUGUCUGAAAGAAAAGAAAG	0.4576892012912344	3.5801757833333334	0.36400529992589237	0.48581127315330286	premiRNA
hsa-mir-6738	1946	CAGGGGUUCUGAUAAACCCUUC	0.4576565963407573	3.5801501166666667	0.07682039378089295	0.1461443051393896	premiRNA
SHAPE_invivo_SARS-CoV-2_Multi_58_ComplexLevel_1	2644	GCUGACACUACUGAUGCUGUCCGUGAUCCACAGACACUUGAGAUUCUUGACAUUACACCAUGUUCUUUUGGUGGUGUCAGU	0.45556958733599207	3.57850722	0.19920858679906572	0.2561995566710367	SARS-CoV2
DMSMaPseq_invitro_SARS-CoV-2_Motif_175	1349	GACAUUUUAUCUUACUAAUGAUGUUUCUUUUUUAGCACAUAUUCAGUGGAUGGUUAUGUU	0.4550763802955018	3.578118966666666	0.1028307359936752	0.1759066541747209	SARS-CoV2
hsa-mir-1302-5	2550	CCAUGUAAUCUUUGG	0.4542600920710571	3.5774763833333325	0.17017911362240962	0.18702630987260174	premiRNA
hsa-mir-6889	1804	CGGAAUUCUCCAGAGCCUCUG	0.4529623091818422	3.5764547666666675	0.133884349266736	0.1817949929716889	premiRNA
SHAPE_invitro_SARS-CoV-2_Motif_416	1037	GCCGGUAGCACACCUUGUAAUGGUGUUGAAGGU	0.4521624504649105	3.575825116666667	0.16349658662056835	0.2269846716697637	SARS-CoV2
DMSMaPseq_invitro_SARS-CoV-2_Multi_85_ComplexLevel_1+SHAPE_invitro_SARS-CoV-2_Multi_75_ComplexLevel_1	2223	GAAUGGAGAACGCAGUGGGGCGCGAUCAAAACAACGUCGGCCCCAAGGUUUACCCAAUAAUACUGCGUCUUGGUUC	0.45199735085203974	3.57569515	0.22871284246420334	0.3278069641620811	SARS-CoV2
hsa-mir-6832	1299	GGGUCAGUGGCAGAGCCAGGCAGAUGCUGACCC	0.45030479399750156	3.5743627666666673	0.04891111619139436	0.07265263032261586	premiRNA
hsa-mir-6741	1375	CCGUGCCCUGGCCACUCAUUCGG	0.44977754654183105	3.5739477166666664	0.18751479105768032	0.19355951558807882	premiRNA
DMSMaPseq_invitro_SARS-CoV-2_Motif_84+SHAPE_invivo_SARS-CoV-2_Motif_92+SHAPE_invitro_SARS-CoV-2_Motif_88	2275	ACAAGAGGGUGUGGUUGAUUAUGGUGCUAGAUUUUACUUUUACACCAGUAAAACAACUGUAGCGUCACUUAUCAACACACUUAACGAUCUAAAUGAAACUCUUGU	0.4472704799146928	3.5719741500000004	0.018043046979392487	0.20070381192862088	SARS-CoV2
hsa-mir-448	2874	GCUGCCAGGAAAUCCCUAUUUCAUAUAAGAGGGGGCUGGCUGGUUGC	0.4471952979801827	3.5719149666666663	0.06802539924366328	0.12024628889697113	premiRNA
hsa-mir-4679-1	2962	UGCUUUGUUAGAAACAAAAAGCA	0.44713544460680715	3.57186785	0.2343136451098314	0.3569262839311508	premiRNA
hsa-mir-4497	2164	GGGCGCCGGCGGCCGGGAGAUCCGCGCUUCCUGAAUCCCGGCCGGCCCGCCCGGCGCCC	0.44692425345030734	3.5717015999999995	0.16636822499844814	0.29631709140351536	premiRNA
hsa-mir-1323	2288	UUCUGUGGUUUGAAAGGAA	0.44411264811689494	3.5694883	0.3166181477516776	0.33009237132318675	premiRNA
hsa-mir-384	2775	GACAAUAUGUAUAAUGUUCAUAAGUCAUUC	0.4436693689947266	3.56913935	0.32015805613840564	0.3468962337562086	premiRNA
hsa-mir-7641-2	1385	AAGCAGGGUCGGGCCUGGUU	0.4420615426673374	3.5678736666666673	0.153265783529312	0.2409159746555773	premiRNA
hsa-mir-3157	2488	GCAGUCUGCUUUGUGCCAACACUGGGGUGAUGACUGC	0.4418114584627694	3.567676800000001	0.13406213509049011	0.2144166414816299	premiRNA
SHAPE_invitro_SARS-CoV-2_Motif_131	1714	GUAGACAAUUCUAGUCUUAC	0.44146533785861364	3.567404333333334	0.10049944725669493	0.1763583705812588	SARS-CoV2
hsa-mir-4644	488	UCCACCCUGGUCCAGGUCCACAGCAGUGGA	0.4411377216224553	3.5671464333333334	0.19525999084866041	0.2389314289209333	premiRNA
hsa-mir-4419b	938	UCCCAGCCACUCUGGAGG	0.4397222645028811	3.566032183333334	0.1840572171505115	0.18331359437577005	premiRNA
hsa-mir-6805	1290	GUGUAUGGGCUGAGCCUUGC	0.43964083681487043	3.5659680833333334	0.06716748717121161	0.1366380030576568	premiRNA
DMSMaPseq_invitro_SARS-CoV-2_Motif_479	2254	GGAACCUAGUAAUAGGUUUCC	0.4391182683813145	3.5655567166666664	0.2921922290334497	0.31645743657042297	SARS-CoV2
hsa-let-7c	264	AUGGUUUAGAGUUACACCCUGGGAGUUAACUGU	0.4371130004108367	3.563978166666667	0.02300028172606801	0.09054771625076213	premiRNA
IAV_invivo_PB1_2_Motif_7+IAV_invivo_PB1_2_Motif_7	391	ACUCGUGUAUUGAAACGAUGGAGGUUGUUCAGCAAACACGAGU	0.4348635764086041	3.562207416666667	0.06068653690667078	0.2092788574090252	IAV
hsa-mir-4722	249	AGGUUGGCUGGGCCAGGCCUGACCU	0.43464760036976174	3.5620374	0.13081120278854333	0.1726469523247987	premiRNA
hsa-mir-943	991	UCACUGCUGCUGGCGCCCUGA	0.4319591528265595	3.55992105	0.07230606896233732	0.17518137662466923	premiRNA
hsa-mir-8085	1258	AGGCAUGGGUGGCU	0.4283741114893294	3.5570989	0.03746684076056293	0.3050838385056355	premiRNA
U1snRNP5ss-12	2912	GGGGUGAAGAGGAUACUUACCUG	0.42702377958252563	3.556035916666667	0.18020315437368165	0.21411467126461275	Control
hsa-mir-499b	2032	UGUUCACGUGGAGAGGAGUUAAACA	0.4230845934357946	3.5529349833333335	0.05954146496247355	0.1445466722570992	premiRNA
hsa-mir-34a	2714	GUUGUUGUGAGCAAUAGUAAGGAAGCAAU	0.4227461582842508	3.552668566666666	0.09610082826846005	0.231949733676524	premiRNA
hsa-mir-2682	1746	GACGUCCAAUCUCUUUGGGACGCC	0.41873672328967515	3.549512333333334	0.25590917808409597	0.27179253105056206	premiRNA
SARS-CoV-2-Conserved-Structured-24_Interval-4174-4293_Motif_1	2432	GGCUGGUGGCACUACUGAAAUGCUAGCGAAAGCUUUGAGAAAAGUGCCAACAGAC	0.41832996594645006	3.5491921333333334	0.24471180389984307	0.2826805777978338	Control
hsa-mir-3914-2	61	CCUUCUACCAAGUUAAGCAUACUCAUUAGAAGG	0.41778842735988914	3.548765833333333	0.249324474965371	0.49590032111706406	premiRNA
SHAPE_invivo_SARS-CoV-2_Multi_65_ComplexLevel_1	832	GACGACUACUAGCGUGCCUUUGUAAGCACAAGCUGAUGAGUACGAACUUAUGUACUCAUUCGUU	0.4174110356441402	3.54846875	0.21138564244463925	0.2286893933033902	SARS-CoV2
DMSMaPseq_invitro_SARS-CoV-2_Motif_45+SHAPE_invitro_SARS-CoV-2_Motif_46	2414	CCAGAGAAGAAACUGG	0.41689795228708687	3.54806485	0.12559626575691638	0.17874454998511305	SARS-CoV2
SARS-CoV-2-Conserved-Structured-71_Interval-2118-2237_Motif_1	839	GUUUAUGAAAAACUCAAACCCGUCCUUGAUUGGCUUGAAGAGAAGUUUAAGGAAGGUGUAGAGUUUCUUAGAGAC	0.41620588045514184	3.5475200499999997	0.1708763875109446	0.27929310914811406	Control
hsa-mir-6793	2859	GGGUGAUACACAAGCCUGACCCUCCC	0.41572878957588943	3.547144483333334	0.06289952339885506	0.21828839258121224	premiRNA
SHAPE_invivo_SARS-CoV-2_Motif_29	2282	GCACUAUUGCCUUUGGAGGCUGUGUGU	0.4145820057170629	3.5462417333333334	0.2624508292084518	0.3825699245953637	SARS-CoV2
hsa-mir-342	2473	UUGAGGGACAUGGUUAAUGGAAUUGUCUCA	0.4129964735538623	3.5449935999999997	0.16069280251494214	0.1655465609166288	premiRNA
hsa-mir-6070	2865	GGAGCUCUGUGCCUUUGGGUCCUGGUGAGCUCU	0.4129929589942663	3.5449908333333338	0.16253038365768605	0.17428175037567134	premiRNA
hsa-mir-6772	840	CUGAGGACUGAGGCUCACCUUG	0.41197077262476306	3.5441861666666665	0.03931316593325329	0.1549799443950944	premiRNA
hsa-mir-6872	104	AAGGCCAGGACCCGCUGACCCAU	0.41127213745863134	3.5436362	0.0910166079495136	0.10623768973451403	premiRNA
DMSMaPseq_invitro_SARS-CoV-2_Motif_232	2171	CCUAAAGUGAAGUAUUUAUACUUUAUUAAAGG	0.4111260079987656	3.5435211666666664	0.1705825997514748	0.2519679982185781	SARS-CoV2
SARS-CoV-2-Conserved-Structured-26_Interval-26255-26374_Multi_1_ComplexLevel_1	1761	GGUACGUUAAUAGUUAAUAGCGUACUUCUUUUUCUUGCUUUCGUGGUAUUCUUGCUAGUUACACUAGCCAUCCUUACUGCGCUUCGAUUGUGUGCGUACU	0.41027605622155655	3.5428520833333335	0.1429953834788632	0.22566172199177933	Control
hsa-mir-676	746	CUUGCAGAAUUAAUGGAAUGCUG	0.40992629402552977	3.5425767500000003	0.10128269238064798	0.14337893763810713	premiRNA
hsa-mir-6811	2805	CACUCAGGCAGUGCCAUGAGC	0.4082584449483979	3.541263816666667	0.1356564886599488	0.1451908616242368	premiRNA
hsa-mir-1973	1479	UGGUAUCCUGACCG	0.40789731336379487	3.540979533333333	0.21495083022441755	0.4291164461037098	premiRNA
hsa-mir-578	172	GAAGCUCCUAUAGCUCCUGUAGCUUC	0.40723007634153224	3.5404542833333337	0.09222292788947958	0.2231260916622948	premiRNA
hsa-mir-548ar	1159	UUUGCUGUUGAACGUAGUGGUAA	0.40659601591498173	3.5399551500000004	0.19574173855756874	0.20944577797726666	premiRNA
hsa-mir-3147	592	GUGACGCCGCGAAGUGCAC	0.40589562346904995	3.539403799999999	0.04787892574753643	0.20011312634595166	premiRNA
IAV_invivo_NP_5_Motif_18+IAV_invivo_NP_5_Motif_18	1428	GGUGCUCCCAAGAGGGAAGCU	0.4054905810615332	3.53908495	0.06762299702309069	0.12843604232203604	IAV
hsa-mir-144	761	UGUAAGUUUGCGAUGAGACACUACA	0.40506313862959864	3.538748466666668	0.18014889487509414	0.2052351007700814	premiRNA
hsa-mir-378g	1808	AGAAGACCU	0.4031705694587234	3.5372586333333342	0.1841065236783106	0.29243582151657993	premiRNA
hsa-mir-1302-7	15	UGGUGCAAUAAUUGG	0.3995912445738483	3.5344409833333335	0.15065063885492772	0.21945251399600632	premiRNA
hsa-mir-6835	2330	GAAGCGAGAUGUUUGUCUAAA	0.3978931829874106	3.5331042666666668	0.11049107014932927	0.22365686327212383	premiRNA
hsa-mir-7854	681	UUGAGCAUCUUCUGGGCAGCUGA	0.39718825972368615	3.5325493499999996	0.04497174787420922	0.13081474366215942	premiRNA
hsa-mir-181a-2	735	GAGUUUGGGAUUUGAAAAAACC	0.3942266292739866	3.5302179499999995	0.1260042990981408	0.15791631805380044	premiRNA
hsa-mir-4485	1705	CAGUGACAUGCGUUUAAC	0.3937694401177515	3.5298580499999996	0.1304221216893214	0.158828213518923	premiRNA
bulge-UG	914	GCGCUGCCAGAAACUGGCUGAGCGC	0.39189461312122753	3.528382183333333	0.15403565395858654	0.2189054579820601	Control
hsa-mir-3199-2	1543	AGUUUCUGGAAUGUCAGAACUUCCAGAAACU	0.3918539839654063	3.5283502	0.24161167457507807	0.353428637970006	premiRNA
hsa-mir-6825	707	GCAUGGGGCUAGGAGGCCCCGCGC	0.39101364429697416	3.527688683333334	0.17349876753358012	0.32206016490549344	premiRNA
hsa-mir-3130-2	2150	CAGCCUUGACAACAGGCUG	0.3906637338966266	3.5274132333333337	0.20022109319442624	0.3176907259584807	premiRNA
hsa-mir-5591	1856	GUAUACUGAGCUUAUGUAUGCAUCUGCAUAC	0.39035270807552935	3.527168393333333	0.03842489152443325	0.10514138546925399	premiRNA
hsa-mir-6853	783	GUCAGGUGAUGGUGAUAAGGUCAAGGCCUG	0.388442934500267	3.5256650166666668	0.07815892211234382	0.09231920942188807	premiRNA
SHAPE_invivo_SARS-CoV-2_Motif_403	244	GCCACUAGUCUCUAGUCAGUGUGUUAAUCUUACAACCAGAACUCAAUUACCCCCUGCAUACACUAAUUCUUUCACACGUGGU	0.3882543762606896	3.5255165833333333	0.08934618610477553	0.09383292713681218	SARS-CoV2
hsa-mir-4643	1850	UGUUCAUUCACAUGAUCAUAAGUGGACA	0.38819111418794716	3.5254667833333344	0.2552908452213236	0.2818829432703003	premiRNA
hsa-mir-4263	1175	GGAGAUUGGAGUGGCCAGUGUUCCUAAACAAUUC	0.38713824952413056	3.5246379666666665	0.023811928730189023	0.04386746774916648	premiRNA
hsa-mir-6883	2480	GGAUGUGUUGACCCCUGAAGUGGUUCUGAUGACCUUUCC	0.3870051620444561	3.5245332	0.15068530210783554	0.19105010148881807	premiRNA
DMSMaPseq_invitro_SARS-CoV-2_Multi_83_ComplexLevel_1+SHAPE_invivo_SARS-CoV-2_Multi_67_ComplexLevel_1+SHAPE_invitro_SARS-CoV-2_Multi_73_ComplexLevel_1	566	ACCAACCACCACAAACCUCUAUCACCUCAGCUGUUUUGCAGAGUGGUUUUAGAAAAAUGGCAUUCCCAUCUGGU	0.38633379647326804	3.5240046999999994	0.0658741545937008	0.1332987518247633	SARS-CoV2
hsa-mir-1297	2839	AGAAUUACUUAUCUGAGCCAAAGUAAUUCA	0.3862901397149042	3.5239703333333345	0.31888699416420724	0.3802667878961708	premiRNA
hsa-mir-6842	971	CCAAGGCUCUGGGGUCUCACCCUUGG	0.3859765182009958	3.5237234500000003	0.1503045979343588	0.162710362634114	premiRNA
hsa-mir-655	2336	AUGUUCGCUUCAUUCAUCAUGAAUAA	0.38545426734812616	3.523312333333333	0.22407880195958227	0.23377153492876848	premiRNA
hsa-mir-378h	2509	GGGAUGAGCCCUGGCUCUGUUUCCUAG	0.385212080316629	3.523121683333334	0.011714071582920083	0.022587293566222074	premiRNA
DMSMaPseq_invitro_SARS-CoV-2_Multi_21_ComplexLevel_1+SHAPE_invitro_SARS-CoV-2_Multi_40_ComplexLevel_1	2049	AUAACAAUACUAGAUGGAAUUUCACAGUAUUCACUGAGACUCAUUGAUGCUAUGAUGUUCACAUCUGAUUUGGCUACUAACAAUCUAGUUGU	0.38441340723426	3.522492966666667	0.07563696237282842	0.18641801249417722	SARS-CoV2
hsa-mir-1292	2932	GCUGAGGUUGCGUUGACGCUCGC	0.3842545110307981	3.522367883333333	0.051241499689911936	0.07723862031914712	premiRNA
hsa-mir-8067	1453	UCAUAAAGAUGAUC	0.38070306973019663	3.519572183333334	0.17236842502514738	0.273248555791915	premiRNA
SHAPE_invivo_SARS-CoV-2_Motif_371+SHAPE_invitro_SARS-CoV-2_Motif_361	2892	CUGUUAAUGUAGCAUUUGAGCUUUGGGCUAAGCGCAACAUUAAACCAG	0.38002749092190147	3.5190403666666668	0.20172184337151533	0.219128957420127	SARS-CoV2
hsa-mir-182	1933	CACACUGGUGAGGUAACAGGAUCCGGUG	0.3797832502019639	3.5188481	0.21277187170708392	0.22915537227923674	premiRNA
SHAPE_invivo_SARS-CoV-2_Motif_162+SHAPE_invitro_SARS-CoV-2_Motif_157	697	GUGAAGAAUCAU	0.3794363462321149	3.5185750166666665	0.16208667151217018	0.23972569191516585	SARS-CoV2
hsa-mir-3149	439	CACACAUACAUAUAUAUAUGUUUG	0.37901601760755516	3.518244133333333	0.19331273942428587	0.20269398799443245	premiRNA
hsa-mir-3713	2245	UGGUUUCACUA	0.37817483105729227	3.51758195	0.09118075687180298	0.16512413517378696	premiRNA
hsa-mir-6080	1322	GGGGCUGGUUGUCUA	0.37699423544138055	3.516652583333333	0.06025251033589534	0.16472329821201873	premiRNA
hsa-mir-3116-1	734	GGCACUGGGUAUCGUAGGUGCC	0.3765157895511994	3.5162759500000007	0.30496678931181415	0.33551142182576027	premiRNA
IAV_invivo_PB2_1_Motif_19+IAV_invivo_PB2_1_Motif_19	559	UGGGGAGUUGAACCUA	0.3760123394749687	3.5158796333333338	0.11322724056216465	0.18510110583622447	IAV
hsa-mir-6845	1395	GAGCCCUUGCACACCACCAGCCUC	0.37489172426470746	3.5149974833333335	0.09127741727880659	0.23065853714462406	premiRNA
hsa-mir-4435-1_4435-2	1061	GAGGGAUGAGUGCACUUCACCUGC	0.37459749634472	3.5147658666666666	0.06137184165297898	0.18715504241274114	premiRNA
hsa-mir-4697	2066	GACGUGAAGGGACCACAUCCCGCUUCAUGUC	0.374150095025241	3.514413671666666	0.15536047880046924	0.3360268044081374	premiRNA
hsa-mir-4475	2993	AAUGACUCAUAGUCAA	0.3740470866709849	3.5143325833333336	0.05745054979771841	0.2068290671395991	premiRNA
hsa-mir-6165	770	GGAGAGGAUCCACCUGUCCUGUCC	0.373716294627962	3.514072183333333	0.11299012460185054	0.2757000211995413	premiRNA
hsa-mir-6510	1455	GGAGUCCUCUAGACACC	0.37319563167852576	3.5136623166666667	0.22562294478599876	0.23332710296548104	premiRNA
SARS-CoV-2-Conserved-Structured-94_Interval-25016-25135_Multi_1_ComplexLevel_1	2204	AGAUAAAUAUUUUAAGAAUCAUACAUCACCAGAUGUUGAUUUAGGUGACAUCU	0.372399202833009	3.513035366666667	0.11734404605258861	0.15257134210650986	Control
hsa-mir-4737	296	AGUGCCUCACAGCCGCACAGGACCGAGGAUGCU	0.3711864892236729	3.512080716666667	0.09608640748187353	0.18416188875648531	premiRNA
SHAPE_invitro_SARS-CoV-2_Motif_303	725	UGCAGCAGAAACGCUCA	0.37110169518038644	3.5120139666666668	0.16114808941237185	0.24874264408876126	SARS-CoV2
hsa-mir-554	54	CAGUACUGGUCUUAGACUG	0.3679626218151353	3.509542883333333	0.058091685071638866	0.2688738173671215	premiRNA
hsa-mir-31	2607	AGCUGUUGAACUGGGAACCUGCU	0.367716390922896	3.5093490499999995	0.054476464185385993	0.16581805924291088	premiRNA
hsa-mir-3918	1005	GACUGCUCAAGGUCAAAGGGGUC	0.366652559139376	3.5085116000000003	0.054898424595458545	0.09587339836649413	premiRNA
hsa-mir-2054	2812	UAUUCUCUAU	0.36657722900054673	3.5084523000000005	0.22975276949398907	0.31124942607611306	premiRNA
hsa-mir-181b-1	1595	UGGGUUGAACUGUGUGGACAAGCUCA	0.3664840931712288	3.5083789833333334	0.02191300715886831	0.10592937576687093	premiRNA
hsa-mir-4634	2580	GGGGCUCUU	0.36516128492391864	3.507337666666667	0.06252273815599868	0.14885921410080546	premiRNA
SHAPE_invivo_SARS-CoV-2_Motif_77+SHAPE_invitro_SARS-CoV-2_Motif_73	1723	GUUGAAGAAGUUACAAC	0.3648307681174903	3.5070774833333327	0.06468277553445394	0.2106230141362712	SARS-CoV2
hsa-mir-105-2	1254	CUGUGGUGGCUGCUUAUGCACCACGG	0.36326143256930093	3.5058421	0.21545672381585124	0.3138894002438427	premiRNA
DMSMaPseq_invitro_SARS-CoV-2_Motif_300	2441	UCUUUCAUGGGA	0.3631224804329497	3.505732716666667	0.11835258892688953	0.46014090344552894	SARS-CoV2
hsa-mir-4280	1221	GAGCCUUAAAGGAUGAGGUA	0.36164570906884097	3.5045702000000003	0.031035787610868084	0.15263939017266265	premiRNA
hsa-mir-8080	1565	GCUGAGCCCUUUGAUAAGGGGGAGGUU	0.3611914839990122	3.504212633333333	0.028483397096621493	0.13757389051230912	premiRNA
hsa-mir-591	2235	UUGUAAUAGUGUAGAAUGUUGGUUAAC	0.35844371238357886	3.5020495833333336	0.052011629386757026	0.1569144954823159	premiRNA
hsa-mir-5089	1212	GCAUCCUUGGAAUCUGCACUCAAGGGAUGC	0.35789514467782424	3.50161775	0.2141442504101826	0.3127328365211461	premiRNA
hsa-mir-302d	1535	CUUGCUGUGACAUGACAAAAAUAAG	0.35682974616291663	3.5007790666666665	0.10192994960709598	0.14349352983380995	premiRNA
hsa-mir-6784	1034	AGGGACCCCCGGAGUCUGUCACGGUCUCA	0.3526189226690289	3.4974642999999994	0.04382814799972547	0.3490355089330276	premiRNA
DMSMaPseq_invitro_SARS-CoV-2_Motif_14	1884	AAGGAGCUGGUGGCCAUAGUUACGGCGCCGAUCUAAAGUCAUUUGACUUAGGCGACGAGCUUGGCACUGAUCCUU	0.34917630568365554	3.4947542666666664	0.03223035043514841	0.12930331514195795	SARS-CoV2
hsa-mir-548b	16	UUGGCCUUUAUUUUCAAUGGCAAG	0.3485631632383202	3.4942716	0.21570828855960059	0.28203322539852826	premiRNA
hsa-mir-219a-2	1181	UUCUUGUACGAGUCUGCGGCCAACCGAGAA	0.34670508332999594	3.4928089166666667	0.09362276147773337	0.16442666083036797	premiRNA
hsa-mir-4717	2328	GUGUAGGGGUGGCUACAC	0.3464335941871594	3.4925952	0.04031894712872216	0.11928965470899229	premiRNA
hsa-mir-6081	1893	CCCGUAGGACACCGAGGCUUAUGAAUAGGA	0.34477616175654235	3.4912904666666655	0.07810246858411866	0.10942187253761315	premiRNA
hsa-mir-222	1002	AGAUCCUGUCUUUCGUAAUCAGCAGCU	0.3439255324738692	3.4906208499999996	0.2078882897421853	0.368772456253508	premiRNA
hsa-mir-4304	1141	GGCAUCCCCAUUGCU	0.3431076775180392	3.4899770333333335	0.2724570288067339	0.6145632251236698	premiRNA
SARS-CoV-2-Conserved-Structured-8_Interval-40-157_Motif_1+DMSMaPseq_invitro_SARS-CoV-2_Motif_2+SHAPE_invivo_SARS-CoV-2_Motif_2+SHAPE_invitro_SARS-CoV-2_Motif_2	2538	GAUCUCUUGUAGAUC	0.3422705983446543	3.4893180833333335	0.3262558864995121	0.3777423423008755	SARS-CoV2
hsa-mir-6499	2249	UGCAGUUCUGUUGGGUGACAGCA	0.34220568485234043	3.489266983333333	0.15791038924118989	0.22254411491171391	premiRNA
hsa-mir-219a-1	1885	UUCUCGAGUCUAUGGCUCCGGCCGAGAG	0.3416044622687694	3.488793699999999	0.17653661587616265	0.19451332226374107	premiRNA
hsa-mir-7845	2144	UGGCGACACUCGCGCCAGCUCCCGGGACGGCUGGGCUCGGGCUGGUCGCCGA	0.3413131349190531	3.4885643666666666	0.02788730744817539	0.07947443791167362	premiRNA
hsa-mir-618	1304	GAGUGUAAUUACGUACAUGCAGUAGCUC	0.341286669861849	3.4885435333333343	0.26365497885457156	0.33762212797494423	premiRNA
SHAPE_invivo_SARS-CoV-2_Motif_404+SHAPE_invitro_SARS-CoV-2_Motif_392	662	CUGACAAAGUUUUCAG	0.3404962962214198	3.4879213500000006	0.15880065043038907	0.20092593606684928	SARS-CoV2
hsa-mir-6866	2060	GAUUCUUGAGGCUUGGAAGAGUAAGGAUC	0.34012536197962795	3.48762935	0.12852526086530158	0.14906528006324857	premiRNA
DMSMaPseq_invitro_SARS-CoV-2_Motif_482+SHAPE_invitro_SARS-CoV-2_Motif_489	1541	AACUUUAGCUUGUUUUGUGCUUGCUGCUGUU	0.3397158310984084	3.487306966666667	0.2769255777444363	0.30721449050999505	SARS-CoV2
hsa-mir-4517	895	UGAGGAGCUUAGCAAGUAGCUAAGGCCAGA	0.3390417131612706	3.4867762999999994	0.021263913735162048	0.21492376239752672	premiRNA
hsa-mir-4450	2229	GUGAGCGCAGGUCUUUGGCAC	0.33893809716929924	3.4866947333333322	0.19301798587724103	0.6178170220924598	premiRNA
hsa-mir-3689d-2	1184	CUCGCUGGGAGGUGUGCUAUCGUCUUCCCUGGGAG	0.33765452072279206	3.4856843000000004	0.11653704028697623	0.16209130687712334	premiRNA
hsa-mir-6745	2153	CCUAGUGGCUAGCCCUGGGUCUAGCAGCCUAUGGCAGUGUCUGGUAAACACUGGUGGAGUCCUGGG	0.33610216515530367	3.484462283333333	0.04111294217496876	0.06980528306659427	premiRNA
hsa-mir-299	2407	CAUACAUUUUGAAUAUGUAUG	0.3358078525471341	3.4842306	0.2688336951342349	0.3858519119613601	premiRNA
Selectedmotif_26917-26995_Motif_1+DMSMaPseq_invitro_SARS-CoV-2_Motif_485+SHAPE_invivo_SARS-CoV-2_Motif_511+SHAPE_invitro_SARS-CoV-2_Motif_492	331	GCUUCUAGAAAGUGAACUCGUAAUCGGAGCUGUGAUCCUUCGUGGACAUCUUCGUAUUGCUGGACACCAUCUAGGACGC	0.3354480759734603	3.483947383333333	0.14034202046385166	0.17227534330060992	SARS-CoV2
hsa-mir-1915	2382	GGGCCGUGCACCCGUGGGCCCC	0.33466892351728716	3.4833340333333336	0.13848677536649992	0.19233220971367473	premiRNA
SHAPE_invitro_SARS-CoV-2_Motif_425	370	UUGCUAUUCAUGCAG	0.3341454785610369	3.482921976666667	0.3754708520133091	0.46030234717607804	SARS-CoV2
hsa-mir-663a	1825	CCGCCCUCGUGUCUGUGGCGGUGG	0.3340586604701754	3.4828536333333333	0.05793245366860983	0.22445009295635113	premiRNA
hsa-mir-100	2086	CUUGUGGUAUUAGUCCGCACAAG	0.3337706359595974	3.4826269	0.05816768204444264	0.10925562360601437	premiRNA
hsa-mir-4508	633	CGCGGAGCAGCGCUGGGUGCAGCGCCUG	0.33377042423913916	3.482626733333333	0.1250233374555773	0.30288179555471656	premiRNA
U1snRNP5ss-15	1830	UUGGUGAGUCCGAUACUUACCUG	0.33305529816656176	3.482063785	0.172653887233162	0.2200610121431254	Control
DMSMaPseq_invitro_SARS-CoV-2_Multi_33_ComplexLevel_1	209	CCAAGACAUGUGAUCUGCACCUCUGAAGACAUGCUUAACCCUAAUUAUGAAGAUUUACUCAUUCGUAAGUCUAAUCAUAAUUUCUUGG	0.3319088721153094	3.4811613166666664	0.0741698672489019	0.1638047525439469	SARS-CoV2
SHAPE_invivo_SARS-CoV-2_Motif_327+SHAPE_invitro_SARS-CoV-2_Motif_315	2713	GACAGCAGAUAUAGUUGUC	0.3314614856162631	3.480809133333333	0.37715816409658576	0.451644995448257	SARS-CoV2
hsa-mir-6836	300	GCAUCCAGACAGCGGGCGAAUGC	0.3300619075310121	3.479707383333334	0.02768008552123427	0.09839327320634102	premiRNA
hsa-mir-6732	1536	CUGGCCAUCAGUGUGGGCUAAC	0.32988749221800545	3.479570083333334	0.07974923506963612	0.3692835841064732	premiRNA
hsa-mir-4732	1832	AAGCUGUGUGUGUCCAGC	0.32963927115346375	3.4793746833333334	0.18066473145594136	0.2154764714335975	premiRNA
hsa-mir-3183	2877	CGGAGCAGUCACGUUGACGGAAUCCUCCG	0.3290957000505094	3.478946783333333	0.15544812664493093	0.20173049128612663	premiRNA
hsa-mir-6752	1688	UGGAGCCAGGGGGCCCAGGUCUACAGCUUCUCCCCGCUCCC	0.32847133642091964	3.4784552833333335	0.016334811217427934	0.03112039843686487	premiRNA
hsa-mir-4510	2668	GGUUGUUAGAUAGACAACU	0.32843381955582496	3.47842575	0.26545084192080076	0.31020393422026193	premiRNA
hsa-mir-99b	878	CUUGCGGGGCCUUCGCCGCACACAAG	0.32818274026510497	3.4782280999999995	0.05685703071228573	0.17254616522354194	premiRNA
hsa-mir-1281	2044	GUGAGUGUCUCUUGUCGC	0.3279918742725407	3.4780778500000005	0.20478416398926563	0.2679587934778416	premiRNA
hsa-mir-188	1602	GGAGGGUGAGCUUUCUGAAAACCCCUCC	0.327651406604604	3.4778098333333336	0.04163425574235692	0.12341741845751784	premiRNA
hsa-mir-4322	45	GUGUCGCCCCACGAGGGGGACUGU	0.3270500569887597	3.4773364500000006	0.1214990214315887	0.14256544623628284	premiRNA
IAV_invivo_PB2_1_Motif_25+IAV_invivo_PB2_1_Motif_25	1583	GGGAGAUUAAUGGUCCU	0.3270484563820995	3.4773351900000002	0.12639036475722998	0.22689812162545275	IAV
hsa-mir-4641	1179	GGCAUCAGAGGACAGCCGCCUGGUGCC	0.3270201408880937	3.4773129	0.26868896328200176	0.2925988057462613	premiRNA
DMSMaPseq_invitro_SARS-CoV-2_Motif_484+SHAPE_invivo_SARS-CoV-2_Motif_510+SHAPE_invitro_SARS-CoV-2_Motif_491	498	GUGCCACUCCAUGGCAC	0.32360919728318355	3.4746278	0.13888028592653884	0.29803037058493925	SARS-CoV2
SARS-CoV-2-Conserved-Structured-36_Interval-120-237_Motif_2	226	CAGGACACGAGUAACUCGUCUAUCUUCUG	0.3235713204933121	3.474597983333334	0.17148790475430306	0.2733128662690878	Control
hsa-mir-548ai	1658	CCCAUUUAAAAUAUGGAA	0.32195796826197703	3.4733279500000003	0.19067225891316197	0.20967917567179864	premiRNA
hsa-mir-6827	1313	CUGUGCUGUCUCUGAGCACCG	0.32178848603563265	3.473194533333333	0.16252525771045734	0.19010623512752153	premiRNA
hsa-mir-5192	1202	UCCUGGGAAGCAUGGUAGCCAGGA	0.3189377124175558	3.4709504	0.1598540671596996	0.24719617804945057	premiRNA
hsa-mir-489	1858	CCAUUUACUUGAACCUUUAGGAGUGA	0.31870970218790146	3.47077091	0.05538530118522493	0.13427630074314742	premiRNA
hsa-mir-8075	210	GCUUAUACGUGCCCUUGCU	0.3181517764379198	3.4703317100000004	0.12347423212054304	0.1724826577311737	premiRNA
hsa-mir-3664	1904	GAGUACCUUCCAACACGAGCUCUC	0.31757736613310616	3.469879533333334	0.14018459039768544	0.4136336590034034	premiRNA
hsa-mir-6806	673	CCAGGUUCCAUGUGAUGCUGAA	0.315991156464441	3.468630866666667	0.1145243658221383	0.13096193809175866	premiRNA
hsa-mir-106b	2381	GCAGAUAGUGGUCCUCUCCGUGCUACCGC	0.31596704150431604	3.468611883333334	0.033191924629586464	0.10811773977163444	premiRNA
hsa-mir-8084	2311	AGUAUGGAUUAAAUUUAUAUUUUCCUCGAUACU	0.315905663743644	3.4685635666666665	0.22787796594384768	0.24142271152113526	premiRNA
Selectedmotif_5296-5463_Motif_1+DMSMaPseq_invitro_SARS-CoV-2_Motif_102+SHAPE_invivo_SARS-CoV-2_Motif_112+SHAPE_invitro_SARS-CoV-2_Motif_106	654	AGAGUUGAAGUUUAAUCCACCUGCUCUACAAGAUGCUUAUUACAGAGCAAGGGCUGGUGAAGCUGCUAACUUU	0.31582686138930927	3.4685015333333333	0.05393112467747444	0.14358116486350445	SARS-CoV2
hsa-mir-6727	1259	GGGAGCGGCCCUCACAUUGAUGGCUCCU	0.3132118596728636	3.466443	0.1017821147115953	0.15698809834600594	premiRNA
hsa-mir-3125	1587	GAGAACUCACGGUGCCUGUGGUUCGA	0.3123173830834108	3.465738866666666	0.04306309519849524	0.08540882202543297	premiRNA
SARS-CoV-2-Conserved-Structured-84_Interval-29118-29237_Multi_1_ComplexLevel_1	887	UGGGGACCAGGAACUAAUCAGACAAGGAACUGAUUACAAACAUUGGCCGCAAAUUGCACAAUUUGCCCCCA	0.311974925243174	3.465469283333334	0.13975919017695485	0.25797822301963563	Control
hsa-mir-147b	942	AUUCUGGACACCAG	0.3112924866920523	3.4649320666666674	0.038839964367795084	0.21431937518892166	premiRNA
hsa-mir-6071	8	AGGCUCUGGGUCCGGCUUACUCCCUAGCUUACUGUCCUCAGAACCC	0.31127427873269353	3.464917733333333	0.06732234643556746	0.11759743833308775	premiRNA
hsa-mir-7110	1038	GAGAGAGUGCACAGCCAGCUCAGGGAUUAAAGCUCUUUCUCUCUCUCUC	0.31096971885437347	3.464677983333333	0.07502485588839836	0.1264878761895923	premiRNA
hsa-mir-483	1094	GGGAGUGGUUCCAUCACGCCUCCUCAC	0.31096595023022755	3.4646750166666664	0.2011827664287961	0.22815050629363712	premiRNA
hsa-mir-7112	1569	CCUGCAGGUGAGAGCGGGAACACCUGCAU	0.3108031795423907	3.4645468833333326	0.10964963483681678	0.18051419261886834	premiRNA
hsa-mir-17	560	AGGUAGUGAUAUGUGCAUCUACU	0.3100283461835531	3.4639369333333327	0.17108579534589088	0.4402545069253978	premiRNA
SARS-CoV-2-Conserved-Structured-99_Interval-14886-15005_Motif_1	753	GAUGGUGGCUGUAUUAAUGCUAACCAAGUCAUCGUC	0.30992155438471786	3.463852866666666	0.0677470397402568	0.31352828954803985	Control
hsa-mir-6726	1733	UCUGCAGGUUCGCACUGAUGCCUGCUCG	0.30938005814224917	3.4634265999999996	0.0859902150701138	0.11430761034302991	premiRNA
hsa-mir-3166	2400	UGCGUUAGGAUUUCUGUAUCAUCCUCCUAACGCA	0.30605272294606267	3.4608073166666666	0.2345827196370861	0.27790465713361445	premiRNA
hsa-mir-4535	26	UCACAGUUGGUUUCUGACACGUGG	0.30471873585858855	3.4597572	0.1888296410830158	0.24086848934415755	premiRNA
DMSMaPseq_invitro_SARS-CoV-2_Multi_10_ComplexLevel_1	506	UCACACUCAAAGGCGGUGCACCAACAAAGGUUACUUUUGGUGAUGACACUGUGAUAGAAGUGCAAGGUUACAAGAGUGUGAAUAUCACUUUUGAACUUGAUGA	0.3036755679917344	3.458936016666667	0.11032544580756139	0.12888416300398634	SARS-CoV2
hsa-mir-708	376	GCUGGGGGUAAAUGACUUGCACAUGAACACAAC	0.30350583170084067	3.4588023999999997	0.04729581368769605	0.05582889316087298	premiRNA
SHAPE_invivo_SARS-CoV-2_Motif_188	2074	UACUAAUAUGUUUACACCACUAAUUCAACCUAUUGGUGCUUUGGACAUAUCAGCAUCUAUAGUAGCUGGUGGUAUUGUAGCUAUCGUAGUA	0.3034266059055912	3.4587400333333336	0.16432021281304346	0.21263941236530917	SARS-CoV2
hsa-mir-583	1073	UUACUGCAGGGAUCUUAGCAGUAC	0.30293350895973836	3.458351866666666	0.045410735958427186	0.17904582195409452	premiRNA
hsa-mir-301a	1507	ACUACUGUACUUUACAGCUAGCAGU	0.3027706959278115	3.4582237	0.10972376357073277	0.3047936183468163	premiRNA
SHAPE_invivo_SARS-CoV-2_Motif_457	678	UUAAACACGCUUGUUAAACAACUUAGCUCCAAUUUUGGUGCAAUUUCAAGUGUUUUAA	0.30132403121277945	3.457084883333333	0.1365961992610271	0.29189941796922697	SARS-CoV2
hsa-mir-924	2211	UUGCUUAAG	0.2998187411030263	3.4558999166666666	0.14045832169125208	0.1970282418859239	premiRNA
hsa-mir-3162	2699	GGGAGCAUGAACAAUGUUUCUCACUCCC	0.2987395807583728	3.4550504000000006	0.31189869256471175	0.34111379613251763	premiRNA
SARS-CoV-2-Conserved-Structured-49_Interval-23497-23616_Multi_1_ComplexLevel_1	691	GCUGUUUAAUAGGGGCUGAACAUGUCAACAACUCAUAUGAGUGUGACAUACCCAUUGGUGCAGGUAUAUGCGCUAGUUAUCAGACUCAGACUAAUUCUCCUCGGC	0.29833563929723433	3.454732416666667	0.010959038313951125	0.11863594568907	Control
SARS-CoV-2-Conserved-Structured-65_Interval-4094-4213_Motif_1	2134	UUCUUAAAGAAAGAUGCUCCAUAUAUAGUGGGUGAUGUUGUUCAAGAG	0.29617763618861187	3.4530336333333334	0.20262687829125464	0.3326250469330319	Control
hsa-mir-4292	1962	GAGGCCAGAGGUGCCC	0.29547091330099856	3.4524773000000004	0.08238759563010416	0.2585856891833466	premiRNA
hsa-mir-6728	569	GAGGGGCUUACUGCCCUGUGGGGCUCUCUGGACCCAGUGCCAUGCUUCUC	0.29510095297331124	3.452186066666666	0.030039910583553372	0.07062371131319531	premiRNA
hsa-mir-9-1	2024	GUAUGAGUGGUGUGGAGUCUUCAUAA	0.291856358131972	3.4496319166666667	0.06269425270060286	0.14301015216774837	premiRNA
IAV_invivo_PB2_1_Motif_34+IAV_invivo_PB2_1_Motif_34	2968	CCUUGCGAAAGGAGAGAAGGCUAAUGUGCUAAUUGGGCAAGG	0.290875054982841	3.448859433333334	0.05169431728509602	0.09348603056040851	IAV
hsa-mir-4705	1217	CUGUGAUAACAACUCAG	0.2898571453665823	3.4480581333333333	0.07107572845611955	0.1243924920603646	premiRNA
SHAPE_invivo_SARS-CoV-2_Motif_133+SHAPE_invitro_SARS-CoV-2_Motif_129	316	GUCUCUGAAGAAGUAGUGGAAAAUCCUACCAUACAGAAAGAC	0.2891226235828803	3.447479916666667	0.06259223594137248	0.20415970971777353	SARS-CoV2
hsa-mir-1-1	2217	CCCAUAUGGACCUGCUAAGCUAUGGA	0.2890249145916775	3.447403	0.05433153542488034	0.1565136277328847	premiRNA
hsa-mir-4733	1942	GGUGGCAAUCAAGGUCUAGCCACC	0.28688137199031255	3.4457156	0.3324085386957283	0.3676957608891315	premiRNA
hsa-mir-1178	1047	GCAUGCCC	0.2865465572585956	3.445452033333334	0.09972238314077916	0.12512684562804804	premiRNA
hsa-mir-6852	218	GACAUGCUCUGACUCCCCUGAUGUC	0.28644742974032594	3.4453739999999997	0.06956635932838869	0.12833379952820384	premiRNA
Selectedmotif_25195-25215_Motif_1+DMSMaPseq_invitro_SARS-CoV-2_Motif_452+SHAPE_invivo_SARS-CoV-2_Motif_475+SHAPE_invitro_SARS-CoV-2_Motif_457	232	UGGCCAUGGUACAUUUGGCUA	0.2860049339838525	3.4450256666666674	0.21348357220192168	0.24890421752991154	SARS-CoV2
Selectedmotif_2458-2527_Motif_1+DMSMaPseq_invitro_SARS-CoV-2_Motif_46+SHAPE_invivo_SARS-CoV-2_Motif_48+SHAPE_invitro_SARS-CoV-2_Motif_47	2083	CCCCAAAAGAAAUUAUCUUCUUAGAGGG	0.2857104308272694	3.444793833333333	0.012413188480072128	0.2718261935634406	SARS-CoV2
IAV_invivo_PB1_2_Motif_37+IAV_invivo_PB1_2_Motif_37	2848	GGCUAUGGUUUCCAGAGCC	0.2852961150637077	3.444467683333334	0.20258980117686035	0.24136315252805768	IAV
hsa-mir-3612	2017	UGGAAGGAAUGGGAUCUACUUCCA	0.28475222638006714	3.4440395333333336	0.19732000188982474	0.2627756558851147	premiRNA
hsa-mir-1306	1967	ACGUCCAGUGGUGCAGAGGUAAUGGACGU	0.28275921702408574	3.442470633333333	0.10710385054738591	0.13162638926351622	premiRNA
hsa-mir-6087	508	GAGCCCUGAGGGGCUC	0.2826992366184364	3.442423416666667	0.3941565855238983	0.4480932420952072	premiRNA
hsa-mir-7109	1015	CUGCUCUCCCUGGCAGCAAG	0.28259301646483664	3.4423398000000005	0.07216166752886419	0.10428754091769515	premiRNA
hsa-mir-4445	6	CGUGCAAGUUUAAGUUUUUGCACG	0.2819757031264859	3.4418538500000007	0.25936999496241736	0.2928318884495687	premiRNA
Selectedmotif_27533-27667_Multi_1_ComplexLevel_1	2308	GCACUGACUUGCUUUAGCACUCAAUUUGCUUUUGCUUGUCCUGACGGCGUAAAACACGUCUAUCAGUUACGUGC	0.2812997008772754	3.4413217	0.08401951570991559	0.14884288839860463	Control
DMSMaPseq_invitro_SARS-CoV-2_Motif_246+SHAPE_invitro_SARS-CoV-2_Motif_249	952	AAUUGAUUCUUACUUUGUAGUUAAGAGACACACUUUCUCUAACUACCAACAUGAAGAAACAAUU	0.2811308961563962	3.4411888166666666	0.34800158222740785	0.4598885021519342	SARS-CoV2
hsa-mir-3609	1168	UCCUUUUCUCUACCUUGUAGAGAAGCA	0.2810929770224325	3.441158966666667	0.19719505314514138	0.25665393503111134	premiRNA
SHAPE_invivo_SARS-CoV-2_Motif_257	224	UAGCUGGUUUUGCUA	0.2808720678969273	3.440985066666667	0.3947920296711044	0.4170748585229293	SARS-CoV2
hsa-mir-1265	2828	UGUUAAGGCAUGUUCAGGAACA	0.28038629647891034	3.440602666666667	0.11897173340761423	0.2595035315225792	premiRNA
DMSMaPseq_invitro_SARS-CoV-2_Motif_37	301	AGAAAUCAAUACUGAGUCCUCUUUAUGCAUUUGCAUCAGAGGCUGCUCGUGUUGUACGAUCAAUUUUCU	0.2793728118202164	3.43980485	0.11623159898364724	0.19326683044267903	SARS-CoV2
SHAPE_invitro_SARS-CoV-2_Motif_210	1631	ACUGUGUAUGAUGAUGGU	0.2792740018826341	3.4397270666666664	0.16929279188616925	0.17522064698656226	SARS-CoV2
hsa-mir-4462	2365	GUCAGGAGUGGCUUUCCUGAC	0.2792108033260286	3.439677316666667	0.18031889491631667	0.2830017669902456	premiRNA
IAV_invivo_PB2_1_Motif_2+IAV_invivo_PB2_1_Motif_2	2637	GUCUCGCACCCGCGAGAU	0.2788098682953892	3.4393617000000005	0.2378133900661284	0.5769020373352652	IAV
MG-aptamer	1472	GGAUCCCGACUGGCGAGAGCCAGGUAACGAAUGGAUCC	0.2774577367646955	3.4382973000000008	0.09607186775153406	0.28580180736397276	Control
hsa-mir-15a	1525	UUUGUGGAUUUUGAAAAGGUGCAGG	0.27693980500916143	3.4378895833333334	0.11997983826831234	0.20554949447121176	premiRNA
hsa-mir-548v	507	GGUUUUGCCAUCAUGCCAAAAGCU	0.2769394239123377	3.4378892833333334	0.13824808359042243	0.2509278246138616	premiRNA
hsa-mir-185	1337	UCCUGAUGGUCCCCUCCCCAGGG	0.2753046879147805	3.436602416666666	0.11382047227485216	0.1858118136053712	premiRNA
hsa-mir-15b	1772	UUUACAUGCUACAGUCAAGAUGCGAA	0.2747046721378192	3.436130083333333	0.3041466881032046	0.36670981064077696	premiRNA
hsa-mir-326	20	AAGGCGGGUGGUGCUCAGAUCGCCU	0.2743160804098606	3.435824183333333	0.12270414378897064	0.18994310055165806	premiRNA
hsa-mir-4472-2	82	UUUUUGUUUUUGAGACAGAGU	0.27403154928683393	3.4356002	0.052220164310936984	0.09898941926452973	premiRNA
hsa-mir-6878	292	GAAGAUUCUGAAAAUCACUAACU	0.2733673186950698	3.4350773166666673	0.09626816448376348	0.2383145428745758	premiRNA
SHAPE_invivo_SARS-CoV-2_Motif_394+SHAPE_invitro_SARS-CoV-2_Motif_379	1487	UGCAGAUUCAACUUUGAUUGGUGAUUGUGCA	0.27304546125535806	3.434823949999999	0.09493074267879649	0.2551020214242132	SARS-CoV2
DMSMaPseq_invitro_SARS-CoV-2_Motif_357	1987	UUAAUGGAGUCACAUUAA	0.2726504332254882	3.434512983333333	0.22369072695925768	0.25639227482255106	SARS-CoV2
hsa-mir-4713	624	CCCAUAAGGGUCGAAUGGG	0.2715566853413017	3.4336519833333328	0.19259621023124493	0.2243130579928213	premiRNA
hsa-mir-23a	336	GGAUUUGCUUCCUGUCACAAAUCA	0.2706261104138221	3.4329194333333333	0.06923679644343048	0.12646972939524775	premiRNA
DMSMaPseq_invitro_SARS-CoV-2_Motif_532+SHAPE_invivo_SARS-CoV-2_Motif_567+SHAPE_invitro_SARS-CoV-2_Motif_542	1917	CAUGAGCAGUGCUGACUCAACUCAGGCCUAAACUCAUG	0.2704611378332263	3.4327895666666666	0.09075740482650656	0.20859812997899566	SARS-CoV2
hsa-mir-7973-1	500	UUACCCAACGUCUCUGAGUCUCGGUUUUGAGAGGGUGAGUAA	0.2684468293992066	3.4312039	0.08491259400796557	0.15046421208469699	premiRNA
hsa-mir-3127	2866	GGGAAGGAGAAGGGACGCUUCCC	0.2684355870429058	3.43119505	0.12430711833854097	0.32578831007829434	premiRNA
hsa-mir-595	2100	CUCAAUGUAGUCUUGUAAGGAACAGGUUGAAG	0.26842402710591823	3.4311859499999997	0.09231706773726606	0.3755734061832666	premiRNA
hsa-mir-4701	1778	CCUUGUGAAUGUCGGGCAAUGG	0.2673323964263095	3.430326616666667	0.08192032513783125	0.2539892669302673	premiRNA
hsa-mir-4298	2284	GCAGCCUUGC	0.26381887425966943	3.427560766666666	0.4140621109731881	0.5445539027833795	premiRNA
hsa-mir-3591	1711	GUUUGAUAGUUUAGACACAAAC	0.26281220699971325	3.4267683166666667	0.3310977475779857	0.37003544165755253	premiRNA
hsa-mir-515-1_515-2	1251	UUUCUGUUGUCUGAAAGCAGA	0.26222131637447654	3.426303166666667	0.27351145159006995	0.36733417716275696	premiRNA
hsa-mir-3168	630	AGACAGCCUGAGUUGGAGGCUCAUCUUCACUUCUUGCUGUGU	0.2620441486955201	3.4261637	0.13191707334816863	0.215563431422685	premiRNA
hsa-mir-670	124	GUGAACCUGAAUUUGCCUUGGGUUUCCU	0.261977647299774	3.4261113499999998	0.004774097644170615	0.0789606986649637	premiRNA
SARS-CoV-2-Conserved-Structured-77_Interval-1558-1677_Motif_2+SHAPE_invivo_SARS-CoV-2_Motif_31	694	GGUGUUGUUGGAGAAGGUUCCGAAGGUCUUAAUGACAACCUUCUUGAAAUACUCC	0.261491431268797	3.4257286000000007	0.05807258420812776	0.14429645422048545	SARS-CoV2
hsa-mir-186	304	GGGCUUUCUGGUUUUAUUUUAAGCCC	0.26128733274762783	3.4255679333333333	0.3135796763951596	0.3492687268225171	premiRNA
hsa-mir-450b	861	UGAAUAUGUAAUAUAAGUGUAUUG	0.26104133474789143	3.425374283333333	0.2778703636431748	0.27994000811005815	premiRNA
SHAPE_invivo_SARS-CoV-2_Motif_207	2718	UUACCAACUGGAGUUCAUGCUGGCACAGACUUAGAAGGUAA	0.2608558041108589	3.4252282333333333	0.1283847333016197	0.208756429684969	SARS-CoV2
hsa-mir-200b	101	AUUGGAUGGAGUCAGGUCUCUAAU	0.2597420486434265	3.424351483333334	0.08193292077375106	0.1036347799140703	premiRNA
hsa-mir-4534	2090	AGCCAAAAUCACCAGGGA	0.2588763448641686	3.423670000000001	0.08169450355263404	0.14846115123284667	premiRNA
hsa-mir-3614	1235	GCUGCCCCUUUGCUCUCUGGGGUAGC	0.2584476532815316	3.4233325333333338	0.4291716751583441	0.4154895923441011	premiRNA
hsa-mir-1270	1478	GUGUUGGGUAUAAGUAACA	0.25749067681298377	3.422579200000001	0.08932069854682316	0.12985099827958127	premiRNA
hsa-mir-7111	1992	GGCCAUCUGCUAUUCGUCCACCAACCUGACUUGAUCC	0.25571474444222364	3.421181183333333	0.09292127417724058	0.15417363157482894	premiRNA
hsa-mir-5090	2511	GGUGCAAAGCCUGCCCGCCCC	0.25442782281248366	3.4201681166666664	0.09667592916381955	0.33653569848003345	premiRNA
SARS-CoV-2-Conserved-Structured-16_Interval-158-277_Motif_2	2931	CACAUCUAGGUUUCGUCCGGGUGUG	0.2544011248627761	3.4201471000000008	0.2569142944410537	0.3837080870994344	Control
DMSMaPseq_invitro_SARS-CoV-2_Motif_444	777	AUGAACCACAAAUCAU	0.25391084379900997	3.41976115	0.18765575193554115	0.2699474880880973	SARS-CoV2
SHAPE_invitro_SARS-CoV-2_Motif_16	1075	GAUAACAACUUC	0.25185770583305844	3.4181449166666664	0.22757244627306183	0.38135622254068674	SARS-CoV2
hsa-mir-548ak	156	UUGAGAAGUAAUUGA	0.2506424304061856	3.41718825	0.2151829382029944	0.27904814377625237	premiRNA
hsa-mir-3176	285	CACUCCCGGGAUCCCCAGGGAC	0.2500961069372815	3.4167581833333327	0.07061673441873476	0.12829215501281954	premiRNA
hsa-mir-1976	36	GGGUCCUAAGGUGUGUCCUC	0.24976569599108456	3.416498083333334	0.03949474724973207	0.12736158307235207	premiRNA
hsa-mir-658	489	CGCCAGCUCGCUGACAGCACGACUCAGGGCG	0.24954139933825656	3.4163215166666667	0.06812882779497059	0.09913674762467597	premiRNA
hsa-mir-661	382	GGUUUCGGGCUGCC	0.24873252132982987	3.4156847666666668	0.044260851827259445	0.13278360747022125	premiRNA
hsa-mir-4783	571	CGGGCUGAUUGCGCUAACAGUGGCCCC	0.24774996902999807	3.4149113	0.05427086889106771	0.37505107920068326	premiRNA
Selectedmotif_10164-10260_Motif_1+DMSMaPseq_invitro_SARS-CoV-2_Motif_184+SHAPE_invivo_SARS-CoV-2_Motif_201+SHAPE_invitro_SARS-CoV-2_Motif_193	253	CAUGUGAUCUGCACCUCUGAAGACAUG	0.24766765211606617	3.4148465	0.2223195511259949	0.24871307704326795	SARS-CoV2
hsa-mir-6792	2616	GUGAUGUGAGGAGCAACAGGCACCCUCCU	0.24639919251023312	3.413847966666667	0.20102177953261413	0.2568317377161845	premiRNA
DMSMaPseq_invitro_SARS-CoV-2_Motif_288+SHAPE_invivo_SARS-CoV-2_Motif_302+SHAPE_invitro_SARS-CoV-2_Motif_291	2205	UAUGUCUGAAGCAAAAUGUUGGACUGAGACUGACCUUACUAAAGGACCUCAUGAAUUUUGCUCUCAACAUA	0.24578684613381893	3.413365926666667	0.24723279193363545	0.3086014756409263	SARS-CoV2
hsa-mir-4314	1309	ACAGGUAGUGGCCACAGUGAGAAAGCUGGCCUGUCCUUCUGC	0.24485174885736338	3.412629816666667	0.10994814516756307	0.22227137817507744	premiRNA
hsa-mir-1260b	1330	CCAUUAUUGCUACUGUUCAGCAGGUGCUGCUGGUGGUGAUGG	0.24444973405238923	3.41231335	0.09985988596841776	0.20666248054819447	premiRNA
hsa-mir-4451	2220	GCUCCCAACCAACCACUUCCACAUGUUUUGCUGGU	0.2442157829466927	3.4121291833333327	0.19118781858291234	0.23260739094262076	premiRNA
hsa-mir-6802	820	UGAAGCCCCGAGAUGCCUCACGUCUUCA	0.24292820498353554	3.4111156000000005	0.13179470396821386	0.168136138879404	premiRNA
hsa-mir-555	1873	CCUUUGUGAGCAGUGUGACCCAAGGCCUGUGGACAGGG	0.24110177728362747	3.409677833333333	0.04673006680092697	0.15766753866552846	premiRNA
DMSMaPseq_invitro_SARS-CoV-2_Motif_493+SHAPE_invivo_SARS-CoV-2_Motif_519+SHAPE_invitro_SARS-CoV-2_Motif_500	123	GAACCUUGCUCUUCUGGAACAUACGAGGGCAAUUC	0.2389337386253139	3.4079711500000003	0.3430368508829097	0.4106827781062405	SARS-CoV2
hsa-mir-8062	742	UUGCUCACGGUAAGAAAAACAUGAGUAA	0.2380397489929139	3.4072674	0.31630249563251606	0.32771987219150733	premiRNA
DMSMaPseq_invitro_SARS-CoV-2_Motif_436+SHAPE_invivo_SARS-CoV-2_Motif_458+SHAPE_invitro_SARS-CoV-2_Motif_444	1070	UUCACGUCUUGACAAAGUUGAGGCUGAA	0.23754495828340141	3.4068779	0.18538373927474408	0.23846119234285804	SARS-CoV2
Selectedmotif_14055-14160_Multi_1_ComplexLevel_1	1180	ACAUUAGAUAAUCAAGAUCUCAAUGGUAACUGGUAUGAUUUCGGUGAUUUCAUACAAACCACGCCAGGUAGUGGAGUUCCUGUUGUAGAUUCUUAUUAUUCAUUGU	0.23529663522754826	3.4051080166666665	0.12471087533023971	0.27183567263148956	Control
IAV_invivo_NS1_NEP_8_Motif_6+IAV_invivo_NS1_NEP_8_Motif_6	1298	GAGGCACUUAAAAUGACCAUGGCCUC	0.23293813284553877	3.4032514000000007	0.2742853692420245	0.28693425020693536	IAV
hsa-mir-7974	889	ACCACCCAGGCCUUAUGGCUUCAUA	0.23285192027518492	3.403183533333333	0.06788013784613318	0.15618991931385026	premiRNA
hsa-mir-650	666	GGACGUCACCACCAUGGCC	0.2319689612786292	3.4024884666666666	0.11134173007738266	0.20283199589395953	premiRNA
SARS-CoV-2-Conserved-Structured-38_Interval-25655-25774_Multi_1_ComplexLevel_1	1650	GCCUUGAAGCCCCUUUUCUCUAUCUUUAUGCUUUAGUCUACUUCUUGCAGAGUAUAAACUUUGUAAGAAUAAUAAUGAGGC	0.2318565800597117	3.4023999999999996	0.09765877000059377	0.1879736476973151	Control
hsa-mir-6731	1296	UGGAAGCUCCAGGUGCCAACCACCUGCCUCUA	0.2313551413278292	3.4020052666666665	0.10776286808497224	0.1324086964308991	premiRNA
hsa-mir-3655	38	UGCUGUUGGAGACUCGAUUGUUGGUGACAGCGAAAGAACGAUAACAAA	0.23123861038794263	3.4019135333333335	0.02919326818287039	0.14725024505134118	premiRNA
hsa-mir-3922	1238	CAGAGGUCCCACAGCAGGGCUGGAAAGCACACCUGUGGGACUUCUG	0.23053931888839205	3.40136305	0.22234973096220306	0.3055311740337445	premiRNA
SHAPE_invivo_SARS-CoV-2_Motif_422	1708	GUGCACUUGACCCUCUCUCAGAAACAAAGUGUAC	0.22876162923783477	3.39996365	0.2464882423514215	0.2834867465582171	SARS-CoV2
hsa-mir-4741	795	CCCGGCCGGCAGCCCCCGGCCUUAAAGCGCGGG	0.22836158343311716	3.399648733333333	0.023196973052946147	0.06537415384713913	premiRNA
DMSMaPseq_invitro_SARS-CoV-2_Multi_72_ComplexLevel_1	1401	UAGUGUUACCACAGAAAUUCUACCAGUGUCUAUGACCAAGACAUCAGUAGAUUGUACAAUGUACAUUUGUGGUGAUUCAACUG	0.22820764148836503	3.39952755	0.14607401864957736	0.16766591789980043	SARS-CoV2
SARS-CoV-2-Conserved-Structured-81_Interval-23537-23656_Motif_3	135	GCACGUAGUGUAGCUAGUCAAUCCAUCAUUGCCUACACUAUGUC	0.227382947961752	3.39887835	0.10660502655330709	0.16858261836785698	Control
hsa-mir-3976	1806	AUGUCAUAUUGGAGUUGGACUGCAGGGCUUCCUUUACACAAUAAAUAUUGUAUGAAGUGCUGAUGUAACCUUUACUGCAGCAUGACAU	0.22731257208163144	3.39882295	0.21010014164830934	0.23696106377756343	premiRNA
hsa-mir-6778	2298	GGCAGGUGUGGUUGGAGGAAGCAGCCUGAACCUGCC	0.22709178998840002	3.3986491499999993	0.08760165459565011	0.12638625591147526	premiRNA
hsa-mir-1910	2085	CCGCCUUUGUGCUGUCCUUGGAGGGAGG	0.22643266185966532	3.3981302833333333	0.11241919529826348	0.36234006068917535	premiRNA
hsa-mir-3662	1119	UCUCAAUCCAUUCAUAUUGAAA	0.2260832384163706	3.3978552166666667	0.1719372315024599	0.38712762783027327	premiRNA
hsa-mir-548ah	1955	UUUGCCAAUAAAAGUAAUGACAAA	0.2256024212570617	3.397476716666666	0.26356077811044837	0.3009026026307243	premiRNA
hsa-mir-2278	2916	CUGGGGACUGUGUGGACUGGUAUCACCCAG	0.22510733413890882	3.3970869833333333	0.126100577201974	0.17244434782147058	premiRNA
mismatch-CA	1425	GCGCCGCCAGAAACUGGCAGCGC	0.22483298676989516	3.396871016666667	0.2938224099981949	0.29960542883088154	Control
Selectedmotif_27006-27100_Motif_1+SHAPE_invivo_SARS-CoV-2_Motif_512+SHAPE_invitro_SARS-CoV-2_Motif_493	1126	AGGACCUGCCUAAAGAAAUCACUGUUGCUACAUCACGAACGCUUUCUUAUUACAAAUUGGGAGCUUCGCAGCGUGUAGCAGGUGACUCAGGUUUU	0.22454115129107846	3.396641283333333	0.26810619055623097	0.3095803074104015	SARS-CoV2
hsa-mir-3135b	2268	GGUGCAGUCAGUCCUAGCUC	0.22410157727691968	3.39629525	0.037466463791299164	0.11467058419375382	premiRNA
hsa-mir-30a	1363	GAAGCUGUGAAGCCACAGAUGGGCUUU	0.22369446000891724	3.395974766666667	0.06694748331142157	0.1282204205398628	premiRNA
hsa-mir-6820	877	GUCACCAGCCCUCAUGUACUUGUGAC	0.2222906051704206	3.39486965	0.20009162306299622	0.28927444956297127	premiRNA
hsa-mir-4317	223	GUUUAUUUUGUAGC	0.22143423826334613	3.394195516666668	0.4204671525661785	0.4164981353574624	premiRNA
hsa-mir-4294	299	GGGCCAUGUCUGUGAGGGCCCA	0.2206936612745538	3.3936125333333336	0.08268216131889264	0.1725747409624121	premiRNA
hsa-mir-4329	531	UGGAGUUUUUUUUUCCUCCUG	0.21878421798320505	3.392109416666667	0.3448139754391397	0.4042855963213045	premiRNA
hsa-mir-6763	2731	GGAGCAGACAGACCCAACCUCAUGCUCC	0.21873329286152804	3.3920693283333336	0.13703532855926703	0.24857664308260635	premiRNA
hsa-mir-297	927	CAUGUAUGUGUAUAUACAUAUAUAUG	0.21773414802943097	3.3912828000000004	0.3791720933545943	0.4474280803171953	premiRNA
IAV_invivo_NA_6_Motif_6+IAV_invivo_NA_6_Motif_6	1529	GAGCUGCCCUGUCGGUGAAGCUC	0.2174557779717204	3.3910636666666663	0.19545422858770628	0.20488611843336244	IAV
hsa-mir-6776	2573	GGUUCCCACGCCGCGGCAACC	0.21662166288474174	3.390407049999999	0.026413530027718745	0.14585512513962415	premiRNA
hsa-mir-550a-2	2768	AGCCCUGUUGUUGUCAGAUAGUGU	0.2164367038929459	3.39026145	0.13086088027586884	0.18554999036488326	premiRNA
SHAPE_invitro_SARS-CoV-2_Motif_335	802	GCUGUUGGUACCAAUUUACCUUUACAGC	0.21506695722017594	3.3891831833333335	0.30064041379154677	0.41116022912944505	SARS-CoV2
hsa-mir-1827	2956	UUCAGCCUAAAGCAAUGAGAAGCCUCUGAAAGGCUGA	0.21229041279454774	3.386997483333333	0.13463689684648186	0.1873176806935365	premiRNA
hsa-mir-135a-1	186	UAUGUGAUUCUACUGCUCACUCAUAUA	0.21158383811125522	3.386441266666667	0.05060824774822071	0.18602781752371667	premiRNA
DMSMaPseq_invitro_SARS-CoV-2_Motif_424	1062	GUUUUUGUACACAAUUAAACCGUGCUUUAACUGGAAUAGCUGUUGAACAAGACAAAAAC	0.21020401354470192	3.3853550666666674	0.07197837554924222	0.16641600143069266	SARS-CoV2
hsa-mir-4423	837	CCAUGCUGUUUAAGCCUAGCAUAG	0.20790475054673907	3.3835450833333334	0.08155090878162122	0.24541698939327936	premiRNA
hsa-let-7i	2599	GCUGUUGGUCGGGUUGUGACAUUGCCCGCUGUGGAGAUAACUGC	0.2071897493892313	3.3829822333333333	0.0773454561017115	0.13237003557978458	premiRNA
hsa-mir-1911	703	GUUGGGCAUCCACAGUCUCCCACC	0.20599509553493264	3.3820418	0.18768605053645862	0.19939328729543268	premiRNA
hsa-mir-1273f	2378	AGUGAGCUGAGAUCACGCAACU	0.20578242233523084	3.3818743833333342	0.12139007916554531	0.20202655523486396	premiRNA
SARS-CoV-2-Conserved-Structured-21_Interval-26375-26490_Motif_1+SHAPE_invivo_SARS-CoV-2_Motif_497+SHAPE_invitro_SARS-CoV-2_Motif_481	2825	ACGUGAGUCUUGUAAAACCUUCUUUUUACGUUUACUCUCGU	0.20565435263040083	3.3817735666666664	0.21685308522372215	0.24423174640099735	SARS-CoV2
hsa-mir-718	2627	GCCCGGGCACCGCCCCUU	0.20342622770620822	3.380019583333334	0.012002230683569443	0.1524558243422032	premiRNA
SARS-CoV-2-Conserved-Structured-74_Interval-14766-14885_Motif_1	126	GCUCAGGAUGGUAAUGCUGCUAUCAGC	0.20302717698764206	3.3797054500000008	0.07625732468651042	0.2901071148531041	Control
hsa-mir-3169	696	AUAGCACAAAGUCUUAUGGUACUGU	0.19909034093799122	3.3766063666666675	0.2509601910461016	0.25345012864279454	premiRNA
IAV_invivo_PA_3_Motif_5+IAV_invivo_PA_3_Motif_5	2514	UCUCGUUCACUGGGGA	0.19812561550069221	3.3758469333333334	0.23055086308491726	0.26502105989889957	IAV
hsa-mir-7151	1208	AUUGGCUUGGAUUCUGCAAAGCCU	0.1943084438537019	3.3728420500000005	0.1378247754153939	0.30428496444046665	premiRNA
hsa-mir-5000	540	CUGAGUAACUUGUGCUUAUAACUCAG	0.19428166121580884	3.372820966666666	0.1970084604652465	0.2048478310975548	premiRNA
hsa-mir-488	339	UCAAACAAGUUUCCAAAUUGUUUGA	0.19421104249232354	3.3727653754999998	0.6466131193854077	0.6493062046675337	premiRNA
hsa-mir-29b-1	1187	UUUAGAUUUAAAUAGUGAUUGUCUAG	0.19418234314912902	3.3727427833333334	0.25211002876062194	0.2952524635749152	premiRNA
hsa-mir-6127	2765	GAGGUGGGAAGGCUGCCCCAAAUGGCCUCUAACAUCCCUUCCAGUCUCCUCCUC	0.19353147211824073	3.372230416666666	0.08060483612966406	0.15901461260207908	premiRNA
hsa-mir-548ag-1	1757	CUGCUUUUAAAGGUAAUGGCAA	0.192593232910195	3.3714918333333337	0.08010769220706812	0.1331272633486469	premiRNA
hsa-mir-611	455	UCCAGACGGAGAUGCGA	0.19227294220187136	3.3712397	0.05824200081375669	0.11974515669634442	premiRNA
hsa-mir-770	2120	GCCACAUGAGCUGGGCCUCGUGGGC	0.18904357006143538	3.3686975333333327	0.16901745000282165	0.18388256196508848	premiRNA
hsa-mir-4279	2133	GCAGAUUCUCUCUCUC	0.18891922663666244	3.36859965	0.21893770559835551	0.24908782056009376	premiRNA
hsa-mir-208a	554	UUAUACCUGAUGCUCACGUAUAA	0.18715443076197627	3.3672104000000007	0.10116299523492327	0.2110653402985701	premiRNA
hsa-mir-146a	1589	UGGGUUGUGUCAGUGUCAGACCUC	0.18652856391713585	3.366717716666667	0.13683891095650885	0.22769251739587773	premiRNA
hsa-mir-454	2364	CUCUGCUGUGUAAAUAGUUCUGAGUAGU	0.18578428182033566	3.3661318166666665	0.04957232159497314	0.18615231966859086	premiRNA
hsa-mir-615	2645	CGGAUCUCGAGGGUGCUUAUUGUUCGGUCCG	0.18532969682573014	3.365773966666667	0.23542755207690197	0.3041435452295493	premiRNA
hsa-mir-2117	1781	AACAGCAGGAUUGGCUGUAGCUGUU	0.18451878630090945	3.3651356166666666	0.20952540066584954	0.2245580914931011	premiRNA
hsa-mir-668	2299	AGCAUGCACUUAAUGUGGGUGUAUGU	0.18370738881903761	3.364496883333334	0.26022160075615725	0.3423778475553092	premiRNA
hsa-mir-4642	1350	GGCUGUGGCCUAGGGCAAGCCACAAAGCC	0.1831990268281888	3.3640966999999997	0.08859154483107	0.2572323985127421	premiRNA
SARS-CoV-2-Conserved-Structured-72_Interval-17205-17324_Multi_1_ComplexLevel_1	824	AAUGUAGUAGAAUUAUACCUGCACGUGCUCGUGUAGAGUGUUUUGAUAAAUUCAAAGUGAAUUCAACAUUAGAACAGUAUGUCUUUUGUACUGUAAAUGCAUU	0.18198859979979606	3.36314385	0.1821683702215949	0.2890093964353452	Control
hsa-mir-1289-2	1	CCUGCCUCAGAACUACUGAACAGAGUCACUGGGUGUGGA	0.1810565004850206	3.3624101	0.03341216771635372	0.19998169320841333	premiRNA
hsa-mir-5700	1598	AAGGCCCUUGGGCACCCCAGGCCUU	0.18067976510269002	3.3621135333333334	0.11411087568996417	0.12786304633696557	premiRNA
DMSMaPseq_invitro_SARS-CoV-2_Motif_277+SHAPE_invivo_SARS-CoV-2_Motif_291	1560	GUGAUAGAGCCAUGCCUAACAUGCUUAGAAUUAUGGCCUCAC	0.1793487209295775	3.3610657333333336	0.22948097890698166	0.2996895708879303	SARS-CoV2
hsa-mir-4496	1764	CCUCGAAGCUGCCUUUAGAAAUGAGG	0.17570054455187822	3.358193883333334	0.14529949341978374	0.17273934520195744	premiRNA
DMSMaPseq_invitro_SARS-CoV-2_Motif_242	1035	GUCUUACACCGUGCGGCACAGGCACUAGUACUGAUGUCGUAUACAGGGCUUUUGAC	0.17344163547314198	3.3564156666666665	0.10568387007716407	0.20828822444474437	SARS-CoV2
hsa-mir-378i	2669	AAGGUGGAGUUCUGGGUGCUGUUUUCCCACUCU	0.1733640822695069	3.3563546166666662	0.15308501133888405	0.16512000146644085	premiRNA
hsa-mir-6762	394	GCCUGUGUAGACGGGGACCUGCCCUGCAUGGGCACCCCCUCACUGGC	0.17278259203258944	3.3558968666666664	0.30693366069068206	0.4240472698314639	premiRNA
hsa-mir-4473	1248	CUAAGCUAUGGACUGCUAUGGACUGCUAG	0.1721751025234738	3.3554186500000003	0.04126666778370572	0.1587979406740984	premiRNA
hsa-mir-6841	509	UUGUGAAACACAGGUGUUUUUUAACCUCAC	0.17166051595117143	3.355013566666667	0.0652781105701611	0.12847473917902102	premiRNA
DMSMaPseq_invitro_SARS-CoV-2_Motif_143	2237	ACUACACAAUUGGAAUUGUGUUAAUUGUGAUACAUUCUGUGCUGGUAGU	0.17103189674038125	3.354518716666666	0.27694123029767065	0.36568529789556653	SARS-CoV2
hsa-mir-3170	351	CAGUGUUAGCUCCAGAAGCAUUG	0.1709681900546771	3.3544685666666667	0.1973472411416635	0.273130564382076	premiRNA
hsa-mir-518a-2	2528	UUUCUGUUGUCUAAAAGAAGAGAAA	0.17073267221759467	3.354283166666667	0.1507345758815089	0.20447542569507143	premiRNA
Selectedmotif_6265-6300_Motif_1+SHAPE_invivo_SARS-CoV-2_Motif_129+SHAPE_invitro_SARS-CoV-2_Motif_125	1307	GCCACGUAUAAACCAAAUACCUGGUGUAUACGUUGU	0.16959785056462573	3.3533898333333334	0.17529317529051436	0.2981018911380838	SARS-CoV2
hsa-mir-874	546	GUAAGAGAGACUCUCGCUUCCUGC	0.16909594604773678	3.352994733333334	0.17161416276991484	0.20196623299351546	premiRNA
hsa-mir-6828	1590	CUGUGGUCUAACCUUUCCCAUCU	0.16890874281908702	3.352847366666666	0.07349317912119852	0.13142161073208417	premiRNA
hsa-mir-8485	230	UGUAUAUAGCAUAUGUGUAUACAUACACACACACACACACACACACACA	0.1670565063953943	3.3513892833333334	0.15453806129227507	0.2120191834142766	premiRNA
SHAPE_invitro_SARS-CoV-2_Motif_217	239	GCUAAAGAUACUACUGAAGCCUUUGAAAAAAUGGUUUCACUACUUUCUGUUUUGC	0.16575472198952834	3.350364516666667	0.03201120121843774	0.19175826875713395	SARS-CoV2
hsa-mir-378d-2	544	AAAACUUUCAUCCAAGUCAUU	0.16349661744853172	3.3485869333333333	0.1853891673101324	0.31658667227033577	premiRNA
hsa-mir-218-2	282	CAUGUGGUGGAACGAUGGAAACGGAACAUG	0.16210000344968648	3.3474875166666664	0.08722050128554164	0.12613943540526867	premiRNA
hsa-mir-4721	1198	CCAUCAAGCCCCACCAGAAGGUGGAGGCCCAGGUGAG	0.16018696091055729	3.345981566666666	0.017892462976478053	0.09049254267379528	premiRNA
hsa-mir-199a-2	2946	CUGUUCAGGACAAUGCCGUUGUACA	0.159806605108401	3.3456821499999996	0.04384438729950332	0.16883623081964905	premiRNA
hsa-mir-4711	2453	CAUGAGCCCUUUGGAAAGGUCUCGUG	0.15971037816040243	3.3456064	0.267577373642414	0.2865488259152591	premiRNA
IAV_invivo_PB1_2_Motif_11+IAV_invivo_PB1_2_Motif_11	2462	UGGGGAUCACAACUCA	0.15844227847934667	3.3446081499999996	0.1611479223716413	0.2770186144272767	IAV
SHAPE_invivo_SARS-CoV-2_Motif_177+SHAPE_invitro_SARS-CoV-2_Motif_171	1065	GCUAACAAACAUGCUGAUUUUGACACAUGGUUUAGCCAGCGUGGUGGUAGU	0.1573619748442215	3.3437577333333333	0.1485243803246981	0.2134829023998598	SARS-CoV2
hsa-mir-4694	2216	UUUGCCUCUCUCAGAAAAUAGAGUCAAA	0.15669975559680444	3.3432364333333333	0.23287844333911545	0.29334442383613774	premiRNA
hsa-mir-3689d-1	2325	CUCGCUGGGAGGUGUGCUAUCGUCUUCCCCGGGAG	0.15387383796045467	3.341011866666667	0.1700303599657886	0.18827442583262902	premiRNA
hsa-mir-449a	655	UGGUUGAAUAUGUGAAUGGCAUCG	0.15343890062431714	3.340669483333333	0.01246971457553351	0.034504428475995816	premiRNA
hsa-mir-579	1734	GACGAUUUGAAUUAAUAAAUUC	0.1532425934159914	3.3405149500000006	0.2949381397692394	0.38492031590063475	premiRNA
IAV_invivo_NP_5_Motif_2+IAV_invivo_NP_5_Motif_2	1537	GGCGUCUCAAGGCACC	0.15107624852133691	3.3388096	0.29334178817065926	0.37985716364433414	IAV
hsa-mir-26a-1	2239	UAGGCUGUGCAGGUCCCAAUGGGCCUA	0.15083169022071372	3.3386170833333337	0.13782283960462746	0.1485135641295439	premiRNA
hsa-mir-1587	1064	UGGGCAGUUCUUCUGCUGG	0.14931771957219653	3.3374252833333333	0.15373202217584644	0.22376481665665615	premiRNA
hsa-mir-137	446	AUAAUACGGAUUACGUUGUUA	0.14847560145192024	3.336762366666667	0.1464670010785741	0.21092209148166463	premiRNA
hsa-mir-1908	397	UUGGUCCGUAUGUGUGGUGCCACCGG	0.1476161434261617	3.3360857999999998	0.04358364700776819	0.26005999572200644	premiRNA
hsa-mir-3187	2067	UGAAGGUCACCAUGUUCUCCUUG	0.14530396548028418	3.3342656500000003	0.15550522611623854	0.1902760189940085	premiRNA
hsa-mir-5691	1404	AAGCUGACAGACAGCUG	0.1444556439505968	3.333597849999999	0.019200323615989126	0.1295132210685531	premiRNA
hsa-mir-4305	2304	CUGGGUUCUUAGAGGCCUAAUCCUCUACAAACUCAGUUU	0.14398769939511485	3.3332294833333336	0.01766710737153159	0.07293512028623632	premiRNA
hsa-mir-92a-1	2317	AAUGCUGUGUUUCUGUAUGGUAUU	0.1426518068235217	3.3321778666666666	0.2034658515731717	0.25617344896072675	premiRNA
IAV_invivo_PB1_2_Motif_12+IAV_invivo_PB1_2_Motif_12	2047	CCCUGAACACAAUGACCAAAGAUGCUGAGAGAGGG	0.1425452055730977	3.3320939499999995	0.05163464221344869	0.16935845473682454	IAV
SARS-CoV-2-Conserved-Structured-11_Interval-5211-5330_Multi_1_ComplexLevel_1	1731	UUUAACUUCUAUUAAAUGGGCAGAUAACAACUGUUAUCUUGCCACUGCAUUGUUAACACUCCAACAAAUAGAGUUGAA	0.14186352921562279	3.3315573333333326	0.04255224233766494	0.13365445611524118	Control
hsa-mir-599	464	GGACAGGGAUUCUUUUCACUGUU	0.1414746622510702	3.331251216666667	0.2133205658429951	0.22981474470691607	premiRNA
hsa-mir-548i-3_548i-2_548i-1	1881	UGCCAUUAAAAGUAAUGGCA	0.1411396781429855	3.330987516666666	0.15028873703273324	0.25640127066211116	premiRNA
Selectedmotif_6640-6695_Motif_1+DMSMaPseq_invitro_SARS-CoV-2_Motif_125+SHAPE_invivo_SARS-CoV-2_Motif_137+SHAPE_invitro_SARS-CoV-2_Motif_133	1335	GGUUUAGCUGCUGUUAAUAGUGUCCCUUGGGAUACUAUAGCUAAUUAUGCUAAGCC	0.14110707742691844	3.330961853333333	0.2158960919754131	0.2809735621783681	SARS-CoV2
SHAPE_invitro_SARS-CoV-2_Motif_248	1528	GUUGUCGCUUCCAAGAAAAGGACGAAGAUGACAAU	0.14055742571242064	3.330529166666666	0.17850781269750468	0.2641772401099526	SARS-CoV2
hsa-mir-205	2533	AGUCUGUCUCAUACCCAACCAGAUU	0.1402790556547123	3.3303100333333338	0.11474250419668411	0.1928748790014897	premiRNA
hsa-mir-6812	2386	GCAGCCAGUCCUGUCUCACCGC	0.14022417771209067	3.3302668333333334	0.06729563510535466	0.08592956267363151	premiRNA
hsa-mir-3687-1_3687-2	2425	CGGUGGUCCCUCCCG	0.1397654853406061	3.32990575	0.2434989400875666	0.34258671413394887	premiRNA
hsa-mir-7847	375	UAGGCCCACUGCUCAGUGGAGC	0.13856740161489361	3.328962616666667	0.05797379335479031	0.10574161878706961	premiRNA
IAV_invivo_PB1_2_Motif_20+IAV_invivo_PB1_2_Motif_20	562	GCCCUGGAAUGAUGAUGGGC	0.13775797313327717	3.3283254333333336	0.3233301575647323	0.4290246132473421	IAV
hsa-mir-3622b	1522	GUGAGCUCAGCUCCCUGCCUCAC	0.1376185975560106	3.328215716666667	0.05902728263532704	0.13791517112161386	premiRNA
hsa-mir-6888	2629	AGAUCUGUCUCUGAUUGUUUCCAAGAUCU	0.1361878542193929	3.327089433333333	0.1558849030339673	0.22432651321327468	premiRNA
hsa-mir-4759	2250	AUUAGACAGAAAAAAGUUAGACACAAAAAAUUGUGUCUAAU	0.13559679421778906	3.3266241499999993	0.11508749987487357	0.27500614666480333	premiRNA
DMSMaPseq_invitro_SARS-CoV-2_Motif_298	1564	UUGCAGCAGAAACGCUCAA	0.13556099228840213	3.3265959666666665	0.2455438219864335	0.49569831903373845	SARS-CoV2
hsa-mir-1254-1	2502	CAGUGAACUAUCAUUGUGCCACUG	0.1352755084233162	3.3263712333333335	0.2707460795310665	0.2936912338756235	premiRNA
hsa-mir-3973	1206	UUGUUACAUUUUAGGAUUGCUUGCCCCUUGCUCCAAUGGUGCAGGCAGAAGAAAUGCAAACAA	0.13506706963276616	3.32620715	0.0942139753715577	0.23899838581268465	premiRNA
SHAPE_invivo_SARS-CoV-2_Motif_389+SHAPE_invitro_SARS-CoV-2_Motif_376	1017	UGUGUCAAUAUUUAAACACA	0.13469780798258935	3.325916466666666	0.08793538705338597	0.24655390942431557	SARS-CoV2
IAV_invivo_PB1_2_Motif_38+IAV_invivo_PB1_2_Motif_38	214	CUGUUCCACCAUUGAAGAGCUCAG	0.1342482619348752	3.325562583333333	0.06846977659637078	0.12172684294091955	IAV
hsa-mir-27b	888	UGAACAGUGAUUGGUUUCCGCUUUGUUCA	0.1334407601094231	3.324926916666666	0.23008069794631916	0.36176171678214	premiRNA
hsa-mir-7153	1120	UAGGUGGUCGAAGUCAUCCACA	0.13098501452121775	3.32299375	0.16459989173475567	0.2056031693821775	premiRNA
SHAPE_invivo_SARS-CoV-2_Motif_350	2867	CAGAGUCGUAUUUGUCUUAUGGGCACAUGGCUUUG	0.13094093432193632	3.32295905	0.14436876777110777	0.17521555994249327	SARS-CoV2
hsa-mir-3943	1679	GGCGUGGACAACUUGCU	0.13052638566587008	3.3226327166666665	0.052775796151781434	0.2197539354855455	premiRNA
hsa-mir-3152	596	CACAAGACUAGGCUUCCCUGUG	0.13034369208297	3.3224889	0.1725536255140653	0.24185383581060468	premiRNA
SARS-CoV-2-Conserved-Structured-41_Interval-3808-3897_Motif_2+SHAPE_invivo_SARS-CoV-2_Motif_74	1586	UUCCUAAAGAGGAA	0.13010957160090802	3.3223046000000003	0.21527308362376746	0.3037500786284794	SARS-CoV2
DMSMaPseq_invitro_SARS-CoV-2_Motif_85	2529	CCACUUGGCUAUGUAACACAUGGCUUAAAUUUGG	0.1274253584668581	3.320191583333333	0.12947287311734765	0.27138959451449274	SARS-CoV2
hsa-mir-33a	46	AUUGCAUGUUCUGGUGGUACCCAUGCAAU	0.12666968580943747	3.3195967166666667	0.28625599022882303	0.3086456236248393	premiRNA
hsa-mir-4323	932	GUGUCUGGAGACGCCAGGCAGC	0.12656714959180035	3.3195159999999997	0.08153642899090277	0.15238499333277875	premiRNA
hsa-mir-933	56	CGCGCGUCGAGUCAGCCGUGUG	0.1260355618667489	3.319097533333333	0.2585002032289388	0.3370223146324058	premiRNA
SARS-CoV-2-Conserved-Structured-73_Interval-7171-7290_Motif_2+DMSMaPseq_invitro_SARS-CoV-2_Motif_137+SHAPE_invivo_SARS-CoV-2_Motif_148	112	CUGCUUUUGGCUUAGUUGCAG	0.12462325938199345	3.317985766666667	0.266778053376733	0.31941881842688674	SARS-CoV2
hsa-mir-4653	133	CACCAAAGGGUUAAGGGUUUGCUCUGGAG	0.12365415133122135	3.317222883333333	0.12236368341404279	0.15150661472072424	premiRNA
hsa-mir-6754	676	UGGAGGAGUCUGGUGGCCUGUUCUCUU	0.12299140278266094	3.316701166666667	0.015942720270119632	0.03146199445393361	premiRNA
hsa-mir-6764	115	GAGUUGCUGAGUGGGUUGAUCUC	0.12193646325836037	3.3158707166666663	0.024665802982576045	0.16829212605072896	premiRNA
DMSMaPseq_invitro_SARS-CoV-2_Motif_500	2027	CUGUAGCUGCAUUUCACCAAGAAUGUAGUUUACAG	0.12145628126042507	3.3154927166666663	0.10311310872945073	0.2750435856376957	SARS-CoV2
SARS-CoV-2-Conserved-Structured-23_Interval-2158-2277_Motif_1	2631	GUUUAAGGAAGGUGUAGAGUUUCUUAGAGAC	0.119104088148053	3.313641066666667	0.09557905173031533	0.21694235266761377	Control
hsa-mir-585	885	CCCAGAGAAAGCCUGAACGUUGGG	0.1189667662592251	3.3135329666666666	0.010465236890189123	0.07462031545679518	premiRNA
hsa-mir-641	202	CCUCUGUCCUCUGUCCUCUACCUAUAGAGG	0.11781360961462418	3.3126252	0.3043654318543827	0.3929762933770617	premiRNA
hsa-mir-4439	2824	GCAUUUUAUCUAAGAUACACACAAAGCAAAUGC	0.11777444132996089	3.312594366666667	0.2608307082331007	0.30051269496673577	premiRNA
hsa-mir-6073	348	UGCCUCUCGGGGU	0.11771096753675851	3.3125443999999997	0.03969554016375482	0.23258561351222257	premiRNA
SHAPE_invivo_SARS-CoV-2_Motif_513	2435	GCAUACAGUCGCUACAGGAUUGGCAACUAUAAAUUAAACACAGACCAUUCCAGUAGCAGUGACAAUAUUGC	0.1159161073570856	3.3111314833333325	0.19445614856833912	0.263386987605668	SARS-CoV2
hsa-mir-4320	805	UUUCAGAUAACUCGGGA	0.11589042566557589	3.3111112666666678	0.2818785539720084	0.2767525176341707	premiRNA
hsa-mir-142	2478	UACUAACAGCACUGGAGGGUGUA	0.11397177253431752	3.3096008999999995	0.037297783771899365	0.16229224681589519	premiRNA
hsa-mir-6515	527	GACAUCUGGGCCAACUCUGAUCUC	0.11260647199115925	3.308526133333334	0.08839211289740666	0.11404832419465004	premiRNA
hsa-mir-370	2062	AGUUACACAGCUCACGAGUGCCU	0.11250865713972728	3.3084491333333332	0.12050474027039998	0.14727144747256574	premiRNA
hsa-mir-22	1237	GCUUUAUGUCCUGACCCAGCUAAAGC	0.11212021361608947	3.3081433500000004	0.12804118125915273	0.19499151740107823	premiRNA
hsa-mir-4499	947	GGGAACUGGUGAGUUGUACAUAGAAAUGCUUUCUAACUCC	0.11201699989298712	3.3080620999999995	0.08381605302569327	0.1188197268700104	premiRNA
hsa-mir-4540	2676	CUUGGCACCUUUGGCCUUAG	0.11200618097760166	3.308053583333333	0.14360885989215733	0.2049482913817421	premiRNA
SHAPE_invitro_SARS-CoV-2_Motif_296	2749	GAGGCUAUGUACACACCGCAUACAGUCUUACAGGCUGUUGGGGCUUGUGUUCUUUGCAAUUC	0.1116955023780566	3.307809016666667	0.10690075032383908	0.12494173117800851	SARS-CoV2
hsa-let-7d	1371	AUAGUUUUAGGGCAGGGAUUUUGCCCACAAGGAGGUAACUAU	0.11163611478968694	3.3077622666666664	0.10790808960705248	0.1179225681126227	premiRNA
hsa-mir-4636	719	UUAGCCCAGCAAUGGGAGAGUGCUAA	0.11073829301700472	3.3070555	0.010833635703856516	0.16222594550927685	premiRNA
SARS-CoV-2-Conserved-Structured-95_Interval-6411-6530_Motif_2	466	GUUCUUGAGUGUAAUGUGAAAACUACCGAAGUUGUAGGAGACAUUAUACUUAAACCAGC	0.110630781368612	3.3069708666666657	0.16747600515094527	0.2655979019053971	Control
SHAPE_invivo_SARS-CoV-2_Motif_469	1854	GACUCAUUCAAGGAGGAGUU	0.11062061878664595	3.3069628666666664	0.2620703695766344	0.30849222816019883	SARS-CoV2
IAV_invivo_PB2_1_Motif_26+IAV_invivo_PB2_1_Motif_26	833	CCUAUCAAUGG	0.10976772409507529	3.3062914666666665	0.23634971721309414	0.33937706899556447	IAV
SHAPE_invitro_SARS-CoV-2_Motif_386	714	UGGAGGAAUACAAAUCCA	0.10934485482502458	3.3059585833333336	0.09970706316320518	0.17310242620832028	SARS-CoV2
hsa-mir-125b-1	1243	UUGUGAUGUUUACCGUUUAAAUCCACGG	0.10747371176446262	3.3044856166666663	0.2146390758925609	0.2540865540019067	premiRNA
hsa-mir-4760	258	AGUUAGAAUUCUUAAGUAUCAAAACUAAAU	0.10645294392202675	3.3036820666666666	0.1570964781718896	0.21552292646901838	premiRNA
DMSMaPseq_invitro_SARS-CoV-2_Motif_538	109	GUACGAUCGAGUGUAC	0.1050858860990685	3.3026059166666664	0.25739732248121094	0.27416459695617273	SARS-CoV2
hsa-mir-1254-2	1169	CAGUGAGCUAUGAUCAUGUCCCUG	0.10473150839706515	3.30232695	0.06969162707768548	0.08238572075901517	premiRNA
DMSMaPseq_invitro_SARS-CoV-2_Motif_268	1447	CAAUGUGUGAUAUCAGACAACUACUAUUUGUAGUUGAAGUUGUUGAUAAGUACUUUG	0.10471838172869168	3.302316616666667	0.15640851495682706	0.24663585867519516	SARS-CoV2
hsa-mir-4683	844	UGCACCAGUUCUGGCCGCUGGUGGA	0.1036839155726451	3.301502283333333	0.017427822653582812	0.046644860497524684	premiRNA
hsa-mir-1205	2598	UGAGGUACUUCCUUC	0.10364061873905746	3.3014682	0.15631864690685462	0.28615896784342504	premiRNA
hsa-mir-302c	1900	CCUGCUGUGUGAAACAAAAGUAAG	0.10252843000301035	3.300592683333333	0.09203075956004664	0.14227847488418977	premiRNA
hsa-mir-3189	1553	UGGGUAGGAAUAUCCUGGAUCCCCU	0.10239123514645852	3.300484683333334	0.07650401821679012	0.09132772976861254	premiRNA
hsa-mir-6130	1490	UAUAUACUGAUGUAAUUUUCCUUGGAUUUAUAUGCAGUACUGAG	0.10226877603375714	3.3003882833333336	0.2474769404824779	0.34816560125443674	premiRNA
hsa-mir-761	134	CACAGUUCUGG	0.10171521172520162	3.299952516666666	0.2315051914753422	0.23841033197185924	premiRNA
hsa-mir-665	1903	ACCCAGGACUCUUUCAUGACCA	0.10128990766988795	3.2996177166666665	0.0728090547640106	0.1726484863817784	premiRNA
hsa-mir-4446	473	CUUGGCUUCAAUUUACUCCCAGG	0.10085535143057527	3.2992756333333335	0.14162281590875386	0.19879941104171844	premiRNA
DMSMaPseq_invitro_SARS-CoV-2_Motif_338+SHAPE_invivo_SARS-CoV-2_Motif_356+SHAPE_invitro_SARS-CoV-2_Motif_347	204	GUGAUGAACUGAAGAUUAAUGCGGCUUGUAGAAAGGUUCAACACAUGGUUGUUAAAGCUGCAUUAUUAGCAGACAAAUUCCCAGUUCUUCAC	0.10085314953781524	3.2992738999999998	0.36864686115255263	0.3600873147128653	SARS-CoV2
hsa-mir-3661	2790	GCUGCUUGCACUCGUUCAGC	0.10013082285247331	3.2987052833333332	0.15567070687451506	0.24793205937464652	premiRNA
IAV_invivo_NS1_NEP_8_Motif_10+IAV_invivo_NS1_NEP_8_Motif_10	2002	GAAGAGGGAGCAAUUGUUGGCGAAAUUUCACCAUUGCCUUCUCUUC	0.09925787823356401	3.2980181	0.06515273237457597	0.15890820711010215	IAV
SARS-CoV-2-Conserved-Structured-100_Interval-25216-25335_Motif_2+Selectedmotif_25278-25325_Motif_1+DMSMaPseq_invitro_SARS-CoV-2_Motif_454+SHAPE_invivo_SARS-CoV-2_Motif_477+SHAPE_invitro_SARS-CoV-2_Motif_459	143	UUGCUGUAGUUGUCUCAAGGGCUGUUGUUCUUGUGGAUCCUGCUGCAA	0.0980473030008505	3.2970651333333336	0.15676050120288085	0.26433780807969554	SARS-CoV2
hsa-mir-548ap	2967	CUUUGUCAUUAAAACCAAUAACAAAA	0.09757539927280859	3.29669365	0.1893635617536824	0.27875788991255496	premiRNA
hsa-mir-383	2333	UUGUGGCUUUGGGUGGAUAUUAAUCAGCCACAG	0.09695046399798328	3.2962017000000006	0.1910354821393	0.23034468163055352	premiRNA
hsa-mir-4688	1923	CCUCCCUAGGGGAUCCCAGGUAGG	0.09630031281665075	3.2956898999999997	0.22669264873511125	0.26857706831407363	premiRNA
hsa-mir-3158-2	2459	CCUUCCAAUACCUGUAAGCAGAAGG	0.09574120143210633	3.2952497666666667	0.1369371503334073	0.5025706729878585	premiRNA
U1snRNP5ss-23	27	CCGGUAAGGACGAUACUUACCUG	0.09483840422866964	3.294539083333334	0.2176705276889211	0.5101430002707641	Control
hsa-mir-4704	422	GUGAUUGUCUUCCUCACUCAAUCAG	0.09424567163545082	3.2940724833333337	0.07732814745686659	0.1597556709094101	premiRNA
hsa-mir-1283-1	98	UUCUGUUGUCAGAAAGAAGAGAA	0.0941903914239591	3.2940289666666662	0.12423054613596858	0.2303500760448815	premiRNA
hsa-mir-8056	145	UAGGAGCUGUGCCUCCUGGCCUAUUCCUGUUCGUG	0.09410220985334986	3.293959549999999	0.06826794931713122	0.08492927222324112	premiRNA
DMSMaPseq_invitro_SARS-CoV-2_Motif_194	526	AUUACUGCAAAAUGGUAUGAAUGGACGUACCAUAUUGGGUAGU	0.09354453816791808	3.2935205499999998	0.18557119660167756	0.3350817017744345	SARS-CoV2
DMSMaPseq_invitro_SARS-CoV-2_Motif_311	972	AUUGGCGACCCUGCUCAAU	0.09325295675365185	3.2932910166666667	0.2418721535674005	0.2861457598146997	SARS-CoV2
hsa-mir-6078	1696	GUGGACAGAGGCAAAACUCUAACUUC	0.09186301194922246	3.29219685	0.07053531931308268	0.23482605514893695	premiRNA
hsa-mir-9-2	99	GUAUGAGUGUAUUGGUCUUCAUAA	0.09067737738641879	3.291263516666666	0.07596369335018976	0.1375109998229684	premiRNA
hsa-mir-3126	2570	GAAGCACUGGUUAUGAUUUGCAUC	0.09043057484894448	3.2910692333333333	0.07593508918806272	0.23587474634120126	premiRNA
SHAPE_invivo_SARS-CoV-2_Motif_124+SHAPE_invitro_SARS-CoV-2_Motif_119	1201	AGAAAGACAAUUCU	0.08973219374736148	3.2905194666666664	0.20629367285306102	0.24070671101462324	SARS-CoV2
SHAPE_invivo_SARS-CoV-2_Motif_218	891	GGUCUAUAUGCC	0.08959586694468562	3.2904121500000003	0.17872963347940765	0.19879356568794304	SARS-CoV2
hsa-mir-608	2794	CCGUUUAAAAAGGCAUCUCCAAG	0.0887499802002623	3.2897462666666666	0.03783879533450904	0.21188444744219187	premiRNA
hsa-mir-505	988	GAUGUUUCUGCCAGUUUAGCGUC	0.08863819179862617	3.2896582666666663	0.23175332439846538	0.49828420343267366	premiRNA
IAV_invivo_PB2_1_Motif_28+IAV_invivo_PB2_1_Motif_28	396	GGAAUUUGAACC	0.08851242984678757	3.2895592666666675	0.13498515886395465	0.21775017689552534	IAV
hsa-mir-3167	1607	UUCUUUUUUCUGAAAUUCUUCAGGAAGGA	0.08829641146385295	3.2893892166666667	0.19176680235910853	0.4189213623808149	premiRNA
hsa-mir-5707	1060	AGGCACAUAUGUGAACAUUGUACCA	0.08763152453866942	3.2888658166666667	0.12687838593251669	0.1639735628159141	premiRNA
hsa-mir-4290	130	GUCAGUCCCAAUCUGAAUCCCACCAAAAUAGGUGGUAGAGGGUUGC	0.08674242564884231	3.2881659166666672	0.02637083298438746	0.16320640126708114	premiRNA
hsa-mir-5001	1785	GGAGCUGGCUGCUGGCCUCAGUUCU	0.08647385824832046	3.2879544999999997	0.113063746448128	0.1291425342623665	premiRNA
DMSMaPseq_invitro_SARS-CoV-2_Multi_60_ComplexLevel_1+SHAPE_invitro_SARS-CoV-2_Motif_374	1388	UGCUUUGGUGUAAAGAUGGCCAUGUAGAAACAUUUUACCCAAAAUUACAAUCUAGUCAAGCGUGGCAACCGGGUGUUGCUAUGCCUAAUCUUUACAAAAUGCA	0.08578500456733218	3.2874122333333333	0.22166537179587553	0.37044059157127635	SARS-CoV2
hsa-mir-4440	924	UGGCUUGCACCGUGACUCCCUCUCACCAAGCAAGUGUC	0.08456259416103651	3.28644995	0.022832844136312494	0.09022478511663973	premiRNA
hsa-mir-6818	1931	AGCAUCUGAAUGGGUACAGUUGUUGU	0.08344617101583707	3.2855711000000003	0.09916417604582761	0.18490972962526112	premiRNA
hsa-mir-566	2650	CAACUACUCAGGAGGCUG	0.08337475770547337	3.285514883333333	0.10313322632628391	0.24829388698897853	premiRNA
hsa-mir-32	2706	GUUGCAUGUUGUCACGGCCUCAAUGCAAU	0.08146785505961726	3.2840137666666673	0.22321799057228264	0.22194655289853937	premiRNA
SHAPE_invitro_SARS-CoV-2_Motif_11	465	CGUUCGGAUGCUCGAACUGCACCUCAUGGUCAUGUUAUGGUUGAGCUGGUAGCAGAACUCGAAGGCAUUCAGUACG	0.08041786979402535	3.2831872166666667	0.1885424268532447	0.2482683558941179	SARS-CoV2
DMSMaPseq_invitro_SARS-CoV-2_Multi_30_ComplexLevel_1	412	UAGAUGCUGUAAAUUUACUUACUAAUAUGUUUACACCACUAAUUCAACCUAUUGGUGCUUUGGACAUAUCAGCAUCUA	0.08026149941562397	3.283064121666667	0.3042112151699746	0.44801623815335345	SARS-CoV2
hsa-mir-219b	2741	UUCUCGGUUGGCCGCAGACUCGUACAAGAA	0.08019236633458877	3.2830096999999996	0.054493974396636634	0.10627425344931446	premiRNA
hsa-mir-4533	906	CGCUGCUGGCUGCCUUCCAGCG	0.07902138282745505	3.2820879	0.06640300918934205	0.25465071881388995	premiRNA
hsa-mir-4506	1257	GGUUCAAGUUUGGCUCCAUCUUUAUGAAA	0.07748501215451897	3.280878466666666	0.17343062559172137	0.2287532688217554	premiRNA
hsa-mir-4794	2807	CUGUAUGUCCUAACAGUGCUUGUAG	0.07710802270763907	3.2805816999999995	0.03586603760302056	0.21063570373666035	premiRNA
hsa-mir-5190	1627	AUGGUUAAUGUUCCACAGCCA	0.0767306309918902	3.2802846166666666	0.10626487111493757	0.22203692061748076	premiRNA
IAV_invivo_M1_M2_7_Motif_5+IAV_invivo_M1_M2_7_Motif_5	2811	GCUCACCGUGCCCAGUGAGC	0.0760681153358333	3.279763083333334	0.19416544478502912	0.26088995956345773	IAV
hsa-mir-1291	1550	CAGUUGUACUGUGGCUG	0.07602807899729234	3.279731566666667	0.08804513428423878	0.27684558191813335	premiRNA
hsa-mir-214	2247	CUGUGCAGAACAUCCGCUCACCUGUACAG	0.0752964366118128	3.279155616666666	0.32539162038804215	0.3459654060164164	premiRNA
SARS-CoV-2-Conserved-Structured-90_Interval-14846-14965_Multi_1_ComplexLevel_1	1771	GUUGAAGUUGUUGAUAAGUACUUUGAUUGUUACGAUGGUGGCUGUAUUAAUGCUAACCAAGUCAUCGUCAACAACCUAGACAAAUCAGCUGGUUUUCCAUUUAAU	0.07525826341330039	3.2791255666666665	0.13399944799745908	0.30559462979874735	Control
hsa-mir-6757	127	GAUGAAGAUUAAUCCCUAAUCCCCAACA	0.07391013339925608	3.2780643166666668	0.11960357428759857	0.15352413367093634	premiRNA
IAV_invivo_PB1_2_Motif_2+IAV_invivo_PB1_2_Motif_2	293	GGAUGUCAAUCC	0.07363402875044354	3.277846966666667	0.270574910148337	0.2774579307141483	IAV
DMSMaPseq_invitro_SARS-CoV-2_Motif_321+SHAPE_invivo_SARS-CoV-2_Motif_340+SHAPE_invitro_SARS-CoV-2_Motif_329	1083	CUCUUGUAAUGUAAACAGAUUUAAUGUUGCUAUUACCAGAG	0.0724706883518302	3.2769311833333337	0.07724402628245049	0.31873767141609605	SARS-CoV2
IAV_invivo_NS1_NEP_8_Motif_5+IAV_invivo_NS1_NEP_8_Motif_5	2278	CGGAUUCUGAAAGAAGAAUCCG	0.07173045011577105	3.2763484666666667	0.36768974549989636	0.39744265230189707	IAV
DMSMaPseq_invitro_SARS-CoV-2_Motif_188	1916	CACCAUCUGGUG	0.07004970726276809	3.275025383333333	0.1750955215203869	0.29516869670780727	SARS-CoV2
hsa-mir-4455	860	UUUUCCUGAGAAUAAGAGAAGGAAGG	0.06832272466181759	3.2736659000000006	0.07655321699423746	0.12075008291222676	premiRNA
hsa-mir-3192	1383	AGUGGAAAAAGUUCUUUUCUUCCUCU	0.06783350220034039	3.2732807833333335	0.22306619308729841	0.5648035197519267	premiRNA
DMSMaPseq_invitro_SARS-CoV-2_Motif_8+SHAPE_invivo_SARS-CoV-2_Motif_8+SHAPE_invitro_SARS-CoV-2_Motif_8	1681	CACGUCCAACUCAGUUUGCCUGUUUUACAGGUUCGCGACGUG	0.06719228562232064	3.272776016666666	0.23679642686602131	0.2614772988866453	SARS-CoV2
hsa-mir-3198-1	2513	AGCAGUACCAGACGGUUCUGUGG	0.06637138189189992	3.2721297999999996	0.11092680109833371	0.2804101194972657	premiRNA
hsa-mir-1343	2934	GGUGGGCCUCUGCUCUGGCCCCUCC	0.06489641015168056	3.270968699999999	0.11501650321777974	0.16985953407556034	premiRNA
hsa-mir-150	1053	CCAGUGCUGGGCUCAGACCCUGG	0.06453314019045775	3.270682733333334	0.10101847267058812	0.4354430404376814	premiRNA
hsa-mir-4750	625	UGAGUGCCGACUGGCGCCUG	0.0638188165384135	3.2701204166666664	0.0709938968022851	0.13070165838328937	premiRNA
Selectedmotif_20240-20410_Motif_1+DMSMaPseq_invitro_SARS-CoV-2_Motif_360+SHAPE_invivo_SARS-CoV-2_Motif_381+SHAPE_invitro_SARS-CoV-2_Motif_369	2168	UUCAUUGAACGGUAUAAAUUAGAAGGCUAUGCCUUCGAACAUAUCGUUUAUGGA	0.0623966542319455	3.2690008883333337	0.24871617090087392	0.2793161417275573	SARS-CoV2
hsa-mir-3195	1828	GGUUGGCCGCUGACCCCCGCGGGGCCCCCGGCGGCC	0.06232993476412744	3.2689483666666663	0.04147499880345737	0.08839018764191456	premiRNA
hsa-mir-126	2826	ACGCGCUGUGACACUUCAAACUCGU	0.06204847358773618	3.2687267999999996	0.11653517924554162	0.18236572777038684	premiRNA
3-way model-5_mrRNA	2605	GCGCUUUAGGUCUACACGGGCCGAAGCUAACGCGUUAAGCGC	0.06065442140642997	3.2676294000000006	0.14089884099235456	0.159106802514319	Control
hsa-mir-3065	944	CUGGAGUCGCCUGAGUCAUCACUCAG	0.05971997199457483	3.2668938000000005	0.022879975472143543	0.13956604180361415	premiRNA
IAV_invivo_PA_3_Motif_25+IAV_invivo_PA_3_Motif_25	2679	GUUCUUUGAGAAC	0.059698461196078294	3.266876866666667	0.3608693016276429	0.42283351136204655	IAV
hsa-mir-133a-1	1549	CAAAUCGCCUCUUCAAUGGAUUUG	0.059359814324076825	3.2666102833333333	0.20010252599273384	0.28403152765302175	premiRNA
SHAPE_invivo_SARS-CoV-2_Motif_249	2078	UGUGUACACACA	0.0581236420880341	3.2656371666666666	0.2183281189053008	0.5343923418964398	SARS-CoV2
hsa-mir-4724	2707	GAGCUUCGUGUACAUUAUCUAUUAGAAAAUGAAGUAC	0.05794710957045126	3.2654982	0.1583724643789683	0.20366626188938336	premiRNA
Selectedmotif_22779-22822_Motif_1+DMSMaPseq_invitro_SARS-CoV-2_Motif_401+SHAPE_invitro_SARS-CoV-2_Motif_411	2238	AGUCAGACAAAUCGCUCCAGGGCAAACUGGAAAGAUUGCUGAUU	0.0567199354538588	3.264532166666667	0.1505642589688028	0.21398602386562252	SARS-CoV2
hsa-mir-596	2681	CGGGAACCUGCCUCCCG	0.05617765584569685	3.264105283333334	0.38084778554366394	0.38300503379585543	premiRNA
SARS-CoV-2-Conserved-Structured-94_Interval-25016-25135_Motif_3	2552	UCAGUUGUAAACAUUCAAAAAGAAAUUGA	0.05536373889037708	3.2634645666666664	0.2355686129670702	0.2938879826802499	Control
DMSMaPseq_invitro_SARS-CoV-2_Multi_47_ComplexLevel_1	402	AUUAUGUGUACCUUCCUUACCCAGAUCCAUCAAGAAUCCUAGGGGCCGGCUGUUUUGUAGAUGAUAUCGUAAAAACAGAUGGUACACUUAUGAU	0.055110309502578565	3.263265066666667	0.12677201908999924	0.21371293812179165	SARS-CoV2
SARS-CoV-2-Conserved-Structured-84_Interval-29118-29237_Motif_2+SARS-CoV-2-Conserved-Structured-48_Interval-29078-29197_Motif_4+DMSMaPseq_invitro_SARS-CoV-2_Motif_523	2849	GCAAAUUGCACAAUUUGC	0.05483572924106083	3.263048916666667	0.3445622142276642	0.41436011309206866	SARS-CoV2
Selectedmotif_2458-2527_Motif_2+DMSMaPseq_invitro_SARS-CoV-2_Motif_47+SHAPE_invivo_SARS-CoV-2_Motif_49+SHAPE_invitro_SARS-CoV-2_Motif_48	1415	AACACUUCCCACAGAAGUGUU	0.05427949725473942	3.26261105	0.1227971646757283	0.29815235297629505	SARS-CoV2
hsa-mir-1539	1390	AGCGCGAAAGU	0.054017514360451824	3.262404816666667	0.06018756844948923	0.3006531320016089	premiRNA
hsa-mir-485	2230	GAAUUCGAUUCAUCAAAGCGAGUC	0.05391764582058116	3.2623262	0.08797517490284613	0.11180045568184559	premiRNA
hsa-mir-507	1949	CAUGCAUGUGUCUAGAAAUAUGUUUU	0.05266985013141337	3.261343933333333	0.15407479649599645	0.3135808503776786	premiRNA
hsa-mir-6504	2785	AAUGCAGUCUGCACCCUGCUGCAUU	0.05265388640890799	3.261331366666667	0.2562533889176774	0.3292324494220896	premiRNA
hsa-mir-6862-2_6862-1	2360	GAGACUUUGUGAUUUGUCUCCAAAGCCUC	0.05133167097887856	3.2602905166666667	0.19715927168086286	0.25549584594732705	premiRNA
hsa-mir-4685	2022	GCAAGGUUGUUGGUGAUAUGGCUUCCUCUC	0.05080848855599602	3.259878666666667	0.02853970072600253	0.15508514635780124	premiRNA
U1snRNP5ss-16	2787	GAGGUGAGCAGGAUACUUACCUG	0.050791148650514345	3.2598650166666663	0.03213944244091866	0.09844003124028985	Control
DMSMaPseq_invitro_SARS-CoV-2_Multi_29_ComplexLevel_1	2889	UGAGUACUGUAGGCACGGCACUUGUGAAAGAUCAGAAGCUGGUGUUUGUGUAUCUACUAGUGGUAGAUGGGUACUUA	0.04967282002119697	3.258984666666667	0.059372733943904604	0.10845540852899492	SARS-CoV2
hsa-mir-296	281	CUGUUGUGCCUAAUUCAGAG	0.048860004012257215	3.2583448166666664	0.05624340377430182	0.1737082024667081	premiRNA
DMSMaPseq_invitro_SARS-CoV-2_Multi_66_ComplexLevel_1	556	UCUUCAGGUUGGACAGCUGGUGCUGCAGCUUAUUAUGUGGGUUAUCUUCAACCUAGGA	0.04848629623247096	3.2580506333333332	0.14747325317054483	0.15948044578548365	SARS-CoV2
SHAPE_invivo_SARS-CoV-2_Motif_539+SHAPE_invitro_SARS-CoV-2_Motif_517	1232	UGGGGCGCGAUCAAAACAACGUCGGCCCCA	0.04370251483610899	3.254284833333333	0.15703744981567166	0.17318302597861945	SARS-CoV2
hsa-mir-5092	236	GACUGGACAACAUGAUGAGCCCAAACCAAUC	0.043251613777465524	3.253929883333333	0.0368175339470092	0.06876575009681743	premiRNA
DMSMaPseq_invitro_SARS-CoV-2_Motif_235+SHAPE_invitro_SARS-CoV-2_Motif_238	2899	AUCUUUCUGUGCUUUUGCUGUAGAUGCUGCUAAAGCUUACAAAGAU	0.042640948461484786	3.2534491666666665	0.29365037853885184	0.38982696123222543	SARS-CoV2
hsa-mir-3917	2011	UGGUCAGGCGGCU	0.04118365537947971	3.2523019833333335	0.04935704839633126	0.07614717169331442	premiRNA
hsa-mir-4710	1210	GGUUCUUCCCGAAGC	0.04085335029351022	3.252041966666667	0.19408876112374207	0.22142079460599448	premiRNA
hsa-mir-3132	896	AGGACGGUGCGCCUUGUUUCCC	0.04080355364187218	3.2520027666666667	0.08114400936974232	0.1173449239648478	premiRNA
SARS-CoV-2-Conserved-Structured-82_Interval-9210-9329_Motif_1	1477	UAGGCACGGCACUUGUGAAAGAUCAGAAGCUGGUGUUUG	0.04048711624587886	3.251753666666667	0.048316039074782144	0.22921322297610416	Control
hsa-mir-4295	1784	CCUUGCCUGUGGCAAGACCACUUCGGUUCAAGG	0.037882023046849914	3.249702933333333	0.07411491776243145	0.14852357779062964	premiRNA
DMSMaPseq_invitro_SARS-CoV-2_Motif_9+SHAPE_invivo_SARS-CoV-2_Motif_9+SHAPE_invitro_SARS-CoV-2_Motif_9	2358	ACGUGGCUUUGGAGACUCCGUGGAGGAGGUCUUAUCAGAGGCACGU	0.0366044594613386	3.2486972333333335	0.23451021340929087	0.24660268336216648	SARS-CoV2
Selectedmotif_3461-3615_Motif_1+SHAPE_invitro_SARS-CoV-2_Motif_64	822	GCAGGAGCCUUAAAUAAGGCUACUAACAAUGC	0.03656524883258308	3.248666366666667	0.27231143069694075	0.349527079236342	SARS-CoV2
hsa-mir-379	756	CGUAGGCGUUAUGAUUUCUGACCUAUG	0.03651257278272091	3.2486249	0.09014869222210851	0.2075976556382519	premiRNA
IAV_invivo_HA_4_Motif_13+IAV_invivo_HA_4_Motif_13	1448	GUGCCCAAAAUACGUCAGGAGUGC	0.03611510996758701	3.2483120166666666	0.05469019529527131	0.15168836300359012	IAV
hsa-mir-206	2734	CCCAUAUGGAUUACUUUGCUAUGGA	0.036036222925068424	3.248249916666666	0.18634882319472643	0.21303191143882813	premiRNA
hsa-mir-4798	675	AAUUGGCUUUUACAAAAGACCAACU	0.03585067111599063	3.24810385	0.15471602007409208	0.21665773155212364	premiRNA
SARS-CoV-2-Conserved-Structured-26_Interval-26255-26374_Motif_2	2615	UGCUUUCGUGGUA	0.0358456745131909	3.2480999166666673	0.16812746615378482	0.28161686504315536	Control
hsa-mir-3179-4_3179-1_3179-3_3179-2	855	UUCUGCUGUGCCUUACAGCAGUAGAA	0.034914697316841256	3.2473670500000007	0.3088255764681605	0.48292740170049736	premiRNA
hsa-mir-4454	1044	CCAAAUUUCAUGCG	0.03424093930448185	3.246836666666667	0.16270507529396522	0.2190265892564856	premiRNA
DMSMaPseq_invitro_SARS-CoV-2_Motif_127+SHAPE_invitro_SARS-CoV-2_Motif_135	1613	ACACGGUGUUUAAACCGUGU	0.034150259432472733	3.246765283333333	0.3365554838529804	0.5033734742875902	SARS-CoV2
DMSMaPseq_invitro_SARS-CoV-2_Motif_434	2969	UUCAAGACUCACUUUCUUCCACAGCAAGUGCACUUGGA	0.03368383926428449	3.2463981166666667	0.13647040443657277	0.17967058449719145	SARS-CoV2
SHAPE_invivo_SARS-CoV-2_Motif_179+SHAPE_invitro_SARS-CoV-2_Motif_173	1464	GAGUUUUUAGUGCAGUUGGUAACAUCUGUUACACACCAUCAAAACUU	0.03228455758767337	3.2452966	0.10354047266012747	0.225191032361303	SARS-CoV2
hsa-mir-93	198	AGGUAGUGUGAUUACCCAACCUACU	0.03146587692205793	3.2446521333333336	0.17012238867917134	0.2933978983111375	premiRNA
hsa-mir-548m	597	UUUGUCAUUAAAGUAAUGCAAA	0.031074928745405985	3.244344378333334	0.08989674445983901	0.20067187199888262	premiRNA
hsa-mir-6746	1704	CCUGGAGAGCUGCUGUCUCCAG	0.02968407989462157	3.2432494999999997	0.11843692026057827	0.1947902241219231	premiRNA
SHAPE_invivo_SARS-CoV-2_Motif_378+SHAPE_invitro_SARS-CoV-2_Motif_367	848	UCAAUUAUUAUAAGAAAGUUGA	0.0296073100566814	3.2431890666666674	0.3045207624624583	0.4724091536675397	SARS-CoV2
mismatch-AG	1707	GCGCAGCCAGAAACUGGCGGCGC	0.02932184736364074	3.2429643500000007	0.2795412219715813	0.37034891765833533	Control
SARS-CoV-2-Conserved-Structured-98_Interval-10850-10969_Motif_2+DMSMaPseq_invitro_SARS-CoV-2_Motif_196+SHAPE_invivo_SARS-CoV-2_Motif_212+SHAPE_invitro_SARS-CoV-2_Motif_203	1236	GAAUUUACACCUUUUGAUGUUGUUAGACAAUGCUCAGGUGUUACUUUC	0.029194518680412878	3.2428641166666665	0.13613554115357993	0.2091114980038935	SARS-CoV2
hsa-mir-1322	558	AGAAACCUACUUAUUACAUAGUUUACAUAAGAAGCGUGAU	0.028766843355972592	3.2425274499999994	0.2093188738429654	0.26381831190318084	premiRNA
SARS-CoV-2-Conserved-Structured-55_Interval-24256-24375_Motif_2+DMSMaPseq_invitro_SARS-CoV-2_Motif_431+SHAPE_invivo_SARS-CoV-2_Motif_454+SHAPE_invitro_SARS-CoV-2_Motif_439	1914	GUUCUCUAUGAGAAC	0.028424385515734698	3.2422578666666664	0.41697677364249386	0.45434781203059627	SARS-CoV2
DMSMaPseq_invitro_SARS-CoV-2_Motif_460+SHAPE_invivo_SARS-CoV-2_Motif_482	2851	ACCCUCAAAAAGAGAUGGCAACUAGCACUCUCCAAGGGU	0.027539457518923015	3.24156125	0.2254046085620515	0.30524917025145143	SARS-CoV2
hsa-mir-16-2	2978	UUGGCGUAGUGAAAUAUAUAUUAAACACCAA	0.02743315267714	3.2414775666666666	0.10487220044788396	0.1631531905670574	premiRNA
IAV_invivo_PB1_2_Motif_5+IAV_invivo_PB1_2_Motif_5	1224	GGGCCACUGCCAGAAGACAAUGAACCAAGUGGUUAUGCCC	0.026649264034329583	3.240860488333334	0.06385947871780709	0.19599821216369306	IAV
hsa-mir-1287	2399	CGAGUCUGAGCCUUUAAAAGCCACUCU	0.026167784189988167	3.2404814666666666	0.013745441726675658	0.11174550150348375	premiRNA
SARS-CoV-2-Conserved-Structured-19_Interval-2943-3062_Multi_1_ComplexLevel_1	216	GCAUUGAUUUAGAUGAGUGGAGUAUGGCUACAUACUACUUAUUUGAUGAGUCUGGUGAGUUUAAAUUGGCUUCACAUAUGU	0.026127176206212233	3.2404495	0.1280725019560144	0.14209444003701133	Control
IAV_invivo_PB2_1_Motif_17+IAV_invivo_PB2_1_Motif_17	827	GGGAGAGACGAACAGUCGAUUGCC	0.025912830414895425	3.2402807666666678	0.032431420749444155	0.036972542504383	IAV
hsa-mir-4679-2	108	UGCUUUUUGUUUCUAACAAAGCA	0.025233313606087198	3.23974585	0.350133668833831	0.5881629922929267	premiRNA
SHAPE_invivo_SARS-CoV-2_Motif_252	2434	GUGCUAAUGACCCUGUGGGUUUUACAC	0.02467377878062744	3.2393053833333334	0.2775188886066272	0.30773931484795114	SARS-CoV2
hsa-mir-4316	2883	UGUGGUCACCCACUCU	0.022452894696085104	3.2375571	0.038069157500234596	0.06497752277406342	premiRNA
hsa-mir-5692b	1801	GUGUUCACACAUAAUGUGUACACCAUGUGUGUACAC	0.021954081297876835	3.237164433333333	0.17448586087282086	0.26009083435897434	premiRNA
hsa-mir-3117	225	AUAUAAGGGAAGGCAUUAUAG	0.021891898999466895	3.237115483333333	0.18233768254615246	0.22675169650330967	premiRNA
SARS-CoV-2-Conserved-Structured-28_Interval-7131-7250_Multi_1_ComplexLevel_1	1226	GUUUGUCUUAGUGGUUUAGAUUCUUUAGACACCUAUCCUUCUUUAGAAACUAUACAAAU	0.02160658451074587	3.2368908833333325	0.20484172578462712	0.3582079854841005	Control
SHAPE_invivo_SARS-CoV-2_Motif_360+SHAPE_invitro_SARS-CoV-2_Motif_351	2944	UGGAAUUGCAAUGUCGAUAGAUAUCCUGCUAAUUCCA	0.021469897783293262	3.236783283333334	0.32800082716434703	0.37354979942202593	SARS-CoV2
hsa-mir-3660	1623	CAUUGUAAUAGUUCAUAUGGGCACUG	0.021065109440322975	3.2364646333333327	0.10067830536079199	0.3250375268752036	premiRNA
hsa-mir-4273	2496	CAGUAAGCCUUGACUUAUGGCUAAAUGCUUC	0.020880976158311422	3.2363196833333334	0.1717107445070302	0.24548515203543841	premiRNA
hsa-mir-325	240	GUGUUUGUGACAUAAUUUGU	0.020485312967067463	3.236008216666667	0.15251511943489957	0.17765364874950013	premiRNA
SHAPE_invivo_SARS-CoV-2_Motif_73	2494	CUUAGCUGUCUUUGAUAAAAAUCUCUAUGACAAACUUGUUUCAAGCUUUUUGGAAAUGAAGAGUGAAAAGCAAGUUGAACAAAAGAUCGCUGAG	0.01905068456005265	3.234878875	0.09065569228829227	0.1606917023818165	SARS-CoV2
hsa-mir-3945	838	AUAUAAAAUGCAAUUA	0.017063656307000366	3.2333146833333335	0.13746057017251528	0.24838683825137778	premiRNA
hsa-mir-6822	995	GCUUCCGCUCUGCAGAGGC	0.016794284368741724	3.2331026333333344	0.3751531164048755	0.42302802443007886	premiRNA
SHAPE_invitro_SARS-CoV-2_Motif_467	530	GCUUUAGUCUACUUCUUGCAGAGUAUAAACUUUGUAAGAAUAAUAAUGAGGC	0.016559211144618217	3.232917583333333	0.3192902677141795	0.3289366182214702	SARS-CoV2
SHAPE_invivo_SARS-CoV-2_Motif_555+SHAPE_invitro_SARS-CoV-2_Motif_530	2200	GGUCCAGAACAAACCCAAGGAAAUUUUGGGGACC	0.016422228008523512	3.23280975	0.13766501203447873	0.2607517348104346	SARS-CoV2
hsa-mir-1468	1030	CGCUGAUGUGCAUUCAACUCAUUCUCAGCA	0.015376244259582124	3.23198635	0.2682598006133418	0.2736952566259704	premiRNA
hsa-mir-3929	472	AAUCCCAGCACUUUGGGAG	0.013773583911359284	3.230724733333334	0.06950602952168415	0.23375406477937197	premiRNA
hsa-mir-8074	1969	AUGGGAGCCCAGAGACGUCCUAU	0.013449079965928003	3.230469283333333	0.09221992127565773	0.10991738572760755	premiRNA
DMSMaPseq_invitro_SARS-CoV-2_Multi_36_ComplexLevel_1	213	AUGCCUUUUUACCUUUUGCUAUGGGUAUUAUUGCUAUGUCUGCUUUUGCAAUGAUGUUUGUCAAACAUAAGCAUGCAU	0.012219562103868434	3.2295014049999993	0.20128717316682976	0.2548183592540938	SARS-CoV2
SARS-CoV-2-Conserved-Structured-18_Interval-25855-25974_Motif_3+SARS-CoV-2-Conserved-Structured-10_Interval-25895-26014_Motif_2+DMSMaPseq_invitro_SARS-CoV-2_Motif_466+SHAPE_invivo_SARS-CoV-2_Motif_488+SHAPE_invitro_SARS-CoV-2_Motif_471	561	UCCUAUUUCUGAACAUGACUACCAGAUUGGUGGUUAUACUGAAAAAUGGGA	0.011991236410733207	3.229321666666667	0.16690222041637626	0.25845266668115946	SARS-CoV2
SHAPE_invitro_SARS-CoV-2_Motif_494	1817	GUCGCUACAGGAUUGGCAACUAUAAAUUAAACACAGACCAUUCCAGUAGCAGUGAC	0.010117870285366525	3.22784695	0.3091721787253587	0.31067112209267767	SARS-CoV2
hsa-mir-8054	1601	GGGUUCAAUAGAUUGCUUUAGCUGAAGCAAGCCU	0.009768806766849686	3.2275721666666666	0.13497536830185392	0.201400737862154	premiRNA
hsa-mir-412	1325	AAGUAAUUGUUUCUAAUGUACU	0.009414005623931543	3.227292866666667	0.06653475847987235	0.13057676828700082	premiRNA
DMSMaPseq_invitro_SARS-CoV-2_Motif_147	647	CCUAUACUGUUACUAGAUCAGGCAUUAGUGUCUGAUGUUGGUGAUAGUGCGG	0.006198501173471169	3.2247616166666666	0.3694344288990252	0.6415353155602517	SARS-CoV2
SHAPE_invivo_SARS-CoV-2_Motif_126	536	AACCAGUUAACUGGUU	0.005329473383029093	3.2240775166666675	0.29147159266336536	0.3515912833619923	SARS-CoV2
mismatch-CU	1019	GCGCCGCCAGAAACUGGCUGCGC	0.0038098921423844008	3.2228813000000005	0.25996495763767896	0.33061516475911645	Control
hsa-mir-640	368	UCAGACACAUCAGAUCCCUUAUCUGUAAAAUGGGCAUGA	0.0035326865471918584	3.222663083333334	0.13794482651154272	0.237001229147342	premiRNA
hsa-mir-7849	2148	UGACUACUUCGAAAAUGGGAAGUAGACA	0.0032366166592217214	3.222430016666666	0.14973320027828832	0.25140203896214536	premiRNA
hsa-mir-21	1783	GUUGACUGUUGAAUCUCAUGGCAAC	0.00289907073360252	3.2221643000000006	0.10968312837927416	0.207207408456274	premiRNA
hsa-mir-582	549	GUUACUAAUCUAACUAAUUGUAAC	0.0021678729610841497	3.2215887	0.16769324488513773	0.2689438003033272	premiRNA
DMSMaPseq_invitro_SARS-CoV-2_Motif_11	1196	GUUCGGAUGCUCGAACUGCACCUCAUGGUCAUGUUAUGGUUGAGCUGGUAGCAGAACUCGAAGGCAUUCAGUAC	0.0019976285410929035	3.221454683333333	0.03847664937805623	0.23144491900405162	SARS-CoV2
SHAPE_invitro_SARS-CoV-2_Motif_263	2491	AACUUUAAUGUU	0.001964896558340828	3.221428916666666	0.2723162385685238	0.6631314104741572	SARS-CoV2
hsa-mir-6072	2068	CUUUGCUACUGCUC	-0.00044181457187444614	3.21953435	0.10033519813495713	0.1696542600113281	premiRNA
SARS-CoV-2-Conserved-Structured-16_Interval-158-277_Multi_1_ComplexLevel_1	1011	CUCGUCUAUCUUCUGCAGGCUGCUUACGGUUUCGUCCGUGUUGCAGCCGAUCAUCAGCACAUCUAGGUUUCGUCCGGGUGUGACCGAAAGGUAAGAUGGAGAG	-0.0009278188823954723	3.2191517666666662	0.2678975905601516	0.32073803962916086	Control
hsa-mir-550a-1	2549	AGCCCUGUUGUUGUAAGAUAGUGU	-0.0035925113902495107	3.2170541166666666	0.06075660395585318	0.08940726756845653	premiRNA
hsa-mir-320c-1	2412	UCUUCCCAGAGUCAGGAAAA	-0.004103371682497063	3.216651966666667	0.07120129177193689	0.189695152799946	premiRNA
DMSMaPseq_invitro_SARS-CoV-2_Motif_245	2430	AUUGUUGUCGCUUCCAAGAAAAGGACGAAGAUGACAAU	-0.006780259288711714	3.214544716666667	0.10834699260490688	0.39500517276462516	SARS-CoV2
hsa-mir-7641-1	346	AAGCAGGGUUGGGCCUGGUU	-0.006852434792722239	3.2144879000000004	0.016116261310193666	0.08237336002079351	premiRNA
hsa-mir-6801	2008	AAAUGAGAGUUAGCCAGGAGCUUUGCAUACUCA	-0.007331812252919058	3.2141105333333333	0.11363162315162648	0.1438466776325151	premiRNA
SARS-CoV-2-Conserved-Structured-52_Interval-19645-19764_Multi_1_ComplexLevel_1	1480	UAAAUAAGGGACACUUUGAUGGACAACAGGGUGAAGUACCAGUUUCUAUCAUUAAUAACACUGUUUACACAAAAGUUGAUGGUGUUGAUGUAGAAUUGUUUG	-0.007894480541152826	3.2136675999999995	0.182634349320735	0.3228845276192045	Control
hsa-mir-3978	634	GUGGAGCCAAAAUUAGAAGGGCCAAAAUUCUACCUGGCCCACUACCACAG	-0.008170754566331945	3.213450116666666	0.060310822488540715	0.18887361952043208	premiRNA
SHAPE_invivo_SARS-CoV-2_Motif_45	2973	AAAUUUUUGGCUUUGUGUGCUGACUCUAUCAUUAUUGGUGGAGCUAAACUUAAAGCCUUGAAUUU	-0.008666815598589337	3.213059616666667	0.17805935177497598	0.25043392764241484	SARS-CoV2
hsa-mir-892b	2623	GUAGAUUUUAUGUCAC	-0.009271256333116523	3.2125837999999995	0.16525444884656318	0.23963340488761617	premiRNA
hsa-mir-497	898	UUUGUACGGCACUGUGGCCACGUCCAAA	-0.010613923959352987	3.2115268500000003	0.24005611787142042	0.26188437452877367	premiRNA
hsa-mir-371a	1515	CACUUUCUGCUCUCUGGUGAAAGUG	-0.010615808271425657	3.211525366666667	0.1873258879007795	0.28034145047146247	premiRNA
hsa-mir-153-2	2438	GCAGCUAGUAAUAUGAGCCCAGUUGC	-0.010992840062397211	3.211228566666667	0.17672692405532517	0.1894323703489262	premiRNA
hsa-mir-518d	1977	UUCUGUUGUCUGAAAGAAACCAA	-0.013512207648125692	3.209245316666667	0.01824547541085644	0.028255666705856986	premiRNA
hsa-mir-3135a	604	AGUGGUGCAAUCUCAGUUCACU	-0.014245755517722598	3.208667866666667	0.28614428965366123	0.281870366435583	premiRNA
Selectedmotif_756-821_Motif_1+DMSMaPseq_invitro_SARS-CoV-2_Motif_16+SHAPE_invivo_SARS-CoV-2_Motif_16+SHAPE_invitro_SARS-CoV-2_Motif_15	2816	ACAUAGCAGUGGUGUUACCCGUGAACUCAUGCGUGAGCUUAACGGAGGGGCAUACACUCGCUAUGU	-0.01500598016498292	3.208069416666667	0.21176660476158063	0.2071525913301164	SARS-CoV2
hsa-mir-6854	1668	UGCUGAUGUCAUCAGUCAUAACUUCUGCG	-0.015465159493520892	3.2077079499999996	0.0646445242670956	0.2662295554364399	premiRNA
Selectedmotif_27533-27667_Motif_1+DMSMaPseq_invitro_SARS-CoV-2_Motif_494+SHAPE_invivo_SARS-CoV-2_Motif_520+SHAPE_invitro_SARS-CoV-2_Motif_501	644	GACUUGCUUUAGCACUCAAUUUGCUUUUGCUUGUC	-0.015566361872273933	3.2076282833333334	0.04065213154973645	0.1553005148367972	SARS-CoV2
DMSMaPseq_invitro_SARS-CoV-2_Motif_256+SHAPE_invivo_SARS-CoV-2_Motif_269+SHAPE_invitro_SARS-CoV-2_Motif_259	1739	CAGAGUCACAUGUUGACACUG	-0.015853094888061196	3.207402566666666	0.22952680520285929	0.2738079406591783	SARS-CoV2
SARS-CoV-2-Conserved-Structured-101_Interval-11690-11809_Multi_1_ComplexLevel_1	2861	GUGUUUAUGAUUACUUAGUUUCUACACAGGAGUUUAGAUAUAUGAAUUCACAGGGACUACUCCCACCCAAGAAUAGCAUAGAUGC	-0.016654181583645643	3.2067719500000003	0.11265835610712381	0.13994388477152997	Control
hsa-mir-6503	49	UCCCCAGAAGCUGAGGAUUAGGGGA	-0.018798719271162598	3.2050837666666663	0.18678446565812362	0.24051522008069126	premiRNA
hsa-mir-3185	2755	GCGGGAGCCAGGCCGC	-0.020840000891486122	3.203476866666666	0.06207517039881682	0.22158294568576398	premiRNA
hsa-mir-409	327	UUUGCAUCUGGACGACGAAU	-0.02103239127134523	3.2033254166666674	0.04391965699077128	0.27389261427966416	premiRNA
hsa-mir-760	2221	CCCGGAUACCUCAGAAAUUCGG	-0.021317134114831267	3.2031012666666663	0.06355861833666715	0.11099102904386429	premiRNA
SARS-CoV-2-Conserved-Structured-38_Interval-25655-25774_Motif_1	1118	CAGUUUACUCACACCUUUUGCUCGUUGCUGCUG	-0.021591333279524175	3.202885416666667	0.1333617190445912	0.19216451896163417	Control
hsa-mir-3150b	51	CCCAGCCUUGGCGUUCAGGUGCUGAG	-0.02202438630358902	3.2025445166666664	0.09368191376432479	0.22364923401609627	premiRNA
hsa-mir-99a	797	CUUGUGGUGAAGUGGACCGCACAAG	-0.022172823516441634	3.2024276666666673	0.10321977380667233	0.292477796957398	premiRNA
hsa-mir-5004	975	CACGAGAUUGGGUUGUGCAGAGGCUGACACUUG	-0.022587075763868047	3.2021015666666663	0.05780847602690301	0.16335293406523885	premiRNA
SARS-CoV-2-Conserved-Structured-104_Interval-28758-28877_Multi_1_ComplexLevel_1	2296	UUGCCAAAAGGCUUCUACGCAGAAGGGAGCAGAGGCGGCAGUCAAGCCUCUUCUCGUUCCUCAUCACGUAGUCGCAACAGUUCAAGAAAUUCAACUCCAGGCAG	-0.022952505273759232	3.2018139000000008	0.10434503620418703	0.12455501346813315	Control
SHAPE_invivo_SARS-CoV-2_Motif_210	646	CUGGAAUUGCCGUUUUAG	-0.023650081837604316	3.2012647666666663	0.10437466518842745	0.12470298061183431	SARS-CoV2
hsa-mir-517c_517b	2871	CUGUCUGUUGUCUAAGAAAAGAUCG	-0.024228586816069656	3.200809366666666	0.041945333923757426	0.3097844126523934	premiRNA
SARS-CoV-2-Conserved-Structured-4_Interval-7011-7130_Motif_3	2042	UACUGGUUCUAUACCUUGUA	-0.024249356592962925	3.200793016666667	0.3724715230821592	0.6157445327390751	Control
Selectedmotif_19491-19545_Motif_1+DMSMaPseq_invitro_SARS-CoV-2_Motif_346+SHAPE_invivo_SARS-CoV-2_Motif_366+SHAPE_invitro_SARS-CoV-2_Motif_357	157	AGACAUCAUGCUAAUGAGUACAGAUUGUAUCUCGAUGCUUAUAACAUGAUGAUCU	-0.024329471614135907	3.20072995	0.14501247522189545	0.28697473348856184	SARS-CoV2
hsa-mir-3714	93	CUGUGACGUGCUCCAUCACCGGGCAG	-0.02544511139364213	3.1998517166666667	0.05278762861433499	0.16970644669625312	premiRNA
hsa-mir-1293	2690	GUGCAGCUUGUACCUGCAC	-0.026243339863048838	3.1992233500000005	0.18300830093553574	0.2369387158511492	premiRNA
hsa-mir-1285-2	288	CAAUUUGAGACCAAU	-0.0271649653667863	3.198497844999999	0.1350567288648992	0.21958751888136216	premiRNA
hsa-mir-8057	1107	GGACUUGCGGUUCA	-0.027803550259516415	3.1979951499999992	0.187058444473514	0.19718336309714735	premiRNA
SARS-CoV-2-Conserved-Structured-66_Interval-1598-1717_Multi_1_ComplexLevel_1	2004	CUUCUUGAAAUACUCCAAAAAGAGAAAGUCAACAUCAAUAUUGUUGGUGACUUUAAACUUAAUGAAG	-0.028204104193330987	3.1976798333333334	0.1605588899379257	0.23052478692162523	Control
hsa-mir-646	973	GCUUUUCACCUGUGAUCCCAGGAGAGGAAGC	-0.030211828121118695	3.1960993499999995	0.049299662696825834	0.17320836642457163	premiRNA
hsa-mir-4772	1722	CAGACUGUCUUCCCAAAUAGCCUG	-0.031247501083773267	3.195284066666666	0.19054423105892784	0.2347877565693385	premiRNA
hsa-mir-2114	1759	CGGUCGGAUAAUCACAUGACGAG	-0.031610347604081296	3.1949984333333337	0.02930285831297331	0.0996544780283772	premiRNA
SHAPE_invitro_SARS-CoV-2_Motif_146	892	UGGCCCCGAUUUCAGCUAUGGUUA	-0.03203455071301552	3.1946645000000005	0.07268083907093037	0.10498035104333042	SARS-CoV2
hsa-mir-575	1400	GCUUAUGUCAUGACCUUGGGCUACUCAGGCUGUCUGCACAAUGAGC	-0.03393118491667815	3.193171466666666	0.08330812901444982	0.0857744483994171	premiRNA
SARS-CoV-2-Conserved-Structured-1_Interval-918-1037_Multi_1_ComplexLevel_1	902	GAGGGGUGUAUACUGCUGCCGUGAACAUGAGCAUGAAAUUGCUUGGUACACGGAACGUUCUGAAAAGAGCUAUGAAUUGCAGACACCUUUU	-0.033975794417101794	3.193136350000001	0.04266637203369246	0.1369805603009453	Control
DMSMaPseq_invitro_SARS-CoV-2_Motif_15+SHAPE_invivo_SARS-CoV-2_Motif_15	2117	UUCAAGAAAACUGGA	-0.03434531013182849	3.1928454666666664	0.19589642530959378	0.2106992750158294	SARS-CoV2
SHAPE_invitro_SARS-CoV-2_Motif_181	900	ACCAGGAGUUUUCUGUGGUGUAGAUGCUGUAAAUUUACUUACUAAUAUGUUUACACCACUAAUUCAACCUAUUGGU	-0.03518423127319443	3.1921850666666667	0.2578894305763389	0.27493664375933224	SARS-CoV2
hsa-mir-6824	1256	GGGAUGCCUUCACUGUGUCUCUC	-0.037976527700870906	3.1899869666666665	0.0720724585405117	0.16640799499132655	premiRNA
hsa-mir-28	1581	AUUGAGUUACCUUUCUGACUUUCCCACU	-0.039077452908570266	3.189120316666667	0.1676706652969321	0.24791360062096596	premiRNA
hsa-mir-374b	785	UAAGUGUCCUAGCACUUA	-0.03945665377563102	3.1888218091666665	0.2622874358932238	0.2767527683638186	premiRNA
hsa-mir-3679	1104	GAAGGGGAGUUUCCCUCUAUUCCCUUC	-0.039598475782785	3.188710166666667	0.20740513000544478	0.3347506273827658	premiRNA
hsa-let-7g	2543	ACAGUUUGAGGGUCUAUGAUACCACCCGGUACAGGAGAUAACUGU	-0.03968163957854813	3.1886446999999998	0.13348190201408083	0.2413268399785806	premiRNA
DMSMaPseq_invitro_SARS-CoV-2_Motif_278+SHAPE_invivo_SARS-CoV-2_Motif_292+SHAPE_invitro_SARS-CoV-2_Motif_282	547	GCUUGUCACACCGUUUCUAUAGAUUAGCUAAUGAGUGUGCUCAAGU	-0.04148052244691514	3.187228616666667	0.12585943717992804	0.1592617879182403	SARS-CoV2
SHAPE_invivo_SARS-CoV-2_Motif_466	2154	UGGUUUGUAACACAAAGGAAUUUUUAUGAACCA	-0.04189308093067904	3.18690385	0.30533763906374684	0.34707913398422546	SARS-CoV2
hsa-mir-3941	870	GUAGAUUGAAAGCCCUAAUUUUAC	-0.04267792866716352	3.1862860166666667	0.10751002726909785	0.19144915549028413	premiRNA
hsa-mir-196a-2	2373	GUUGGGAUUGAGUUUUGAACUCGGC	-0.04419990234897896	3.185087916666667	0.22011382589671294	0.24478312568026678	premiRNA
hsa-mir-6865	2766	ACUUCAGAUGCUUCAUGACA	-0.04518440247702147	3.1843129166666664	0.08509773846082379	0.10805039774785129	premiRNA
hsa-mir-4321	1461	GAGACACCCGCUACCUGGUGUU	-0.04639518943019207	3.1833597833333336	0.05444296239090553	0.11294543296003715	premiRNA
IAV_invivo_PA_3_Motif_26+IAV_invivo_PA_3_Motif_26	1848	CCCAUUGGAGAGUCCCCCAAAGGAGUGGAGGAAAGUUCCAUUGGG	-0.046722255193159	3.1831023166666674	0.10740224764146931	0.1561272354225629	IAV
hsa-mir-5195	1097	GGAUGGGAGACCUGACCCAUCC	-0.046731494673931756	3.183095043333333	0.12204502629496912	0.20465542990000374	premiRNA
U1snRNP5ss-3	178	AAAUAAGUACGAUACUUACCUG	-0.0474460639217052	3.1825325333333336	0.08547692040996067	0.2217733022457782	Control
hsa-mir-7843	1888	UCCUGAUCUGAUGGAAGUCAUGA	-0.04813117015059396	3.1819932166666667	0.13117474746906455	0.23649897090238362	premiRNA
hsa-mir-6791	233	GGCUGGGCAGGCGGAAAGAGGUCUGAACUGCCUCUGCC	-0.04870429742943418	3.1815420500000005	0.11105980114936853	0.2197309924126713	premiRNA
IAV_invivo_PB1_2_Motif_30+IAV_invivo_PB1_2_Motif_30	2063	UACCGAUGCCAUAGAGGUG	-0.049455778021794135	3.1809504833333335	0.21159578235880394	0.3025490486938833	IAV
hsa-mir-5009	1533	GGGAUAUUUGCAUUAUACUUAUCC	-0.049852309266915175	3.180638333333333	0.19547648976804233	0.3219388822087864	premiRNA
hsa-mir-1269b	2348	CUGGCUUCUCUGGUUCUCCAGCUUACAG	-0.05006525770321326	3.1804706999999994	0.170537765017155	0.19815158190020007	premiRNA
SARS-CoV-2-Conserved-Structured-83_Interval-6091-6210_Multi_1_ComplexLevel_1	2688	GUUAACUGGUUAUAAGAAACCUGCUUCAAGAGAGCUUAAAGUUAC	-0.05136771961454275	3.1794454000000005	0.16064957649408632	0.22530528818668358	Control
hsa-mir-143	790	CUCUGGUCAGUUGGGAGUCUGAG	-0.05138895517644583	3.1794286833333327	0.08918929432512672	0.215469553524129	premiRNA
hsa-mir-629	836	GAACUUUUACGGUGAACCAGGAGGUUC	-0.05148727815697418	3.1793512833333337	0.38249110166568234	0.495354997090498	premiRNA
Selectedmotif_7850-7888_Motif_1+SHAPE_invitro_SARS-CoV-2_Motif_155	609	CUAAUAACACUAAAGGUUCAUUGCCUAUUAAUGUUAUAG	-0.05148810386675905	3.1793506333333337	0.33421249954174287	0.340793710158008	SARS-CoV2
hsa-mir-502	1792	GCUAGUGCUGGCUCAAUGCAAUGC	-0.052681212161717623	3.1784114166666666	0.1146440818166286	0.1660886418108696	premiRNA
hsa-mir-129-2	2130	GCUUGCUGUACAUAACUCAAUAGCCGGAAGC	-0.053248792364568955	3.177964616666666	0.06737846004220897	0.14049928329976488	premiRNA
DMSMaPseq_invitro_SARS-CoV-2_Motif_531+SHAPE_invivo_SARS-CoV-2_Motif_566+SHAPE_invitro_SARS-CoV-2_Motif_541	2103	UGCAGAUUUGGAUGAUUUCUCCAAACAAUUGCA	-0.05435522230416668	3.1770936333333335	0.27693466347836776	0.3217234808402077	SARS-CoV2
hsa-mir-4438	2527	UGUGCCUUGCCUUUCCUUUGGCACA	-0.05445134339193726	3.1770179666666665	0.10135455651137727	0.27199535138698977	premiRNA
SHAPE_invitro_SARS-CoV-2_Motif_468	720	CAUUACUUUAUGAUG	-0.05496717911493872	3.1766119000000006	0.14370361775040452	0.28920538567756904	SARS-CoV2
hsa-mir-4709	2408	CCAAUGGUAUCCAGUGAUUCGUUGA	-0.05524237336578478	3.1763952666666664	0.07733034842222018	0.12166793161401974	premiRNA
hsa-mir-6134	1148	UGCAUAAAUGAAGCUGAAUGA	-0.0556675806648492	3.1760605428333335	0.09307176581472804	0.12278781015138275	premiRNA
IAV_invivo_PB1_2_Motif_4+IAV_invivo_PB1_2_Motif_4	2095	CCAUGGGACAGGAACAGGAUACACCAUGG	-0.055986676634630236	3.1758093499999998	0.11046688823677155	0.4649953634045176	IAV
hsa-mir-4326	781	CAGACUCUG	-0.05611216334987538	3.1757105666666665	0.1624479054170716	0.23516500265793078	premiRNA
hsa-mir-544b	1475	AUUUCUGUAGCUCUGAGACUAGACCU	-0.05626701569259566	3.1755886666666666	0.06360774043306051	0.17481569735716376	premiRNA
DMSMaPseq_invitro_SARS-CoV-2_Motif_382	1231	AGGACUUGUUCUUACCUUUCUUUUCCAAUGUUACUUGGUUCCAUGCUAUACAUGUCUCUGGGACCAAUGGUACUAAGAGGUUUGAUAACCCUGUCCU	-0.0579995665415837	3.1742247999999997	0.1823968616727129	0.22722898532555078	SARS-CoV2
hsa-mir-548o-2	1432	UUUGCCAUUAAAAGUAAUGCGGCCAA	-0.05822587453875875	3.1740466499999997	0.14521368365497947	0.3692743011305312	premiRNA
SHAPE_invivo_SARS-CoV-2_Motif_408+SHAPE_invitro_SARS-CoV-2_Motif_395	1767	UACCAUUUAAUGAUGGUG	-0.058829828316232555	3.1735712166666663	0.19751233803779614	0.3231643901870096	SARS-CoV2
hsa-mir-548ad	1724	UUUUGAAAGUAACUUGGCGAAA	-0.06021943436792932	3.1724773166666664	0.169736038722179	0.22412115781524403	premiRNA
hsa-mir-6718	2261	AUGAUAUAUUGUGAGAGCCAUGUCAU	-0.0602976650770285	3.172415733333333	0.022964275189938276	0.14879457673140956	premiRNA
hsa-mir-3188	1611	UCCCCUAGCGCGCCUUCUGGAGA	-0.060347885169581325	3.1723762	0.019426758468449993	0.048280104275646024	premiRNA
hsa-mir-3198-2	305	AGCAGUACCAGAUGGUUCUGUGG	-0.06039611508983292	3.172338233333333	0.2004145174590644	0.2728369547430874	premiRNA
hsa-mir-380	2457	CAUGCGCUAUCUCUGUGUCGUAUG	-0.0620763498137361	3.1710155500000003	0.29375169717402233	0.3236871251444012	premiRNA
hsa-mir-3665	1327	GCGGCCGCGCUGGCCGCU	-0.06222129363903853	3.1709014500000006	0.27164705579206333	0.32521021549203405	premiRNA
SARS-CoV-2-Conserved-Structured-73_Interval-7171-7290_Motif_1+DMSMaPseq_invitro_SARS-CoV-2_Motif_136+SHAPE_invitro_SARS-CoV-2_Motif_143	903	AAAUUACCAUUUCAUCUUUUAAAUGGGAUUU	-0.06334430129047165	3.1700174166666666	0.23901188232540077	0.3214266637295066	SARS-CoV2
hsa-mir-548ao	231	UUUUGCAGUUGAAAGUAAUGGCAAAG	-0.06353914762764068	3.1698640333333334	0.12501081707229994	0.2137304409949244	premiRNA
hsa-mir-6782	687	GGUGUCGAACUCAUGGCUGCCACC	-0.06500463429135696	3.1687104	0.04855085068376697	0.13801674795109595	premiRNA
hsa-mir-140	2456	GGUAGGUUACGUCAUGCUGUUCUACC	-0.06630474610560735	3.1676869500000007	0.16686509100994038	0.27164039445861415	premiRNA
SARS-CoV-2-Conserved-Structured-72_Interval-17205-17324_Motif_2+Selectedmotif_17020-17331_Motif_4+DMSMaPseq_invitro_SARS-CoV-2_Motif_307+SHAPE_invitro_SARS-CoV-2_Motif_313	2190	AUACCUGCACGUGCUCGUGUAGAGUGU	-0.06760161859685687	3.1666660500000003	0.27177261738007175	0.5892831263967349	SARS-CoV2
hsa-mir-6781	599	GCGUCGCUUCUCCCUAAUGUUGCC	-0.06800562357413337	3.166348016666666	0.07733778875910337	0.20767588963428127	premiRNA
hsa-mir-4677	1320	CAGCCAUGACCUGACCUUCUGUCUG	-0.06862611271934811	3.1658595666666667	0.16394702943633874	0.21970816959986011	premiRNA
hsa-mir-4433a	875	CUGUUUCUGGUGAAAUAUUCAAACAG	-0.068710271601261	3.165793316666667	0.23007105251153454	0.3221922689821123	premiRNA
DMSMaPseq_invitro_SARS-CoV-2_Motif_31	2376	AACCAUACAGGUGUUGUUGGAGAAGGUU	-0.0690931680489088	3.1654919000000006	0.07897069171602629	0.14287055487460076	SARS-CoV2
hsa-mir-5589	445	UGCAGUGAGCAACCUACACAACUGCA	-0.06967169419941997	3.1650364833333335	0.2543169129826409	0.2875934592961625	premiRNA
hsa-mir-4652	2658	GAACUAACUAACCAGAACUAUUUUGUUC	-0.069714271183453	3.165002966666666	0.3474926576485241	0.37677059164434906	premiRNA
hsa-mir-5093	312	UCCUGAGCUAGGAGGAUUAGGA	-0.06999560532756932	3.1647814999999997	0.17751483410872712	0.22263473895191233	premiRNA
DMSMaPseq_invitro_SARS-CoV-2_Motif_488	2058	AAUAUUGCUUUGCUUGUACAGUAAGUGACAACAGAUGUUUCAUCUCGUUGACUUUCAGGUUACUAUAGCAGAGAUAUU	-0.07028667861273691	3.164552366666667	0.2214141942178935	0.24251643525551633	SARS-CoV2
hsa-mir-4734	782	CACCUCCCGGCCCGGAGCUG	-0.07039308931474791	3.1644686000000006	0.020914988540637475	0.074448195238491	premiRNA
hsa-mir-5096	794	AGGCUGGUCUCAAACUCCU	-0.07120992801238289	3.1638255833333333	0.09287952436926218	0.2269954701106392	premiRNA
IAV_invivo_PB2_1_Motif_20+IAV_invivo_PB2_1_Motif_20	1894	UGGGAUAUUGCCCG	-0.07142361747028311	3.163657366666666	0.15149479717511571	0.28806166009445283	IAV
Selectedmotif_15083-15135_Motif_1+DMSMaPseq_invitro_SARS-CoV-2_Motif_272+SHAPE_invivo_SARS-CoV-2_Motif_286+SHAPE_invitro_SARS-CoV-2_Motif_276	390	UAGUGCAAAGAAUAGAGCUCGCACCGUAGCUGGUGUCUCUAUCUGUAGUACUA	-0.07175551045968431	3.1633961	0.21201895414205393	0.3722896785245047	SARS-CoV2
hsa-mir-6875	1840	AGAAGGCCUAUGGUGAUUUGCAUUCUU	-0.0720470918739511	3.1631665666666664	0.21363244834984327	0.3373928482659523	premiRNA
hsa-mir-5579	2055	CUAACAGGCCCCUGUCACCAUUAG	-0.07300857798824698	3.1624096833333333	0.07931801240542682	0.20947741379556095	premiRNA
IAV_invivo_PB1_2_Motif_14+IAV_invivo_PB1_2_Motif_14	97	CCCCAGGGAUGCAAAUAAGGGG	-0.07470395072487236	3.1610750833333334	0.1004332386930583	0.11058970509072663	IAV
hsa-mir-548e	52	UUUUGCUAUUACUUUUAAAGGCAAAA	-0.07472781162044856	3.1610563000000003	0.24500049523994272	0.3286622024641266	premiRNA
hsa-mir-1295a	79	CUAUUCAGAAAUGUGGCCUGUGAUUAG	-0.07553929379050481	3.1604175	0.1266636891035027	0.23855696104853757	premiRNA
DMSMaPseq_invitro_SARS-CoV-2_Motif_178	190	AAGAAGCUGCGCUGUGCACCUUUUU	-0.07585200490644331	3.160171333333334	0.12770417728719022	0.2072435369605849	SARS-CoV2
hsa-mir-7973-2	2362	UUACUCACCCUCUCAAAACCGAGACUCAGAGACGUUGGGUAA	-0.07589096147065064	3.1601406666666665	0.033917010246186534	0.06958437153865142	premiRNA
hsa-mir-3685	910	GACUUGAGAUUAUAGUC	-0.07627307455260522	3.1598398666666667	0.10380024332521957	0.2655018260013904	premiRNA
SHAPE_invivo_SARS-CoV-2_Motif_507	1827	UAGCUUGUUUUGUGCUUGCUG	-0.07778236617900892	3.1586517499999993	0.264541110964412	0.26505435663707666	SARS-CoV2
hsa-mir-6893	520	AGGGUGGAGCCCACUGUGGCUCCUGACUCAGCCCU	-0.07782155563571862	3.1586208999999994	0.17231419606403317	0.32718426867313694	premiRNA
hsa-mir-6748	2240	UGGAUUUGAAAUGGUCCCACUCCUGACGAUCCU	-0.07783218400269165	3.1586125333333332	0.0656693108224394	0.06442747280916268	premiRNA
hsa-mir-604	2880	CUCUCGUGUCCACUAGCAGGCAGGUUUUCUGACACAGG	-0.07886165355593792	3.1578021333333326	0.1998135290057852	0.3592410484314677	premiRNA
SHAPE_invivo_SARS-CoV-2_Motif_465	2464	UGCCAUUUGUCAUGAUGGAAAAGCACACUUUCCUCGUGAAGGUGUCUUUGUUUCAAAUGGCA	-0.07886830157830627	3.1577969000000006	0.08663438358013802	0.31067573590768144	SARS-CoV2
hsa-mir-5683	2369	CUUCUUACUGCACCAGUGAAG	-0.07960263281359696	3.1572188333333338	0.1844127524080536	0.2079468147482546	premiRNA
hsa-mir-766	1826	UCUUUCAUUUUGGAUUUGACU	-0.07983950566160984	3.157032366666666	0.10370669188126429	0.21969292495957318	premiRNA
hsa-mir-133b	430	CAAGUCCGUCUUCCUGAGAGGUUUG	-0.08060491746008118	3.1564298333333336	0.11749282377602795	0.26878209527697217	premiRNA
DMSMaPseq_invitro_SARS-CoV-2_Multi_32_ComplexLevel_1+SHAPE_invivo_SARS-CoV-2_Multi_25_ComplexLevel_1+SHAPE_invitro_SARS-CoV-2_Multi_30_ComplexLevel_1	2721	CUUUACCAACCACCACAAACCUCUAUCACCUCAGCUGUUUUGCAGAGUGGUUUUAGAAAAAUGGCAUUCCCAUCUGGUAAAG	-0.0807413077788962	3.156322466666666	0.3333803332906075	0.38521274644342596	SARS-CoV2
SARS-CoV-2-Conserved-Structured-83_Interval-6091-6210_Motif_2	1960	GCUUCAAGAGAGC	-0.08080850785215225	3.156269566666666	0.149685375181585	0.2045999614165569	Control
hsa-mir-4494	1378	CUGAAAAUACAAAAUGGAAAAUUCCAG	-0.08216726623317018	3.1551999499999996	0.14984129798687998	0.25270988810053363	premiRNA
SHAPE_invivo_SARS-CoV-2_Motif_108	2006	CUGAUCCUAGUUUUCUGGGUAG	-0.0827854476253969	3.1547133166666668	0.08233269741232756	0.15041117410177957	SARS-CoV2
hsa-mir-6799	2111	GGCUGGGGUCACUGACUCUGCUUCCCCUGCC	-0.08309275986966615	3.1544714000000003	0.012508440873367365	0.0936999869278485	premiRNA
hsa-mir-4426	1158	CUUUGUCUGACUACAAUAUUCAAAAG	-0.0831843289675976	3.1543993166666664	0.15357335539781375	0.2597425349510891	premiRNA
hsa-mir-4432	1223	CGUUCCAAUGCGACACCUCUAGAGUGUCAUCCCCUAGAAUGUCACCUUGGAAAG	-0.08444863885245994	3.1534040500000007	0.21484664407902532	0.23531855080029188	premiRNA
hsa-mir-365a	731	AGAUGUGUUUCCAUUCCACUAUCAUAAU	-0.08459462010800603	3.1532891333333333	0.11416418104527694	0.12356018783689797	premiRNA
hsa-mir-378f	2443	CAGGCUGCUAAACAACAGAACGAGCACUG	-0.0846004424205912	3.15328455	0.19209512070199003	0.29607068449471935	premiRNA
hsa-mir-95	2300	UGAAUUGAAAUGCGUUACAUUCA	-0.08523107297572842	3.1527881166666663	0.18894329270915494	0.2610253433987678	premiRNA
hsa-mir-7851	1634	AGUAGCUGGGAAUACAGGUGUGUGCCACCAUGCCUCUACAAGCUACC	-0.08605587236256942	3.1521388333333333	0.07968299900906736	0.11675899506932373	premiRNA
hsa-mir-378c	2888	GUGGAGUCGGGUCAGACUUCAA	-0.08678546105960915	3.1515644999999997	0.06571028169957244	0.07699218735833752	premiRNA
hsa-mir-1258	1345	AACUCCUGCGAGUCCCUGGAGUU	-0.0873566193381934	3.1511148833333333	0.44319200399018516	0.6051391391306427	premiRNA
SARS-CoV-2-Conserved-Structured-24_Interval-4174-4293_Motif_2	2131	UUAUAUAACCACUUACCCGGGUCAGGGUUUAAAUGGUUACACUGUAG	-0.08783377373358436	3.1507392666666667	0.13550546651550952	0.16678625854340892	Control
hsa-mir-5704	2152	AUGCUAAGUCCAUGGGCAAACAU	-0.08801494292918963	3.15059665	0.04281852445879647	0.24299694451198386	premiRNA
SHAPE_invitro_SARS-CoV-2_Motif_69	187	UCUCUAUGACAAACUUGUUUCAAGCUUUUUGGAAAUGAAGAGUGAAAAGCAAGUUGAACAAAAGAUCGCUGAGA	-0.08919541151282585	3.149667383333334	0.20431209031739297	0.256176239195264	SARS-CoV2
hsa-mir-7-2	2678	GUUGUUGUCUUACUGCGCUCAACAAC	-0.08934226082224903	3.1495517833333326	0.14080550459473704	0.30729545796151786	premiRNA
hsa-mir-3616	2795	CUCAUGAUAUGUUUGCCCCAUCAGCGUGUCACGAG	-0.08936813306217227	3.1495314166666666	0.1824126030896195	0.20736674424736176	premiRNA
DMSMaPseq_invitro_SARS-CoV-2_Motif_255+SHAPE_invivo_SARS-CoV-2_Motif_268	2123	GUUAAUGCCUAUAUUAACCUUGACCAGGGCUUUAAC	-0.0901893776625298	3.1488849316666667	0.28051661729538385	0.603899618068747	SARS-CoV2
hsa-mir-4491	1839	CAUUAACGUGGACCAGACAAUAUUAAUG	-0.09070383508535304	3.14847995	0.2028826743127357	0.24270353025207342	premiRNA
hsa-mir-3171	2446	UAUCUAUAUAUAUGUGUA	-0.09081428964810566	3.148393	0.4270830291776321	0.442355649036252	premiRNA
hsa-mir-4763	1376	UGCUCUGGUGACUGAGGACCGCCAGGCA	-0.09103843809661233	3.1482165500000003	0.11955855723473394	0.14351011824124	premiRNA
hsa-mir-376a-2	1951	UGGUUACGUGUUUGAUGGUUAAUCA	-0.09264162774598077	3.1469545166666664	0.05877555447573714	0.24792207767792254	premiRNA
DMSMaPseq_invitro_SARS-CoV-2_Motif_269+SHAPE_invitro_SARS-CoV-2_Motif_273	716	UUGUUACGAUGGUGGCUGUAUUAAUGCUAACCAAGUCAUCGUCAACAA	-0.09312003129207139	3.1465779166666668	0.16070680358522407	0.2497883448534752	SARS-CoV2
hsa-mir-1273h	1442	GCAGUGUCGUGGUCACAGCUUGCUGC	-0.09407438242694498	3.14582665	0.07235999572962304	0.19219945916190215	premiRNA
hsa-mir-4678	2281	AUGAUUUUUGGGGUCA	-0.09414071444632452	3.1457744333333335	0.08443047172314373	0.17048261424255587	premiRNA
hsa-mir-6077	1995	CUUCGCGCUAGUUUGUUUGUGUUAAG	-0.09428142386247516	3.145663666666666	0.17004655453227385	0.19289430690699777	premiRNA
SARS-CoV-2-Conserved-Structured-76_Interval-29238-29357_Motif_1	1247	GUCACACCUUCGGGAACGUGGUUGAC	-0.09434722658070911	3.1456118666666675	0.0633288542778053	0.16241421763727856	Control
hsa-mir-1204	680	UUAUUUGAGAUGAGUUACAUCUUGGAGG	-0.09489221621073028	3.14518285	0.23338563005163598	0.2877614667201336	premiRNA
SHAPE_invitro_SARS-CoV-2_Motif_456	284	CUCUCAUCGAUCUCCAAGAACUUGGAAAGUAUGAGCAG	-0.09499011575034443	3.1451057833333333	0.21111269315890605	0.22280915655871247	SARS-CoV2
hsa-mir-1255b-2	2981	GGUUUGCGCCUCAAGAAACC	-0.09542107274187779	3.1447665333333332	0.09821143206036793	0.18006678326188216	premiRNA
hsa-mir-376b	1264	GUUUACGUGAUUCCUGGUUAAUC	-0.09621697228625009	3.1441400000000006	0.12088511401859053	0.2666669668770789	premiRNA
SHAPE_invivo_SARS-CoV-2_Motif_531	388	GCUAGAAAAUCAGC	-0.0962992892001831	3.1440751999999996	0.17682703077204678	0.31712629508737433	SARS-CoV2
SARS-CoV-2-Conserved-Structured-4_Interval-7011-7130_Multi_1_ComplexLevel_1	2332	UAGGUGUUUUAAUGUCUAAUUUAGGCAUGCCUUCUUACUGUACUGGUUACAGAGAAGGCUAUUUGAACUCUACUAAUGUCACUAUUGCAACCUA	-0.09650618243139196	3.143912333333333	0.20037062810864772	0.3258247000176129	Control
hsa-mir-3909	1548	GACAGGGAAAAGCACACAAGGAACUUGUC	-0.09687305164039633	3.1436235333333333	0.11378599391028466	0.24698585597760336	premiRNA
hsa-mir-8064	360	GGACAUCCUUCCAUAGUAAAUAAGCGGUGCC	-0.09736570397328684	3.1432357166666667	0.04328860022653365	0.1320038901701496	premiRNA
hsa-mir-4458	460	AGAAAGUGAAACACUAUUUUAGGUUUU	-0.0974156700012909	3.143196383333333	0.16910151136463902	0.3243852058710365	premiRNA
hsa-mir-6780a	355	GGAGAGUAUGGUCACAGCAGCAUCCUCC	-0.09809186279891101	3.1426640833333344	0.15712498475279563	0.21272009000595582	premiRNA
hsa-mir-523	2557	UUUCUGUUGUCUGAAAGAAAAGAAC	-0.0983098501821016	3.1424924833333336	0.07637478154505403	0.1263866748365493	premiRNA
hsa-mir-6830	1267	GACAUCCCUCAUCUGUUUCUCACUGGUGUC	-0.09850194415332143	3.142341266666667	0.12195657029679234	0.33411475835782145	premiRNA
DMSMaPseq_invitro_SARS-CoV-2_Motif_121	2398	GAUCUAAAACCAGUC	-0.0985213377472418	3.142326	0.18340509594244925	0.2626484692842929	SARS-CoV2
IAV_invivo_HA_4_Motif_4+IAV_invivo_HA_4_Motif_4	1414	CCCCACUACAAUUGGGG	-0.09886045040424914	3.1420590500000003	0.28373828839487825	0.3276542545787858	IAV
bulge-U	752	GCGCUGCCAGAAACUGGCUAGCGC	-0.09991007574506149	3.141232783333334	0.4132048771926755	0.43837795313637024	Control
hsa-mir-4532	2601	GGCGGUGAAGCUCC	-0.1041063540435101	3.1379294666666664	0.028934063442685603	0.11346536152358484	premiRNA
hsa-mir-6086	807	AGAGAUGAGCAUAAAGUUUUU	-0.10441275588981175	3.1376882666666663	0.23058203174429198	0.2481690622409593	premiRNA
hsa-mir-6870	548	UUGAACUUCAUUUCUCAUGCUCA	-0.10445895329366991	3.1376518999999994	0.13076320618556195	0.19738350292071338	premiRNA
SARS-CoV-2-Conserved-Structured-74_Interval-14766-14885_Multi_1_ComplexLevel_1	2246	CAACAAUGUGUGAUAUCAGACAACUACUAUUUGUAGUUGAAGUUGUUG	-0.10449420474986598	3.1376241500000006	0.1897816677425575	0.306995594454724	Control
hsa-mir-4719	2792	GUGAUUACAUUAAAACUUAAAAUUUCAC	-0.10472487418846887	3.137442566666667	0.28029642705058294	0.28723431331424243	premiRNA
hsa-mir-6132	2405	UGCAGUAUCCGCUGUUGCUGCU	-0.10528400674506024	3.1370024166666663	0.1015472878838615	0.13356747786810125	premiRNA
DMSMaPseq_invitro_SARS-CoV-2_Motif_135	1360	GAACUCUACUAAUGUCACUAUUGCAACCUACUGUACUGGUUCUAUACCUUGUAGUGUUUGUCUUAGUGGUUUAGAUUC	-0.10543697477570728	3.136882	0.2533701960751472	0.31895555140331167	SARS-CoV2
hsa-mir-3196	94	CCUCCCCCAGUGCCAGG	-0.10585692230344335	3.1365514166666664	0.028595518652740723	0.2923527640125471	premiRNA
IAV_invivo_PA_3_Motif_14+IAV_invivo_PA_3_Motif_14	2521	GCUAUAUGAUGC	-0.10611814300408355	3.1363457833333332	0.25813009203966386	0.28822754276679546	IAV
DMSMaPseq_invitro_SARS-CoV-2_Motif_276	2638	UGGGAUUAUCCUA	-0.10629221956435818	3.1362087499999998	0.21944356105758994	0.2900095806075477	SARS-CoV2
hsa-mir-4430	2252	GGAGAUCGUACC	-0.106738166364293	3.1358576999999994	0.06723977450473587	0.15532052019957623	premiRNA
hsa-mir-7107	295	AGGGCAAGUCCAAAGGUAUACAGUUGGUCUGUUCA	-0.10689615216978615	3.135733333333333	0.013611063699183036	0.018026499444532027	premiRNA
hsa-mir-4286	1110	ACCAUAGUCAUAAGUUAGGAGAUGUUAGAGCUGUGAGU	-0.10804280899633668	3.1348306833333335	0.11727036818484556	0.3176380146687133	premiRNA
SARS-CoV-2-Conserved-Structured-70_Interval-14446-14565_Multi_1_ComplexLevel_1	505	CAUUUGUAGUUUCAACUGGAUACCACUUCAGAGAGCUAGGUGUUGUACAUAAUCAGGAUGUAAACUUACAUAGCUCUAGACUUAGUUUUAAGGAAUUACUUGUG	-0.10944715079188613	3.133725183333333	0.16033799316285996	0.24223557467173895	Control
hsa-mir-7844	1377	UGUAAAUAACUACAAUUCUCUUAACUCCGUAGCAGUUGC	-0.11041109286349023	3.132966366666667	0.1315675138687496	0.27471237327881953	premiRNA
DMSMaPseq_invitro_SARS-CoV-2_Multi_69_ComplexLevel_1+SHAPE_invivo_SARS-CoV-2_Multi_57_ComplexLevel_1+SHAPE_invitro_SARS-CoV-2_Multi_62_ComplexLevel_1	1687	AGGAAGUCUAAUCUCAAACCUUUUGAGAGAGAUAUUUCAACUGAAAUCUAUCAGGCCGGUAGCACACCUUGUAAUGGUGUUGAAGGUUUUAAUUGUUACUUUCCU	-0.11067707727442778	3.1327569833333335	0.09367429548391286	0.3821555013371545	SARS-CoV2
hsa-mir-3194	2270	GGCUGCGUGCCACCCGGGCAGCU	-0.11164510555086626	3.1319949499999993	0.18209881852347276	0.3298421517691041	premiRNA
hsa-mir-328	2653	UCAGGGAGAAAGUGCAUACAGCCCCUG	-0.11206827122955682	3.1316618333333337	0.0553979595172981	0.08068206200528494	premiRNA
hsa-mir-4425	1462	AACAGCUUUGCGAAGUGUUGUU	-0.11329032171107574	3.130699833333333	0.11980833865473689	0.24082723426152383	premiRNA
SHAPE_invivo_SARS-CoV-2_Motif_37	699	GUGCCUGGAAUAUUGGUGAACAGAAAUCAAUACUGAGUCCUCUUUAUGCAUUUGCAUCAGAGGCUGCUCGUGUUGUACGAUCAAUUUUCUCCCGCAC	-0.11486730036778606	3.1294584333333337	0.20399464903805214	0.2959127037641072	SARS-CoV2
SARS-CoV-2-Conserved-Structured-28_Interval-7131-7250_Motif_4	2559	AACUGCUUUUGGCUUAGUUGCAGAGUGGUU	-0.11532370615832846	3.12909915	0.262073505407549	0.3340003229523788	Control
hsa-mir-4269	2761	UGGCUUCUGCCUCUUUCUUUGUGGAAGCCA	-0.11767181306586841	3.127250716666667	0.09002618411304404	0.30658980563273996	premiRNA
hsa-mir-6810	1597	UGGCACAGAUCCAAUACCUUCUGUCCCC	-0.11804530912519813	3.1269566999999996	0.17945518255689774	0.2835220165295209	premiRNA
hsa-mir-4743	2542	GGAGGCAUGAAUGAGCCAUCUUUCCAAUGCCUUUC	-0.11840521273114511	3.1266733833333338	0.07824124943068163	0.2616660369721354	premiRNA
hsa-mir-197	2520	UGGGAGGUAAGAGCUCUUCACCCUUCA	-0.11908132084058531	3.126141149999999	0.042244098497287295	0.25798859036500515	premiRNA
hsa-mir-564	712	AGGCAACAUGGCCGAGAGGCCGGGGCCU	-0.1198180021729551	3.125561233333333	0.0726884364237327	0.27744349859244805	premiRNA
IAV_invivo_NP_5_Motif_17+IAV_invivo_NP_5_Motif_17	2439	GGUGUGGAUGGCAUGCC	-0.12080326449464444	3.124785633333333	0.06749721098076189	0.09232154249202652	IAV
hsa-mir-653	1140	ACUGAACCAGCUUCAAACAAGUUCACU	-0.12091318975625316	3.1246990999999995	0.11332572694783707	0.2629704563078941	premiRNA
SARS-CoV-2-Conserved-Structured-29_Interval-10970-11089_Multi_1_ComplexLevel_1	873	GAAAAGAACAAUCAAGGGUACACACCACUGGUUGUUACUCACAAUUUUGACUUCACUUUUAGUUUUAGUCCAGAGUACUCAAUGGUCUUUGUUCUUUUU	-0.12097031193572477	3.1246541333333333	0.19694410977370863	0.629544796366245	Control
IAV_invivo_HA_4_Motif_18+IAV_invivo_HA_4_Motif_18	821	GGGACUUAUGAUUAUCCC	-0.12196707067826366	3.123869483333334	0.2530812284695987	0.28286198849904026	IAV
hsa-mir-4511	1305	CCCUGCACUCAGUUUGCACAGGG	-0.12214123192672158	3.1237323833333335	0.29096968495502273	0.31323220945990193	premiRNA
hsa-mir-5008	2566	CAGUGGUGCCAUCUCCCCUG	-0.12236087072948135	3.123559483333333	0.0776388903057754	0.28960755331710963	premiRNA
SARS-CoV-2-Conserved-Structured-96_Interval-26608-26727_Motif_1+SARS-CoV-2-Conserved-Structured-45_Interval-26568-26687_Motif_3+DMSMaPseq_invitro_SARS-CoV-2_Motif_480+SHAPE_invivo_SARS-CoV-2_Motif_505+SHAPE_invitro_SARS-CoV-2_Motif_487	692	UACAAUUUGCCUAUGCCAACAGGAAUAGGUUUUUGUA	-0.12247234155043012	3.1234717333333335	0.11016703844217514	0.20756308923555536	SARS-CoV2
SHAPE_invitro_SARS-CoV-2_Motif_434	2115	ACCACCAAUUAAAGAUUUUGGUGGU	-0.12266432966142139	3.1233206	0.2587001123836148	0.28524751250292923	SARS-CoV2
hsa-mir-4468	2188	CUUUGGUGGCUAUGGUUGACUGGGCCACUCAGAG	-0.12286415142934544	3.1231633	0.022518750945619826	0.23616432483392397	premiRNA
hsa-mir-216b	369	AUGUGAUGUCACUGAGGAAAUCACAC	-0.12362496889388713	3.122564383333333	0.1732138780566062	0.5276558190262981	premiRNA
hsa-mir-1284	1261	UUUCUUAAAUUUUAUAUAUUGGAA	-0.12383704927630813	3.1223974333333335	0.3383583627615357	0.32095772254265853	premiRNA
hsa-mir-521-1	1437	CUUUCUGUUGUCUAAAAGAAAAGAACG	-0.1243692298186415	3.1219784999999995	0.17590774810787285	0.18432578829910393	premiRNA
hsa-mir-3161	2490	GAUUGAAGUUGAAUAGUGC	-0.12477272666681712	3.121660866666667	0.04675585637002323	0.0999274351409268	premiRNA
hsa-mir-4671	677	CUAAUCUCUUAGCACUGAAGAUUAG	-0.12481064580078133	3.121631016666667	0.2381033673502596	0.3574892695060017	premiRNA
IAV_invivo_PA_3_Motif_27+IAV_invivo_PA_3_Motif_27	2143	GGUCUGCAGGACU	-0.12523402319993068	3.121297733333334	0.1686848075794725	0.1892389473760412	IAV
hsa-mir-5580	2187	UGUGUGCUGAGAAAAUUCACACA	-0.12536444300183977	3.1211950666666666	0.111663487255119	0.2239724954686192	premiRNA
DMSMaPseq_invitro_SARS-CoV-2_Motif_222	750	AACAUUUACUUAUGCAUCAGCAUUGUGGGAAAUCCAACAGGUUGUAGAUGCAGAUAGUAAAAUUGUU	-0.1258352669555475	3.120824433333333	0.15941144257194118	0.31846022184675254	SARS-CoV2
hsa-mir-101-2	50	GAUGCUGUAUAUCUGAAAGGUAC	-0.1259767809094361	3.1207130333333333	0.046150403276464004	0.1330770388110688	premiRNA
hsa-mir-135b	2571	AUGUGAUUGCUGUCCCAAACUCAUGU	-0.12625112827844975	3.120497066666667	0.10078153969024768	0.16721552904828266	premiRNA
hsa-mir-4658	511	CCACUACCGGUGA	-0.12650982950564427	3.120293416666667	0.06289562940029136	0.263515187450234	premiRNA
SHAPE_invivo_SARS-CoV-2_Motif_320+SHAPE_invitro_SARS-CoV-2_Motif_308	514	CUACACUAGUGCCACAAGAGCACUAUGUUAG	-0.12703152988532368	3.1198827333333337	0.09538426742640102	0.2935729358497099	SARS-CoV2
SARS-CoV-2-Conserved-Structured-72_Interval-17205-17324_Motif_1	732	UAUUUGCCUAUAGAUA	-0.12755206580248557	3.119472966666667	0.19118068397067386	0.3294964744207615	Control
hsa-mir-4287	1629	UUUUCAGUUCCUGAGAUC	-0.12809838927138914	3.1190429	0.3003847208384015	0.3136058105926094	premiRNA
hsa-let-7b	2583	GUGGUUUCAGGGCAGUGAUGUUGCCCCUCGGAAGAUAACUAU	-0.12811803692985882	3.119027433333333	0.17276678809894033	0.20323040174092755	premiRNA
bulge-UUA	2059	GCGCUGCCAGAAACUGGCUUAAGCGC	-0.1281918426813927	3.1189693333333337	0.142414470548476	0.2633420691225045	Control
SHAPE_invivo_SARS-CoV-2_Motif_536	2698	UUAGAUUUCAUCUAA	-0.12889526272986765	3.1184156	0.40425035521292396	0.45655845191293765	SARS-CoV2
hsa-mir-549a	788	GUCACUGUCUCAAAUCAGUGAC	-0.12899237890378798	3.1183391500000006	0.3057024020224911	0.4045294892949396	premiRNA
hsa-mir-3651	90	AUGGAGGCUGCUUCUCCUCAGCAGCUGCCAUA	-0.12958161810945662	3.1178752999999997	0.2119915533363947	0.25861782536747435	premiRNA
hsa-mir-5100	710	UGGAGCUAGACCACAUGGGUUCA	-0.1305074081545941	3.1171465166666663	0.04766690713849281	0.07116772053603297	premiRNA
DMSMaPseq_invitro_SARS-CoV-2_Motif_492	974	UUAGAGGUACAACAGUACUUUUAA	-0.13194371973924712	3.1160158499999997	0.30294542139752295	0.3351441006934922	SARS-CoV2
DMSMaPseq_invitro_SARS-CoV-2_Motif_241	1908	GGCUGUAGUUGUGAUCAACUCCGCGAACCCAUGCUUCAGUCAGCUGAUGCACAAUCGUUUUUAAACGGGUUUGCGGUGUAAGUGCAGCC	-0.1328600035358363	3.1152945499999998	0.020382756317896163	0.1820203043517846	SARS-CoV2
hsa-mir-3908	2313	GUUUCUAAAAAAAUAAAAAGUUAAAAAAAUUUAUGUUAACGUGUAAUGUGUUUACUAAUUUUUUUUUUUUUUUUUGGAGAC	-0.13593867305452045	3.112871016666667	0.16573190291011852	0.2480623611020035	premiRNA
hsa-mir-4768	1829	AUGGAUAUGGGAACUGUGAUGUCCA	-0.13620033836812184	3.1126650333333337	0.15842723929082517	0.23585033081228102	premiRNA
SARS-CoV-2-Conserved-Structured-32_Interval-2903-3022_Motif_1	2039	GUAUCUGAAUUAC	-0.13630238762870725	3.1125846999999993	0.2530763252853093	0.3480818278689037	Control
SARS-CoV-2-Conserved-Structured-91_Interval-4971-5090_Motif_1	2845	GUUUACAACAGUAGAC	-0.136447119733552	3.112470766666666	0.29683709484575543	0.46239252172469125	Control
SHAPE_invitro_SARS-CoV-2_Motif_534	2975	GAAGUCACACCUUC	-0.13688418909469727	3.1121267049999997	0.1186944725726098	0.1471509967726201	SARS-CoV2
hsa-mir-4424	717	ACUAAUUUUUCCACUAGUUAGU	-0.13723582078236513	3.1118498999999997	0.24404741774550331	0.25535577572776524	premiRNA
hsa-mir-1972-1_1972-2	1868	UUAAAUGUGUCAUUUAAAAAUUCAG	-0.13814203515398885	3.1111365266666664	0.1696915662854391	0.18295998077627945	premiRNA
DMSMaPseq_invitro_SARS-CoV-2_Motif_337+SHAPE_invivo_SARS-CoV-2_Motif_355+SHAPE_invitro_SARS-CoV-2_Motif_346	1514	GUCUAGCUGUCCACGAGUGCUUUGUUAAGCGUGUUGACUGGAC	-0.1382657137765245	3.1110391666666675	0.34499791358247134	0.3647799717239406	SARS-CoV2
hsa-mir-141	1127	GUUGGAUGGUCUAAUUGUGAAGCUCCUAAC	-0.1382756222939429	3.111031366666667	0.18938299181097532	0.2521512356498513	premiRNA
hsa-mir-181d	21	GUGGGUUGUGAGGACUGAGGCCAGACCCAC	-0.1386261678556629	3.110755416666667	0.07473889910683086	0.16203158707302448	premiRNA
DMSMaPseq_invitro_SARS-CoV-2_Motif_437+SHAPE_invivo_SARS-CoV-2_Motif_459+SHAPE_invitro_SARS-CoV-2_Motif_445	1647	GCAGACUUCAAAGUUUGC	-0.13868657170222928	3.1107078666666665	0.14517501722430953	0.19600589466260662	SARS-CoV2
hsa-mir-4660	2092	GGAGAAGACUUUUCCUUUCCUCC	-0.13888057115756816	3.1105551499999997	0.2633399708988595	0.4804572508690444	premiRNA
SARS-CoV-2-Conserved-Structured-85_Interval-28958-29077_Multi_1_ComplexLevel_1	603	AGAGCAAAAUGUCUGGUAAAGGCCAACAACAACAAGGCCAAACUGUCACUAAGAAAUCUGCUGCUGAGGCUUCUAAGAAGCCUCGGCAAAAACGUACUGCCACU	-0.13890131976241732	3.1105388166666663	0.13570131680726183	0.16338650320708623	Control
hsa-mir-6755	395	AACGUUAUGUGUGGUCUUUAACCUGUU	-0.13910668860633082	3.11037715	0.1208416638212985	0.1868677480244394	premiRNA
hsa-mir-876	2777	ACCAUAUCUAAGCUAAUGUGGUGGU	-0.13935404161699597	3.110182433333333	0.16904503272347135	0.3078208427630497	premiRNA
SARS-CoV-2-Conserved-Structured-69_Interval-25815-25934_Motif_3+SARS-CoV-2-Conserved-Structured-18_Interval-25855-25974_Motif_2+DMSMaPseq_invitro_SARS-CoV-2_Motif_465+SHAPE_invivo_SARS-CoV-2_Motif_487+SHAPE_invitro_SARS-CoV-2_Motif_470	277	UGUCAUUACUUCAGGUGAUGGCA	-0.13993305472455939	3.109726633333333	0.17935931017822102	0.31365973352201637	SARS-CoV2
hsa-mir-4775	1036	CUCUUGAUAGCAGACAU	-0.1400899395836731	3.109603133333333	0.055286978407434344	0.23661177920445267	premiRNA
hsa-mir-501	2918	GAGAGUGCUUUCUGAAUGCAAUGC	-0.14014697707496254	3.109558233333333	0.01675995398279353	0.22116964556506616	premiRNA
hsa-mir-548h-3	2070	UGUCAUUGAAAGUAAUAGCA	-0.14073697847427688	3.1090937833333334	0.09688095858503347	0.145827595555304	premiRNA
hsa-mir-4672	1677	GUGGCCUUGGACAAGCCUCUUGGUUAC	-0.14099930012129766	3.108887283333333	0.041791401087612534	0.2857254361477508	premiRNA
hsa-mir-3914-1	2482	CCUUCUAAUGAGUAUGCUUAACUUGGUAGAAGG	-0.1414506457929006	3.108531983333334	0.1791177561115795	0.2176957488513459	premiRNA
SHAPE_invivo_SARS-CoV-2_Multi_31_ComplexLevel_1	1870	AGCUAUAGCCUCAGAGUUUAGUUCCCUUCCAUCAUAUGCAGCUUUUGCUACUGCUCAAGAAGCUUAUGAGCAGGCUGUUGCU	-0.14180087377393605	3.1082562833333327	0.15467858457932668	0.20319277595542826	SARS-CoV2
SHAPE_invivo_SARS-CoV-2_Motif_273	2600	AUGCAUUCUGCAU	-0.14187640292999446	3.108196826666667	0.3188131883490625	0.3895910445884873	SARS-CoV2
hsa-mir-3670-3_3670-2_3670-1_3670-4	2057	CCUCACCUGCUGAGAG	-0.14260263797498574	3.107625133333333	0.09373226225498486	0.1724213098498595	premiRNA
IAV_invivo_PB2_1_Motif_5+IAV_invivo_PB2_1_Motif_5	1660	GCCGGAUCAGACCGAGUGAUGGUAUCACCACUGGC	-0.14293929467468372	3.107360116666667	0.06022246131699747	0.12700559187559646	IAV
SARS-CoV-2-Conserved-Structured-68_Interval-17965-18084_Multi_1_ComplexLevel_1	1867	ACAAGUUGCAAUUUACAAGUCUUGAAAUUCCACGUAGGAAUGUGGCAACUUUACAAGCUGAAAAUGUAACAGGACUCUUUAAAGAUUGU	-0.14321114374229865	3.1071461166666663	0.16868382522327968	0.2786516372017708	Control
SHAPE_invivo_SARS-CoV-2_Motif_545	168	AUGGUGCUAACAAAGACGGCAUCAU	-0.14327802623486735	3.107093466666667	0.039854433503493644	0.41885577406869207	SARS-CoV2
SARS-CoV-2-Conserved-Structured-93_Interval-5691-5810_Multi_1_ComplexLevel_1	1072	UUGUGCUAGUGAGUACACUGGUAAUUACCAGUGUGGUCACUAUAAACAUAUAACUUCUAAAGAAACUUUGUAUUGCAUAG	-0.14403786978530397	3.106495316666667	0.19690269821891965	0.224054782588161	Control
hsa-mir-802	905	UUGUGUCCAUCAUGCAACAA	-0.1443832493678571	3.106223433333334	0.03683747859506084	0.17719028773391865	premiRNA
hsa-mir-511	321	CAGUCAGUAAAUAUUUUUUUGUGAAUG	-0.14645152534653083	3.1045952833333335	0.1340833611187113	0.2721645604740316	premiRNA
IAV_invivo_PB1_2_Motif_26+IAV_invivo_PB1_2_Motif_26	1082	GGUUUGUUGCC	-0.14646202668123004	3.1045870166666667	0.06536067173616517	0.13018121018092857	IAV
hsa-mir-1273d	1054	CAGUGAGCCAAGAUCGUGCCACUG	-0.14672269690868053	3.104381816666667	0.1170354700631441	0.2291416202266385	premiRNA
DMSMaPseq_invitro_SARS-CoV-2_Motif_397+SHAPE_invivo_SARS-CoV-2_Motif_424+SHAPE_invitro_SARS-CoV-2_Motif_408	2925	UCUAACUUUAGAGUCCAACCAACAGAAUCUAUUGUUAGA	-0.14793164189387012	3.1034301333333336	0.35683667532674107	0.3711986185202289	SARS-CoV2
hsa-mir-590	1365	AGUGCAGUAUGGUGAAGUCAAUCUGUAAU	-0.14817018733349743	3.10324235	0.11155921595443308	0.12058240838983286	premiRNA
hsa-mir-4714	2507	UUGAUGUCAGAAUGAGGUGUACCAA	-0.1482424051815996	3.1031855	0.11641315570630559	0.18259730676827113	premiRNA
hsa-mir-4288	1815	CAGCACUGAGCAGGCAGUGUUGU	-0.14862043205872147	3.102887916666667	0.06299895738656187	0.16693088928462932	premiRNA
IAV_invivo_PB2_1_Motif_32+IAV_invivo_PB2_1_Motif_32	482	AGGGGCAAUUCUCCU	-0.14946816077112637	3.102220583333333	0.09318147060636121	0.15918800280525972	IAV
hsa-mir-3925	1150	GAGCCUGUCACAUCUCCAGACUC	-0.14981910860171532	3.101944316666667	0.23654943678024315	0.3697896693711919	premiRNA
hsa-mir-934	469	CUGGUAGUAUAAAACCCAG	-0.15051916229491447	3.101393233333333	0.13511455014537543	0.2105949774413491	premiRNA
hsa-mir-3923	1496	AGCUUCUUUAUAAGAAGAGGAAACU	-0.15060601002663906	3.101324866666667	0.095425387702077	0.37101376336818964	premiRNA
hsa-mir-649	2374	GUUGAAAAAUAUCUAUGUAUUAGUAAAC	-0.15079569038464177	3.1011755500000002	0.16840455530922344	0.27626872321398194	premiRNA
hsa-mir-433	1605	UUAUUCAGAGAGGCUAGAUCCUCUGUGUUGAGAAGGAUCA	-0.1510878011000519	3.1009456000000006	0.06560746908346005	0.19214846347975528	premiRNA
hsa-mir-6128	95	CAUGAUUUGGAAAAAUUACUG	-0.1514002158073511	3.100699666666667	0.13821906254614533	0.24170115707741502	premiRNA
DMSMaPseq_invitro_SARS-CoV-2_Motif_249+SHAPE_invivo_SARS-CoV-2_Motif_262	2759	ACCUCGUCUAUGCUUUAAGGCAUUUUGAUGAAGGU	-0.15152104467252803	3.1006045500000003	0.2600254671419256	0.2693855376553458	SARS-CoV2
hsa-mir-628	1314	UAGAGGGUAAAAUUAAUAACCUUCUA	-0.15165006711941614	3.1005029833333335	0.41806804988021273	0.6348310968907908	premiRNA
hsa-mir-4512	1636	CUCGUCUCUACAAAAAAUUGAGACAGG	-0.15228368293300548	3.1000042000000003	0.11324013815405971	0.20895603304768465	premiRNA
IAV_invivo_PA_3_Motif_11+IAV_invivo_PA_3_Motif_11	1216	GGGCCUCCCUGUUCUCAGCGGUCC	-0.15237817377325213	3.0999298166666667	0.2869137363679711	0.32432756816051067	IAV
DMSMaPseq_invitro_SARS-CoV-2_Motif_440	1160	UGUGGAAAGGGCUAUCAUCUUAUGUCCUUCCCUCA	-0.1537230221202028	3.0988711500000004	0.1592210406498294	0.41302212307309266	SARS-CoV2
hsa-mir-19a	1726	CACUACAAGAAGAAUGUAGUUGUG	-0.15408762592031194	3.0985841333333326	0.14072800147853531	0.2557505286017185	premiRNA
IAV_invivo_M1_M2_7_Motif_6+IAV_invivo_M1_M2_7_Motif_6	2815	GCUUUGUCCAAAAUGCCCUUAAUGGGAACGGGGAUCCAAAUAACAUGGACAAAGC	-0.15457917730682186	3.0981971833333333	0.23502085544838902	0.27122986581506875	IAV
hsa-mir-6512	194	GGAAGAAGGCUGAGGGAGAUGCCUUCUUCC	-0.15507866821049368	3.0978039833333337	0.055729999874434985	0.24555551551533467	premiRNA
hsa-mir-1276	428	GACACCUGGAUUCAGAGAACAUGUC	-0.1557085153999388	3.0973081666666658	0.12066207175155823	0.2215104698304762	premiRNA
DMSMaPseq_invitro_SARS-CoV-2_Motif_530+SHAPE_invivo_SARS-CoV-2_Motif_565+SHAPE_invitro_SARS-CoV-2_Motif_540	2194	GCAGAGACAGAAGAAACAGCAAACUGUGACUCUUCUUCCUGC	-0.15615446219986967	3.0969571166666685	0.269433031707012	0.3612610918353784	SARS-CoV2
SHAPE_invivo_SARS-CoV-2_Motif_316	2870	AGAGAAUUACAUCU	-0.15631689413497565	3.0968292500000003	0.03286098631117313	0.22378311707206575	SARS-CoV2
DMSMaPseq_invitro_SARS-CoV-2_Motif_283+SHAPE_invivo_SARS-CoV-2_Motif_297+SHAPE_invitro_SARS-CoV-2_Motif_286	976	GUCUCUAUAGAAAUAGAGAU	-0.15636220231291148	3.0967935833333335	0.3057001092055714	0.34779574027814947	SARS-CoV2
IAV_invivo_HA_4_Motif_10+IAV_invivo_HA_4_Motif_10	2800	CCCGGAAAUAGCAGGAAGACCCAAAGUAAGAGAUCAAGCUGGG	-0.1567027970131231	3.0965254666666664	0.07902307956153357	0.2366399034452846	IAV
hsa-mir-5739	2732	CCAAGGUUGUGCUUUUAGGAAAUGUUGGCUGUCCUGCGG	-0.15735080981783195	3.09601535	0.1074484787263267	0.14307376687613438	premiRNA
hsa-mir-335	1824	AAAAUGUUUGUCAUAAACCGUUUU	-0.15777378494811065	3.0956823833333345	0.22664143126939199	0.24454656647180475	premiRNA
DMSMaPseq_invitro_SARS-CoV-2_Motif_486	1498	CAAGGACCUGCCUAAAGAAAUCACUGUUGCUACAUCACGAACGCUUUCUUAUUACAAAUUGGGAGCUUCGCAGCGUGUAGCAGGUGACUCAGGUUUUG	-0.15789213668393465	3.0955892166666668	0.09154762598136922	0.2130070384051239	SARS-CoV2
hsa-mir-1266	2175	AGGGCUGGGAUUACUAAAGCCCU	-0.1584598015749687	3.0951423499999997	0.21760798701483236	0.29294305003396354	premiRNA
hsa-mir-124-3	2963	CUUGAUUUAAUGUCUAUACAAUUAAG	-0.1587545164520084	3.0949103499999997	0.1710357987989269	0.2521702301943803	premiRNA
IAV_invivo_M1_M2_7_Motif_7+IAV_invivo_M1_M2_7_Motif_7	931	GGGAGAUAACAUUCC	-0.15987815926481339	3.0940258166666665	0.12649558430601748	0.22115094361087537	IAV
hsa-mir-92b	858	AGUGUUGUUUUUUCCCCCGCCAAUAUU	-0.16016315617284593	3.0938014666666676	0.0554846827786228	0.11338300651410954	premiRNA
SARS-CoV-2-Conserved-Structured-50_Interval-13686-13805_Motif_1+DMSMaPseq_invitro_SARS-CoV-2_Motif_247+SHAPE_invivo_SARS-CoV-2_Motif_260+SHAPE_invitro_SARS-CoV-2_Motif_250	1749	ACUUAAGGAUUGUCCAGCUGUUGCUAAACAUGACUUCUUUAAGU	-0.1602646761322869	3.09372155	0.17220863409857953	0.21892683616911923	SARS-CoV2
hsa-mir-4289	1730	AUCAGGCAGUUUCCUG	-0.16026958804690447	3.0937176833333333	0.021914968973326284	0.033820206110462006	premiRNA
SARS-CoV-2-Conserved-Structured-103_Interval-1198-1317_Multi_1_ComplexLevel_1	447	CAACUCUCAUGAAGUGUGAUCAUUGUGGUGAAACUUCAUGGCAGACGGGCGAUUUUGUUAAAGCCACUUGCGAAUUUUG	-0.16070914088901858	3.093371666666666	0.09537338289387515	0.15187888223255394	Control
hsa-mir-8063	343	AUGAGAAAUUGGUUUCAA	-0.1611888994460374	3.0929940000000005	0.18141657924360424	0.26938917314588595	premiRNA
hsa-mir-8076	2159	UGUGAGAGCUACUAAGUCUUAUA	-0.16154298073940035	3.092715266666667	0.05964679407500787	0.4746367722521844	premiRNA
Selectedmotif_2458-2527_Multi_1_ComplexLevel_1+DMSMaPseq_invitro_SARS-CoV-2_Multi_9_ComplexLevel_1+SHAPE_invivo_SARS-CoV-2_Multi_6_ComplexLevel_1+SHAPE_invitro_SARS-CoV-2_Multi_9_ComplexLevel_1	1686	CCUCUAAAAGCCCCAAAAGAAAUUAUCUUCUUAGAGGGAGAAACACUUCCCACAGAAGUGUUAACAGAGG	-0.1622696476941243	3.0921432333333336	0.06978850882250208	0.18912744386504937	SARS-CoV2
hsa-mir-3142	266	CUGCUGAAUCUUCAGAAAGG	-0.16404888290402275	3.0907426166666667	0.018772899734659818	0.2126834904978616	premiRNA
hsa-mir-758	2248	CACACGCUUUAUUUGUGCCGUUUG	-0.16412366256966282	3.0906837499999997	0.06794187527592034	0.09450244327955523	premiRNA
hsa-mir-4256	2324	AGGUCUCCUGGCAU	-0.16417610572702035	3.090642466666667	0.06970729286666517	0.13883187025867716	premiRNA
hsa-mir-3154	245	CCUGCCACGUCAAAGGAGGCAGA	-0.1643007032163443	3.090544383333333	0.0879787827215744	0.20619642706093672	premiRNA
hsa-mir-744	664	ACAGCAGUCUUACUGAAGGUUUCCUGGAAACCACGCACAUGCUGU	-0.16515364025200605	3.08987295	0.3133917824820729	0.3134542183333935	premiRNA
hsa-mir-573	2742	UCAGGAUCUACUCAUGUCGUCUUUGG	-0.1651750028461824	3.0898561333333334	0.14250253156211193	0.21826515047992945	premiRNA
SHAPE_invitro_SARS-CoV-2_Motif_381	1433	ACUAAAAAUGU	-0.16673779623223142	3.0886259000000003	0.31145722105024853	0.3252123525677369	SARS-CoV2
hsa-mir-450a-2	1676	UAAUAUGUAAUAUAAAUGUAUUG	-0.16692176013787807	3.0884810833333334	0.4267091800274672	0.44545085348153063	premiRNA
SHAPE_invitro_SARS-CoV-2_Motif_405	140	AGCUGGUGCUGCAGCU	-0.16781327264092288	3.0877792833333335	0.20607237746604956	0.2772592653664852	SARS-CoV2
SARS-CoV-2-Conserved-Structured-27_Interval-5651-5770_Multi_1_ComplexLevel_1	2536	UAGUACAACAGGAGUCACCUUUUGUUAUGAUGUCAGCACCACCUGCUCAGUAUGAACUUAAGCAUGGUACAUUUACUUGUGCUA	-0.1680774997720627	3.087571283333333	0.11563576579862901	0.12069193360572975	Control
SHAPE_invivo_SARS-CoV-2_Motif_251	1440	CCACAUAGAUCAUCCAAAUCCUAAAGGAUUUUGUGACUUAAAAGG	-0.16918399322779792	3.0867002500000003	0.1964734309822706	0.23534036929653446	SARS-CoV2
hsa-mir-30d	2101	GAAGCUGUAAGACACAGCUAAGCUUU	-0.16932832306377427	3.086586633333333	0.10169669997595657	0.191141937772389	premiRNA
IAV_invivo_PB2_1_Motif_3+IAV_invivo_PB2_1_Motif_3	1417	GGAGAAGAACCC	-0.16967232646335223	3.086315833333334	0.02145615630647242	0.19414628066920714	IAV
hsa-mir-3667	2255	AGGUUCUGCUGGCUGAGAACCU	-0.16970076052081448	3.08629345	0.026172316224012462	0.5615842993302245	premiRNA
DMSMaPseq_invitro_SARS-CoV-2_Motif_378	2696	AUUAGAGAAAACAACAGAGUUGUUAUUUCUAGU	-0.17003796769370277	3.086028	0.30807714224445554	0.4740419892642576	SARS-CoV2
IAV_invivo_PB2_1_Motif_30+IAV_invivo_PB2_1_Motif_30	308	GUGCUUGGGACAUUUGAUACCGCAC	-0.17098234679502158	3.0852845833333333	0.057425572917800954	0.31920923296036074	IAV
DMSMaPseq_invitro_SARS-CoV-2_Motif_197+SHAPE_invivo_SARS-CoV-2_Motif_213+SHAPE_invitro_SARS-CoV-2_Motif_204	2578	AAAGUGCAGUGAAAAGAACAAUCAAGGGUACACACCACUGGUUGUUACUCACAAUUUUGACUUCACUUU	-0.1723121206453881	3.0842377833333336	0.3446062183518527	0.4713794896442437	SARS-CoV2
hsa-mir-892c	956	AGUCACUUAGAUUACAUGUCACU	-0.17240961791613382	3.084161033333333	0.16011697747470977	0.301495407668489	premiRNA
DMSMaPseq_invitro_SARS-CoV-2_Multi_15_ComplexLevel_1	2593	GACAUCACUUUCUUAAAGAAAGAUGCUCCAUAUAUAGUGGGUGAUGUU	-0.17282361609900865	3.083835133333334	0.1301844590636944	0.2035236333472064	SARS-CoV2
IAV_invivo_NA_6_Motif_1+IAV_invivo_NA_6_Motif_1	1225	GUCUGGUAGUCGGAC	-0.17293180525286547	3.0837499666666663	0.06434402915448745	0.15911352830344044	IAV
hsa-mir-3650	749	GUCCUGACUGCGUGCCAGGGGC	-0.1754494155587951	3.0817680999999997	0.09306039091615713	0.10660205938304075	premiRNA
hsa-mir-548aa-2	363	UUUUGCCAUUACUUUCAAUGGCAAAA	-0.17598498362844955	3.0813465	0.24528159852336767	0.31141005222736373	premiRNA
IAV_invivo_M1_M2_7_Motif_9+IAV_invivo_M1_M2_7_Motif_9	2907	GGGCUGUGACCACUGAAGUGGCAUUUGGCCU	-0.17618366210590192	3.0811901	0.07884174112779974	0.1704566592355325	IAV
hsa-mir-331	2256	GGAUCCCAGAUCAAACCAGGCCC	-0.17653723527016682	3.0809117666666666	0.03568697242366135	0.1524693195012231	premiRNA
hsa-mir-103a-1	2776	GCCUUGUUGCAUAUGGAUCAAGC	-0.1775557165316599	3.080110016666667	0.0411123055660357	0.06367729480853253	premiRNA
SHAPE_invitro_SARS-CoV-2_Motif_348	493	GUACCUCAAGCUGAUGUAGAAUGGAAGUUCUAUGAUGCACAGCCUUGUAGUGAC	-0.17840200554495333	3.0794438166666662	0.11384932453757067	0.15749767008899718	SARS-CoV2
hsa-mir-124-1	1420	CUUGAUUUAAAUGUCCAUACAAUUAAG	-0.17948222449189463	3.0785934666666672	0.2166260866369022	0.3218043110794281	premiRNA
hsa-mir-577	2673	CCUGAUGAAUCUGAGGCCAGG	-0.1796718413337604	3.0784442000000003	0.10868684309039989	0.4359751534344874	premiRNA
SHAPE_invitro_SARS-CoV-2_Motif_382	1809	GAAAAUGACUCUAAAGAGGGUUUUUUC	-0.18045779001662549	3.0778254999999994	0.5081134831745964	0.5296663028828477	SARS-CoV2
hsa-mir-548g	1386	UUUUUGCAUUACGUUCUAUGGCAAAA	-0.18211765723250378	3.07651885	0.138890694274136	0.16455527932208283	premiRNA
IAV_invivo_PB1_2_Motif_32+IAV_invivo_PB1_2_Motif_32	535	GGUCUCCGACGGAGGCC	-0.18307586167970713	3.0757645499999993	0.2772079916389374	0.3028325982720923	IAV
hsa-mir-346	62	CUCUCUGUUGCUCUGAAGGAG	-0.1831535630876613	3.0757033833333334	0.026016359323263537	0.2384633656956768	premiRNA
hsa-mir-3606	563	UUUUAAUUUUUUUAAAA	-0.1833166090120922	3.0755750333333336	0.45597967980568815	0.48074199526399136	premiRNA
r(GGCCUG)6	1968	GGCCUGGGCCUGGGCCUGGGCCUGGGCCUGGGCCUG	-0.1836112815450408	3.0753430666666666	0.23508316645980898	0.29354283706669554	Repeat
hsa-mir-4441	2466	GUGUACAGGGAGGAGACUGUACGUGAGAGAUAGUCAGAUCCGCAUGUUAGAGCAGAGUCUCCUUCGUGUACAG	-0.18372296408644895	3.075255149999999	0.043913056374161014	0.14258635054891677	premiRNA
hsa-mir-363	2654	AAUUUUGAUGAGUAUCAUAGGAGAAAAAUU	-0.1840890711018048	3.07496695	0.11696155082762368	0.546291969461582	premiRNA
DMSMaPseq_invitro_SARS-CoV-2_Motif_258	2535	UUAAAAUAUGACUUCACGGAAGAGAGGUUAAAACUCUUUGACCGUUAUUUUAA	-0.18449269498225535	3.0746492166666672	0.22865092100902837	0.2375328925832218	SARS-CoV2
hsa-mir-3689f	917	GGGACGUGUGAUGCUGUGCUUCCU	-0.18492769583452975	3.0743067833333337	0.08249955947120907	0.101852565820647	premiRNA
DMSMaPseq_invitro_SARS-CoV-2_Motif_395	2030	UCUAUUAAAAUAUAAUGA	-0.18520917818296798	3.0740851999999994	0.30999842366631297	0.33315406413484056	SARS-CoV2
hsa-mir-320a	414	UCUUCCCGGAGUCGGGAAAA	-0.1868365039645055	3.0728041666666672	0.17881839777618375	0.24416102611211885	premiRNA
hsa-mir-4729	966	GCUAACUGUGACCUUAGC	-0.18745345737807895	3.0723185	0.26531692228576514	0.4444325950677761	premiRNA
hsa-mir-1260a	2585	ACCAAAACACUCAUCGCGG	-0.18781338215607232	3.072035166666667	0.0405397240422835	0.20126032245974523	premiRNA
hsa-mir-4315-1_4315-2	1456	GGACCCUCUCUCUACCUCU	-0.18781562639292512	3.072033399999999	0.09243285273050159	0.10273380814249711	premiRNA
hsa-mir-8058	665	CCAGGCCCCACGGAGAACCAGGGCACCUGG	-0.18794035091452177	3.0719352166666667	0.1305994197866006	0.20748222876450875	premiRNA
hsa-mir-548av	727	AUUUGCCAUCACCUUUACCUUUAAUGGCAAAA	-0.18802417104370203	3.071869233333334	0.3830416700573162	0.3766759785235386	premiRNA
hsa-mir-1278	379	ACUCCCAGAACUCAUUAAGUUGGUAGU	-0.188232292253567	3.0717053999999995	0.17929908228114602	0.26880244168463047	premiRNA
SARS-CoV-2-Conserved-Structured-54_Interval-17445-17564_Multi_1_ComplexLevel_1	83	CCACGCACAUUGCUAACUAAGGGCACACUAGAACCAGAAUAUUUCAAUUCAGUGUGUAGACUUAUGAAAACUAUAGGUCCAGACAUGUUCCUCGGAACUUGUCGG	-0.18855707143559117	3.0714497333333335	0.11123663934503375	0.2869025516354449	Control
hsa-mir-548l	2156	UGUCGUAGAAAGUAAUGGCA	-0.18862861177822923	3.0713934166666665	0.1820750073381359	0.21252689851467033	premiRNA
hsa-mir-4303	1973	CAGCUUGCUCUGCUUU	-0.18888657198382217	3.0711903499999997	0.08058050499493541	0.1657332011273378	premiRNA
hsa-mir-1248	1195	AAAUUGCAGACACUAGGACCAUGUCUUGGUUUUUGCAAUAAUG	-0.18936639405698016	3.0708126333333325	0.14486041606480068	0.16586699133660962	premiRNA
SHAPE_invivo_SARS-CoV-2_Motif_209	2947	GGAGACAGGUGGUUUCUCAAUCGAUUUACCACAACUCU	-0.19006801448156346	3.070260316666667	0.226055150635177	0.3192771582908506	SARS-CoV2
hsa-mir-609	2516	CUCUGGUCUAUAAUGGGUUAAAUAGUAGAG	-0.19059884001296806	3.0698424499999994	0.026757173972677822	0.11451516873422386	premiRNA
SARS-CoV-2-Conserved-Structured-35_Interval-13886-14005_Multi_1_ComplexLevel_1	2048	AAAGGACUGGUAUGAUUUUGUAGAAAACCCAGAUAUAUUACGCGUAUACGCCAACUUAGGUGAACGUGUACGCCAAGCUUU	-0.19254611775009717	3.06830955	0.06774862629815179	0.1380403362543133	Control
hsa-mir-24-2	2526	GCUGAAACACAGUUGGUUUGUGUACACUGGC	-0.19291614159392081	3.0680182666666664	0.0081676178647443	0.1250234654134972	premiRNA
hsa-mir-302a	2724	CUUGCUUUGAAACUAAAGAAGUAAG	-0.1929822407207963	3.0679662333333337	0.18555600140195191	0.22164101698679603	premiRNA
SARS-CoV-2-Conserved-Structured-78_Interval-4214-4333_Motif_2	1816	GUAGAGGAGGCAAAGACAGUGCUUAAAAAGUGUAAAAGUGCCUUUUAC	-0.19335709179105365	3.0676711500000007	0.0581586166286011	0.08509773451261077	Control
IAV_invivo_M1_M2_7_Motif_15+IAV_invivo_M1_M2_7_Motif_15	2641	GGAGGUUGCUAGUCAGGCUAGACAAAUGGUGCAAGCGAUGAGAACCAUUGGAACUCAUCCUAGCUCCAGUGCUGGUCUGAAAAAUGAUCUUC	-0.1948037014587678	3.0665323766666663	0.029109845160613972	0.05440413623908653	IAV
hsa-mir-1197	58	UGUACGCUUUAUUUGUGACGUAGG	-0.1948349641015424	3.066507766666667	0.10246167741872034	0.13942386134520146	premiRNA
IAV_invivo_PB2_1_Motif_23+IAV_invivo_PB2_1_Motif_23	1614	CGGGACCAACGAGGAAAUGUACUACUGUCUCCCG	-0.1957671057604101	3.065773983333333	0.024647708287966086	0.07375703970878064	IAV
hsa-mir-1200	1864	CCUCAAUCACUUGCCAGAGAGAUUGG	-0.19581658483136022	3.065735033333334	0.21541591768975066	0.2542420431203854	premiRNA
SHAPE_invivo_SARS-CoV-2_Motif_383	1463	UCAUAACAGAUGCGCAAACAGGUUCAUCUAAGUGUGUGUGUUCUGUUAUUGA	-0.19592712408229726	3.065648016666666	0.07558192136324327	0.19105159925878032	SARS-CoV2
SHAPE_invivo_SARS-CoV-2_Motif_220+SHAPE_invitro_SARS-CoV-2_Motif_209	2935	GCUGUAGUGUUACUAAUCCUUAUGACAGC	-0.19690899887666383	3.0648750833333334	0.27073342802709355	0.28990059372502724	SARS-CoV2
hsa-mir-3919	2835	CUACUAGUUUGUAGUAGUUCGUAGCAG	-0.19743425616003146	3.0644616	0.09014969182055498	0.20054659071516184	premiRNA
IAV_invivo_HA_4_Motif_17+IAV_invivo_HA_4_Motif_17	658	GGAUUUCUGGACAUUUGGACAUAUAAUGCAGAAUUGUUAGUUCUACUGGAAAAUGAAAGGACUCUGGAUUUCC	-0.19777749736596426	3.064191399999999	0.1284903593725161	0.24860580985839184	IAV
hsa-mir-1246	2483	CAGGAGUGGACACCUG	-0.19795318300171472	3.0640531000000006	0.14646817163976422	0.22529833666233448	premiRNA
DMSMaPseq_invitro_SARS-CoV-2_Motif_28	2763	CCAUUCUUCGUAAGGGUGG	-0.19843867918313823	3.0636709166666662	0.31602512262787685	0.41575294589403966	SARS-CoV2
hsa-mir-4285	1559	UCAUAAAUAUUUUAAGGAAUGACCCGGCCCUGGGG	-0.19857159728644663	3.063566283333333	0.025452977153845535	0.141460438442854	premiRNA
hsa-mir-548ae-2	2799	UUUGUCAUUUAAAAGUAAUGGCAAA	-0.20286251462945873	3.0601884666666677	0.3528128619977663	0.4320452514679789	premiRNA
hsa-mir-4278	1348	AUAGAACAUUGACAUCAACACUAG	-0.20350591192819212	3.0596819833333337	0.2809949410814939	0.32599438906684747	premiRNA
hsa-mir-921	1374	AUUCAGACUCAGGU	-0.20362828635271019	3.0595856500000003	0.11351162091080846	0.25141304894475647	premiRNA
SHAPE_invitro_SARS-CoV-2_Motif_318	1078	CCUGCACCACGCACAUUGCUAACUAAGG	-0.20363781377330437	3.05957815	0.051312692496537186	0.09744058070841352	SARS-CoV2
Selectedmotif_8392-8428_Motif_1+DMSMaPseq_invitro_SARS-CoV-2_Motif_153+SHAPE_invivo_SARS-CoV-2_Motif_169+SHAPE_invitro_SARS-CoV-2_Motif_164	411	GCUUUGAUAUGGAACGUUAAAGAUUUCAUGUCAUUGU	-0.20367797714411912	3.0595465333333336	0.08462799399460047	0.2157484830678922	SARS-CoV2
hsa-mir-153-1	2000	GCAGCUAGUAUUCUCACUCCAGUUGC	-0.20417251378908285	3.0591572333333334	0.14148074100968194	0.19070997747701945	premiRNA
hsa-mir-4771-2_4771-1	583	UGCUUCAGUUUCACUCCAAGCA	-0.20446528083791293	3.058926766666666	0.15320570623078666	0.31481981204536275	premiRNA
hsa-mir-548au	1773	GCGGUUUUUGCUAUUGGUUUUAAUGGC	-0.2051846222648022	3.0583604999999996	0.06618952215439154	0.12658400697297087	premiRNA
SARS-CoV-2-Conserved-Structured-83_Interval-6091-6210_Motif_3+DMSMaPseq_invitro_SARS-CoV-2_Motif_116+SHAPE_invivo_SARS-CoV-2_Motif_127+SHAPE_invitro_SARS-CoV-2_Motif_123	2013	CCUGACUUAAAUGGUGAUGUGGUGGCUAUUGAUUAUAAACACUACACACCCUCUUUUAAGAAAGG	-0.20573971096065138	3.057923533333333	0.289564927003937	0.39177968361365045	SARS-CoV2
hsa-mir-4773-2	41	UCUGCUUUGAUGAAAUAAAGCAGA	-0.20592782458726763	3.05777545	0.27000339619395985	0.2687430203813243	premiRNA
SHAPE_invivo_SARS-CoV-2_Motif_314	64	AGCUUUUUGCAGCAGAAACGCUCAAAGCU	-0.20636394755796675	3.0574321333333336	0.15647939796194246	0.242189121584494	SARS-CoV2
hsa-mir-887	551	AGACUCUGGAUUUUACACUUGGAGUG	-0.20684705129821726	3.057051833333334	0.060853071819090325	0.19815005198827254	premiRNA
SHAPE_invivo_SARS-CoV-2_Motif_348+SHAPE_invitro_SARS-CoV-2_Motif_339	808	AUACCACUUAUGUACAAAGGACUUCCUUGGAAUGUAGUGCGUAU	-0.20702491765468417	3.0569118166666667	0.09495828441402485	0.3121453627170735	SARS-CoV2
DMSMaPseq_invitro_SARS-CoV-2_Motif_216	1229	AUGGCUGAUCAAGCUAU	-0.20841009874881564	3.0558214000000006	0.0505851579628315	0.3361155181144443	SARS-CoV2
hsa-mir-194-1	1913	UGGACUGUGUACCAAUUUCCA	-0.2095345037552692	3.0549362666666666	0.2639703421440501	0.282930279842817	premiRNA
hsa-mir-4417	1300	GGGCGGAACACCCAGCCCC	-0.2099528422075266	3.05460695	0.011270444764214863	0.16001240109481166	premiRNA
hsa-mir-548bb	319	UUGCCCAA	-0.2109297839152309	3.0538379	0.20747879134621955	0.4932228525149632	premiRNA
SARS-CoV-2-Conserved-Structured-89_Interval-26415-26527_Motif_3	448	AAACGAACUAAAUAUUAUAUUAGUUUUUCUGUUU	-0.21111103779901946	3.0536952166666667	0.12799159819878142	0.3170487629256851	Control
hsa-mir-4268	1807	UGCCCUAGCGGCU	-0.2113092293194196	3.0535392	0.17844550770130016	0.2612904892265261	premiRNA
hsa-mir-633	191	UUAACCUAAAAUGAGAAGGCUAA	-0.21227353131580326	3.052780099999999	0.24151964746287394	0.3104130999245041	premiRNA
U1snRNP5ss-22	893	AAGGUACAGCAGAUACUUACCUG	-0.21311224073671095	3.0521198666666667	0.025904957705985932	0.27181275910214475	Control
U1snRNP5ss-24	1571	AUGGUAAGUGCGAUACUUACCUG	-0.2131768154762922	3.0520690333333333	0.05853318035528913	0.21231954898276553	Control
IAV_invivo_PB1_2_Motif_35+IAV_invivo_PB1_2_Motif_35	2184	GUACCAAAGGUGC	-0.21492162493977832	3.050695516666666	0.261439988839848	0.3564481981510099	IAV
hsa-mir-3136	2886	GUCAUUUUUCUGUGACUGCACAUGGC	-0.21496301628924636	3.0506629333333337	0.13543457482914742	0.17023186263780582	premiRNA
SHAPE_invivo_SARS-CoV-2_Motif_362	1161	GGCAGUUUGUAUGUAAAUAAACAUGCAUUCC	-0.21640038647618773	3.0495314333333337	0.3572493349299923	0.3845572480148095	SARS-CoV2
hsa-mir-1285-1	2913	CAGGCUGGUCUCAAACUCCUGGUCUG	-0.21714784437985188	3.048943033333334	0.21810822446100261	0.2513016060456844	premiRNA
hsa-mir-4730	1426	GCCAGAUGCUGAGCGAUGGC	-0.21723750799366484	3.0488724499999997	0.07740847409275989	0.28773829814437085	premiRNA
hsa-mir-3118-2_3118-3_3118-4	1162	CACACACAAUCACCGUGUG	-0.2181910122467083	3.0481218499999994	0.27398746531327084	0.37035140031635605	premiRNA
hsa-mir-129-1	590	GCUUGCUGUUCCUCUCAACAGUAGUCAGGAAGC	-0.2194519769483401	3.047129216666667	0.19740675546433606	0.3085746049103194	premiRNA
hsa-mir-451a	457	UGAGUUUA	-0.22009666574186532	3.046621716666666	0.08024783216394184	0.24351527400898262	premiRNA
hsa-mir-586	743	GUCCCAAUACAUGUGGGCC	-0.22016577129923987	3.0465673166666662	0.16297614380398875	0.19811563049779812	premiRNA
hsa-mir-6719	912	CUUCAGAGCAGGGUUUGGUCUGUGCUUCUCUG	-0.2215705153636577	3.0454615	0.05436374022717872	0.18853235724974496	premiRNA
SHAPE_invivo_SARS-CoV-2_Motif_47	688	GGAUUGUACAGAAAGUGUGUUAAAUCC	-0.22175968759256234	3.045312583333333	0.190606078166504	0.3152402982244771	SARS-CoV2
hsa-mir-2277	303	GCCAGUCAGCGCUCACAUUAAGGCUGAC	-0.22246118098487183	3.044760366666667	0.12912120726997905	0.27903745768757166	premiRNA
SHAPE_invivo_SARS-CoV-2_Motif_28+SHAPE_invitro_SARS-CoV-2_Motif_30	1177	ACCAUUCUUCGUAAGGGUGGU	-0.2233105399448001	3.04409175	0.3025803662703724	0.34130875063132	SARS-CoV2
SARS-CoV-2-Conserved-Structured-63_Interval-28998-29117_Motif_1+Selectedmotif_29025-29051_Motif_1+DMSMaPseq_invitro_SARS-CoV-2_Motif_520+SHAPE_invivo_SARS-CoV-2_Motif_553+SHAPE_invitro_SARS-CoV-2_Motif_528	1312	UGCUGAGGCUUCUAAGAAGCCUCGGCA	-0.22440390673216182	3.0432310500000006	0.1793804487513249	0.212543496533135	SARS-CoV2
DMSMaPseq_invitro_SARS-CoV-2_Motif_115	1692	UAUCCAAACGCAAGCUUCGAUAAUUUUAAGUUUGUAUGUGAUA	-0.2245407840080291	3.0431233	0.18029094366536955	0.2461664135114704	SARS-CoV2
hsa-mir-6833	2088	GAAAAAUCCCUGUUAACUUUC	-0.22511395363096096	3.0426721000000003	0.38682209441948034	0.6585106671972899	premiRNA
IAV_invivo_NP_5_Motif_11+IAV_invivo_NP_5_Motif_11	2084	GGUUCAACUCUCCCUAGGAGGUCUGGAGCC	-0.22531004911883076	3.0425177333333333	0.0907029740193813	0.22369123672897587	IAV
SHAPE_invivo_SARS-CoV-2_Motif_396+SHAPE_invitro_SARS-CoV-2_Multi_57_ComplexLevel_1	128	GACCCUAAGACUAAAAAUGUUACAAAAGAAAAUGACUCUAAAGAGGGUUUUUUCACUUACAUUUGUGGGUU	-0.22708640493050508	3.041119383333333	0.21121897704251824	0.2790507705514066	SARS-CoV2
hsa-let-7a-3	2397	AUAGUUUGGGGCUCUGCCCUGCUAUGGGAUAACUAU	-0.22724331096166464	3.0409958666666665	0.033310178231092384	0.11981237754284955	premiRNA
Selectedmotif_18795-18846_Motif_1+DMSMaPseq_invitro_SARS-CoV-2_Motif_335+SHAPE_invivo_SARS-CoV-2_Motif_353+SHAPE_invitro_SARS-CoV-2_Motif_344	890	CUACAAAGCAACCAUGAUCUGUAUUGUCAAGUCCAUGGUAAUGCACAUGUAG	-0.2274939668114687	3.04079855	0.25473271779604506	0.33265718891819035	SARS-CoV2
IAV_invivo_PB2_1_Motif_9+IAV_invivo_PB2_1_Motif_9	1673	UCCUCCCAGUGGCUGGUGGA	-0.22828506030145312	3.0401758	0.20664618711465524	0.26562598908141316	IAV
hsa-mir-508	110	CUCAUGUAAACUAAAACAUGAU	-0.22910714966643714	3.03952865	0.08122309568621952	0.2576837745646342	premiRNA
DMSMaPseq_invitro_SARS-CoV-2_Motif_342	2243	GGAAUUGCAAUGUCGAUAGAUAUCCUGCUAAUUCC	-0.2294568695183734	3.039253349999999	0.10455178112148925	0.2748214311535426	SARS-CoV2
hsa-mir-6838	1512	ACUCCUAGGUCACGGAAGU	-0.22986771306642953	3.0389299333333333	0.13451789408449635	0.2381978370861545	premiRNA
IAV_invivo_NS1_NEP_8_Motif_14+IAV_invivo_NS1_NEP_8_Motif_14	131	GCUUGAAGUGGAGC	-0.230057075843746	3.0387808666666665	0.0648128905841488	0.14890930900037475	IAV
mismatch-UU	1643	GCGCUGCCAGAAACUGGCUGCGC	-0.2309688288225413	3.0380631333333334	0.3413594673725938	0.3395194580129204	Control
IAV_invivo_PB1_2_Multi_2_ComplexLevel_1+IAV_invivo_PB1_2_Multi_2_ComplexLevel_1	2031	CUGGACUCUAAAUAGAAACCAACCUGCUGCAACAGCAUUGGCCAACACAAUAGAAGUGUUCAGAUCAAAUGGCCUCACGGCCAAUGAGUCUGG	-0.23119735988452164	3.0378832333333334	0.036865303532834966	0.12831467459329066	IAV
hsa-mir-8070	2341	CCAUGUGAGUGAAGCCUGAUCAUCAUGUG	-0.23211275445518958	3.037162633333333	0.04903677416920588	0.10424865373826239	premiRNA
hsa-mir-548s	537	CCAUUAUUUUUAAUAAUUAUAAUAAUGG	-0.23280230681368724	3.036619816666667	0.374297126076773	0.4088318649214543	premiRNA
DMSMaPseq_invitro_SARS-CoV-2_Motif_367+SHAPE_invivo_SARS-CoV-2_Motif_390	568	UAUAAUAUGAGAGUUAUA	-0.2328916316747676	3.0365495	0.20313461362101795	0.2630240478570819	SARS-CoV2
hsa-mir-26a-2	616	UAGGCUGUUUCCAUCUGUGAGGCCUA	-0.2329724030293583	3.036485916666667	0.1977645491303984	0.3229771446686983	premiRNA
SHAPE_invivo_SARS-CoV-2_Motif_538	2108	CUGGCAGUAACCAG	-0.23322900822402187	3.036283916666667	0.08682434987791555	0.2768419131790522	SARS-CoV2
hsa-mir-532	2061	GACCGUUGGCAUCUUAAUUACCCUC	-0.233305058212408	3.03622405	0.0638659444902296	0.13136289411626723	premiRNA
IAV_invivo_PB1_2_Motif_15+IAV_invivo_PB1_2_Motif_15	1391	GCCAGUUGGAGGC	-0.23349090643012846	3.036077749999999	0.01932180505905673	0.22369395369301806	IAV
hsa-mir-6881	1871	GGGUCAGGUCUGCAGCCUUGUAUCUGCUGAUCC	-0.2339837916555213	3.03568975	0.17994321825939913	0.27571201822260555	premiRNA
DMSMaPseq_invitro_SARS-CoV-2_Motif_50	643	CACUCAAAGGCGGUGCACCAACAAAGGUUACUUUUGGUGAUGACACUGUGAUAGAAGUG	-0.2343135674403469	3.03543015	0.18765245478727083	0.20779597263906185	SARS-CoV2
SARS-CoV-2-Conserved-Structured-92_Interval-9610-9729_Motif_2+SHAPE_invivo_SARS-CoV-2_Motif_192+SHAPE_invitro_SARS-CoV-2_Motif_185	2445	GUGGAUGGUUAUGUUCAC	-0.2362609510377057	3.0338971666666663	0.05052163908780463	0.11848860752089917	SARS-CoV2
DMSMaPseq_invitro_SARS-CoV-2_Multi_84_ComplexLevel_1	2442	UUAAUUGAAUUGUGCGUGGAUGAGGCUGGUUCUAAAUCACCCAUUCAGUACAUCGAUAUCGGUAAUUAUACAGUUUCCUGUUUACCUUUUACAAUUAA	-0.23880648727199838	3.0318933166666664	0.04704844173019335	0.20671893988456483	SARS-CoV2
hsa-mir-1273g	2630	UAAGUUGUGAUCAUACCA	-0.23984660636426353	3.031074533333333	0.08714456226661486	0.11647637517574992	premiRNA
bulge-UUU	2267	GCGCUGCCAGAAACUGGCUUUAGCGC	-0.2401963473882439	3.030799216666667	0.2830508644620838	0.31999309302936557	Control
hsa-mir-1302-8	2189	ACAUGCAGUAUUUGG	-0.241593151935501	3.02969965	0.1982117618695648	0.26832977228891214	premiRNA
hsa-mir-4487	2161	AGCUGGCUGAAGGGCAGAAGGGAACUGUCCUUCAGCCAGAG	-0.24290757605268873	3.0286649333333333	0.10397662839762886	0.22673402557708933	premiRNA
DMSMaPseq_invitro_SARS-CoV-2_Motif_40+SHAPE_invivo_SARS-CoV-2_Motif_40+SHAPE_invitro_SARS-CoV-2_Motif_41	1538	GCAGUGGCUAACUAACAUCUUUGGCACUGU	-0.24369574780035794	3.0280444833333333	0.22226536981069672	0.32955658835505275	SARS-CoV2
hsa-mir-6508	2783	CCCACCCUGAGUUUUGGUGGG	-0.24485457855322268	3.0271322500000006	0.16915023712864438	0.21579633562357523	premiRNA
hsa-mir-5702	1115	UCCAACCUGAAAUCCUUCUGUAGGUUGAG	-0.24513544691233313	3.02691115	0.08630255788279415	0.2037360195222377	premiRNA
hsa-mir-4770	812	CUAUCCUUCCCUUGGAAAAUGAUCUGAG	-0.24526324138056688	3.02681055	0.07586816829304133	0.24537322567450387	premiRNA
DMSMaPseq_invitro_SARS-CoV-2_Motif_63+SHAPE_invivo_SARS-CoV-2_Motif_70+SHAPE_invitro_SARS-CoV-2_Motif_66	384	AACUUCUUAAGAGUGCUUAUGAAAAUUUUAAUCAGCACGAAGUU	-0.24569396547959618	3.0264714833333337	0.4434659488879834	0.7639819846212026	SARS-CoV2
hsa-mir-6742	1742	AGCUGUUGGCCAUGGCGACAACACCU	-0.2457445666689727	3.0264316500000006	0.08061860804357604	0.16502210542460338	premiRNA
hsa-mir-369	86	UAUUCGCUUUAUUGACUUCGAAUA	-0.24644119049075797	3.0258832666666664	0.25070904682991596	0.3049762552797501	premiRNA
hsa-mir-4744	42	UAUGACCAGGCCAUAGUAAACAUCAUA	-0.24653614711601163	3.025808516666666	0.1184945663325239	0.14136065154795133	premiRNA
IAV_invivo_NA_6_Motif_5+IAV_invivo_NA_6_Motif_5	1588	GCCCUUAUAGGGC	-0.24661679143832738	3.025745033333333	0.3000736835768683	0.33975532932772184	IAV
hsa-mir-767	2126	CAUGCAGCAUGCUUGUCUG	-0.24685978300756414	3.0255537500000003	0.10262963605224769	0.18578231657234423	premiRNA
hsa-mir-3617	2310	GAUGGGAUUAGAAACCAUAUGUCUCAUC	-0.25013463270230196	3.022975783333333	0.2423678448805517	0.23477681359758204	premiRNA
hsa-mir-4706	2318	GCUUCUGCGUUAUCUGGAAGG	-0.2501927287958798	3.0229300499999994	0.03693437702273835	0.24958352621212462	premiRNA
DMSMaPseq_invitro_SARS-CoV-2_Motif_324	738	AGACUCAUCUCUAUGAUGGGUUU	-0.2519470868520042	3.0215490166666665	0.3314870485921889	0.38048081128011724	SARS-CoV2
hsa-mir-4306	7	UCCAGAGGCAUCCCUAACCCAGAAUCUUUUGACUGUCCUCUGGA	-0.25251089843070906	3.021105183333333	0.02513234296931167	0.18820896049459163	premiRNA
DMSMaPseq_invitro_SARS-CoV-2_Motif_513	2224	GGCAUCAUAUGGGUUGCAACUGAGGGAGCCUUGAAUACACCAAAAGAUCACAUUGGCACCCGCAAUCCUGCUAACAAUGCU	-0.25268260372185763	3.0209700166666664	0.06969930141207577	0.11886844225186073	SARS-CoV2
hsa-mir-1183	1324	AGGAGUUCACU	-0.25272465140474504	3.020936916666667	0.05707092611433117	0.11847627742465484	premiRNA
SHAPE_invivo_SARS-CoV-2_Motif_229	1891	UGCUCAAGAAGCUUAUGAGCA	-0.2527928042200609	3.0208832666666665	0.12083662352995084	0.3702757961034471	SARS-CoV2
hsa-mir-7853	1123	CUUCACUGGUGCAGUAAGAAG	-0.2529513828428349	3.020758433333334	0.08372351039165263	0.21710844922369107	premiRNA
SHAPE_invitro_SARS-CoV-2_Motif_522	1906	CGGCAUCAUAUGGGUUGCAACUGAGGGAGCCUUGAAUACACCAAAAGAUCACAUUGGCACCCGCAAUCCUGCUAACAAUGCUG	-0.2530381458863779	3.0206901333333334	0.08251372427917109	0.2733868315653094	SARS-CoV2
hsa-mir-7850	1382	CUGGGUCCUCUGUGCAGGGUCUUACCCAG	-0.2530672997933954	3.0206671833333334	0.1325465187554646	0.17329931800563303	premiRNA
hsa-mir-6068	1396	GUGGCUUGUGGCUGAGUGUCACGCUGC	-0.25422001182503456	3.019759766666667	0.03748525753921934	0.2089238709929421	premiRNA
hsa-mir-4786	1790	UGCACCACUCUCCCUGUGAUGAGGUGAA	-0.2547200108578061	3.0193661666666665	0.10101966788110313	0.10213295750671415	premiRNA
IAV_invivo_PB1_2_Motif_28+IAV_invivo_PB1_2_Motif_28	1339	GUCUGGGAUCAACGAGUCAGCGGAC	-0.25612464906199545	3.0182604333333334	0.07402087764934588	0.15920233028277025	IAV
hsa-mir-5703	608	UCCCCUCAGGA	-0.25623601402271623	3.0181727666666665	0.19293723943653082	0.25689088721482867	premiRNA
hsa-mir-7848	1608	UAUGCAAAGCUCUGACAGUGUUUCACUUGCUA	-0.2564390962856875	3.0180129	0.016782329176882993	0.11238450267506049	premiRNA
DMSMaPseq_invitro_SARS-CoV-2_Multi_5_ComplexLevel_1	776	CCGAAUACCAUAAUGAAUCUGGCUUGAAAACCAUUCUUCGUAAGGGUGGUCGCACUAUUGCCUUUGG	-0.2567781030824663	3.0177460333333332	0.07613234504880186	0.20721332318626223	SARS-CoV2
IAV_invivo_PB2_1_Motif_29+IAV_invivo_PB2_1_Motif_29	1457	GGCCAUUAGAGGCC	-0.25708272647692326	3.0175062333333336	0.25366188270313406	0.302996650591257	IAV
Selectedmotif_18070-18328_Motif_1+DMSMaPseq_invitro_SARS-CoV-2_Motif_323+SHAPE_invivo_SARS-CoV-2_Motif_343+SHAPE_invitro_SARS-CoV-2_Motif_332	2860	UGGGUUACAUCCUACACAGGCACCUACACACCUCAGUGUUGACACUAAAUUCAAAACUGAAGGUUUAUGUGUUGACAUACCUGGCAUACCUAAGGACAUGACCUA	-0.2571183802019911	3.0174781666666664	0.10716860188311275	0.25963169048142015	SARS-CoV2
hsa-mir-4299	1046	GUGUUUUCUCCUUUAGAGAGAGCUG	-0.257198389362935	3.0174151833333327	0.05094962499262607	0.06799637716696383	premiRNA
hsa-mir-6082	2385	AUCCAGUCCACUUAAUUCUGAGAAAGUCCACAGACUGGAUCGGGUCUUGGAUUUUAGCUGGAUUCAU	-0.25812223157986175	3.016687933333333	0.052759965904887886	0.07261893077763959	premiRNA
hsa-mir-3674	1985	GGCCGUUUGAGAUGUCC	-0.2594704886261805	3.0156265833333333	0.055926004917033485	0.2142938715246825	premiRNA
IAV_invivo_PB1_2_Motif_29+IAV_invivo_PB1_2_Motif_29	2142	GGUCCAGCAACAGCUCAAAUGGCC	-0.25954391328089177	3.015568783333333	0.04101268208617085	0.07718788069593356	IAV
hsa-mir-4715	1286	GUGGCUAAUCAGCUGAUGGUGCCAC	-0.2596765138035139	3.0154643999999995	0.19120853934696364	0.2293045789231507	premiRNA
hsa-mir-365b	2417	AGCUGUGUUUUCUGACUCAGUCAUAAU	-0.25991370423221194	3.015277683333333	0.027580919343461383	0.1585203413048547	premiRNA
hsa-mir-4676	1983	AGUGAGUUGAUUACUUCUCACU	-0.26013183981972104	3.015105966666667	0.3364775258333168	0.3703294288364115	premiRNA
hsa-mir-5586	1582	UAUAUGCUUUUUAAAUGGGGCACAGA	-0.2601568863498605	3.01508625	0.04190550060888497	0.14433042445894953	premiRNA
hsa-mir-1304	1359	GAGAUGUGAUCCUGCCACAUCUC	-0.26099656968487445	3.01442525	0.16508930604553299	0.2516917128750834	premiRNA
hsa-mir-8060	2210	UGGUCAGAUAUCCCAU	-0.2618378832674128	3.013762966666666	0.1296278014364549	0.17380312200569503	premiRNA
DMSMaPseq_invitro_SARS-CoV-2_Motif_525	1108	UGGCAUGGAAGUCA	-0.26194304481872416	3.013680183333333	0.07563109245360837	0.21832439946606436	SARS-CoV2
DMSMaPseq_invitro_SARS-CoV-2_Motif_231+SHAPE_invitro_SARS-CoV-2_Motif_234	921	CCUUGUAGGUUUGUUACAGACACACCUAAAGG	-0.26197086488685756	3.0136582833333336	0.28891361186520037	0.28760703126637993	SARS-CoV2
DMSMaPseq_invitro_SARS-CoV-2_Motif_469	2802	UUGAACAUGUUACCUUCUUCAUCUACAAUAAAAUUGUUGAUGAGCCUGAAGAACAUGUCCAA	-0.2659759596120528	3.010505466666667	0.3281799862149741	0.3326484111264112	SARS-CoV2
hsa-mir-7856	2751	GAUCCUUUGUUCUGGAUC	-0.2660706410007124	3.0104309333333323	0.3896362350081741	0.4066063039127359	premiRNA
hsa-mir-190a	1926	UAGGUUGUUAUUUAAUCCAACU	-0.2665527496548115	3.0100514166666663	0.1356969193462167	0.16194990961133585	premiRNA
hsa-mir-3654	1100	CAUCACUGGAAUGUUCCAGCGACU	-0.2668325594116325	3.00983115	0.08720417633316904	0.23901071844258714	premiRNA
hsa-mir-323a	1788	CGUUCGCUUUAUUUAUGGCGCACA	-0.2668498146289314	3.009817566666666	0.06288412833344958	0.2239103896760817	premiRNA
SARS-CoV-2-Conserved-Structured-27_Interval-5651-5770_Motif_1	2565	AACAGGAGUCACCUUUUGUU	-0.2670474768481871	3.009661966666666	0.14353228224269948	0.16573902484807504	Control
SARS-CoV-2-Conserved-Structured-46_Interval-1238-1357_Motif_1	43	UUGUGGUGAAACUUCAUGGCAG	-0.26867833836136756	3.0083781500000004	0.037163352175504843	0.25824628090524887	Control
hsa-mir-548ax	1397	GCCAUGGAAAGUAAUGGC	-0.26905126277546115	3.0080845833333334	0.20538921383030675	0.25898124195196853	premiRNA
hsa-mir-302f	2498	AUUUUCACUUAAU	-0.2695089812328401	3.007724266666667	0.18796737864297178	0.32584883997073727	premiRNA
IAV_invivo_NA_6_Motif_9+IAV_invivo_NA_6_Motif_9	374	GGCCCGAGUGAUGGGCU	-0.2696812581692248	3.00758865	0.14640657301531337	0.5435807821068687	IAV
hsa-mir-759	823	UGACUCAGAUCU	-0.2710631152521721	3.00650085	0.031744162296391785	0.13574106569683186	premiRNA
hsa-mir-23c	2380	UGAGUGGCAUAAUCAGAGUACAAUUUGAGUCAUGCCCAUACAUCA	-0.27135852880672223	3.0062683	0.07589889760384319	0.11033713536746079	premiRNA
DMSMaPseq_invitro_SARS-CoV-2_Motif_227	1427	UCCGAUUUACAGGA	-0.2715215112150163	3.00614	0.10972657335668394	0.24369071169221415	SARS-CoV2
hsa-mir-378j	1996	AGAAGAACU	-0.27189570595185536	3.005845433333333	0.1321155491320309	0.24411856890407532	premiRNA
hsa-mir-6744	2561	GCCUCCUGGAUCUCUAGGUCUCAGGGC	-0.27201266033265725	3.0057533666666667	0.09020175125355286	0.2821947563932431	premiRNA
hsa-mir-449b	1484	UGGCUGCUUGGGUCAAGUCAGCAGCCA	-0.2721133376446759	3.0056741133333333	0.25359546829030943	0.4078325147241684	premiRNA
SHAPE_invivo_SARS-CoV-2_Motif_253+SHAPE_invitro_SARS-CoV-2_Motif_243	1157	ACAGUCUGUACCGUCUGCGGUAUGUGGAAAGGUUAUGGCUGU	-0.27253760003533806	3.0053401333333336	0.24794177393334838	0.360094846070889	SARS-CoV2
hsa-mir-4472-1	1277	CACUCUCCCUAAUGGGGCUGAAGACAGCUCAGGGGCAGGGUG	-0.27326119704342716	3.004770516666666	0.06149351923827816	0.20151064606832764	premiRNA
DMSMaPseq_invitro_SARS-CoV-2_Motif_474	780	UUAACGUGAGUCUUGUAAAACCUUCUUUUUACGUUUACUCUCGUGUUAA	-0.2748641961443826	3.003508633333333	0.1615276510980862	0.3733889550909568	SARS-CoV2
hsa-mir-1253	1315	UGCAGAUGUGGACUGCUAAAUGCA	-0.2748905976854509	3.0034878499999995	0.10042173580375738	0.10149001598998961	premiRNA
hsa-mir-1296	280	AUCUCCUUUAGGAAAACCUUCUGUGGGGAGU	-0.2749441629612354	3.0034456833333323	0.16543746964361844	0.22983024923072584	premiRNA
hsa-mir-2909	30	UUGGUCUUUCCCCUGUGGUCCCAA	-0.27646893135309053	3.0022453833333334	0.29827155838391295	0.3094354596696492	premiRNA
hsa-mir-4463	1555	UUUCUGAAUUUGUGAGA	-0.27688422103075894	3.001918466666666	0.09438220432053657	0.1969360808032319	premiRNA
hsa-mir-10b	1532	UUGUGUGGUAUCCGUAUAGUCACAG	-0.2773860408594651	3.001523433333333	0.2653520263959168	0.29142112079200544	premiRNA
SHAPE_invitro_SARS-CoV-2_Motif_57	2419	UGGUACUGAAGAUGAUUACCA	-0.2777735528130895	3.0012183833333332	0.16089144014535625	0.2777448129631785	SARS-CoV2
hsa-mir-3182	440	AGUCCGUGCAUCCGCCCUUCGAUGCUUGGGUU	-0.2778816996228547	3.001133249999999	0.0618004722675577	0.06534551361024371	premiRNA
hsa-mir-492	2728	UCUUGGUGCCACCAUUGAGAACGCCAGGA	-0.27879178001003274	3.0004168333333343	0.06867540924243701	0.1519929104475081	premiRNA
hsa-mir-664b	337	UGGGUAGAAAGUAUUAUUCUAUUCA	-0.2802094813664603	2.9993008166666666	0.24215790231864232	0.28375020929711897	premiRNA
hsa-mir-6715b	291	UGGCAAUUCAGUAAAAAUGCUCA	-0.28078978596881504	2.998844	0.026854082565528226	0.22780533800559113	premiRNA
Selectedmotif_25470-25577_Multi_1_ComplexLevel_1+DMSMaPseq_invitro_SARS-CoV-2_Multi_79_ComplexLevel_1+SHAPE_invivo_SARS-CoV-2_Motif_481	923	GCGCUACUGCAACGAUACCGAUACAAGCCUCACUCCCUUUCGGAUGGCUUAUUGUUGGCGUUGCACUUCUUGCUGUUUUUCAGAGCGC	-0.2815826367385972	2.9982198666666675	0.05221844759247847	0.15367648745785004	SARS-CoV2
bulge-CC	1531	GCGCUGCCAGAAACUGGCCCAGCGC	-0.28182878294265434	2.9980261	0.22881670933172432	0.5909763353434282	Control
hsa-mir-1268a	1271	GGGGCCUGUGGUCCC	-0.28195916040047175	2.9979234666666663	0.38730516114596547	0.526638567699892	premiRNA
hsa-mir-4436b-2_4436b-1	2774	CCUGCCCAAAUGGUGGAGCAGAUUCGAGGGGCAGG	-0.2820940686760814	2.997817266666667	0.07455006999602816	0.18037136918642263	premiRNA
hsa-mir-378a	2241	GUGUGUUACCUAGAAAUAGCACU	-0.2821200679482807	2.9977967999999997	0.0896125125459883	0.22657033551958747	premiRNA
bulge-CCC	2915	GCGCUGCCAGAAACUGGCCCCAGCGC	-0.2826709222349776	2.9973631666666662	0.061812958947918155	0.17788650293315142	Control
hsa-mir-2052	408	AUGUCCCUUUAGUUCAAAGU	-0.28280322634895877	2.9972590166666664	0.2933195146930367	0.30914727222368593	premiRNA
hsa-mir-20a	1701	AGGUAGUGUUUAGUUAUCUACU	-0.28472918383600376	2.9957428999999998	0.09083764304562557	0.16010632464779	premiRNA
hsa-mir-518b_518c	2293	UCUGUUGUCUGAAAGAAAACA	-0.2849527182951838	2.995566933333333	0.13836514669735178	0.18808682058691978	premiRNA
hsa-mir-4789	894	UGUAUGUGUAAAUACAUAUCCACACA	-0.2851571343970375	2.995406016666667	0.24159157743403112	0.31774643810796427	premiRNA
hsa-mir-873	2548	CUCCUAUUGAAAAUGAACAGGAG	-0.28528628387620053	2.99530435	0.3377492905223359	0.3539409376700007	premiRNA
hsa-mir-1269a	2700	CCAAGUCUGACCACCUGAGGAAUGCCUGG	-0.2881126461255115	2.9930794333333335	0.06605923345314557	0.08680378422211782	premiRNA
SARS-CoV-2-Conserved-Structured-62_Interval-6971-7090_Motif_1+SHAPE_invivo_SARS-CoV-2_Motif_143	2531	AGUGUUUGCCUAGGUUCUUUAAUCUACUCAACCGCU	-0.288233940775696	2.9929839499999997	0.04553706242402343	0.1727529635456285	SARS-CoV2
hsa-mir-421	994	GAAUGAAAAAAUGAAUCAUC	-0.2895790431871965	2.991925083333333	0.10678637881413239	0.2699464284724406	premiRNA
hsa-mir-198	872	GUUCCUGUGAUUUUUC	-0.2900287586112761	2.991571066666667	0.23828813739905058	0.2692554661581147	premiRNA
hsa-mir-155	393	GGGGUUUUUGCCUCCAACUGACUCC	-0.2915406120552177	2.9903809333333324	0.030341353922843612	0.08590911275267003	premiRNA
hsa-mir-5681b	613	UAGUCUAAUAGGGACUA	-0.2919613217766006	2.9900497499999994	0.10951330578006715	0.27718212817547266	premiRNA
hsa-mir-4778	424	AAGAGGUAAGAAGAAGUGAAGCCCUCUU	-0.29240529957627776	2.9897002500000003	0.13581059881259003	0.23525581877697907	premiRNA
hsa-mir-190b	1170	GGUUGUUUAAUUAGGAACCAACU	-0.29273149728536985	2.9894434666666663	0.020723593547113006	0.11944774728108151	premiRNA
DMSMaPseq_invitro_SARS-CoV-2_Motif_139	2791	UAAUUCUUGGCUUAUGUGGUUAAUAAUUA	-0.2932637625158848	2.9890244666666668	0.1269140633752272	0.15389708161148616	SARS-CoV2
DMSMaPseq_invitro_SARS-CoV-2_Motif_388+SHAPE_invitro_SARS-CoV-2_Motif_399	106	GUUCAGAGUUUAUUCUAGUGCGAAUAAUUGCACUUUUGAAUAUGUCUCUCAGC	-0.2947933157900843	2.9878204	0.17307171106775485	0.1969095652956782	SARS-CoV2
SHAPE_invivo_SARS-CoV-2_Multi_27_ComplexLevel_1	1412	ACCAAUGUGCUAUGAGGCCCAAUUUCACUAUUAAGGGUUCAUUCCUUAAUGGUUCAUGUGGUAGUGUUGGU	-0.295258126882795	2.9874544999999997	0.3030915542993662	0.3364707804546884	SARS-CoV2
IAV_invivo_HA_4_Motif_14+IAV_invivo_HA_4_Motif_14	407	GGAUGGUUACAGGACUAAGGAACAAUCCGUCC	-0.2954324151635273	2.9873172999999995	0.055853519483024146	0.15345240993137857	IAV
Selectedmotif_9457-9524_Motif_1+SHAPE_invivo_SARS-CoV-2_Motif_189+SHAPE_invitro_SARS-CoV-2_Motif_183	1862	AUGAGGUUUAGAAGAGCUUUUGGUGAAUACAGUCAUGUAGUUGCCUUUAAUACUUUACUAUUCCUUAU	-0.29580063938346046	2.987027433333333	0.21368921126597915	0.2240252315005446	SARS-CoV2
hsa-mir-1290	1519	UUCAGAUUUUGGAACAUUUCGGAUUUUGGA	-0.29668704307186217	2.986329655	0.1978557058954677	0.20630232668921755	premiRNA
hsa-mir-452	1387	GGAAACUGAGACUUUGUAACUAUGUCUCAGUCUCA	-0.2970469742014698	2.9860463166666666	0.24489822503921782	0.27340029535795535	premiRNA
hsa-mir-654	2803	CAUGUGCUGAGUUCGUGCCAUAUG	-0.2986135785557564	2.9848130833333335	0.042018592362193394	0.05701626624726702	premiRNA
SARS-CoV-2-Conserved-Structured-54_Interval-17445-17564_Motif_3+DMSMaPseq_invitro_SARS-CoV-2_Motif_313+SHAPE_invivo_SARS-CoV-2_Motif_332+SHAPE_invitro_SARS-CoV-2_Motif_320	865	GACUUAUGAAAACUAUAGGUC	-0.29925246620874113	2.98431015	0.18755493652326025	0.21900033104051092	SARS-CoV2
hsa-mir-4530	2236	UGGGUCAAGGAGCCCA	-0.3004252493397654	2.9833869333333336	0.08133343221460404	0.20567032809082644	premiRNA
SHAPE_invivo_SARS-CoV-2_Motif_386	1736	UUGACUAUACAGAAAUUUCAUUUAUGCUUUGGUGUAAAGAUGGCCAUGUAGAAACAUUUUACCCAAAAUUACAAUCUAGUCAA	-0.30124128349966073	2.98274455	0.03623318476550549	0.19995457590041246	SARS-CoV2
hsa-mir-4756	2691	CUGCUGCCGAUUCUGCACCAG	-0.30144796501041193	2.9825818500000003	0.012979550888715987	0.25155925870164214	premiRNA
hsa-mir-4482	257	GAAAUGUGUGGAAGAUGGCAUUUC	-0.3017339781766423	2.9823567000000004	0.06182872039562264	0.23303649556270362	premiRNA
hsa-mir-4253	764	CCCUAGGACUUACUUGUGCAGGG	-0.30272055316517105	2.9815800666666656	0.25108053843053263	0.27016926560935484	premiRNA
DMSMaPseq_invitro_SARS-CoV-2_Motif_76+SHAPE_invivo_SARS-CoV-2_Motif_82+SHAPE_invitro_SARS-CoV-2_Motif_78	1539	GGUGUUUUAACU	-0.30291707209395446	2.9814253666666666	0.19963534429705962	0.2866847994279251	SARS-CoV2
hsa-mir-1180	2769	GGAAUAGUGCUCCUGGUUGUUUC	-0.3031171267543809	2.981267883333334	0.1651322288726592	0.2571987215956442	premiRNA
hsa-mir-103b-2	611	UGCUUGACCUGAAUGCUACAAGGCA	-0.30337946957344863	2.981061366666666	0.036128840049134685	0.1069997317769246	premiRNA
SARS-CoV-2-Conserved-Structured-6_Interval-26175-26294_Multi_1_ComplexLevel_1	2576	ACGACGACUACUAGCGUGCCUUUGUAAGCACAAGCUGAUGAGUACGAACUUAUGUACUCAUUCGUUUCGGAAGAGACAGGUACGUUAAUAGUUAAUAGCGU	-0.3035166220859088	2.9809534	0.016500006905283783	0.19108101427905386	Control
DMSMaPseq_invitro_SARS-CoV-2_Motif_72	2919	GAAGUUACAACAACUCUGGAAGAAACUAAGUUCCUCACAGAAAACUUGUUACUUU	-0.30379806209025423	2.98073185	0.26725268898849924	0.4350522179399646	SARS-CoV2
IAV_invivo_PB1_2_Motif_34+IAV_invivo_PB1_2_Motif_34	1745	GCCAGCACAUGGUCCAGCCAAAAACAUGGAGUAUGAUGCUGUUGC	-0.3043264104923037	2.9803159333333333	0.05294665220387531	0.2651791131749952	IAV
IAV_invivo_NA_6_Motif_18+IAV_invivo_NA_6_Motif_18	2285	GCUGAGUUGCCAUUCAGC	-0.3045039169239927	2.9801761999999994	0.13393885641366016	0.1986002483784263	IAV
hsa-mir-630	2760	UAUUUUGUUAUUCUGGUCACAGAAUGACCUAGUA	-0.30776633862786584	2.9776080166666663	0.31454246652900114	0.3500863829783095	premiRNA
DMSMaPseq_invitro_SARS-CoV-2_Motif_387	2995	GUAAUGAUCCAUUUUUGGGUGUUUAUUAC	-0.3078653814579505	2.9775300500000004	0.28677466413604735	0.30261371384672664	SARS-CoV2
SARS-CoV-2-Conserved-Structured-5_Interval-26135-26254_Motif_3+SHAPE_invivo_SARS-CoV-2_Motif_494	586	AUGAGUACGAACUUAUGUACUCAU	-0.30882923884137187	2.9767713000000007	0.19762199613347842	0.2788720113014544	SARS-CoV2
mismatch-GG	1200	GCGCGGCCAGAAACUGGCGGCGC	-0.3088590067377171	2.976747866666667	0.23007670079105808	0.3185617430088	Control
SHAPE_invitro_SARS-CoV-2_Motif_449	538	CUUCUUGCAUGUGACUUAUGUCCCUGCACAAGAAAAG	-0.3094111101751142	2.97631325	0.153744589030659	0.21195002944945016	SARS-CoV2
SARS-CoV-2-Conserved-Structured-46_Interval-1238-1357_Motif_2	2914	GCCACUUGCGAAUUUUGUGGC	-0.31241442838292327	2.9739490333333336	0.07720085630999149	0.24500997583170203	Control
SHAPE_invivo_SARS-CoV-2_Motif_203	1250	GCUGGUAAUGUUCAACUCAGGGUUAUUGGACAUUCUAUGC	-0.3131977305600677	2.973332416666666	0.21364317366325755	0.2524459133238665	SARS-CoV2
hsa-mir-29c	1876	GUUCAGAGUCUGUUUUUGUCUAGC	-0.313438922505414	2.9731425500000004	0.07697794103936571	0.15761315065590176	premiRNA
IAV_invivo_M1_M2_7_Motif_13+IAV_invivo_M1_M2_7_Motif_13	543	GCACUACAGCUAAGGCUAUGGAGC	-0.3138650310984678	2.9728071166666665	0.09602622768642223	0.29411425808606767	IAV
SARS-CoV-2-Conserved-Structured-41_Interval-3808-3897_Motif_1	2740	CUCUAUGACAAACUUGUUUCAAGCUUUUUGGAAAUGAAGAGUGAAAAGCAAGUUGAACAAAAGAUCGCUGAG	-0.3140215348607584	2.972683916666666	0.19838596060516026	0.2211764769842228	Control
hsa-mir-4767	426	CGCCCGACUUCGGGG	-0.31438245472490267	2.9723998	0.14281855845888125	0.31600257323687775	premiRNA
hsa-mir-1252	324	UUUAGAAAAGAGAAUUCCAAA	-0.31467098736457877	2.972172666666667	0.16818068761182334	0.257680017140728	premiRNA
hsa-mir-6844	2840	AGAAAUCAAGCUAUUUGCUAAAAGUUCU	-0.31611705926232825	2.9710343166666675	0.34172638603103994	0.4692576852682704	premiRNA
hsa-mir-3165	270	CUCAACUCUUGGUCCUCUGAG	-0.3162617066789914	2.97092045	0.16421839686541465	0.37761711416402677	premiRNA
hsa-mir-4255	1090	UGGAGUCAGUAUUGGUCUGGCCA	-0.3189297655421218	2.9688201500000004	0.05700163358716212	0.07709487714160516	premiRNA
IAV_invivo_PA_3_Motif_12+IAV_invivo_PA_3_Motif_12	2572	CCUACUGAUGG	-0.3189577761586682	2.9687981000000003	0.1924323344566799	0.363515512401289	IAV
hsa-mir-135a-2	2697	GUGAUAGUAAUAAAGUCUCAU	-0.319829450454832	2.968111916666667	0.1497236668748773	0.256198439022006	premiRNA
DMSMaPseq_invitro_SARS-CoV-2_Motif_239	1637	CUGUGGGUUUUACACUUAAAAACACAG	-0.3203202396476957	2.9677255666666666	0.18671095256050319	0.21090446205291913	SARS-CoV2
SARS-CoV-2-Conserved-Structured-45_Interval-26568-26687_Motif_2+SHAPE_invivo_SARS-CoV-2_Motif_504	1381	UCCUUACAUGGA	-0.3209568830638288	2.9672244000000005	0.176127696065008	0.2481287658113847	SARS-CoV2
hsa-mir-1245a	2219	AUCUGAUGUUGAAUACUCUUUAAGU	-0.3219719979700472	2.9664252999999996	0.20410654646015366	0.27882948581864253	premiRNA
IAV_invivo_M1_M2_7_Motif_18+IAV_invivo_M1_M2_7_Motif_18	39	AUGCUGACGAUGGUCAUUUUGUCAGCAU	-0.32231081421841357	2.9661585833333333	0.38306711975987495	0.5466429703368844	IAV
IAV_invivo_NP_5_Motif_9+IAV_invivo_NP_5_Motif_9	2983	GGAAUGGAUCCC	-0.3225719714029163	2.9659530000000003	0.12330968721477598	0.2784335882801785	IAV
DMSMaPseq_invitro_SARS-CoV-2_Motif_315+SHAPE_invivo_SARS-CoV-2_Motif_334+SHAPE_invitro_SARS-CoV-2_Motif_322	1497	GGCGUUGUCCUGCUGAAAUUGUUGACACUGUGAGUGCUUUGGUUUAUGAUAAUAAGCUUAAAGCACAUAAAGACAAAUCAGCUCAAUGCU	-0.32377661846281663	2.9650046999999997	0.06658224269741997	0.08475989914489532	SARS-CoV2
hsa-mir-320b-1	1935	AAUCCCUCUCUUUCUAGUUCUUCCUAGAGUGAGGAAAA	-0.32543944976510125	2.9636957166666673	0.24817098352704595	0.28936075800967437	premiRNA
hsa-mir-4513	849	CCAUAAGCUGUCUAAAACUUCG	-0.327298884684356	2.9622319666666663	0.017094957926602258	0.2845673473504241	premiRNA
hsa-mir-8088	2050	GGUAUGGAUUCUGUUGUUUUGGCAACAUUCU	-0.32827953150006817	2.96146	0.06463029608729591	0.15354905667030047	premiRNA
DMSMaPseq_invitro_SARS-CoV-2_Motif_59	615	CUUACUGACAAUGUAUACAUUAAAAAUGCAGACAUUGUGGAAG	-0.3284403755317413	2.9613333833333324	0.2147123750706486	0.2980157729126896	SARS-CoV2
hsa-mir-6863	1768	UUAAUGAGGCCAUAGA	-0.32844541447863157	2.961329416666667	0.05219799219324971	0.09146206421799508	premiRNA
SARS-CoV-2-Conserved-Structured-42_Interval-25935-26054_Motif_2	365	CUGAAAAAUGGGAAUCUGGAGUAAAAGACUGUGUUGUAUUACACAGUUACUUCACUUCAGACUAUUACCAG	-0.3287347940001389	2.961101616666667	0.169446498912877	0.2832288954521739	Control
hsa-mir-4747	1289	UCUUAGCACGGGGUCUAAGG	-0.3300291470179427	2.9600826999999996	0.05852005370355953	0.24130896638121002	premiRNA
SHAPE_invivo_SARS-CoV-2_Motif_119	745	AGUGAGUACACUGGUAAUUACCAGUGUGGUCACU	-0.331575489724433	2.9588654166666664	0.25346601910177674	0.2643983608450014	SARS-CoV2
hsa-mir-122	1575	UGUUUGUGUCUAAACUAUCAAACG	-0.3316763321784093	2.9587860333333325	0.19368861215807281	0.2482887095280807	premiRNA
hsa-mir-1268b	1615	GGUGGGUGCC	-0.33172477381911686	2.9587479	0.07569777761540533	0.3249390804269216	premiRNA
hsa-mir-5698	1278	GUGGAAUGCAAAGUCCCAC	-0.33177095005092866	2.9587115500000003	0.2754489264103771	0.2987334436594622	premiRNA
IAV_invivo_PB1_2_Motif_9+IAV_invivo_PB1_2_Motif_9	2185	GGCCUCACGGCC	-0.3318727240749189	2.958631433333333	0.10706425975526825	0.26359489523751234	IAV
hsa-mir-4509-1_4509-3_4509-2	2028	UUUUCCCUUUCUCUUGCCCUGAAA	-0.33237162216130994	2.9582386999999994	0.09019798137373344	0.2864966038761003	premiRNA
hsa-mir-3937	1929	CUGUUGUUUCAGCUCGACAACAACAG	-0.33277588120313406	2.9579204666666663	0.1455482755653051	0.25569672779025554	premiRNA
hsa-mir-340	272	CUGAUUGUCAUAUGUCGUUUGUGGGAUCCG	-0.3328177806817007	2.9578874833333337	0.03892374297207242	0.11558342739837814	premiRNA
hsa-mir-556	1678	AUAUGAGCUUCAUUUAUACAUUUCAUAU	-0.3354499952713531	2.9558154	0.14889768347972718	0.2878862252750835	premiRNA
hsa-mir-5694	1489	UCAGCCCCAUAUGUAUCUGAAGGCUGA	-0.3366985531541689	2.9548325333333327	0.0887800385258311	0.2361337244091074	premiRNA
hsa-mir-4436a	2515	CUGCCCCUCGAAUCUGCUCCACGAUUUGGGCAG	-0.33707895976923524	2.954533076666666	0.21865195144748983	0.37856106909919957	premiRNA
hsa-mir-200a	159	GCUGGAUUUCCCAGCUUGACUCUAAC	-0.33745608895161583	2.9542362000000004	0.05608378155246299	0.15059531146560853	premiRNA
hsa-mir-4668	2169	UGUCUUGUAGCCAGGAUAUUGUUUUAAAGAA	-0.3377100264685135	2.9540363000000003	0.05551525914615183	0.23948038193103088	premiRNA
SHAPE_invivo_SARS-CoV-2_Motif_367	550	CUCUGGAACACUUUUACAAGACUUCAGAG	-0.33815679897823264	2.9536846000000003	0.2767032464738386	0.3451686224969494	SARS-CoV2
DMSMaPseq_invitro_SARS-CoV-2_Motif_319	2064	CCUUAUAAUUCACAGAAUGCUGUAGCCUCAAAGAUUUUGGGACUACCAACUCAAACUGUUGAUUCAUCACAGG	-0.3405236431462747	2.9518214166666668	0.10203879873085983	0.13405933915989496	SARS-CoV2
DMSMaPseq_invitro_SARS-CoV-2_Motif_126	2898	ACUACUAACAUAGU	-0.34055027757984646	2.95180045	0.2571154849848009	0.37507026726493686	SARS-CoV2
hsa-mir-4521	2689	UCAGUUUUGUAGCAUCAAAACU	-0.3419808727121434	2.950674283333333	0.08147605665657177	0.22962465619334826	premiRNA
hsa-mir-151a	1652	CUAGUAUGUCUCAUCCCCUACUAG	-0.3428682566662633	2.949975733333334	0.10842343562592578	0.23629611230798284	premiRNA
hsa-mir-559	1795	AAAAUUACUUUUGGUAAAUACAGUUUU	-0.3436315300881149	2.949374883333333	0.2460718272888602	0.2714991121943318	premiRNA
DMSMaPseq_invitro_SARS-CoV-2_Motif_27	1356	CCAUAAUGAAUCUGG	-0.3452467878035673	2.9481033500000002	0.02869711788115831	0.198431136250622	SARS-CoV2
hsa-mir-127	2838	CUGAUUCAGAAAGAUCAUCGG	-0.3464963831166256	2.947119666666666	0.0838744088052544	0.15991096899972349	premiRNA
hsa-mir-378b	1422	UAGUGGAAAGAGCACUG	-0.34713137511319014	2.9466197999999992	0.11018681475301723	0.2555529706495468	premiRNA
SHAPE_invitro_SARS-CoV-2_Motif_39	2942	AGAUGGAAUUUCACAGUAUUCACUGAGACUCAUUGAUGCUAUGAUGUUCACAUCU	-0.3471677486878126	2.9465911666666664	0.24339471737040477	0.3239136498817119	SARS-CoV2
Selectedmotif_10164-10260_Multi_1_ComplexLevel_1+SHAPE_invivo_SARS-CoV-2_Multi_26_ComplexLevel_1+SHAPE_invitro_SARS-CoV-2_Multi_31_ComplexLevel_1	2280	CUGUCCAAGACAUGUGAUCUGCACCUCUGAAGACAUGCUUAACCCUAAUUAUGAAGAUUUACUCAUUCGUAAGUCUAAUCAUAAUUUCUUGGUACAG	-0.347452999660395	2.946366616666667	0.11252206438865496	0.19142567397435617	SARS-CoV2
DMSMaPseq_invitro_SARS-CoV-2_Motif_128	2999	UAUAUGCCUUAUUUCUUUACUUUAUUGCUACAAUUGUGUACUUUUACUAGAAGUACAAAUUCUAGAAUUAAAGCAUCUA	-0.3475104182485087	2.9463214166666662	0.2155497242364655	0.2353221217916417	SARS-CoV2
hsa-mir-3150a	265	UCAGCACCUGAACGCCAAGGCUGG	-0.3476869507660916	2.94618245	0.049819003036289035	0.19590175620707084	premiRNA
SARS-CoV-2-Conserved-Structured-105_Interval-17765-17884_Multi_1_ComplexLevel_1	2569	AGCCUCAAAGAUUUUGGGACUACCAACUCAAACUGUUGAUUCAUCACAGGGCU	-0.34911799051134856	2.9450559333333337	0.12530519602210757	0.26626494683673857	Control
hsa-mir-4664	693	CAAGUUAUCACUGAGCGACUUC	-0.3494456067475069	2.944798033333333	0.14021316002023157	0.17357076859407314	premiRNA
DMSMaPseq_invitro_SARS-CoV-2_Motif_152	1022	UUGACUGUAGUGCGCGUCAUAUUAAUGCGCAGGUAGCAA	-0.34990086924757763	2.9444396499999996	0.09700261110465748	0.15515490959982559	SARS-CoV2
hsa-mir-6501	1502	UUGGUGACAGCAGCAGUAGAGUUGCCAG	-0.3500501321702157	2.94432215	0.03822779404782383	0.049080336307699174	premiRNA
hsa-mir-4420	1997	UGUUCAUGUCUCUCUGUGCACAGGGGACGAGAGUCA	-0.3501202539857875	2.94426695	0.06300232398287381	0.2742020129386661	premiRNA
SARS-CoV-2-Conserved-Structured-83_Interval-6091-6210_Motif_1	1240	GGUUAUAAGAAACC	-0.35102082812442004	2.943558016666666	0.3559451745996305	0.39231266867554815	Control
hsa-mir-1470	1026	CCGGGGCAGGAGACCCCGCG	-0.35124362156199684	2.943382633333334	0.0847106207427428	0.22093585490926798	premiRNA
SHAPE_invivo_SARS-CoV-2_Motif_93+SHAPE_invitro_SARS-CoV-2_Motif_89	1295	GGCUAUGUAACACAUGGCU	-0.3514928800567816	2.9431864166666664	0.2023394218253993	0.19913907809878784	SARS-CoV2
IAV_invivo_NS1_NEP_8_Motif_9+IAV_invivo_NS1_NEP_8_Motif_9	2954	UCAUACUGAAAGCGAACUUCAGUGUGA	-0.3520689290779382	2.9427329499999995	0.25256215304395807	0.2604946674478445	IAV
hsa-mir-548w	1222	GCCUUUCAACAUAAUGGC	-0.35247079567859096	2.9424165999999996	0.25234635605022626	0.2959496814946037	premiRNA
SHAPE_invitro_SARS-CoV-2_Motif_479	1729	AGCGUACUUCUUUUUCUUGCU	-0.3527160103126336	2.9422235666666663	0.18121187906062103	0.22815127337344993	SARS-CoV2
DMSMaPseq_invitro_SARS-CoV-2_Motif_106	2640	GUACAUGGGCACACUUUCUUAUGAACAAUUUAAGAAAGGUGUUCAGAUAC	-0.35294187369684693	2.942045766666667	0.16042597615388676	0.1810791033844185	SARS-CoV2
U1snRNP5ss-25	856	CAGGCAAGAAGGAUACUUACCUG	-0.35313081303324806	2.9418970333333334	0.2285430361241269	0.32000269077141513	Control
DMSMaPseq_invitro_SARS-CoV-2_Motif_77+SHAPE_invivo_SARS-CoV-2_Multi_12_ComplexLevel_1+SHAPE_invitro_SARS-CoV-2_Multi_15_ComplexLevel_1	2396	GUGGUUAUACCUACUAAAAAGGCUGGUGGCACUACUGAAAUGCUAGCGAAAGCUUUGAGAAAAGUGCCAACAGACAAUUAUAUAACCAC	-0.35317463916798014	2.9418625333333335	0.04108691536054542	0.22903337964365525	SARS-CoV2
hsa-mir-3156-3	2568	GACACUUUCACUAUAUAUAGUGGC	-0.35376946779372986	2.941394283333333	0.288445531841572	0.29283163127247713	premiRNA
SARS-CoV-2-Conserved-Structured-99_Interval-14886-15005_Motif_2	2228	UCAGCUGGUUUUCCAUUUAAUAAAUGGGGUAAGGCUAGA	-0.3553068970689532	2.9401840166666666	0.2542867991154161	0.3569198299796426	Control
hsa-mir-4301	1357	GUGAACAUUGCAU	-0.35557106068395444	2.939976066666667	0.07225248325253925	0.17816559717105157	premiRNA
hsa-mir-345	1527	GGGCUCGUGAUGGCUGGUGGGCCC	-0.3558166140707297	2.9397827666666667	0.08578949134888507	0.1797769427638685	premiRNA
hsa-mir-4645	1866	UUGUCUCCUCAAGUUGCGACGAGACAG	-0.35770575337019156	2.9382956333333325	0.16753819410671694	0.19481437818805172	premiRNA
SHAPE_invitro_SARS-CoV-2_Motif_465	2581	GGCAACUAGCACUCUCCAAGGGUGUUCACUUUGUUUGCAACUUGCUGUUGUUGUUUGUAACAGUUUACUCACACCUUUUGCUCGUUGCU	-0.3579377354756299	2.938113016666667	0.11814892054890434	0.17238217184253013	SARS-CoV2
IAV_invivo_NP_5_Motif_24+IAV_invivo_NP_5_Motif_24	1928	GGGAGUCUUCGAGCUCUC	-0.357989268235021	2.93807245	0.32389975161501505	0.33296494464644416	IAV
hsa-mir-4739	1063	CCCUUGUCUUCCCAGAG	-0.3580414784998761	2.9380313499999997	0.05310573416130288	0.1762206431196412	premiRNA
hsa-mir-1302-4	1368	CCAUGCAACAUUUGG	-0.3589600700494539	2.937308233333333	0.06491223783450041	0.1533147863062532	premiRNA
SARS-CoV-2-Conserved-Structured-85_Interval-28958-29077_Motif_2	1355	CUGUCACUAAG	-0.3601002905740915	2.9364106500000005	0.13006630198621402	0.2383094277828948	Control
IAV_invivo_NA_6_Motif_10+IAV_invivo_NA_6_Motif_10	1869	CCUCGUACAAAAUUUUCAAGAUCGAAAAGGGG	-0.3616252071702691	2.935210233333333	0.09089674664775405	0.1435179493735364	IAV
hsa-mir-1302-6	2786	CACAAUAUUUAGGACAACAAUAUU	-0.3623676472990877	2.934625783333333	0.1450030413419785	0.290308577999779	premiRNA
SHAPE_invitro_SARS-CoV-2_Motif_532	1227	UGGCCGCAAAUUGCACAAUUUGCCCCCA	-0.3632613193508003	2.933922283333333	0.23134101795499012	0.257996261836985	SARS-CoV2
DMSMaPseq_invitro_SARS-CoV-2_Motif_3+SHAPE_invivo_SARS-CoV-2_Motif_3+SHAPE_invitro_SARS-CoV-2_Motif_3	648	GUUCUCUAAACGAAC	-0.3640813761993909	2.933276733333333	0.12128958995518474	0.2438403560351751	SARS-CoV2
IAV_invivo_M1_M2_7_Motif_11+IAV_invivo_M1_M2_7_Motif_11	2902	GGUGACAACAACC	-0.3660608566181282	2.931718483333333	0.04805924180991431	0.11625424489737853	IAV
hsa-mir-5188	981	GAUUAUUGUAAGCAGGAUCCAUUCAAUAAUC	-0.3660968067518353	2.9316901833333335	0.07445480742789082	0.20576254230184748	premiRNA
hsa-mir-4803	1014	UUGAAUCACACACACAUUUCAA	-0.3661306820250585	2.9316635166666667	0.14806193159651554	0.1748446370233594	premiRNA
Selectedmotif_25470-25577_Motif_1+DMSMaPseq_invitro_SARS-CoV-2_Motif_458+SHAPE_invitro_SARS-CoV-2_Motif_463	2606	UGCAACGAUACCGAUACAAGCCUCACUCCCUUUCGGAUGGCUUAUUGUUGGCGUUGCA	-0.36615651192089066	2.9316431833333336	0.10618120426104509	0.13349352940664724	SARS-CoV2
hsa-mir-518e	302	CUUUCUGUUGGCUAAAAGAAAAGAAAG	-0.3662836077116139	2.9315431333333337	0.06317301486905179	0.13466243298634192	premiRNA
hsa-mir-1264	205	UUUGUUGAAAGAAUAAAUAAACCAACAAG	-0.36698037973771935	2.930994633333333	0.08718943459229422	0.10244891806179865	premiRNA
hsa-mir-4675	1556	CCCUGGUCAGACUCUCCGGGG	-0.36775953219389307	2.930381283333333	0.24503294730748745	0.29401726739390904	premiRNA
hsa-mir-7515	1294	UUUAUGCCUGUUAGCAUGAAAAAAGAGGCUGAGAA	-0.36784661281812003	2.9303127333333343	0.08142523918454046	0.17482260110676404	premiRNA
hsa-mir-888	2716	AGUCACUUAGAUUACAUGUGACU	-0.36785548390529593	2.9303057500000005	0.2418099115027027	0.2965513214451001	premiRNA
hsa-mir-5087	2065	CAUGUUAAGUGUUGUCCUACAG	-0.36828337095019387	2.9299689166666667	0.09298173295302296	0.32266233495150926	premiRNA
hsa-mir-548a-2	1584	UUUGCCGUUAAAAGUAAUGGCA	-0.3683040772109525	2.929952616666666	0.3394827049391488	0.3721072049604917	premiRNA
DMSMaPseq_invitro_SARS-CoV-2_Motif_55+SHAPE_invivo_SARS-CoV-2_Motif_62+SHAPE_invitro_SARS-CoV-2_Motif_58	2796	CUUCUGCUGCUCUUCAACCUGAAGAAGAGCAAGAAGAAG	-0.3684968910317275	2.929800833333333	0.1522215510568845	0.3165998340279938	SARS-CoV2
hsa-mir-1825	454	UGGGCUCCCCUAGACUAGGACUCCA	-0.3699441909081326	2.9286615166666663	0.07225477894848391	0.1661504927086991	premiRNA
hsa-mir-4429	144	GGCGACUGGUGUCUAAUUUGUUUGUC	-0.3699814113645852	2.928632216666667	0.09942700272635188	0.18318223588933993	premiRNA
hsa-mir-5581	798	GGAGACCCUAUACAUACCUGUUUCC	-0.37039064583716436	2.928310066666667	0.22595156490845258	0.3737372618113255	premiRNA
hsa-mir-4790	1051	UUCAUGUUCACUGAAAGGUAGAUUUUAAAAACAUGAA	-0.37078736763069664	2.927997766666667	0.29199161826421205	0.2900281355163574	premiRNA
hsa-mir-3158-1	1516	CCUUCUGCUUACAGGUAUUGGAAGG	-0.37121795622863374	2.927658806666667	0.1782028809119182	0.1896836730032056	premiRNA
hsa-mir-6133	881	UUCUGCUGAAGACUGGUCUCUUCAUGUGUGAG	-0.371444060974169	2.9274808166666673	0.08379357087991379	0.1092624201527772	premiRNA
SARS-CoV-2-Conserved-Structured-96_Interval-26608-26727_Multi_1_ComplexLevel_1	612	GAUUUGUCUUCUACAAUUUGCCUAUGCCAACAGGAAUAGGUUUUUGUAUAUAAUUAAGUUAAUUUUCCUCUGGCUGUUAUGGCCAGUAACUUUAGCUUGUUU	-0.37180313887033223	2.9271981500000006	0.19300067688581277	0.2725868897041532	Control
hsa-mir-6813	2882	GGUUCUCAGUCAGAACC	-0.3718977355708086	2.927123683333333	0.16679620508632412	0.21105075395117345	premiRNA
SARS-CoV-2-Conserved-Structured-48_Interval-29078-29197_Motif_2	1452	CCAAGGAAAUUUUGG	-0.37276208433913716	2.926443266666667	0.26464739728754116	0.29030659172527046	Control
hsa-mir-4662a	386	CUUUAGCUAUUCUGAAUGCCUAAAG	-0.3750730131343161	2.9246240999999995	0.1501817466284859	0.22131753199165816	premiRNA
SARS-CoV-2-Conserved-Structured-44_Interval-2518-2625_Multi_1_ComplexLevel_1	1409	GUUGUCUUGAAAACUGGUGAUUUACAACCAUUAGAACAACCUACUAGUGAAGCUGUUGAAGCUCCAUUGGUUGGUACACCAGUUUGUAUUAAC	-0.3759745611870532	2.9239143999999997	0.20685605690757333	0.2924011459937484	Control
hsa-mir-4774	1495	UAAUAACUGACAAACAGACAAUUG	-0.37598815364043364	2.9239037	0.20251018474395205	0.2631985181447037	premiRNA
hsa-mir-4749	2754	GGCAUCUAGGCUGUGCACAGUGACGCC	-0.376176309611141	2.9237555833333335	0.07201280436794928	0.19871397935424054	premiRNA
SARS-CoV-2-Conserved-Structured-47_Interval-6451-6570_Motif_2	1488	UUACAGAAGAGGUUGGCCACACAGAUCUAAUGGCUGCUUAUGUAG	-0.3761812003537133	2.923751733333333	0.1957031879496526	0.24321200570635432	Control
hsa-mir-378d-1	1712	UUGUUGUUAUUACU	-0.3782482906978226	2.922124516666667	0.24276066626584886	0.2929303219899076	premiRNA
hsa-mir-548c	869	UUUGCCAUUACUUUCAGUAGCAAA	-0.3786473837604815	2.9218103499999994	0.2283572288426902	0.29523056583803664	premiRNA
hsa-mir-30b	2864	UCAGCUGUAAUACAUGGAUUGGCUGG	-0.37894730696077916	2.9215742499999995	0.10011104859024844	0.2189998086409795	premiRNA
hsa-mir-4427	645	UAGACAAUGGUUUCAUCAUUUCGUCUG	-0.3790422635860306	2.921499500000001	0.21275425190708375	0.2571555389647723	premiRNA
SHAPE_invivo_SARS-CoV-2_Motif_39	2472	CUAACAAUCUAGUUGUAAUGGCCUACAUUACAGGUGGUGUUGUUCAG	-0.37915331096606625	2.921412083333333	0.12199900139624391	0.1736687431153086	SARS-CoV2
SHAPE_invivo_SARS-CoV-2_Motif_226	1043	AGAUACUACUGAAGCCUUUGAAAAAAUGGUUUCACUACUUUCU	-0.38253287759915316	2.9187516833333333	0.23549928174384016	0.3752024238747715	SARS-CoV2
hsa-mir-3116-2	2745	GGCACCUACGAUACCCAGUGCC	-0.3825347619112258	2.9187502000000003	0.11284037345553964	0.22764461770109357	premiRNA
hsa-mir-527	154	UUUCUGUUGUCUAAAAGAAAAGAAA	-0.38279111304134067	2.9185484	0.19010176303448084	0.2118623706032133	premiRNA
Selectedmotif_3261-3355_Multi_1_ComplexLevel_1+DMSMaPseq_invitro_SARS-CoV-2_Multi_12_ComplexLevel_1+SHAPE_invivo_SARS-CoV-2_Multi_8_ComplexLevel_1+SHAPE_invitro_SARS-CoV-2_Multi_11_ComplexLevel_1	387	AACUACUAUUCAAACAAUUGUUGAGGUUCAACCUCAAUUAGAGAUGGAACUUACACCAGUUGUUCAGACUAUUGAAGUGAAUAGUUUUAGUGGUU	-0.38280280001060263	2.9185392	0.18628946312517858	0.24941539437196958	SARS-CoV2
hsa-mir-4666b	818	UCCCAGGCCCUUCCUCCAAUACUGGGA	-0.3833625465565195	2.9180985666666674	0.06467377310957008	0.18562970264705264	premiRNA
DMSMaPseq_invitro_SARS-CoV-2_Motif_129+SHAPE_invivo_SARS-CoV-2_Motif_141+SHAPE_invitro_SARS-CoV-2_Motif_137	2371	UGCCGACUACUAUAGCAAAGAAUACUGUUAAGAGUGUCGGUA	-0.3846049645460633	2.9171205333333337	0.06475136376653373	0.1816103614474359	SARS-CoV2
DMSMaPseq_invitro_SARS-CoV-2_Motif_421	69	AGUUGCUUACUCUAAUAACU	-0.38674224022188247	2.915438066666667	0.30013299198183835	0.32289297000553996	SARS-CoV2
hsa-mir-634	2660	GGUGUCAUGCCCCAAGAUAACC	-0.3871505431244488	2.9151166499999994	0.034132783253293525	0.0957017087238144	premiRNA
DMSMaPseq_invitro_SARS-CoV-2_Motif_261	425	UGAUGGUGUUCCAUUUGUAGUUUCAACUGGAUACCACUUCA	-0.3873346975785056	2.914971683333334	0.15178269823320706	0.3416628293434843	SARS-CoV2
hsa-mir-18a	564	AGAUAGUGAAGUAGAUUAGCAUCUACU	-0.3873844518860514	2.9149325166666675	0.05339945741897236	0.07454027992873077	premiRNA
hsa-mir-26b	575	UAGGUUGUGUGCUGUCCAGCCUG	-0.3883074895652403	2.9142059000000002	0.027706171738340953	0.22589794585582817	premiRNA
hsa-mir-1538	142	GCCUCGCUUCCUGCCGGCGCGGC	-0.38905416410321125	2.913618116666667	0.14906886280889753	0.28768325756006874	premiRNA
hsa-mir-3064	1982	CAAAACUCCGUACAUUGCUAUUUUGC	-0.38967340409772744	2.91313065	0.07055766431157189	0.14237065173520042	premiRNA
DMSMaPseq_invitro_SARS-CoV-2_Motif_195	431	CUUUAUUAGAAG	-0.3896830373785496	2.913123066666667	0.10301465154318754	0.15745572653288595	SARS-CoV2
hsa-mir-4527	2705	CUGUGAAUCCAAGAUCCACA	-0.39025214196869573	2.9126750666666665	0.08090112340903692	0.18190503689470228	premiRNA
IAV_invivo_NP_5_Motif_23+IAV_invivo_NP_5_Motif_23	594	GUCUUUCCAGGGGC	-0.3925300423724811	2.9108819	0.07214097180217655	0.3646207573950525	IAV
hsa-mir-6516	1069	UGAGCAUUCUAGCAGCAGUUUGAUGAUCA	-0.3937508648753451	2.9099208666666665	0.06567667081581291	0.1635803625526878	premiRNA
hsa-mir-5692c-2	451	GAGUCCUAUUUAUUUUUAGGAUAUUAGGAA	-0.3941832615659888	2.9095804833333343	0.2538538432271845	0.28021647228646523	premiRNA
hsa-mir-487a	718	GUUCGCUUAAUUUAUGACGAAUC	-0.39477038356708016	2.9091183000000007	0.09554741815025186	0.15198062138089616	premiRNA
SARS-CoV-2-Conserved-Structured-53_Interval-11050-11169_Motif_1	588	CAGAGUACUCAAUGGUCUUUG	-0.3950629177234068	2.908888016666667	0.3355422018116226	0.374834758075899	Control
SHAPE_invivo_SARS-CoV-2_Motif_206	2157	CAUAGAUUAUGACUGUG	-0.39635058037474835	2.907874366666667	0.14234517568280308	0.26673808682699474	SARS-CoV2
hsa-mir-181a-1	1103	GAGUUUGGAAUUAAAAUCAAAACC	-0.39756522064024874	2.9069182000000002	0.026034308851397073	0.4849613419528566	premiRNA
hsa-mir-602	962	GCCCGCUGUGUUCACUCGGGC	-0.3979331907956343	2.9066285333333326	0.18102593462632519	0.21191542154948934	premiRNA
DMSMaPseq_invitro_SARS-CoV-2_Motif_381	767	ACACUAAUUCUUUCACACGUGGUGU	-0.3982031978952659	2.9064159833333334	0.3763042984929665	0.4025687899910467	SARS-CoV2
DMSMaPseq_invitro_SARS-CoV-2_Motif_301+SHAPE_invivo_SARS-CoV-2_Motif_317+SHAPE_invitro_SARS-CoV-2_Motif_305	532	CCGAAAUUAUGUCUUUACUGGUUAUCGUGUAACUAAAAACAGUAAAGUACAAAUAGG	-0.3992709041631621	2.905575483333333	0.21479566006559317	0.2650438337566738	SARS-CoV2
IAV_invivo_PB2_1_Motif_24+IAV_invivo_PB2_1_Motif_24	1167	GUCAGUGAAACACAGGGAACAGAGAAACUGAC	-0.39935328459323083	2.9055106333333334	0.10560341800290125	0.32232310156606514	IAV
hsa-mir-5194	1469	CUCAGGAAUUGGAUAAGCUUUUCUGAG	-0.39938618595234837	2.9054847333333336	0.08543944541656023	0.19137135841507094	premiRNA
hsa-mir-4444-1_4444-2	1253	CGGUCCCAUAUUGAACUCG	-0.3995592885985185	2.9053484666666662	0.09898041790925396	0.18432002186499752	premiRNA
DMSMaPseq_invitro_SARS-CoV-2_Motif_70+SHAPE_invivo_SARS-CoV-2_Motif_75	1991	AACUGAAAGUAAACCUUCAGUU	-0.40071217000652315	2.904440916666667	0.1744783049721369	0.2570925230473371	SARS-CoV2
DMSMaPseq_invitro_SARS-CoV-2_Motif_138+SHAPE_invitro_SARS-CoV-2_Motif_144	125	AUGUACUUGGAUUGGCUGCAAUCAUGCAAUUGUUUUUCAGCUAUUUUGCAGUACAU	-0.40137369968041015	2.9039201595	0.2471123925069058	0.42534830105250315	SARS-CoV2
hsa-mir-4797	1821	UGAAAGGUUUUUUCUCUCA	-0.40151738525103364	2.9038070499999997	0.15236930400797954	0.1815685782520288	premiRNA
hsa-mir-4433b	1449	CCUGUUUGAAUAUUUCACCAGAAACAGG	-0.4018333145179283	2.9035583500000004	0.2575315949770111	0.3410820288975917	premiRNA
hsa-mir-4793	2788	CAGAGGGAGGCCAAGAAGACCUCUG	-0.402039763136176	2.903395833333334	0.06946569298355092	0.11082074236000294	premiRNA
hsa-mir-8065	755	UGUAUUUUUCAGCAAGGCAAGGGCUUUGAUGUCUUGUA	-0.4024538671792822	2.9030698499999996	0.06990921407713668	0.3049788749363332	premiRNA
bulge-AA	189	GCGCUGCCAGAAACUGGCAAAGCGC	-0.40249665588377176	2.9030361666666664	0.0967985645030308	0.2689927003702816	Control
hsa-mir-6747	1990	AGAACAUUCGUUCACUUUCCU	-0.4042813111373853	2.9016312833333333	0.13983511513630226	0.1502792704904152	premiRNA
DMSMaPseq_invitro_SARS-CoV-2_Motif_415+SHAPE_invitro_SARS-CoV-2_Motif_423	1633	GUGUUAUAACAC	-0.40435681065258056	2.9015718500000003	0.37639564483902876	0.4151901906470242	SARS-CoV2
hsa-mir-7113	1333	GAGGCCUCUUGCCAUGGCCUCC	-0.40561606041850684	2.9005805666666666	0.06084472571097897	0.12491802095619352	premiRNA
hsa-mir-3202-1	1918	UAAUGAUUGGAGUCAUUUUCAGAGCAUUA	-0.4070577708748308	2.899445649999999	0.15167658864512962	0.2612090036579579	premiRNA
IAV_invivo_M1_M2_7_Motif_8+IAV_invivo_M1_M2_7_Motif_8	2071	GCUGGUGCACUUGCCAGU	-0.40784837740776125	2.898823283333334	0.09765723033995528	0.1393084791160798	IAV
hsa-mir-6506	2602	AUGGUGUUUGUGAGUUGAUUGACAUCGU	-0.4081054272153872	2.898620933333333	0.1595778745651482	0.22738530490909806	premiRNA
SHAPE_invitro_SARS-CoV-2_Motif_169	1877	CAUGUCAUGUCUAAACAUACUGACUUUUCAAGUG	-0.40990608853559884	2.8972034499999997	0.1718459003564933	0.2624151142925642	SARS-CoV2
hsa-mir-642b	2884	GUCUUGAUCCCCCACCCCAAGAC	-0.4102192442644985	2.8969569333333336	0.05497509198684414	0.13388002132986881	premiRNA
SARS-CoV-2-Conserved-Structured-76_Interval-29238-29357_Multi_1_ComplexLevel_1	784	GUGCCAUCAAAUUGGAUGACAAAGAUCCAAAUUUCAAAGAUCAAGUCAUUUUGCUGAAUAAGCAUAUUGACGCAU	-0.4105200778627649	2.8967201166666663	0.14031686795962026	0.3752531795209099	Control
Selectedmotif_16095-16186_Motif_1+DMSMaPseq_invitro_SARS-CoV-2_Motif_292+SHAPE_invitro_SARS-CoV-2_Motif_295	943	CAAUACAUAAGAAAGCUACAUGAUGAGUUAACAGGACACAUGUUAGACAUGUAUUCUGUUAUGCUUACUAAUGAUAACACUUCAAGGUAUUG	-0.41063332713555833	2.8966309666666663	0.3074648080386385	0.5117319501905317	SARS-CoV2
DMSMaPseq_invitro_SARS-CoV-2_Motif_17+SHAPE_invivo_SARS-CoV-2_Motif_17+SHAPE_invitro_SARS-CoV-2_Motif_17	1246	GUGGCCCUGAUGGCUAC	-0.41201996063202867	2.8955394066666673	0.16773080181604746	0.2961687282106582	SARS-CoV2
hsa-mir-1288	1435	CUCACCAUAGUGGUGGA	-0.4120380923720226	2.895525133333333	0.18563987130931442	0.21989946103710506	premiRNA
hsa-mir-3131	835	CCUUUCCCCUCAGACCAAGG	-0.4120530610083771	2.8955133500000003	0.0734104698520257	0.17844291460104558	premiRNA
hsa-mir-1275	518	UGUCUUGUGUCUGUAAGUAU	-0.4128371253791689	2.894896133333333	0.08439159691786526	0.1034740742503827	premiRNA
DMSMaPseq_invitro_SARS-CoV-2_Motif_529+SHAPE_invivo_SARS-CoV-2_Motif_564+SHAPE_invitro_SARS-CoV-2_Motif_539	1410	AAGGCUGAUGAAACUCAAGCCUU	-0.41334233273519677	2.8944984333333337	0.07562780666484249	0.1901076039568729	SARS-CoV2
hsa-mir-1255b-1	1902	GGUUUCUUAAAAUGGAAUCU	-0.4134018050117503	2.894451616666666	0.06937983886925518	0.19632587427712608	premiRNA
IAV_invivo_PB2_1_Multi_1_ComplexLevel_1+IAV_invivo_PB2_1_Multi_1_ComplexLevel_1	335	CCUGGUCAUGCAGAUCUCAGUGCCAAGGAGGCACAGGAUGUAAUCAUGGAAGUUGUUUUCCCUAACGAAGUGGGAGCCAGG	-0.41365637769001934	2.894251216666667	0.06107252969403914	0.12205894692457268	IAV
hsa-mir-545	2046	UAGAUGAAUAAAUGAAUGACUCAUCA	-0.4140718155720085	2.8939241833333327	0.06578023131737049	0.109069526589276	premiRNA
DMSMaPseq_invitro_SARS-CoV-2_Motif_208	3000	CACUGUACAGUCUAAAAUGUCAGAUGUAAAGUG	-0.41414037065619275	2.8938702166666666	0.19129298636983266	0.28312136240761016	SARS-CoV2
DMSMaPseq_invitro_SARS-CoV-2_Motif_154+SHAPE_invivo_SARS-CoV-2_Motif_170+SHAPE_invitro_SARS-CoV-2_Motif_165	1641	ACUACGAAAACAAAUACGUAGU	-0.4142512698319054	2.8937829166666673	0.185248002043341	0.2317373550580496	SARS-CoV2
hsa-mir-520d	219	CUUUCUGUUGUCUAAAAGAAAAGAAAG	-0.41470661702016054	2.893424466666666	0.04551388519658438	0.2587487367686771	premiRNA
hsa-mir-217	2449	GGAUAAGAAUCAGUCAC	-0.4148243971107473	2.8933317499999998	0.1888499186084594	0.3297130904485623	premiRNA
hsa-mir-4791	2517	AAAUAAGCUCCAUAUCAAUGAGAAUUUCAAUGGGAUUAUGUG	-0.41482899144467866	2.8933281333333327	0.034553246331545315	0.2404296639421544	premiRNA
hsa-mir-6733	2906	CAGAGUUCCCUUCUUGUGAGCUCAG	-0.41497476097976593	2.893213383333333	0.043103479331414084	0.2539245151989833	premiRNA
hsa-mir-3121	1713	UUUAAGACACCCUGUACCUUAAA	-0.41537218145080934	2.892900533333332	0.020384719699458164	0.1493042554172058	premiRNA
SHAPE_invivo_SARS-CoV-2_Motif_57	504	UCUGCCUAUACAGUUGAACUCGGUACAGAAGUAAAUGAGUUCGCCUGUGUUGUGGCAGA	-0.41546029950527885	2.892831166666667	0.01838122708981343	0.10101417627871756	SARS-CoV2
hsa-mir-193b	2685	AGAUGAGUUUAUGUUUUAUCCAACU	-0.4158433441572474	2.8925296333333335	0.021996030513400103	0.10385723909027517	premiRNA
DMSMaPseq_invitro_SARS-CoV-2_Motif_439	2264	AAUCAAAAAGAGUUGAUU	-0.41589138352908717	2.8924918166666664	0.12041520743902426	0.16802906603230458	SARS-CoV2
hsa-mir-298	2941	CCAGUGGUUUUCCUUGACUGUG	-0.41598375716475655	2.8924191	0.03475115263690343	0.14445484403177475	premiRNA
DMSMaPseq_invitro_SARS-CoV-2_Motif_150+SHAPE_invivo_SARS-CoV-2_Motif_166+SHAPE_invitro_SARS-CoV-2_Motif_161	1460	UGUCACAUCAAUCUGACA	-0.4163096584652077	2.8921625499999997	0.12723164311786156	0.1611725529947665	SARS-CoV2
hsa-mir-3974	137	AUGCACCCAUAUUUUAAUAUCAAACUAUGACAAAUU	-0.416657853929848	2.8918884499999997	0.10878913593152804	0.11384003689935898	premiRNA
hsa-mir-660	254	AGUUGUGAAUUCUCAAAACACCU	-0.41722160199241537	2.891444666666666	0.13153775778590981	0.1692381335824496	premiRNA
IAV_invivo_NP_5_Motif_20+IAV_invivo_NP_5_Motif_20	2758	CUGGGCCAUAAGGACCAG	-0.41762761831403783	2.89112505	0.27802678156835836	0.2823363580596966	IAV
Selectedmotif_17020-17331_Motif_1+DMSMaPseq_invitro_SARS-CoV-2_Motif_304+SHAPE_invivo_SARS-CoV-2_Motif_321+SHAPE_invitro_SARS-CoV-2_Motif_310	787	AGGUUGGUAUGCAAAAGUAUUCUACACUCCAGGGACCACCUGGUACUGGUAAGAGUCAUUUUGCUAUUGGCCU	-0.4184620086376093	2.8904682166666675	0.04203737868115102	0.09824302495399295	SARS-CoV2
IAV_invivo_HA_4_Motif_2+IAV_invivo_HA_4_Motif_2	47	CUGCAGAUGCAG	-0.4191478770601466	2.8899283	0.34774890641740563	0.4080664031635293	IAV
hsa-mir-3975	1183	UAUUUCAAAAGACUAGAGGUAGGAAAUGAG	-0.4204760841791272	2.888882733333333	0.1450993966420652	0.14826204854093608	premiRNA
DMSMaPseq_invitro_SARS-CoV-2_Motif_356+SHAPE_invivo_SARS-CoV-2_Motif_376+SHAPE_invitro_SARS-CoV-2_Motif_365	1443	GAUGGUCAAGUAGACUUAUUUAGAAAUGCCCGUAAUGGUGUUCUUAUUACAGAAGGUAGUGUUAAAGGUUUACAACCAUC	-0.42078790606914396	2.8886372666666666	0.16145339424154576	0.19875591401527642	SARS-CoV2
hsa-mir-4272	1980	AAUGCAUAGAAAGCAUU	-0.4213024926414463	2.8882321833333333	0.057498879403332495	0.18027690703491536	premiRNA
SHAPE_invivo_SARS-CoV-2_Multi_36_ComplexLevel_1	2632	CUAUUCAAACAAUUGUUGAGGUUCAACCUCAAUUAGAGAUGGAACUUACACCAGUUGUUCAGACUAUUGAAGUGAAUAGUUUUAG	-0.42139050483568896	2.8881628999999998	0.051170124955660146	0.27902221239065783	SARS-CoV2
hsa-mir-3181	2259	CCGGCCCGUUAGUUGCCCGGGCCCG	-0.42229012623226225	2.887454716666666	0.019847524735886628	0.2594666867372801	premiRNA
hsa-mir-606	1008	GUUUUACUAUGAUGAGGUGUGCCAUCCACCCCAUCAUAGUAAAC	-0.42247284098720755	2.8873108833333334	0.13917274384329884	0.18944857600206347	premiRNA
IAV_invivo_PB1_2_Motif_36+IAV_invivo_PB1_2_Motif_36	436	CCAGUAUGGUGG	-0.4226473409883981	2.887173516666666	0.05749059856233921	0.1782322176405932	IAV
hsa-mir-1251	1027	GGCGCUUCUCCUUCUGAACAGAGCGCU	-0.4230231024566236	2.886877716666666	0.06925396419794785	0.17148958059678387	premiRNA
hsa-mir-382	1738	GAUUCGCUUUACUUAUGACGAAUC	-0.42416647761608106	2.8859776499999996	0.19474668610875262	0.34675698646484737	premiRNA
SHAPE_invivo_SARS-CoV-2_Motif_176	2667	CAAGGCUAUUGAUGGUGGUGUCACUCGUGACAUAGCAUCUACAGAUACUUG	-0.4244104642714687	2.8857855833333335	0.04483985147488271	0.11808100422104031	SARS-CoV2
[truncated: 1,001 more rows]
