# Supplementary material for: Large-scale analysis of small molecule-RNA interactions using multiplexed RNA structure libraries
Source: Commun Chem. 2024 May 1;7:98. doi: 10.1038/s42004-024-01181-8 (PMC11865577; doi:10.1038/s42004-024-01181-8)
Supplement: Supplementary file 6 — Supplementary Data 3 [file 42004_2024_1181_MOESM6_ESM.csv]

Name	RNAID	Sequence	Zscore_BindingScore	BindingScore	CV	CV_N5	Class
G4_r(UGGGU)8	1852	UGGGUUGGGUUGGGUUGGGUUGGGUUGGGUUGGGUUGGGU	5.95646614112865	9.52678153	0.044463641942926874	0.046622345754724404	G4
G4_r(GGGUU)8	1585	GGGUUGGGUUGGGUUGGGUUGGGUUGGGUUGGGUUGGGUU	5.928853880536879	9.505928296666667	0.029419731429705758	0.07685566754283536	G4
G4_r(UGGGU)6	867	UGGGUUGGGUUGGGUUGGGUUGGGUUGGGU	5.72190956589174	9.349640546666667	0.005049423283145333	0.030969858173221895	G4
G4_r(UGGU)8	2897	UGGUUGGUUGGUUGGUUGGUUGGUUGGUUGGU	5.60427446003776	9.26080058	0.0387764021926895	0.040657057073364096	G4
G4_r(GGGU)6	1674	GGGUGGGUGGGUGGGUGGGUGGGU	5.52986078225241	9.204602146666666	0.026835237887121367	0.03565602323710243	G4
G4_2A2_VEGF-Pu22-mt2	1131	AACGGGGCGGGCCCUGGGCGGGGUAA	5.334801294406562	9.057290013333333	0.01263846078577709	0.038686263411855715	G4
G4_2A2_NRAS	1644	AAGGGAGGGGCGGGUCGGGAA	5.242133026530711	8.987305413333333	0.005131132226365691	0.020270004727871247	G4
G4_2A2_VEGF-Pu22-del	2166	AACGGGGCGGGCCUGGGCGGGGUAA	5.218965694737004	8.969809063333331	0.0002081541494258799	0.03929205721116525	G4
G4_2A2_VEGF-Pu22-mt	380	AACGGGGCGGGCCUUGGGCGGGGUAA	5.191807785126026	8.949298963333332	0.013138188201905335	0.033538038969052955	G4
G4_r(GGGU)8	1116	GGGUGGGUGGGUGGGUGGGUGGGUGGGUGGGU	5.145410998068106	8.914259346666666	0.050569577309343715	0.06756948094102767	G4
pre-miRNA-1229_WT_FL	463	GGGUAGGGUUUGGGGGAGAGCGUGGGCUGGGGUUCAGGGACA	5.129065772292122	8.901915163333333	0.030998472026144034	0.03333459338550556	G4
hsa-mir-6850	2069	CGGGGCGGGAGGGGAAGGGACGCCCG	5.101132014464669	8.88081913	0.018877875305568018	0.028765537275956096	premiRNA
G4_2A2_VEGF-Pu22-mt3	1020	AACGGGGCGGGCCUCGGGCGGGGUAA	5.078035942595045	8.863376596666667	0.02104120094369198	0.031050542124041153	G4
G4_r(GGGUU)6	59	GGGUUGGGUUGGGUUGGGUUGGGUUGGGUU	5.076170495050089	8.861967779999999	0.03385382106356005	0.12165029467576596	G4
G4_r(CGG)16	2684	CGGCGGCGGCGGCGGCGGCGGCGGCGGCGGCGGCGGCGGCGGCGGCGG	5.029845983077759	8.826982746666667	0.010761208903889843	0.031768826845165195	G4
G4_r(UGGGGU)6	845	UGGGGUUGGGGUUGGGGUUGGGGUUGGGGUUGGGGU	4.952469534364025	8.76854678	0.011389734398046	0.04695648794997317	G4
G4_r(UGGGGU)8	1947	UGGGGUUGGGGUUGGGGUUGGGGUUGGGGUUGGGGUUGGGGUUGGGGU	4.925106032479049	8.747881413333333	0.026119303218470537	0.03271257581414725	G4
G4_2A2_VEGF-Pu22	1023	AACGGGGCGGGCCGGGGGCGGGGUAA	4.877147794610215	8.711662563333334	0.02851502133410296	0.036944022307289236	G4
G4_2A2_BCL2	420	AAGGGGGCCGUGGGGUGGGAGCUGGGGAA	4.875682916554882	8.710556263333332	0.008733547794953929	0.022486386879683146	G4
pre-miRNA-1229_SNP_FL	811	GGGUAGGGUUUGGGGGAGAGUGUGGGCUGGGGUUCAGGGACA	4.790505790267655	8.646229096666668	0.0023833983766829592	0.03332202224159387	G4
hsa-mir-4516	2574	GGGCAGGGAGGGCAGGGCAGGCUCUGGGGUGGGGGGUCUGUGAGUCAGCCACGGCUC	4.69223581705593	8.572013996666666	0.0008872346122087878	0.011403493385503307	premiRNA
hsa-mir-4492	817	CCCCGCGCGCGGACAGACACACGGACAAGUCCCGCCAGGGG	4.646827024900824	8.53772053	0.07569200999958933	0.07571862302641205	premiRNA
G4_r(UGGU)6	1102	UGGUUGGUUGGUUGGUUGGUUGGU	4.582747470574595	8.489326596666666	0.02144418781644794	0.03752619287209405	G4
hsa-mir-638	911	UAGGGCGCGGAGGGCGGACCGGGAA	4.401165730345682	8.35219308	0.017714674185707845	0.027099373315557493	premiRNA
hsa-mir-4640	2097	GGUGGGUGGGAAGUAAGAUCUGACCUGGACUCCAUCCCACCCACC	4.379826042365143	8.336076996666666	0.07224278704311246	0.07787186836191254	premiRNA
hsa-mir-6789	1367	CGCGGGCGGGUCCCAGGCUGGGCCCCUCGGAGGCCGGGUGCUCACUGCCCCGUCCCGG	4.134613118165393	8.150888163333333	0.01760508097052296	0.023673592041010535	premiRNA
hsa-mir-7108	2199	GGGUGGGCGGGGGCGGCCGGUGGGAACCCCGCCCCGCCCCGCGCCCGCACUCACCC	4.077327973602711	8.10762548	0.026507924812190865	0.08570652922771507	premiRNA
hsa-mir-4296	132	CUCAGAGGGCUGAAGUGGUUGUGGGGAGGGGCUUCUGGG	4.008723623750247	8.055814346666667	0.023737766011017732	0.05049936290642514	premiRNA
hsa-mir-6800	24	GCGGGGUGUGGUGGGGCUGGGGCUGGCCCCCUCCUCACACCUC	3.958707587299514	8.018041413333334	0.0273084253841005	0.0908471524802094	premiRNA
hsa-mir-1256	636	AGCUGUGAAAGUCCUAGCU	3.9382609766208345	8.002599796666665	0.08476481732989036	0.11140804574049773	premiRNA
r(GAA)16	2016	GAAGAAGAAGAAGAAGAAGAAGAAGAAGAAGAAGAAGAAGAAGAAGAA	3.935580553003911	8.000575496666666	0.009922487917038193	0.012577140779179454	Repeat
hsa-mir-6884	2179	GUUGGCUCAAGAAAGGGAGAUAGAUGGUAGCCC	3.9353846930391483	8.00042758	0.01633919686074456	0.058887276209973624	premiRNA
hsa-mir-4761	886	CUGACCCGUUGUCAGACCUGGAAAAAGGGCCGGCUGUGGGCAGGGAGG	3.860136596632086	7.94359898	0.012278131886201301	0.042434126418298045	premiRNA
G4_r(GGGGCC)8	1777	GGGGCCGGGGCCGGGGCCGGGGCCGGGGCCGGGGCC	3.771566910930415	7.876709696666666	0.03906676760519571	0.050069455086066694	G4
hsa-mir-4792	1067	UGGCCUGGCAGUGCGUCGGAAGAACAGGGCGGGUGGGGCC	3.5731558232300835	7.726866380000001	0.005503948370936305	0.051622580642540106	premiRNA
G4_r(GGA)16	1599	GGAGGAGGAGGAGGAGGAGGAGGAGGAGGAGGAGGAGGAGGAGGAGGA	3.3511106721986055	7.55917423	0.021084281128624517	0.052665886163941605	G4
hsa-mir-5191	496	UCCUCUCCUGGUCUGGGAGGAUAGAAGAGAGGA	3.127015512846364	7.389933880000001	0.09738910776343676	0.18706362598844267	premiRNA
hsa-mir-3652	1727	AGGAUCCGAACCCAGGGGUGGGGGGUGGAGGCGGCUCCUGCGAUCGAAGGGGACUUGAGACUCACCGGCCGCACGCCAUGAGGGCCCUGUGGGUGCUGGGCCU	3.1145224939604343	7.380498946666666	0.01658670750839958	0.028490211134230926	premiRNA
hsa-mir-1233-2_1233-1	2985	GGCAGGGGGAGCUGCAGGGCUAUGGGAGGGGCCCCAGCGUCUGA	3.0791349348328527	7.353773680000001	0.04038471020992053	0.05837082917485948	premiRNA
hsa-mir-4313	2823	ACCCUGCAGCCCCAGCUGGAGGAUGAGGAGAUGCUGGGCUUGGGU	2.932116795687084	7.2427431633333335	0.029846298455724844	0.09609926724365558	premiRNA
hsa-mir-6834	2135	UUUGUGGGGCGAGGAGGGACCUGUACUAGCCAUGGUUCUGAUCACAUAUG	2.8895431730726115	7.210590863333333	0.024827595705602893	0.05463899989543376	premiRNA
hsa-mir-5091	2460	GCUGGUCGCGGGUUGUGGGGUUUAGGUCACCGGC	2.8654482484857886	7.192393979999999	0.042508967833598726	0.06117237420324568	premiRNA
hsa-mir-3656	35	CGAGGUGGGCUAGGCUCGGGCCCGUGGCG	2.7985017677187227	7.1418348966666665	0.016390712797235127	0.08951898334644269	premiRNA
hsa-mir-6807	1857	AGAGGCUGUGGGCAGGGGGAGAUGUGAAGGAAAGAACUAGGACCCAUUCAUCCACU	2.7859560045718603	7.1323601299999995	0.017534384735931264	0.07132535866963871	premiRNA
hsa-mir-149	1875	CACUCCCGUGCUUGUCCGAGGAGGGAGG	2.7784646422959547	7.12670253	0.030372356067749073	0.09625093658846962	premiRNA
hsa-mir-645	1028	UGUGGCCUGGGGGUUGAGGACCCCUGCUCUA	2.7511959697370147	7.10610878	0.03967228122529306	0.07854064385125717	premiRNA
hsa-mir-4538	2305	CUGAACUGGGCUGGGUUGAGCUGGGCUGGGCUGAGUUGAG	2.713455685540876	7.077606696666667	0.01105634749254563	0.042767644867051625	premiRNA
hsa-mir-1227	1074	GUGGUGGGCACUGCUGGGGUGGGCACAGCAGCCAUGCAGAGCGGGCAUUUGACCCCGUGCCACCCUUUUCCCCAG	2.636749221353369	7.019676713333333	0.02226142647722151	0.027953030990523337	premiRNA
hsa-mir-5088	1998	UGGAGGUGAUGGGGGCAGGGGAUGGGUCUCACCCUCCC	2.5881131424909873	6.982945946666665	0.010819729348242645	0.021301909414893974	premiRNA
hsa-mir-7706	357	GGAGCCCGAGCAGCCGCGGUGAA	2.5468254646817865	6.951764813333334	0.03357813829080102	0.056501064681482825	premiRNA
IAV_invivo_M1_M2_7_Motif_14+IAV_invivo_M1_M2_7_Motif_14	2036	GGCUGGAUCGAGUGAGCAAGCAGCAGAGGCC	2.473500547613237	6.896388630000001	0.10860032308865514	0.24197916600601788	IAV
hsa-mir-3137	1671	GGGUGUAUGGUAUAGGGGUAGCCU	2.42283085749531	6.858122046666666	0.01944259976947484	0.048792811784204276	premiRNA
MG-aptamer	1472	GGAUCCCGACUGGCGAGAGCCAGGUAACGAAUGGAUCC	2.4024757216959527	6.842749513333334	0.026949931818492902	0.10429576064402457	Control
hsa-mir-1234	1776	CGGGGGGGGCCCGGGGACGGCUUGGGCCUGCCUAGUCGG	2.3993606986101725	6.840396996666667	0.010920615538299592	0.015357962571140894	premiRNA
hsa-mir-4259	2136	GGUGGGGGCUCUGAGUGGGGAAAGUGGGGGCCUAGGGGAGGUCACAGU	2.3954874602219296	6.8374718633333345	0.013170331850948307	0.025338248590557517	premiRNA
hsa-mir-1238	768	UGUGGUUGGGGCCAUGGCGGGUGGGCAGCCCAGCCUCUGAGCCUUCCU	2.371140245931763	6.819084446666667	0.05066327927529129	0.061077818891180864	premiRNA
hsa-mir-1224	2468	GUGGAGGGUGGUGCCGCCGGGGCCGGGCGCUGUUUCAGCUCGCUUCUCCCCCCAC	2.3612043306083255	6.81158068	0.043886935818382516	0.07188236930537031	premiRNA
hsa-mir-148a	1283	CCGACUCUGAGUAUGAUAGAAGUC	2.3347702090834708	6.791617196666667	0.06547141356924774	0.10207321168923533	premiRNA
hsa-mir-3648-1_3648-2	2403	AGGGCCGGUCGGCCGCCCCGGGUGCCGCGCGGUGCCGCCGGCGGCGGUGAGGCCCCGCGCGUGUGUCCCGGCUGCGGUCGGCCGCGCUCG	2.3297424893051804	6.787820180000001	0.06557183870819056	0.10681029958122146	premiRNA
hsa-mir-6821	2879	GCGGGGGUGGGGGCCUCGCCCUGCUUGGGCCCUCCCUGAC	2.308690224443633	6.7719211633333325	0.041282903228375536	0.08177863006213358	premiRNA
hsa-mir-6131	2474	GGUCAGGUGGUGCCCUCCUUCCAUGGGUAGAGCCAGAGAUGGUGGGUUCUGGCU	2.2477333951894036	6.725885563333333	0.04290455444596288	0.0830906187222799	premiRNA
hsa-mir-6724-2_6724-3_6724-1_6724-4	2722	GGGCUGCCCGGGCCGGUCGACCAGCGCGCCGUAGCUCC	2.2435430953798936	6.722720980000001	0.036492208742734046	0.047111209529158975	premiRNA
hsa-mir-6843	68	CCCUGGGGAGCUGCUGCAGGCAGCAGGUGGGCGGGACGCCAGCAGGCUGUCUAGCUGUUCCCAUGAUGG	2.2393152566633314	6.719528046666667	0.0336446543374832	0.07264851967390673	premiRNA
hsa-mir-3177	2756	GGCGCUGUCUUGAGACAUUCGCGCAGUGCA	2.2286275038999444	6.71145648	0.05066625966406841	0.07944312765487332	premiRNA
hsa-mir-3928	1317	GCCUGCGGGCAGGAAGCGGA	2.225875489328012	6.709378113333334	0.04258739930329378	0.06962124736254949	premiRNA
hsa-mir-4748	772	UGCUGGUGCUAGAGAGGAAAGCA	2.2216901108449387	6.706217246666667	0.06811076160531872	0.11206933076267982	premiRNA
U1snRNP5ss-17	771	AGAGUGAGUAAGAUACUUACCUG	2.2113557887672637	6.698412596666667	0.0760903191153603	0.12136964047182856	Control
hsa-mir-4741	795	CCCGGCCGGCAGCCCCCGGCCUUAAAGCGCGGG	2.1577819643323775	6.657952763333333	0.011495681384785225	0.028018502341090174	premiRNA
SARS-CoV-2-Conserved-Structured-34_Interval-80-197_Motif_3	211	GUCGUUGACAGGACACGAGUAACUCGUCUAUCUUCUGCAGGCUGC	2.1367583226115983	6.642075363333333	0.07432613689843504	0.08039222829214698	Control
hsa-mir-6722	2704	AUGCAUGGCUGGUGGCGGCGUGCAG	2.130863566630984	6.637623546666666	0.03604041172568734	0.09387207400403974	premiRNA
hsa-mir-4453	2901	GGUUUCCUUCGGGGCAGGUGGGGACUGCUCCUUUGGGAGGAAGGAGGAGGCC	2.110279644324055	6.6220782300000005	0.022475038275428596	0.06646854687975538	premiRNA
hsa-mir-1228	111	UGUGGUGGGUGGUGGCCUGCGGUGAGCAGGGCCCUCA	2.1017293141147215	6.615620880000001	0.036584615970194245	0.0836895677355188	premiRNA
hsa-mir-657	2806	GUCCGGGUGGGUUCCGGCA	2.0949818224678025	6.610525063333333	0.07340433481552217	0.20726603753269085	premiRNA
hsa-mir-1202	2858	GGAGGCACUGCCAGGGCUGCCCAC	2.0941195310420895	6.609873846666666	0.01916856813095459	0.02300658425808541	premiRNA
hsa-mir-939	2831	GGGGGUGGCCGGGGCUGACCCU	2.0802950616328837	6.59943338	0.07035212214355689	0.11210584260187464	premiRNA
SHAPE_invitro_SARS-CoV-2_Motif_53	993	AUGAGAAGUGCUCUGCCUAUACAGUUGAACUCGGUACAGAAGUAAAUGAGUUCGCCUGUGUUGUGGCAGAUGCUGUCAU	2.0717833075608354	6.593005163333333	0.033004702900586456	0.047083750044643186	SARS-CoV2
hsa-mir-6819	1249	GAGCUGGGUGGGGUGCCAAGCCU	2.062450243691758	6.58595668	0.025352761549931446	0.06466530430373386	premiRNA
hsa-mir-3138	2881	CCGGGUGCCCACAAGACUGUG	2.0588496644431937	6.583237463333334	0.08665454568319457	0.1164575130445036	premiRNA
hsa-mir-1199	1756	GCAGGCCGUGAACUCGUCGAGCUGCGCGUGCGGCCGGUGCUCA	2.0226553829480696	6.5559029466666665	0.03835492688308455	0.048296753159144674	premiRNA
BabySpinach	2170	GGUGAAGGACGGGUCCAGUAGUUCGCUACUGUUGAGUAGAGUGUGAGCUCC	2.021876003735047	6.555314346666667	0.0722923123765039	0.09172973774278152	Control
Broccoli	415	GAGACGGUCGGGUCCAGAUAUUCGUAUCUGUCGAGUAGAGUGUGGGCUCC	1.9919501900676686	6.532713879999999	0.02632833072227985	0.051538289967992805	Control
hsa-mir-1225	2813	GGGGAGAGGGACACGCCCUGGGCUCUGCCCAGGGUGCAGCCGGACUGACUGAG	1.986835740186673	6.528851363333334	0.0637564113797902	0.14745083996318128	premiRNA
hsa-mir-3180-5	269	GGAGGCCCCGCCCUGCUGCCGACCCUGUGGAGCGGAGGGUGAAGCCUCC	1.9779007079034527	6.522103480000001	0.009103307014554977	0.10757888630524372	premiRNA
DMSMaPseq_invitro_SARS-CoV-2_Motif_11	1196	GUUCGGAUGCUCGAACUGCACCUCAUGGUCAUGUUAUGGUUGAGCUGGUAGCAGAACUCGAAGGCAUUCAGUAC	1.9621511833138172	6.51020918	0.011458927920927566	0.09929847938207595	SARS-CoV2
hsa-mir-4745	2052	GACGGCGCCCGCCCUGGCCCUGGC	1.9569950676735555	6.506315196666667	0.050391553301261396	0.05776385452234892	premiRNA
hsa-mir-138-2	2427	AGGCCGACGAGCAGCGCAUCCUCUUACCCGGCUA	1.9504924727059585	6.50140433	0.03857185004762108	0.043437603315527075	premiRNA
hsa-mir-940	2132	CAGCCCCGUGUGUUGAGGAAGGAAGG	1.9467931800351523	6.498610563333333	0.021977524812510862	0.03288936634365413	premiRNA
hsa-mir-4525	2990	GGUUGGGGUGGGCUGCCUGUGGACCAAUC	1.9385345101406715	6.49237348	0.028362921562468644	0.05954841020220186	premiRNA
hsa-mir-648	2614	UGGUGGGGGCCGGGGCAGGCCCAGCGAAA	1.9354931966078284	6.490076630000001	0.04666065075056645	0.07685614564934617	premiRNA
hsa-mir-6750	148	GCUGCUGCCCCAGAGGCCCAGCAGGUGUCCAGAAC	1.9297295288740524	6.485723813333333	0.012060937968746585	0.02730736813431749	premiRNA
hsa-mir-4418	980	GGUGGUUGUGGGAGUCACU	1.929388544951172	6.485466296666666	0.04059034375827568	0.10140628842543609	premiRNA
3-way model-3_NoName	851	CCACGCUCGUUCCGACACCGGAACGGCACUCGACACCGAGUGCAGCGUGG	1.9281895509358946	6.484560796666666	0.09379341741280608	0.22180318079951652	Control
hsa-mir-4751	419	AGGGCAGGGGUGUGGCU	1.9259717099354652	6.482885846666666	0.0539945086968888	0.15194765174682917	premiRNA
hsa-mir-3197	119	GGCGCGCGAGGCUCCAGGCUCC	1.9232662603805066	6.480842646666666	0.045498928975051305	0.0976801137228542	premiRNA
hsa-mir-7154	2893	GCUUGGAGCCUUGGUAGGGAAGCAAGCUGAGGAGAUAGGA	1.9223264415118422	6.48013288	0.03260973399009591	0.14295166990422	premiRNA
hsa-mir-4695	741	CAGGCGGGGCAGCCCAAUGCCAUGGGCCUGAU	1.9219553999808487	6.479852663333333	0.010847841208417622	0.03967230363092044	premiRNA
hsa-mir-7159	2301	GGAUGGCCAGGGAAGUAUGCCGGGCCUUGGCAUUUC	1.904045722046886	6.466326980000001	0.025115214210585237	0.11563457256504736	premiRNA
hsa-mir-4648	2917	GGAGCUCAGCACCUGCCUGCCACCCACGCAGACCAGCCCCUGCUCUGUUCCCACAG	1.8972032465928292	6.4611594299999995	0.039974256294016325	0.0521144039781116	premiRNA
hsa-mir-6879	437	GGGAGAGGGGCCCAGCUGACCCUCCUGUC	1.8935475175919334	6.458398563333334	0.02234170263587547	0.053586168450476056	premiRNA
hsa-mir-6804	1922	GACGGUGGGGGCCACGCUGACAGCCGC	1.8911090334447191	6.456556979999999	0.023813592895326946	0.04904068864893837	premiRNA
hsa-mir-3175	1762	ACGUCUGGCCGCGUGCGCAUGU	1.8887008496616333	6.45473828	0.06761913379358798	0.0931389106442125	premiRNA
hsa-mir-642a	1149	GUCUUGGGGUGGGGGAUCAAGAC	1.8869892211537942	6.45344563	0.011991773151282427	0.0746611945569919	premiRNA
hsa-mir-1229	334	AGAGCGUGGGCUGGGGUUCAGGGACACCCUCU	1.862107568467384	6.434654596666667	0.025196433178918107	0.06992177834863669	premiRNA
hsa-mir-6720	1163	GCCGCGGAAGAAGGGGAAGCGC	1.860747406528425	6.43362738	0.010838377209018193	0.02014964133718156	premiRNA
hsa-mir-6785	228	UGGUGGGAGAGGAGCCCCACUGUGGAAGUCUGACCCCCACA	1.8578227924314874	6.431418663333333	0.019379911861300177	0.03153362524152584	premiRNA
hsa-mir-7162	803	GCUGAACCCCUGCCCCUGGAGCCCCCAGCAGGGCCCUC	1.8533345427195231	6.428029063333334	0.005792172830840846	0.02597535134906845	premiRNA
hsa-mir-6729	2112	CUGAGCGGCUCCAUCCCCCGGCCUGCUCAU	1.8107999596856332	6.395906246666667	0.03937793125867896	0.04830859838746693	premiRNA
hsa-mir-4758	779	GCUGGAGUAAGGGCACGCCCGGGGCUGC	1.7905726680300345	6.380630263333333	0.0331026958090978	0.03513877546198356	premiRNA
SHAPE_invivo_SARS-CoV-2_Motif_383	1463	UCAUAACAGAUGCGCAAACAGGUUCAUCUAAGUGUGUGUGUUCUGUUAUUGA	1.7828186216796964	6.37477428	0.0419044434332799	0.05726522045815553	SARS-CoV2
hsa-mir-6084	2125	CGGAGCCUCGCAGGGUCGGGCUCGGGCUCCCUAACCGUCUCCGCUUCUUC	1.7701090202930159	6.36517578	0.002437277759141272	0.02946432280033937	premiRNA
hsa-mir-6775	310	GGCUGGACAGGAGAGGGCUCACCCAGG	1.7693124495405494	6.364574196666666	0.02025119737295298	0.04906530946172848	premiRNA
hsa-mir-6790	373	GUUCGGGGGUUCCGACGGCGAC	1.7618466869896157	6.35893593	0.07570939693969785	0.08784699501745095	premiRNA
hsa-mir-551b	2604	UGAGACCUGGUGCAGAACGGGAAGGCGA	1.7595433296665426	6.357196396666667	0.02008780697470459	0.03320059882797316	premiRNA
hsa-mir-670	124	GUGAACCUGAAUUUGCCUUGGGUUUCCU	1.7589439871400028	6.356743763333333	0.038482973640396906	0.07273189559657489	premiRNA
hsa-mir-2392	2497	UCCUCAGACCAGGUGGCUCCCGAGCCACCCCAGGCUGUAGG	1.7522486218296216	6.351687313333333	0.009851173626043753	0.07130447336881068	premiRNA
hsa-mir-551a	793	GGGCCAGUCUGACCGUUUCUAGGCG	1.7508887467841334	6.350660313333333	0.026729928106177008	0.04235826775616224	premiRNA
hsa-mir-7703	1010	GGGGGCAGGCAGGGGAUUGGCUAAGAACCUGACUCUUGC	1.7502065141136334	6.35014508	0.03182883016833751	0.04053634172623939	premiRNA
hsa-mir-6761	2395	GGCAGGUGCCUCCGUGUUGCCGAACCCUCCU	1.743252128137739	6.3448930133333326	0.03852836404741578	0.06711948196985147	premiRNA
hsa-mir-378e	2960	CAGGCCAGGGGCAGACAGUGGACAGAGAACAGUGCCCAAGACCACUG	1.7321091857818787	6.336477679999999	0.048077613857266055	0.08419191796325746	premiRNA
hsa-mir-9-3	2265	GUAUGAGUGCCACAGAGCCGUCAUAA	1.73031424782424	6.335122113333333	0.0512219486118186	0.07465025898449625	premiRNA
hsa-mir-6765	1941	GUGUGUGGCGUGGGUGCUGCGGGGCCGUCAGGGUGCCUGCGGGACGCUCAC	1.728079215284369	6.33343418	0.019601580368523632	0.06480571120356074	premiRNA
hsa-mir-4754	1838	GAGUGAGGCCCAGUGGUCACCGCCGCCCUC	1.7274297326068488	6.33294368	0.04321179422447498	0.047586887829785124	premiRNA
hsa-mir-4479	1268	GCGCGGGAAAGUUCGGGAACGCGCG	1.7206034555994574	6.327788363333333	0.04058368791986656	0.06702646997531732	premiRNA
IAV_invivo_NP_5_Motif_15+IAV_invivo_NP_5_Motif_15	1849	GGGUCGGUUGCUCACAAGUCCUGCCUGCCUGCCU	1.7005227665067806	6.312623096666667	0.051438242067230015	0.06324769831432966	IAV
hsa-mir-151b	744	CGAGACACAGAAACAGACACCUGCCCUCGA	1.6904674372938415	6.305029146666667	0.02775693397522793	0.047208963102611017	premiRNA
hsa-mir-4311	1152	UGUGACCUGGAGCAGCUCAGGAGGGCUUCCUGGGUGAGGUGGCAGGUUACA	1.6872882162770761	6.302628146666667	0.044113053512579915	0.08232526112014782	premiRNA
SHAPE_invivo_SARS-CoV-2_Motif_351	2970	GGACCUGAGCGCACCUGUUGUCU	1.674462908547268	6.292942263333334	0.05871939347354935	0.07882488533604673	SARS-CoV2
hsa-mir-5585	2530	UCGAGAGGUCAGAGGAUUGCUCCUGA	1.6723836150238827	6.291371946666666	0.09827841521966763	0.10271562940941129	premiRNA
hsa-mir-6867	1620	GAAGGGAAGCUGGGAACCUGACUGCCUC	1.6608772448483369	6.282682146666667	0.035962414596553825	0.05964784891535345	premiRNA
hsa-mir-3074	854	GCCAGUGUGUAAAAUGAGAACUGAUA	1.6574586884718117	6.280100396666666	0.05469357067703856	0.0709324392682302	premiRNA
hsa-mir-1273a	695	ACCCGGGUGGUGGAGGUUGCAGUGAGCCAAGAUUGCGCCACUGCACUCCAGCCUGGGC	1.6560070295848088	6.27900408	0.029534707236836388	0.08566915751050187	premiRNA
hsa-mir-575	1400	GCUUAUGUCAUGACCUUGGGCUACUCAGGCUGUCUGCACAAUGAGC	1.655145532633319	6.278353463333333	0.013140488879824481	0.03618074507953418	premiRNA
hsa-mir-8072	476	GCAGAGCAGGACGCCGCUGCUGC	1.6535726281523533	6.277165579999999	0.1112001667712047	0.12662455123075458	premiRNA
hsa-mir-1237	1093	AGCGCGGCGACCGUAACUCCU	1.6478423724734133	6.2728379966666665	0.039075261754872005	0.07015827483872468	premiRNA
hsa-mir-4489	2959	GCUGGGGACUGGAGAA	1.6441472507922799	6.27004738	0.04597714982147837	0.09797217589360341	premiRNA
hsa-mir-1909	201	UGCCCUGGGGCCGUCCCUGCGCA	1.6344884524916632	6.262752896666666	0.032653943748129535	0.1080948071974795	premiRNA
IAV_invivo_PB1_2_Motif_10+IAV_invivo_PB1_2_Motif_10	77	GGCUCAUAGACUUCCUUAAGGAUGUAAUGGAGUC	1.6202372842183785	6.25199018	0.011195575457321614	0.1096561237380139	IAV
hsa-mir-4780	23	GGACCAGCCCAAAGGCCAGGCCUGACCC	1.6186062065692872	6.2507583633333335	0.023345184445092294	0.04412439023873196	premiRNA
hsa-mir-6787	907	GGCUGCAGGCCCGGCCCCUCUC	1.5928281221342924	6.23129033	0.01611949413756381	0.02324326916532755	premiRNA
hsa-mir-6125	1572	CCGCUAGUGGAAGAAGAUGGCGG	1.5892966400744217	6.228623296666666	0.024254538852966287	0.13969706754503633	premiRNA
hsa-mir-632	2319	GCGGGGAACGAGGCCGUCGGCCAUUUUGUG	1.581375974824482	6.222641479999999	0.012023868428706225	0.14132882644620984	premiRNA
hsa-mir-130a	640	GCUACUGUCUGCACCUGUCACUAGCAGU	1.5799869249200178	6.2215924466666666	0.001261398071475565	0.03512025424402567	premiRNA
SARS-CoV-2-Conserved-Structured-103_Interval-1198-1317_Motif_2	635	GCAGACGGGCGAUUUUGUUAAAGCCACUUGC	1.571602352929877	6.21526028	0.11312566396857741	0.12025255139904137	Control
hsa-mir-3120	984	UGUACAGGUGAGCGGAUGUUCUGCACA	1.5670267772595392	6.211804730000001	0.0698279443921022	0.08284117771197516	premiRNA
IAV_invivo_M1_M2_7_Motif_16+IAV_invivo_M1_M2_7_Motif_16	217	GGAGGGCCUUCUACGGAAGGAGUGCC	1.5666469965120902	6.211517913333334	0.06338168615418033	0.09564094430778922	IAV
SHAPE_invitro_SARS-CoV-2_Motif_11	465	CGUUCGGAUGCUCGAACUGCACCUCAUGGUCAUGUUAUGGUUGAGCUGGUAGCAGAACUCGAAGGCAUUCAGUACG	1.5661052533667361	6.21110878	0.03737367016854675	0.0693398032824255	SARS-CoV2
hsa-mir-4674	1331	CACGCCGCGCCGCCGGGUCCCUCCUCCCCGGAGAGGCUG	1.5632577253381852	6.208958280000001	0.04864942147687775	0.06910136974295004	premiRNA
hsa-mir-4330	1164	GAGGAUGCAGGAGAGGAAGGGGGCUUCUUUUUGACGCCUACUUCAUCAGCUGCUCCUC	1.5577136635209556	6.204771313333333	0.030443531896904505	0.11460768949978345	premiRNA
hsa-mir-4632	2659	GGCGGAGGCAGGCGUGACCGUUUGCC	1.557362969357571	6.204506463333334	0.0037289821108265086	0.0366700272240475	premiRNA
U1snRNP5ss-5	107	GGAAUAAGUACGAUACUUACCUG	1.556528175567474	6.203876013333333	0.014891351551585386	0.07831359135688881	Control
hsa-mir-4784	2554	CUGAGAGUGUCAUGGUGGAGCCUCCG	1.5500053435759122	6.198949863333333	0.031658547787982404	0.05473451461080196	premiRNA
hsa-mir-339	1754	CUCACGUGUGCCUGCCUGUGAG	1.5485788430393128	6.197872546666667	0.011766403821857715	0.0342439036013444	premiRNA
hsa-mir-6797	2830	AACAGGACCUGUGCUCACUGGGGCCUGCA	1.5475332046178554	6.197082863333335	0.019858668152673165	0.06023769922703727	premiRNA
hsa-mir-663b	950	UCCUAGGCGGGUCGCUGCGGUACCUCCCUCCUGUCUGUGGCGGUGGGAUCCCGUGGCCGUGUUUUCCUGGUG	1.5471716085026257	6.19680978	0.019416813016861014	0.04611212654408273	premiRNA
hsa-mir-6864	733	GAUAUGCCAUUAUGUGGGUCAUGAGGUGGUGA	1.544884802725871	6.1950827466666665	0.026738780026621115	0.046402999080109815	premiRNA
hsa-mir-1231	1769	CUGCAGGAAAGGGAAGACCAAGGCUUGCUGUCUGUCCAGUCUGCCACCCUACCCUGU	1.5445166758118407	6.194804731166666	0.025633139337724924	0.04065848649483129	premiRNA
IAV_invivo_PB2_1_Motif_33+IAV_invivo_PB2_1_Motif_33	1697	CCCAGAUGAAGGCACAGCUGGAGUGGAGUCCGCUGUUCUGAGGGGAUUCCUCAUUCUGGG	1.5403844372820006	6.191683996666666	0.03205276368227875	0.06060398338258571	IAV
hsa-mir-107	1209	GCCUUGUGGCAUGGAGUUCAAGC	1.5398112903361012	6.191251146666667	0.17622450453702818	0.18157566677159673	premiRNA
hsa-mir-6075	1540	CCUGCCUGCCCUCCAGGUCAUGUUCCAGUGUCCCACAGAUGCAGCACCACGG	1.5382238204943746	6.190052263333333	0.020927703541039483	0.05196018541623615	premiRNA
hsa-mir-3677	1287	UGCAGUGCUGGGCAUGGGCUUCUCG	1.535478801709353	6.18797918	0.04052665948387	0.07215284969243747	premiRNA
hsa-mir-6769a	1974	CCCUCAUAUGGCAGUUGGCGAGGGCCCAGUGAG	1.5301929881521437	6.183987246666667	0.042464270411036495	0.058999044382689214	premiRNA
hsa-mir-6756	1551	GGGGCUGAGGCUGAGUCUUCCUCCC	1.5278088372143102	6.182186696666666	0.06784982338277323	0.11555344079682013	premiRNA
hsa-mir-937	1656	GGCUGGCCCCCUGCUUCGUGCCCAUCC	1.5275986325760704	6.182027946666666	0.056028058834255746	0.06279695980245423	premiRNA
hsa-mir-6860	1944	GAGUUUGGAGUCGGUGGGUGGAGCCAAACUG	1.5240757131828297	6.1793673799999995	0.038151375236722594	0.0714952216836189	premiRNA
hsa-mir-4728	2192	CAAGCACACAGGGCCUGGGACUAGCAUG	1.5195461949487135	6.175946613333334	0.07885966601528345	0.09943393969570187	premiRNA
hsa-mir-4647	385	GGAAAGGGGAUGCAGAGCCCUGCC	1.5176795556924223	6.174536896666666	0.012976428516851306	0.027348707999429653	premiRNA
hsa-mir-4522	485	GAUCCAGCCCAGGCUGGUUCCGCUGAC	1.514885875361225	6.172427063333333	0.010895150069112302	0.03718004763735284	premiRNA
hsa-mir-425	1774	CGUUGAGUGGGCACCCGAGAAGCCAUCG	1.5107578755720537	6.16930953	0.021697296687865922	0.034537759707094585	premiRNA
hsa-mir-621	203	UGCUCUGAUGAAGACCCAUGUGGC	1.508828472852126	6.167852413333333	0.020507458578429342	0.08790103060658018	premiRNA
hsa-mir-338	1318	UGAGUGAUGACUCAGGCGACUCCA	1.508812539230205	6.16784038	0.055653056692510604	0.07254038395547177	premiRNA
hsa-mir-128-2	1086	ACGAGAGUGAGUAGCAGGUCUC	1.50672095342509	6.166260780000001	0.04833260044785486	0.05943762431976849	premiRNA
hsa-mir-6743	207	GGCCCCAGGAAGAAGGGCCUGGUGGAGCC	1.5052922901531036	6.165181830000001	0.05240222889864861	0.07161221555166922	premiRNA
IAV_invivo_NP_5_Motif_14+IAV_invivo_NP_5_Motif_14	1594	GUGAGAGAGAGCCGGAACCCAGGGAAUGCUGAGUUCGAAGAUCUCAC	1.5006491621050582	6.161675263333334	0.04583041678129101	0.09100564492975514	IAV
hsa-mir-6809	2037	GGAUCAUGUUUGCCCCCGUGGACAGCUCUCUGGUGUGCUCCUCCUGCCAUCCUGCCCACCCCUGCAUAAUGCUGCUUC	1.4960338406548273	6.158189696666667	0.04850867747530949	0.06620099738910466	premiRNA
hsa-mir-4508	633	CGCGGAGCAGCGCUGGGUGCAGCGCCUG	1.4958668620349531	6.158063591666667	0.023404430215959882	0.061054808770985784	premiRNA
hsa-mir-490	1252	GUGGGUCAAGUUUAGAGAUGCACCAAC	1.4951852318407393	6.157548813333334	0.0794285319467587	0.10244319442410334	premiRNA
hsa-mir-486-2	1919	CCCGAGCUGGGCAGCAUGAAGGGCCUCGGG	1.4936899430776391	6.156419546666666	0.050209395490521704	0.1481431668343283	premiRNA
hsa-mir-6868	934	GCAGCAGGCACCUGCUUCC	1.4928361481123704	6.155774746666666	0.050279650069281916	0.06032746644016205	premiRNA
hsa-mir-3125	1587	GAGAACUCACGGUGCCUGUGGUUCGA	1.489126968651231	6.152973513333333	0.10810840256682355	0.12529093150074375	premiRNA
r(CCCCGG)4	1672	CCCCGGCCCCGGCCCCGGCCCCGG	1.4819670566075245	6.14756623	0.01413171693606648	0.01794050883294506	Repeat
hsa-mir-6514	949	CUGGCAUUUACGAGUCAGAGUUCUUACAGAGCUGC	1.4788226159067555	6.1451914966666665	0.030320274738638655	0.05221735207969801	premiRNA
hsa-mir-18b	1703	UGCAGUUAGUGAAGCAGCUUAGAAUCUACUGCC	1.473928809172541	6.1414956133333325	0.10114953618283799	0.14955006155891754	premiRNA
hsa-mir-6796	2329	CUGGCUGGUCCAGCCCCUCAGAAG	1.4701044530177576	6.138607396666667	0.05612280790436495	0.06172977120332154	premiRNA
hsa-mir-922	2719	CUGUCCUGGACUGGGGUCAGACUGUGCCCCGAGGAGAAGCAG	1.4685468421655896	6.1374310633333335	0.0029783562709943703	0.10204008055454207	premiRNA
hsa-mir-211	773	UCGCCUAGGGCUCUGAGCAGGGCA	1.4677016098669489	6.13679273	0.01463542553855869	0.04920252373561782	premiRNA
hsa-mir-5787	1406	AGGUGCUAGGUCGGCCUCGGC	1.467023636461033	6.136280713333332	0.06884061490760787	0.0840599777863069	premiRNA
hsa-mir-4505	2203	CGGACACCCGGCCUCCACUUUCUGUGGCAGGUACCUCCUCCA	1.4669059880698054	6.136191863333333	0.03961448823082289	0.04563619392616813	premiRNA
hsa-mir-4276	897	GUGCUGGCAGUGGCCACGUAA	1.4640321982544304	6.134021530000001	0.07262013066846397	0.06887316359950056	premiRNA
hsa-mir-1471	570	GUGUAGAGGCGGAGCACAG	1.4627816296208243	6.13307708	0.019183707481241635	0.04663993750554028	premiRNA
Selectedmotif_19491-19545_Motif_1+DMSMaPseq_invitro_SARS-CoV-2_Motif_346+SHAPE_invivo_SARS-CoV-2_Motif_366+SHAPE_invitro_SARS-CoV-2_Motif_357	157	AGACAUCAUGCUAAUGAGUACAGAUUGUAUCUCGAUGCUUAUAACAUGAUGAUCU	1.4593908136359288	6.130516279999999	0.14264522952788192	0.17906379140742346	SARS-CoV2
hsa-mir-191	1853	CAGCUGUUGUCUCCAGAGCAUUCCAGCUG	1.458129916837423	6.12956403	0.10383825153405213	0.116793252070865	premiRNA
hsa-mir-4539	2495	UGCUGUGCUGUGCUGAGCAGGGCUGAGCUG	1.4570300776189546	6.128733413333333	0.03596995883580699	0.0398243837149459	premiRNA
hsa-mir-4466	2129	GGGGUAGAAGCCACCCG	1.4565135810989205	6.128343346666668	0.05202682261784403	0.0709705045458331	premiRNA
hsa-mir-3605	659	GAAGCCGCUCCCACCUGACCCUCACGGCCUC	1.4560721403242534	6.128009963333334	0.04420558949929954	0.05957744541107166	premiRNA
hsa-mir-6716	2682	AGGGCCUUCUGAGCCCAGGUCCG	1.4550103255248596	6.127208063333334	0.04188825113317954	0.05962418638573967	premiRNA
hsa-mir-6847	1959	GAGCUGGAAGGAGUGGGCCUGGCUC	1.4493085605743143	6.122901996666667	0.010047584871591726	0.02372461023242326	premiRNA
hsa-mir-6849	2547	GUGUGGAGAGAGCACUGAGCCUGCCCACC	1.4467962565305224	6.121004663333333	0.05787223965818214	0.08235698662641076	premiRNA
hsa-mir-212	2501	CUUACUGCCCGGGCCGCCCUCAGUAA	1.4466147633079636	6.120867596666667	0.06303138089646058	0.12215282027487556	premiRNA
hsa-mir-20b	1639	CAGGUAGUUUUGGCAUGACUCUACUG	1.4363287496768073	6.113099429999999	0.08027967382568693	0.13508315123694842	premiRNA
hsa-mir-6814	729	UGCCACCCAGCCCUGCAGAGCCCCUGACUC	1.4354542101068206	6.112438963333333	0.03441025027282569	0.07606863806303353	premiRNA
hsa-mir-4519	342	GCUGCACUGUCUCCGUCUGCGG	1.4341168893017828	6.1114289966666675	0.018058696992734387	0.0630787946346987	premiRNA
hsa-mir-138-1	2524	AGGCCGUUGCCAAUCAGAGAACGGCUA	1.4340357425873678	6.111367713333334	0.046306008357194325	0.07416104936289913	premiRNA
IAV_invivo_PB1_2_Motif_34+IAV_invivo_PB1_2_Motif_34	1745	GCCAGCACAUGGUCCAGCCAAAAACAUGGAGUAUGAUGCUGUUGC	1.4285078792168022	6.10719298	0.033340837913322395	0.11594171400120802	IAV
hsa-mir-4480	495	GGCCACCCAGGGAGUAAGUAGCC	1.4246453220931172	6.104275913333335	0.03648336837388983	0.10710831746811518	premiRNA
hsa-mir-6730	261	CAGAGCUGCAGCUGCUCCACCCUG	1.4241996220538646	6.103939313333334	0.052576686805019444	0.10160696095731588	premiRNA
hsa-mir-4265	2167	ACACCUGUAAAGAAUUGGUCAGCCUGGGGACUGGUGAUCUCUGCAGCUGU	1.4210486269407534	6.101559630000001	0.044276843384712015	0.07060988288833009	premiRNA
hsa-mir-6723	2958	GGGCAUUCCGGAUAGGCCGAGAAAGUGUUG	1.4206195667227322	6.101235596666666	0.05061233695631235	0.06897502001516226	premiRNA
hsa-mir-4537	92	GCUGGGCUGAGCUAACCAGGGCUGGGCUGAGC	1.4192008343785374	6.100164146666667	0.03386771337424971	0.04312472946698172	premiRNA
hsa-mir-200c	179	GUUUGGGUGCGGUUGGGAGUCUCUAAU	1.4128436281937975	6.095363079999999	0.06726448027718941	0.07797140312540166	premiRNA
hsa-mir-920	525	GACCUGGAUGUGUAGGAGCUAAGACACACUCCAGGGG	1.412693958077627	6.095250046666667	0.07816064912739898	0.09461393609523684	premiRNA
hsa-mir-4312	2481	GGAGCCUUCCCCAGAGGAGUCAGGCC	1.4121624106848052	6.094848613333333	0.012890552486422504	0.03831436076499885	premiRNA
hsa-mir-6090	2467	GCCCUGGGCCGGGCGAUGUCCGCUUGGGGG	1.410769763577608	6.093796863333334	0.061011420093381494	0.07842636975544753	premiRNA
hsa-mir-6887	105	AGGACACAGGCUGGCACUGAGGUCCC	1.4053075988115609	6.089671746666666	0.005936861972530334	0.049793626328356225	premiRNA
hsa-mir-6859-1_6859-3_6859-2_6859-4	1702	CUCAGGACAGCGGGUGUCAGCUUGCCUGAC	1.4046105138868303	6.089145296666666	0.04543284902700896	0.06101703791789797	premiRNA
hsa-mir-6880	2661	AGGGCAGCUCCCAUGACUGCCUGACCGC	1.4043053916476413	6.088914863333334	0.03452221997452947	0.0659298200435861	premiRNA
hsa-mir-4291	167	AGCUGGGUGGAGGCAGAGCU	1.3975145128806425	6.083786280000001	0.08058574749444146	0.13331345204870937	premiRNA
hsa-mir-25	2710	AUUGCUGGACGCUGCCCUGGGCAU	1.3956006244767951	6.082340879999999	0.06284802715406801	0.13654965205533023	premiRNA
SARS-CoV-2-Conserved-Structured-99_Interval-14886-15005_Motif_1	753	GAUGGUGGCUGUAUUAAUGCUAACCAAGUCAUCGUC	1.3952953036190505	6.082110296666667	0.03554024538608891	0.09019622179997562	Control
hsa-mir-1324	2672	GUCCUGCCCUCACUGGGAACCCCCUUCCCUCUGGGUACCAG	1.3936801154544232	6.08089048	0.010309851391510463	0.014514331297715887	premiRNA
hsa-mir-4518	519	AUGUCUGCUGGGGAACCGGGGCU	1.3931377764534032	6.080480896666667	0.059222942856391285	0.09733055052280118	premiRNA
hsa-mir-187	1841	CCGGGCGCUGCUCUGACCCCUCGU	1.3924265234050233	6.0799437466666655	0.024187755318756256	0.054980296648933245	premiRNA
hsa-mir-614	248	CAGCCCUGCACUGAAC	1.3900869733673369	6.07817688	0.0376322008187677	0.07032485410511946	premiRNA
hsa-mir-7704	2832	CGUGCUCAGCUUGGCACCCAAGUUCUGC	1.3900092914432853	6.078118213333334	0.02119088448267712	0.053710461824190814	premiRNA
hsa-mir-6751	918	GUGUCUGGCCCCAGCAGCCCAGACU	1.3863795152670135	6.075376946666666	0.014092056114940445	0.04966619561156309	premiRNA
hsa-mir-3972	874	GCAGUCCUGUGGGAAUGAGAGAUGCCAAACUGGACCUGC	1.3848029032396714	6.074186263333332	0.06273149739247931	0.0906253298719561	premiRNA
U1snRNP5ss-13	955	GCUGUGAGUUGGAUACUUACCUG	1.3839657480956364	6.07355403	0.07522277429011824	0.11517093675855872	Control
SARS-CoV-2-Conserved-Structured-58_Interval-4574-4693_Motif_2+DMSMaPseq_invitro_SARS-CoV-2_Motif_86+SHAPE_invivo_SARS-CoV-2_Motif_94+SHAPE_invitro_SARS-CoV-2_Motif_90	638	AGAAGCUGCUCGGUAUAUGAGAUCUCUCAAAGUGCCAGCUACAGUUUCU	1.379769842829105	6.070385213333334	0.12023547019357919	0.16785366435115234	SARS-CoV2
hsa-mir-1236	2351	GGGGAUGGACUGGAAGUGGGCAGCAUGGAGCUGACCUUCAUCAUGGCUUGGCCAACAUAAUGCCUC	1.378826228139148	6.069672579999999	0.058444533596864565	0.07808623003700117	premiRNA
hsa-mir-7845	2144	UGGCGACACUCGCGCCAGCUCCCGGGACGGCUGGGCUCGGGCUGGUCGCCGA	1.3780735741562498	6.069104163333335	0.0513600559698785	0.087844118752003	premiRNA
hsa-mir-5189	2018	GACAGGCUGGCCUCUGGAUGACCUGC	1.3736564078185372	6.065768246666667	0.03689177524301227	0.051304369191918636	premiRNA
hsa-mir-1306	1967	ACGUCCAGUGGUGCAGAGGUAAUGGACGU	1.3726165514039252	6.06498293	0.07237092870577849	0.07681935188831053	premiRNA
hsa-mir-4437	1978	UCCACAAGGAGGGGAUGACCCUUGUGGG	1.3726010370878425	6.064971213333333	0.005930858617192664	0.062931564273682	premiRNA
hsa-mir-6895	2577	CACAGAGUAAGCAUCAAUAGCAUUGGCAAGUUGAACUGAGCUGUC	1.3725964467923317	6.064967746666667	0.027303411293050372	0.0653897369754985	premiRNA
r(CUG)16	796	CUGCUGCUGCUGCUGCUGCUGCUGCUGCUGCUGCUGCUGCUGCUGCUG	1.371024358854318	6.063780480000001	0.023031260310461786	0.027915653243074996	Repeat
hsa-mir-6857	2597	GCCAGUGUUCAAGGGCCCCUCCUCUAGUACUCCCUGUUUGUGUUCUGCCACUGA	1.3675510278938436	6.061157363333333	0.012497135688293587	0.013887000000615	premiRNA
hsa-mir-3944	2617	CGAGAAGCGCCUGCGUCUCCCAUUUUCG	1.366859724975961	6.06063528	0.04778300303308385	0.06645385362921967	premiRNA
hsa-mir-6076	876	GUGGAGGUAGGCGAGAGUAAUAUAAUUUCUCCAGGAGAACAUCUGAGAGGGGAAGUUGCUUUCCUGCCCUGGCCCUUUCAC	1.365398790602401	6.059531958333333	0.04592381542712075	0.0648020843458546	premiRNA
hsa-mir-4267	2081	CUGGGGGAAGGCUCCAGACCCCAGCCU	1.3651369958977249	6.059334246666666	0.008796665008424423	0.031520595455956826	premiRNA
hsa-mir-8089	1823	GGGGGCAGGCUGCCACCUCCUG	1.3599677493640498	6.0554303466666655	0.02757993161530045	0.047624301622521945	premiRNA
SHAPE_invivo_SARS-CoV-2_Motif_57	504	UCUGCCUAUACAGUUGAACUCGGUACAGAAGUAAAUGAGUUCGCCUGUGUUGUGGCAGA	1.3599154244089586	6.05539083	0.003231695021563496	0.07870536525065329	SARS-CoV2
hsa-mir-4746	1213	CAGAGGCAUCGGGUCAG	1.3482488352650532	6.04658003	0.019069548964464198	0.020252650441213705	premiRNA
hsa-mir-4726	2992	GAGUGGUCGGGUCGACUGAACC	1.3433925453691615	6.042912480000001	0.047786332485023106	0.051123762986443964	premiRNA
hsa-mir-7161	177	CUGGUGUUCUCACGCAAAGUGGCCAGGGUGUGGGAGACUAGA	1.3414208810343016	6.041423446666667	0.040634646350187834	0.04088449964399669	premiRNA
Selectedmotif_29621-29866_Motif_3+DMSMaPseq_invitro_SARS-CoV-2_Multi_90_ComplexLevel_1+SHAPE_invivo_SARS-CoV-2_Motif_571+SHAPE_invitro_SARS-CoV-2_Motif_546	2340	CCACAUUUUCACCGAGGCCACGCGGAGUACGAUCGAGUGUACAGUGAACAAUGCUAGG	1.3407508523706193	6.04091743	0.04298306839395561	0.06345953144670269	SARS-CoV2
hsa-mir-4459	1835	GAGGUUGCAGUGAGCCAAGAUCGUG	1.328713596864102	6.031826696666665	0.013248137798789595	0.019329082205903077	premiRNA
hsa-mir-6083	1503	AGGUGGAAAGGGAGCAGGAGCAUCGUCUUUAAGAGGGUCAGGUACCUUUGCUCUUA	1.3263815281253517	6.03006548	0.036424202009623284	0.06861058111376848	premiRNA
hsa-mir-6740	2244	GAGAAACUUGAGGUCUCUGGGAGUUGCUUAAACCAGUUGACCGUAACCUGGCCAGAGAAUUCUGAUAGUGUC	1.3240664523074872	6.028317096666668	0.02059155616816929	0.036404335724711544	premiRNA
hsa-mir-194-2	1925	GUGGAAGUGCCCACUGGUUCCA	1.3219696362137336	6.026733546666667	0.08043897982635806	0.09826726147353555	premiRNA
hsa-mir-30c-2	682	UCAGCUGUGGAAAGUAAGAAAGCUGG	1.3148881343621182	6.02138548	0.17506983267036944	0.1841912938440566	premiRNA
SARS-CoV-2-Conserved-Structured-36_Interval-120-237_Multi_1_ComplexLevel_1	970	GUUGACAGGACACGAGUAACUCGUCUAUCUUCUGCAGGCUGCUUACGGUUUCGUCCGUGUUGCAGCCGAUCAUCAGC	1.3121821330889492	6.0193418633333335	0.03345341944753546	0.08547192008328997	Control
hsa-mir-146b	63	GGCUGUGAGCUCUAGCAAUGCCC	1.3120702667045674	6.01925738	0.010842389391171787	0.03987751335538731	premiRNA
hsa-mir-4292	1962	GAGGCCAGAGGUGCCC	1.3010691600662878	6.010949163333333	0.08592284510099067	0.102376690342802	premiRNA
hsa-mir-3911	1937	GCAGAGAAGACAGUGAGCUUGCCAGUUCUGGUUUCCAACACUUCCUUUCCUGCG	1.2999091614941363	6.010073113333333	0.028643518114606692	0.06183493447898283	premiRNA
hsa-mir-422a	2885	AGGCCUGAGUCUCUCUGCUGCAGAUGGGCUC	1.2932064472971923	6.005011113333334	0.0393551223872552	0.12200173903750863	premiRNA
r(CAG)16	2424	CAGCAGCAGCAGCAGCAGCAGCAGCAGCAGCAGCAGCAGCAGCAGCAG	1.2921893878790411	6.004243013333333	0.032603059235175626	0.08724808696721444	Repeat
hsa-mir-1915	2382	GGGCCGUGCACCCGUGGGCCCC	1.2819174320278923	5.996485463333333	0.06194718558638953	0.07342495279507116	premiRNA
hsa-mir-8083	1077	AACUGUGCGGCCGGCCACACCGUCACACCGGGU	1.2792453945277673	5.994467496666666	0.0029436461443395007	0.0056393192513732576	premiRNA
hsa-mir-6876	940	AGUUCAGGAGGUGGCACUGCUGUGUGUGAGCU	1.2735053624021355	5.99013253	0.039155915222756035	0.0505530610764006	premiRNA
hsa-mir-769	314	UGAGCUGUGAUGUUGCUCUCGAGCUGG	1.2708895339533062	5.988157013333333	0.0003497040179731695	0.017872253135939598	premiRNA
hsa-mir-4667	1735	GAACCCAAGAAAAGCUGACUUGGAGGUCCC	1.2688231506360514	5.986596446666667	0.011185549354965211	0.13324530066843143	premiRNA
hsa-mir-4281	381	AGCUGGGGCCGGGU	1.2686421870629738	5.98645978	0.012798027033277126	0.025249881675653386	premiRNA
hsa-let-7e	2903	AUAGUUGAGGAGGACACCCAAGGAGAUCACUAU	1.2588411337389378	5.979057863333334	0.033996064623277526	0.10601533785709964	premiRNA
IAV_invivo_PB1_2_Motif_18+IAV_invivo_PB1_2_Motif_18	2508	GUUCUAAGUAUUGCUCCAAUAAUGUUCUCAAACAAAAUGGCGAGACUGGGAAAAGGGUAUAUGUUUGAGAGCAAGAGUAUGAAACUUAGAAC	1.2496030536769982	5.972081113333334	0.005698596966986874	0.019947907885078688	IAV
hsa-mir-574	2104	UGUGUGUCGCUCCGGGUCCACG	1.249510585704901	5.97201128	0.03425224937419172	0.03818788922044954	premiRNA
hsa-mir-3973	1206	UUGUUACAUUUUAGGAUUGCUUGCCCCUUGCUCCAAUGGUGCAGGCAGAAGAAAUGCAAACAA	1.2490882785177788	5.971692346666667	0.04037509344468742	0.0993202015742447	premiRNA
DMSMaPseq_invitro_SARS-CoV-2_Motif_274+SHAPE_invivo_SARS-CoV-2_Motif_288+SHAPE_invitro_SARS-CoV-2_Motif_277	1818	GCCGCCACUAGAGGAGCUACUGUAGUAAUUGGAACAAGCAAAUUCUAUGGUGGUUGGC	1.243215900227787	5.96725743	0.010938559223738136	0.08585698702819998	SARS-CoV2
hsa-mir-4740	1234	GGGCAGGGAGUCAGAGGGGACCGCCC	1.242698785783355	5.966866896666667	0.02626243681346097	0.036399637573492544	premiRNA
hsa-mir-3621	1323	CAGGGCGGUGCGGCAGCCGCCACC	1.2419270864878222	5.966284096666666	0.007602695357069849	0.02014025887779109	premiRNA
hsa-mir-593	434	CACCAGCCAGGCAUUGCUCAGCCCGUUUCCCUCUGGGGGAGCAAGGAGUGGUGCUGGGUUUGUC	1.2396797616662192	5.96458688	0.008489890729301066	0.024733645935070638	premiRNA
hsa-mir-662	2887	GGGGUGGCUGCGGGCCUUCUGAAGGUCUCCC	1.2379683538456638	5.963294396666666	0.04473811668607244	0.07544466336390943	premiRNA
hsa-mir-6885	238	AAAGCCAGGGACCCUGAGAGGCUUU	1.2371406882548497	5.96266933	0.07178850560024001	0.14481601276884598	premiRNA
hsa-mir-3180-4	1791	GGAGGCCCCGCUCUGCUGCCGACCCUGUGGAGCGGAGGGUGAAGCCUCC	1.2360690308025797	5.961859996666667	0.009851106474242078	0.06391231368175136	premiRNA
hsa-mir-195	1031	UUGGCACAGGGAAGCGAGUCUGCCAA	1.2327955321779849	5.9593877966666655	0.058375494657141036	0.10082386827183867	premiRNA
hsa-mir-6511b-1_6511b-2_6511a-2_6511a-3_6511a-1_6511a-4	1105	GACAGGGCAGAGGGUUGCGCCCCCUC	1.2304435574461954	5.957611546666667	0.02820893352496787	0.04141482842750124	premiRNA
hsa-mir-6728	569	GAGGGGCUUACUGCCCUGUGGGGCUCUCUGGACCCAGUGCCAUGCUUCUC	1.2280659609207052	5.955815946666667	0.044805955809416154	0.05466917532760198	premiRNA
IAV_invivo_NP_5_Motif_22+IAV_invivo_NP_5_Motif_22	2738	GUUCUCAGUACAGAGAAAUCUCCCUUUUGACAGAACAACCAUUAUGGCAGCAUUCAAUGGGAAUACAGAGGGGAGAACAUCUGACAUGAGGAC	1.2275887246685337	5.955455529999999	0.02748964350909519	0.07884668840267872	IAV
Selectedmotif_26917-26995_Motif_1+DMSMaPseq_invitro_SARS-CoV-2_Motif_485+SHAPE_invivo_SARS-CoV-2_Motif_511+SHAPE_invitro_SARS-CoV-2_Motif_492	331	GCUUCUAGAAAGUGAACUCGUAAUCGGAGCUGUGAUCCUUCGUGGACAUCUUCGUAUUGCUGGACACCAUCUAGGACGC	1.2273319770820497	5.95526163	0.029977911156730513	0.04420646573369101	SARS-CoV2
hsa-mir-4497	2164	GGGCGCCGGCGGCCGGGAGAUCCGCGCUUCCUGAAUCCCGGCCGGCCCGCCCGGCGCCC	1.2238106024997997	5.952602230000001	0.13783289435239304	0.18479730277702688	premiRNA
hsa-mir-4649	1004	CAGAGGGGCUGGCAGUACUGCUCUG	1.2191905362729567	5.94911308	0.02252035027509311	0.042696290223224506	premiRNA
hsa-mir-624	256	UGUGUUCAGUGGAACCAAGGUAAACACA	1.2179926236253733	5.948208396666668	0.03419867770392732	0.0486588645114769	premiRNA
hsa-mir-6745	2153	CCUAGUGGCUAGCCCUGGGUCUAGCAGCCUAUGGCAGUGUCUGGUAAACACUGGUGGAGUCCUGGG	1.2171060786671208	5.947538863333333	0.012709051864038791	0.0569740040147942	premiRNA
hsa-mir-1207	208	GGGGCUGGCUGGGUCUGGUAGUGGGCAUCAGCUGGCCCU	1.2163572425742373	5.94697333	0.02841846525860822	0.04693683430148155	premiRNA
hsa-mir-6816	400	CUGCAGGGACUGUGACACUGAA	1.2153470244619002	5.946210396666667	0.06734168756045111	0.07173381053208214	premiRNA
hsa-mir-7160	2146	UGUGCCCCGUACCGGACAGG	1.2134601923191015	5.94478543	0.027625473829863915	0.031045003247961445	premiRNA
hsa-mir-6846	660	UAGAGUAGGAGAGCCCACUGA	1.207579758943235	5.94034443	0.03965502946944261	0.048351618466729085	premiRNA
hsa-mir-1257	814	GACCCCCAUGCACCCCUGUGGGCCCCUGGCAUC	1.2063195242065816	5.93939268	0.016852263817780135	0.05048308606345149	premiRNA
hsa-mir-3934	2647	GGCAGGAGGCAGUGAAGUAACUUGC	1.2024010669937952	5.936433396666666	0.018638642286143658	0.035188107671082235	premiRNA
hsa-mir-6752	1688	UGGAGCCAGGGGGCCCAGGUCUACAGCUUCUCCCCGCUCCC	1.199508408415617	5.934248813333333	0.013091703805443966	0.01980021880249662	premiRNA
hsa-mir-486-1	610	CCCGAGGCCCUUCAUGCUGCCCAGCUCGGG	1.1924856755877942	5.92894513	0.09962852274129669	0.15090978145865114	premiRNA
hsa-mir-622	449	UUGAGGAGAGCACCACAGUGGUCAUCACACAG	1.192118231259534	5.92866763	0.010462808268991281	0.11865746904557488	premiRNA
hsa-mir-6803	4	GGGCGUGGUGGACAGCGAUGCAUCCC	1.188523919529842	5.925953146666667	0.07993825381722793	0.10457562706129787	premiRNA
hsa-mir-5697	2477	AAGGGUGUAUGAGAGAUCAACCCUU	1.1878220677597715	5.925423096666666	0.09339484051477928	0.14003369721770245	premiRNA
hsa-mir-148b	512	CAGGCUGUGGCUCUCUGAAAGUC	1.1832656256769765	5.921981996666666	0.029847978218393793	0.031973848556498506	premiRNA
U1snRNP5ss-6	2355	GGAAUAAGUAUGAUACUUACCUG	1.182362551241138	5.921299980000001	0.030645597767892132	0.1477240083031489	Control
hsa-mir-6852	218	GACAUGCUCUGACUCCCCUGAUGUC	1.179111297894797	5.918844580000001	0.0286508322744437	0.059723342282737686	premiRNA
hsa-mir-139	2621	UCCAGUGUGGCUCGGAGGCUGGA	1.179097924245371	5.91883448	0.04660391731674337	0.09830681352022713	premiRNA
hsa-mir-1292	2932	GCUGAGGUUGCGUUGACGCUCGC	1.1743568331118512	5.9152539299999995	0.008652662961470466	0.04029167066838677	premiRNA
hsa-mir-6777	3	UGGUGGAGAUGGAGAGCCCUGAGCCUCCA	1.1738673707841352	5.91488428	0.038568563698659235	0.08986851659640453	premiRNA
hsa-mir-6855	1952	GACAUUGCCAGAGGAUGGGCAGCAGAC	1.1701118911307629	5.912048080000001	0.035150722422829295	0.04478165901814012	premiRNA
hsa-mir-1226	555	AUGGGGCAGCUGGGAUGGUCCAAAAGGGUGGCCUCA	1.1693090307906961	5.911441746666667	0.019177475644785568	0.04221931274639768	premiRNA
hsa-mir-4254	169	CUGCAGUGAGUAGGUCUGCCU	1.1666605847612561	5.9094415966666665	0.02497294385431455	0.05934932492665446	premiRNA
hsa-mir-106b	2381	GCAGAUAGUGGUCCUCUCCGUGCUACCGC	1.1613790304686322	5.9054528799999995	0.012462692381351049	0.024887502522144136	premiRNA
hsa-mir-4723	2534	AGAGCACCUCCUAGAGAAUGUUGAACUAAAGGUGCCC	1.1586058961235983	5.903358563333334	0.01083889028190353	0.029381148666696312	premiRNA
hsa-mir-5002	2522	CUUAGUAGGUGAUAGCAUGACUGAC	1.1579714422501357	5.902879413333333	0.039302946997985415	0.060406283202080496	premiRNA
hsa-mir-4722	249	AGGUUGGCUGGGCCAGGCCUGACCU	1.1570782104671726	5.90220483	0.012454922026528597	0.02687118749179801	premiRNA
hsa-mir-935	545	CUCGGCCAUCCUCCGUCUGCCCAG	1.1553618151139935	5.900908579999999	0.030390795867691132	0.04201839089215137	premiRNA
hsa-mir-658	489	CGCCAGCUCGCUGACAGCACGACUCAGGGCG	1.1544036792007364	5.90018498	0.05204843343500524	0.07341436859222158	premiRNA
hsa-mir-4275	929	CUUUUUGCCACCUGAGCACAGUCAGCAGUCAGCAUAAAA	1.153414624998957	5.89943803	0.1958123174731555	0.1949843556092373	premiRNA
hsa-mir-627	2363	AAGAGGAGGUGGUUGUUUUCCUCCUCUU	1.1534102774594575	5.899434746666667	0.059962648796823156	0.06918275020580464	premiRNA
hsa-mir-541	1763	CCCACUCCAAAGUUCACAGAAUGGGUGG	1.15272857443844	5.898919913333334	0.009534840927554482	0.1554149841050872	premiRNA
hsa-mir-1286	275	GGCUGCUGGAUUGAAUUAGCUGCA	1.150332396043615	5.89711028	0.0373069040933498	0.09400080835700284	premiRNA
hsa-mir-3689a	1189	CUGGGAGGUGUGAUCCUGUGCUUCCUGG	1.149330718529178	5.896353796666667	0.1102532054938287	0.1385892091555813	premiRNA
hsa-mir-6886	778	GGCUCCUGGCGCUGAUGCC	1.1489234622148397	5.89604623	0.012704590505599895	0.028509330508215375	premiRNA
hsa-mir-555	1873	CCUUUGUGAGCAGUGUGACCCAAGGCCUGUGGACAGGG	1.1469857550324056	5.894582841666666	0.020118286999537174	0.07745180394072568	premiRNA
hsa-mir-5095	825	CGCGCCCGGCCUAACUUUUAAGAAACGUCGGCCCGGGAGCG	1.1460060645920975	5.893842963333333	0.15498961951735235	0.20092935146058918	premiRNA
hsa-mir-938	2619	CAGUGCACCUUCAUGAACCG	1.1425958501949163	5.891267513333332	0.01712931381465202	0.04472522511533522	premiRNA
hsa-mir-3681	418	CUGUGCAGGGCCAACUGUGCACAC	1.1424675426078603	5.891170613333333	0.024013150814771143	0.04252826317159217	premiRNA
hsa-mir-1203	600	GCUCAAGCCACAGCAGGGUGUUUAGCGCUCUUCAGUGGCUCCAG	1.1356693149542938	5.886036479999999	0.06466259468016447	0.1266182760594521	premiRNA
Pepper530	2165	CCCAAUCGUGGCGUGUCGGCCUGCUUCGGCAGGCACUGGCGCCG	1.1328521976335129	5.883908946666668	0.01763976402397682	0.07596725447187215	Control
hsa-mir-3162	2699	GGGAGCAUGAACAAUGUUUCUCACUCCC	1.1317644962156777	5.8830874966666675	0.0496786117868421	0.13191477084052605	premiRNA
hsa-mir-4323	932	GUGUCUGGAGACGCCAGGCAGC	1.1299668438044417	5.881729880000001	0.05151835547507238	0.08136387195509223	premiRNA
hsa-mir-6836	300	GCAUCCAGACAGCGGGCGAAUGC	1.1290613859459315	5.881046063333334	0.056462739510469144	0.06359421905071012	premiRNA
hsa-mir-6085	442	UACAUAGUUCAUGCUGAGGCCGGGAUUUCAUGCAGAAAACUGGUUGCAAAAGGUGCUGAAG	1.1277999815666688	5.880093429999999	0.005688560617262126	0.011739023094038948	premiRNA
hsa-mir-6890	1619	UAGGGCUGGAUGGUAGGGCCCA	1.1273152860842928	5.879727379999999	0.02033380965386828	0.047952843111509685	premiRNA
hsa-mir-6856	2393	UGUGGCAGUGGCAGAGGUCGCUACA	1.1263326538824845	5.878985279999999	0.08267890496837438	0.16748722511855377	premiRNA
hsa-mir-181c	326	GAGUUUGGGCAGCUCAGGCAAACC	1.1242757159809948	5.877431846666666	0.04301506983355669	0.0957706612384436	premiRNA
hsa-mir-6892	963	AGGAAAAGCAGGGCUCAGGGCCAGAGAGACUGGGCAUAGAACUAAGGAGGAUGGUGUCCUCCUGACUGCAUCUCUCUUCCCUCUCCCACCCCUUGCAG	1.1239783840029396	5.8772072966666675	0.05510548078576977	0.1421706309424188	premiRNA
hsa-mir-1273h	1442	GCAGUGUCGUGGUCACAGCUUGCUGC	1.1226600202356143	5.876211646666666	0.023359262560865776	0.05855506388855828	premiRNA
hsa-mir-639	2033	CGGGGCGGACGCAGAGCCGCGUUUAGUCUAUCG	1.1216560696421507	5.8754534466666675	0.0288196077839223	0.059744019351342735	premiRNA
IAV_invivo_PA_3_Motif_21+IAV_invivo_PA_3_Motif_21	2181	GGGAAGGCGAAAGACC	1.118246539375551	5.872878513333333	0.007772910946074159	0.08675282211206739	IAV
hsa-mir-4783	571	CGGGCUGAUUGCGCUAACAGUGGCCCC	1.1174854992758494	5.872303763333334	0.015921748709352535	0.12748354321310007	premiRNA
hsa-mir-7846	2272	GCUGGGGCGCGGGCUUUCGCUUUCAGUCGAGGGCUAGCGAGCGCAGC	1.117088813882427	5.87200418	0.04578410639033956	0.1528077318194739	premiRNA
hsa-mir-4476	1506	CCCAGCCUUCCAGAGUUGGUGCCAGG	1.1148483965728193	5.87031218	0.03348738601897493	0.050649317807564785	premiRNA
hsa-mir-30e	2469	GAAGCUGUAAGGUGUUCAGAGGAGCUUU	1.1042718702006895	5.862324613333333	0.03576942632098263	0.04668178544149147	premiRNA
hsa-mir-4517	895	UGAGGAGCUUAGCAAGUAGCUAAGGCCAGA	1.1042566869155337	5.862313146666666	0.06870947954353394	0.08949898566935889	premiRNA
hsa-mir-219a-1	1885	UUCUCGAGUCUAUGGCUCCGGCCGAGAG	1.0962103623259492	5.85623643	0.0539840337991415	0.09167148151090553	premiRNA
hsa-mir-6741	1375	CCGUGCCCUGGCCACUCAUUCGG	1.0961069703332837	5.856158346666668	0.05739569817167609	0.07552629489497197	premiRNA
hsa-mir-27a	184	UGAGCAGGGUCCACACCAAGUCGUGUUCA	1.0947108805044508	5.855103996666667	0.07266379809595083	0.10474525897428827	premiRNA
hsa-mir-324	2965	CAUUGGUGUAAAGCUGGAGACCCACUG	1.0942076472901971	5.854723946666667	0.06055385661308017	0.06979381747526892	premiRNA
hsa-mir-7158	2532	GCAGCCUUCUGCCUUUGGCUUUCUGAAGCGAGCUGA	1.0924635777515732	5.853406796666666	0.047516661637353255	0.07066386874801041	premiRNA
hsa-mir-4428	2818	CUUACUGUACACGUGGCUGGCAAG	1.0890880112580208	5.850857513333334	0.011036647381132044	0.05459997224955965	premiRNA
hsa-mir-7110	1038	GAGAGAGUGCACAGCCAGCUCAGGGAUUAAAGCUCUUUCUCUCUCUCUC	1.0888009853761376	5.850640746666667	0.03220787431625822	0.0612920309987314	premiRNA
hsa-mir-6858	1766	GCAGGGACCCCUCCAAGUUGGGGACGGCAGC	1.0885872938788088	5.850479363333334	0.032449009015822525	0.07650829146223741	premiRNA
IAV_invivo_PB2_1_Motif_16+IAV_invivo_PB2_1_Motif_16	435	GGUUGGGAGAAGAGCAACAGCC	1.0883844822645912	5.850326196666667	0.03639896117785458	0.05959927786414656	IAV
hsa-mir-5090	2511	GGUGCAAAGCCUGCCCGCCCC	1.0879398415243036	5.849990396666667	0.09516781856337403	0.11273331706488561	premiRNA
hsa-mir-301a	1507	ACUACUGUACUUUACAGCUAGCAGU	1.0875605683576077	5.849703963333333	0.023387233075014165	0.12456852676211126	premiRNA
hsa-mir-4638	320	AAGUCCGGCUCCAGAACCUGGACACCGCUCAG	1.0873886971006428	5.849574163333334	0.03794432929067665	0.059978931082842565	premiRNA
hsa-mir-1273e	674	UGGAGGCUGCAGUGAGCCGAGAUCGAGCCACUGUACUCCA	1.0853703132677082	5.848049846666666	0.08142198589427588	0.15795637441688978	premiRNA
U1snRNP5ss-10	2651	GGCGUAAGUCUGAUACUUACCUG	1.0809100687721134	5.844681396666666	0.06706447067382047	0.10359050366478936	Control
hsa-mir-6783	863	GAUCCGGGAACCCACAGCCCCGUUC	1.0797868808389715	5.8438331466666655	0.023048085667563507	0.056322205013536436	premiRNA
hsa-mir-6812	2386	GCAGCCAGUCCUGUCUCACCGC	1.0754328752020115	5.84054493	0.05198042989546536	0.0944991061965006	premiRNA
hsa-mir-203a	751	CAACAGUUCUGUAGCGCAAUUGUG	1.0733196179055833	5.838948963333333	0.07877704726479341	0.11911141295947077	premiRNA
hsa-mir-6866	2060	GAUUCUUGAGGCUUGGAAGAGUAAGGAUC	1.0731200503944456	5.838798246666667	0.04381686321558927	0.08967503492829079	premiRNA
SHAPE_invitro_SARS-CoV-2_Motif_429	2172	CGGCGGGCACGUAGUGUAGCUAGUCAAUCCAUCAUUGCCUACACUAUGUCACUUGGUG	1.0721113991618247	5.838036496666667	0.03230033328828854	0.0620289591282926	SARS-CoV2
hsa-mir-4284	1454	AUCAAAGUGGGGACUCAUGGGGAGAG	1.0720678796293717	5.838003629999999	0.02294881505378802	0.048174796110059905	premiRNA
hsa-mir-711	2822	GCUGCAGGCAAAGCUGGGG	1.0705046191827288	5.836823030000001	0.012058016692174808	0.04235533142170669	premiRNA
hsa-mir-4270	1689	GGGCAGAAAUAGAUGGCCU	1.0675488440412562	5.83459078	0.04690899097764119	0.11300484672917828	premiRNA
hsa-mir-503	1088	CUGCAGUGAGCGAUCGGUGCUCUGGGG	1.0651895204229003	5.83280898	0.0681820752584448	0.07619197729094622	premiRNA
hsa-mir-3622a	2326	GUGAGGCAGGGAGCUGAGCUCAC	1.0646658957035822	5.832413529999999	0.039916011269809315	0.04813528232035116	premiRNA
hsa-mir-3135b	2268	GGUGCAGUCAGUCCUAGCUC	1.0633399623624114	5.831412163333334	0.01681523714043164	0.06407100643061407	premiRNA
hsa-mir-3664	1904	GAGUACCUUCCAACACGAGCUCUC	1.0552329929071145	5.825289646666666	0.07642046463946693	0.1771319866198124	premiRNA
hsa-mir-5001	1785	GGAGCUGGCUGCUGGCCUCAGUUCU	1.047129157211258	5.819169496666667	0.08010983842745528	0.0849562967793305	premiRNA
SARS-CoV-2-Conserved-Structured-74_Interval-14766-14885_Motif_1	126	GCUCAGGAUGGUAAUGCUGCUAUCAGC	1.0470611193215247	5.8191181133333325	0.05356931333416268	0.11492562897437388	Control
hsa-mir-4507	1424	UGGGUUAAGCCGAGCUGG	1.046920011871982	5.819011546666666	0.043016304418571454	0.051740537129153275	premiRNA
hsa-mir-4523	582	CUGUGUGAGGACUAGAGGCGG	1.0455908123590034	5.818007713333333	0.021725727597902554	0.05457497907102506	premiRNA
hsa-mir-4257	193	UUGGGGAGGAGCUAAGAAGCCCCUACAGGGCCCAG	1.0453891041812078	5.81785538	0.04532549275178356	0.0678030280240814	premiRNA
hsa-mir-3655	38	UGCUGUUGGAGACUCGAUUGUUGGUGACAGCGAAAGAACGAUAACAAA	1.0419300296192977	5.81524303	0.027873027289037924	0.045001277980802376	premiRNA
hsa-mir-6808	1156	CCAUGGGGGCCUUGCUGUGU	1.0384988940675721	5.81265178	0.018307404606190684	0.08093255644241215	premiRNA
SHAPE_invitro_SARS-CoV-2_Motif_182	2352	CUAUAGUAGCUGGUGGUAUUGUAGCUAUCGUAG	1.036143498682875	5.810872946666667	0.12559553110080657	0.16500801223123301	SARS-CoV2
hsa-mir-4328	2891	UUGAGAACCAG	1.0357539856261913	5.81057878	0.08036176457617747	0.08979353553063799	premiRNA
hsa-mir-3689e	2137	GGGAGGUAUGAUAUCGUGGUUCCU	1.0335556754504172	5.80891858	0.0325057892800774	0.059145368141196	premiRNA
hsa-mir-7112	1569	CCUGCAGGUGAGAGCGGGAACACCUGCAU	1.0317694767092318	5.8075696133333325	0.050365518818136334	0.1194245422968983	premiRNA
hsa-mir-1247	243	CGGACGUUGCUCUCUACCCCG	1.0315631561671985	5.807413796666668	0.053114249273384706	0.08966650650063297	premiRNA
hsa-mir-7151	1208	AUUGGCUUGGAUUCUGCAAAGCCU	1.0311544212480546	5.807105113333333	0.041812705804943735	0.1188488335443573	premiRNA
hsa-mir-2110	2771	AGUGAGGCGUCGGCUGUGUUUCU	1.0306006506457104	5.806686896666666	0.026483826953638614	0.0562871909225054	premiRNA
hsa-mir-6853	783	GUCAGGUGAUGGUGAUAAGGUCAAGGCCUG	1.026901777280744	5.803893446666666	0.014529493607965188	0.04044584847983433	premiRNA
hsa-mir-3141	1810	AGGAGGGUCC	1.0227117202272464	5.800729046666667	0.07237341301550046	0.12654505449942396	premiRNA
hsa-mir-5572	1530	CAGCCUGGGGCAUCGGUUG	1.016476178942309	5.796019863333334	0.06286875502950588	0.13911906672625315	premiRNA
hsa-mir-6512	194	GGAAGAAGGCUGAGGGAGAUGCCUUCUUCC	1.015792710423016	5.795503696666667	0.030336163391786283	0.0791873307833511	premiRNA
hsa-mir-431	868	CAUGCAGGCCACACUGACGGUAACGUUGCAGG	1.0082178180100245	5.7897830133333335	0.01647911999090344	0.027393752100774424	premiRNA
hsa-let-7i	2599	GCUGUUGGUCGGGUUGUGACAUUGCCCGCUGUGGAGAUAACUGC	1.0057223744747499	5.787898413333334	0.024350762076982974	0.03448100703264981	premiRNA
hsa-mir-569	1493	AACAACAGCAUCAGAAGCAACAUCAGCUUUAGUU	1.003444329983178	5.786177996666666	0.06384198091789414	0.1076344812701891	premiRNA
hsa-mir-3178	2295	AUCGGUCGAGAGCGUCCUGGCUGAU	1.0026799354367557	5.785600713333333	0.05348296489499746	0.1304288303402703	premiRNA
hsa-mir-218-2	282	CAUGUGGUGGAACGAUGGAAACGGAACAUG	1.0024163906819155	5.78540168	0.035383818431158655	0.06465101039804425	premiRNA
hsa-mir-517a	1511	CUGUCUGUUGUAUAAAAGAAAAGAUCG	1.0017080065682342	5.7848666966666675	0.014949192839971443	0.027365175142168095	premiRNA
hsa-mir-600	831	CAGGCAGUGGAGUUACUU	1.0013594530715038	5.784603463333333	0.04241915189717846	0.06624973590331844	premiRNA
hsa-mir-99a	797	CUUGUGGUGAAGUGGACCGCACAAG	1.0008760155066474	5.784238363333333	0.08120089976370606	0.1441210655965333	premiRNA
hsa-mir-6770-1_6770-3_6770-2	74	ACGUGACCUCCUGGGCCUG	1.000145496458353	5.783686663333332	0.050310958745364905	0.060470911155207724	premiRNA
hsa-mir-3147	592	GUGACGCCGCGAAGUGCAC	0.996609093072048	5.781015913333334	0.020805026250030206	0.0729704904643408	premiRNA
hsa-mir-5192	1202	UCCUGGGAAGCAUGGUAGCCAGGA	0.9935999116077887	5.77874333	0.015869876741432105	0.062414895658322436	premiRNA
hsa-mir-4682	989	GUCUGUCACUGGGGAAGUC	0.9933408688735479	5.778547696666667	0.0050356447608183655	0.034639978472036655	premiRNA
hsa-mir-6840	1794	AGAUCCCCUGUUAGAGACGGGCC	0.9913182257760277	5.777020163333333	0.025848659244560406	0.045708681043528786	premiRNA
hsa-let-7g	2543	ACAGUUUGAGGGUCUAUGAUACCACCCGGUACAGGAGAUAACUGU	0.9878616670491579	5.774409713333333	0.07570455595538382	0.12672326137476472	premiRNA
hsa-mir-500b	1342	GGGUGAGAGUGCUUUCUGAAUGCAGUGCACCC	0.9850974264016764	5.772322113333332	0.07388987436677202	0.10780950752513124	premiRNA
hsa-mir-8081	2213	CUAUGGCCCCCCUCCUCUCUGAAAGCAAGGCCACUUG	0.9819980941818078	5.769981446666667	0.018119292700360348	0.03914682238984414	premiRNA
hsa-mir-6089-2_6089-1	2010	CGUGCGCCAGUGGAG	0.9819947397350862	5.769978913333333	0.05109009653299892	0.11357783377747196	premiRNA
hsa-mir-30c-1	748	UCAGCUGUGAGCUCAAGGUGGCUGG	0.9800849119772721	5.76853658	0.03882559504975008	0.07051181606824129	premiRNA
hsa-mir-4318	2853	UGUGGACAAGGGCCUUGUCUUAGACAGUCACU	0.9768420006102753	5.76608748	0.012983250002025312	0.03889179840383839	premiRNA
Selectedmotif_27006-27100_Motif_1+SHAPE_invivo_SARS-CoV-2_Motif_512+SHAPE_invitro_SARS-CoV-2_Motif_493	1126	AGGACCUGCCUAAAGAAAUCACUGUUGCUACAUCACGAACGCUUUCUUAUUACAAAUUGGGAGCUUCGCAGCGUGUAGCAGGUGACUCAGGUUUU	0.9756833857473939	5.765212474999999	0.03967273368547188	0.09182221633351155	SARS-CoV2
hsa-mir-3174	925	AGCCCUGGGCUCCUCAGCAAACCUACUGGAU	0.9749752510103421	5.764677679999999	0.035706265006497866	0.061040164157701124	premiRNA
hsa-mir-219a-2	1181	UUCUUGUACGAGUCUGCGGCCAACCGAGAA	0.9743857069992241	5.764232446666667	0.05110446235131292	0.11202285531099605	premiRNA
U1snRNP5ss-24	1571	AUGGUAAGUGCGAUACUUACCUG	0.9743107615974953	5.764175846666666	0.020688221263747197	0.08610920457239316	Control
hsa-mir-718	2627	GCCCGGGCACCGCCCCUU	0.9734942848519911	5.763559229999999	0.009177147453198252	0.029456544951856484	premiRNA
hsa-mir-4707	1939	GGUUCUGGGGUGUAGACGCUGCUGGCCAGCC	0.9713171165180465	5.761914996666666	0.03147535865123765	0.06528803860109976	premiRNA
hsa-mir-98	922	AUUGUUGUGGGGUAGGGAUAUUAGGCCCCAAUUAGAAGAUAACUAU	0.9708324431043995	5.761548963333333	0.1184449573354634	0.16360417811554887	premiRNA
DMSMaPseq_invitro_SARS-CoV-2_Motif_72	2919	GAAGUUACAACAACUCUGGAAGAAACUAAGUUCCUCACAGAAAACUUGUUACUUU	0.9699682758367696	5.760896329999999	0.11819833996630719	0.15190167697161167	SARS-CoV2
hsa-mir-125a	294	CUGUGAGGACAUCCAGGGUCACAG	0.968985091916752	5.760153813333333	0.1403910555907649	0.18571274058742848	premiRNA
hsa-mir-3191	1492	UCCACACUGACAAGGGCCGUGGGG	0.9674238838618496	5.758974763333332	0.023054320160086083	0.044369373917188884	premiRNA
hsa-mir-4478	2510	AGCCUCCAAACCUGUAGACAGGGUCAUGCAGUACUAGGGGCGAG	0.9662148485751411	5.75806168	0.048307482402820914	0.06817081786152578	premiRNA
hsa-mir-204	996	AUGCCUGAGAAUAUAUGAAGGAGGCU	0.9645133120968103	5.756776651666667	0.05673038612151293	0.06748644522835842	premiRNA
hsa-mir-598	726	GUGAGCUGGAAAUGGGGUGCUAC	0.9621067106415528	5.754959146666668	0.04860783239702843	0.08274901286316666	premiRNA
hsa-mir-4531	1468	CAGUGGGGACAUG	0.9572452566632095	5.751287696666668	0.025566044222027923	0.030409787568946176	premiRNA
hsa-mir-6784	1034	AGGGACCCCCGGAGUCUGUCACGGUCUCA	0.9549853968038593	5.749581013333334	0.05157925379265792	0.12377434760139998	premiRNA
hsa-mir-6793	2859	GGGUGAUACACAAGCCUGACCCUCCC	0.954358998016271	5.749107946666666	0.03738658662683661	0.05322002985586673	premiRNA
hsa-mir-4743	2542	GGAGGCAUGAAUGAGCCAUCUUUCCAAUGCCUUUC	0.9520774887343391	5.747384913333334	0.022718407909969665	0.1457406469262975	premiRNA
DMSMaPseq_invitro_SARS-CoV-2_Motif_269+SHAPE_invitro_SARS-CoV-2_Motif_273	716	UUGUUACGAUGGUGGCUGUAUUAAUGCUAACCAAGUCAUCGUCAACAA	0.9520666971261406	5.747376763333334	0.0865825500157255	0.0978492792750615	SARS-CoV2
hsa-mir-4787	329	CAUCCCGGACGGCCUGUGAGGGAUG	0.9517869318559072	5.74716548	0.09711526496304568	0.11186369976541155	premiRNA
hsa-mir-143	790	CUCUGGUCAGUUGGGAGUCUGAG	0.9494545762236861	5.745404046666667	0.04772624352347626	0.0637307444474338	premiRNA
hsa-mir-192	2094	ACAGCCAGUGCUCUCGUCUCCCCUCUGGCUGC	0.9492048464928392	5.745215446666666	0.04316831068889861	0.08040641528372863	premiRNA
hsa-mir-637	467	CACUGCAGUUACCCUCCCCUCGGCGUUACUGAGCACUG	0.9478279785264639	5.744175613333333	0.030374884075728987	0.03924491607957842	premiRNA
hsa-mir-1908	397	UUGGUCCGUAUGUGUGGUGCCACCGG	0.9475450794967974	5.743961963333334	0.031019472535879045	0.08485326207735222	premiRNA
hsa-mir-4642	1350	GGCUGUGGCCUAGGGCAAGCCACAAAGCC	0.9386187864300317	5.73722068	0.06027842501647751	0.09712151048251288	premiRNA
hsa-mir-6883	2480	GGAUGUGUUGACCCCUGAAGUGGUUCUGAUGACCUUUCC	0.9375806734449651	5.73643668	0.016054154895642474	0.07450122750898078	premiRNA
Selectedmotif_21130-21239_Motif_1+DMSMaPseq_invitro_SARS-CoV-2_Motif_372+SHAPE_invivo_SARS-CoV-2_Motif_397+SHAPE_invitro_SARS-CoV-2_Motif_383	1646	GCUAGCUCUUGGAGGUUCCGUGGCUAUAAAGAUAACAGAACAUUCUUGGAAUGCUGAUCUUUAUAAGCUCAUGGGACACUUCGCAUGGUGGACAGC	0.9363571610724074	5.735512663333332	0.026834139046616134	0.055805681196735575	SARS-CoV2
hsa-mir-4294	299	GGGCCAUGUCUGUGAGGGCCCA	0.9363276993199627	5.735490413333333	0.07016618386254027	0.1263517682163509	premiRNA
IAV_invivo_PB1_2_Motif_4+IAV_invivo_PB1_2_Motif_4	2095	CCAUGGGACAGGAACAGGAUACACCAUGG	0.9267337830809135	5.72824493	0.10669696192943372	0.16526988788647592	IAV
hsa-mir-4690	174	CUGAACCCGUGGGUGAGGAGUGCAG	0.9247778316806932	5.726767763333334	0.08083026415706264	0.10652534973073499	premiRNA
hsa-mir-6071	8	AGGCUCUGGGUCCGGCUUACUCCCUAGCUUACUGUCCUCAGAACCC	0.9239077720625757	5.726110680000001	0.025057785109182943	0.029037372332091273	premiRNA
DMSMaPseq_invitro_SARS-CoV-2_Motif_486	1498	CAAGGACCUGCCUAAAGAAAUCACUGUUGCUACAUCACGAACGCUUUCUUAUUACAAAUUGGGAGCUUCGCAGCGUGUAGCAGGUGACUCAGGUUUUG	0.9210174086321516	5.72392783	0.07860987690103835	0.08109090547341762	SARS-CoV2
hsa-mir-4691	2091	CUGCGGCCCUGAUGUCUCUACUCCAG	0.9191958999254888	5.722552196666666	0.03789836077289221	0.05354526724080659	premiRNA
hsa-mir-6127	2765	GAGGUGGGAAGGCUGCCCCAAAUGGCCUCUAACAUCCCUUCCAGUCUCCUCCUC	0.9190103239881712	5.722412046666666	0.025775170861098234	0.03081911796194864	premiRNA
hsa-mir-4737	296	AGUGCCUCACAGCCGCACAGGACCGAGGAUGCU	0.9174191686687986	5.72121038	0.0312477508767493	0.03511494345766509	premiRNA
hsa-mir-6721	283	AGUCUCUGAAGAGAGCUGUGGACUGA	0.9160085134792073	5.72014503	0.01919549939027404	0.05762074233029744	premiRNA
hsa-mir-6835	2330	GAAGCGAGAUGUUUGUCUAAA	0.9151377917992364	5.719487446666666	0.0350173002352551	0.0951095696471022	premiRNA
hsa-mir-3181	2259	CCGGCCCGUUAGUUGCCCGGGCCCG	0.9141049532402632	5.718707429999999	0.005892996520549043	0.09778220425433401	premiRNA
hsa-mir-3943	1679	GGCGUGGACAACUUGCU	0.9124461793370015	5.7174546966666675	0.02797312068501725	0.07439405901070455	premiRNA
hsa-mir-3907	276	GCCUGCCCUGAGUCCCCCAGCAGGU	0.9123240289251736	5.717362446666667	0.06970869933708435	0.08086340503307383	premiRNA
hsa-mir-943	991	UCACUGCUGCUGGCGCCCUGA	0.9114847993206645	5.716728646666667	0.020158472736858064	0.050581116903656895	premiRNA
hsa-mir-5693	1301	UGCUGUGAGCUAGCCAGCAG	0.9102838853260129	5.715821696666666	0.019059508778266027	0.04980819621232443	premiRNA
hsa-mir-4449	1751	GGCGGGCGGCGGUGCCCGUC	0.9096566699954747	5.715348013333333	0.06445383431998807	0.1498186932374104	premiRNA
hsa-mir-595	2100	CUCAAUGUAGUCUUGUAAGGAACAGGUUGAAG	0.9082412258918131	5.7142790466666655	0.037220009466545634	0.1529636559430665	premiRNA
hsa-mir-4661	679	CCUGACAGACAGCCUGAUAGACAGG	0.9079582827246896	5.714065363333333	0.10040569728996157	0.15520493405074012	premiRNA
hsa-mir-4698	2575	UCCACCUAGACGGGCCUGGGUCAA	0.9070131894299305	5.713351613333333	0.06268129207469031	0.07363133945755726	premiRNA
hsa-mir-4656	2930	CUGUGGCCGGUCCCAG	0.901673726793923	5.709319163333333	0.019563188070463675	0.06882550095198044	premiRNA
hsa-mir-6734	25	AGAAGCCCAGGUUCUGAAUCCCCU	0.9014341266094235	5.7091382133333335	0.019862471230714256	0.023500200228165152	premiRNA
IAV_invivo_HA_4_Motif_9+IAV_invivo_HA_4_Motif_9	32	GUGGGGUAUUCAUCACCCGC	0.8972504032809797	5.705978596666665	0.1376461050440332	0.16710197014460007	IAV
hsa-mir-3185	2755	GCGGGAGCCAGGCCGC	0.8958032243458471	5.704885663333333	0.059434310128376834	0.0690046643849853	premiRNA
hsa-mir-3127	2866	GGGAAGGAGAAGGGACGCUUCCC	0.8950760597442755	5.7043364966666665	0.08397741597297313	0.1338576735936799	premiRNA
hsa-mir-7114	576	CUGUCCCCUGCCACUGGGUGACC	0.8939856438728442	5.7035129966666664	0.019734265119040133	0.04197765368319787	premiRNA
hsa-mir-1272	862	AAACGUGCUCAGUGUCUUUAUAACAGGAAAGCCGUAAAC	0.8938727843956836	5.703427763333333	0.030400474272055656	0.08612598034390881	premiRNA
U1snRNP5ss-9	2335	GCAGUAAGUCUGAUACUUACCUG	0.8919267859919816	5.701958113333333	0.04812860810672531	0.10745363616524307	Control
SHAPE_invivo_SARS-CoV-2_Motif_420	96	AGGUUGGACAGCUGGUGCUGCAGCUU	0.8913832994170825	5.701547663333333	0.040464094389043984	0.049156810338428676	SARS-CoV2
hsa-mir-3159	1577	CCACGGGCUGGGCACAGUGG	0.8910649800782943	5.701307263333333	0.07444053896590301	0.15039958667288986	premiRNA
hsa-mir-636	246	CGCUGCCUGGAAUUAACCCCGCUGUG	0.8906513900388999	5.700994913333333	0.0467632718299902	0.09758690059117729	premiRNA
hsa-mir-4526	2767	AUGCCCCAGGUGACGUGCUGGGCU	0.8878395912816671	5.698871396666667	0.036498091022549174	0.061830978724634444	premiRNA
hsa-mir-5682	459	CUGCAGAGACGAGGCCUGUAG	0.8856379928653563	5.697208713333333	0.09713151230981842	0.1189048681304037	premiRNA
hsa-mir-4672	1677	GUGGCCUUGGACAAGCCUCUUGGUUAC	0.8853317230522884	5.696977413333333	0.043845280760904916	0.05596479534447835	premiRNA
IAV_invivo_PB1_2_Motif_12+IAV_invivo_PB1_2_Motif_12	2047	CCCUGAACACAAUGACCAAAGAUGCUGAGAGAGGG	0.8839918202060242	5.695965496666667	0.04089848853839226	0.07765641856969203	IAV
hsa-mir-6817	60	GUGGAACUGACCUGCCCCCUUUCUC	0.8819724432803117	5.69444043	0.02984562667147103	0.044455716322637694	premiRNA
hsa-mir-4325	2648	GUGAGAGAUGCUUCUAGAUCCAGGAGGCAGACCUCAA	0.8789706769088025	5.692173446666666	0.01512891961068906	0.04860221061607399	premiRNA
hsa-mir-6505	345	CUCAGCAUGUUGAGCCCUGUCUCUGGGGAGCUGAC	0.8781515739846172	5.691554846666667	0.03724255530837598	0.0805161344372196	premiRNA
hsa-mir-635	2949	GUCCAUUAGGCUUUGUUAUGGAAACUUCUCCUGAUC	0.8752203392691525	5.68934113	0.08852469246627093	0.22340035178007422	premiRNA
hsa-mir-941-4_941-5_941-2_941-3_941-1	1041	ACAGCGCCACGGAAGAGGACGCA	0.8739498425737807	5.688381629999999	0.0007731206367555321	0.07249599517182803	premiRNA
hsa-mir-4319	1329	CCACUGGGAAUGCUCCCUGAGGACGUUAUAUGAGUG	0.8720473195650736	5.686944813333333	0.10824676508892901	0.13690284996163843	premiRNA
SARS-CoV-2-Conserved-Structured-63_Interval-28998-29117_Motif_2+DMSMaPseq_invitro_SARS-CoV-2_Motif_521+SHAPE_invivo_SARS-CoV-2_Motif_554+SHAPE_invitro_SARS-CoV-2_Motif_529	1593	ACGUACUGCCACUAAAGCAUACAAUGUAACACAAGCUUUCGGCAGACGU	0.8707693724669868	5.685979686666666	0.06602672708467654	0.1543647448931716	SARS-CoV2
hsa-mir-492	2728	UCUUGGUGCCACCAUUGAGAACGCCAGGA	0.8683241705988431	5.684133030000001	0.09413915620118533	0.12794750385109713	premiRNA
hsa-mir-6805	1290	GUGUAUGGGCUGAGCCUUGC	0.8677559229106512	5.6837038799999995	0.05001590782664122	0.05910942795631895	premiRNA
hsa-mir-1307	1970	GGCUCGUCUGUGUUGCCAAUCGACUC	0.8655477700820006	5.682036246666667	0.024713227361782733	0.061695353677590034	premiRNA
hsa-mir-4721	1198	CCAUCAAGCCCCACCAGAAGGUGGAGGCCCAGGUGAG	0.8639362011888356	5.680819163333333	0.021681493985893144	0.09269112102672407	premiRNA
hsa-mir-3661	2790	GCUGCUUGCACUCGUUCAGC	0.8629459552757202	5.6800713133333325	0.03252496566673894	0.04970877006576812	premiRNA
hsa-mir-7156	297	CAGAGUGUGCAUGGCAGGCU	0.8598077158876386	5.677701263333333	0.007047695316398544	0.06570584703275507	premiRNA
hsa-mir-4435-1_4435-2	1061	GAGGGAUGAGUGCACUUCACCUGC	0.8589957411627349	5.677088046666667	0.0113599516905161	0.0312949046224149	premiRNA
hsa-mir-1301	2119	GCAGCACUGUGCUGGGGAUGUUGC	0.8583537618528803	5.676603213333334	0.0621480726765985	0.08781926283666906	premiRNA
hsa-mir-611	455	UCCAGACGGAGAUGCGA	0.8576634520277766	5.676081880000001	0.010533444616270642	0.03153653249316232	premiRNA
hsa-mir-4683	844	UGCACCAGUUCUGGCCGCUGGUGGA	0.8563474275456647	5.675087996666666	0.020099992032339385	0.0928962966141257	premiRNA
hsa-mir-1282	1173	GCUUCUGCUGCAUGAUCUCCGAGUCCCUGGGGGUAGAGAUGAUGGGGCACUGGGAGGU	0.8512606518501129	5.67124638	0.021061533541259603	0.05909245678771253	premiRNA
DMSMaPseq_invitro_SARS-CoV-2_Multi_85_ComplexLevel_1+SHAPE_invitro_SARS-CoV-2_Multi_75_ComplexLevel_1	2223	GAAUGGAGAACGCAGUGGGGCGCGAUCAAAACAACGUCGGCCCCAAGGUUUACCCAAUAAUACUGCGUCUUGGUUC	0.8489218962866473	5.669480113333333	0.07340632400044375	0.097502346755736	SARS-CoV2
hsa-mir-647	2463	CUUCAGCCCCAGGAAGCCUUGGUCGGGGGCAGGAG	0.848773726844008	5.669368213333333	0.00874104478762929	0.038163736616326	premiRNA
hsa-mir-9500	427	CCACAUAGGAGGGACAGCGGCCUUUCCAACAGG	0.8473487049122117	5.668292013333333	0.03787251020663968	0.05070463477684284	premiRNA
hsa-mir-3714	93	CUGUGACGUGCUCCAUCACCGGGCAG	0.8471362492636747	5.668131563333334	0.08222734904970608	0.09665221813842272	premiRNA
hsa-mir-3195	1828	GGUUGGCCGCUGACCCCCGCGGGGCCCCCGGCGGCC	0.846731199822179	5.667825663333333	0.034403783035616746	0.08791016204063394	premiRNA
hsa-mir-4468	2188	CUUUGGUGGCUAUGGUUGACUGGGCCACUCAGAG	0.8462070013159226	5.667429779999999	0.017786137067703957	0.09075446498323697	premiRNA
hsa-mir-6792	2616	GUGAUGUGAGGAGCAACAGGCACCCUCCU	0.8455048847211125	5.666899529999999	0.08507396434385818	0.10854367767095963	premiRNA
hsa-mir-7847	375	UAGGCCCACUGCUCAGUGGAGC	0.8454746064257157	5.666876663333333	0.01257996367673825	0.044486326181336626	premiRNA
hsa-mir-3666	2263	CGACUCCGUGGCAGAGUUCA	0.8454740547075054	5.666876246666667	0.017285279843899295	0.04532551084380615	premiRNA
hsa-mir-432	1311	UGGGUGGAUCCUCUAUUUCCUUACGUGGGCCACUGG	0.8452521536431998	5.666708663333332	0.013359111368408656	0.02719638645707608	premiRNA
SHAPE_invitro_SARS-CoV-2_Multi_2_ComplexLevel_1	361	CCUCUUGAGUGCAUUAAAGACCUUCUAGCACGUGCUGGUAAAGCUUCAUGCACUUUGUCCGAACAACUGGACUUUAUUGACACUAAGAGG	0.8435135130117717	5.665395613333334	0.04277505219940924	0.11843624093819002	SARS-CoV2
IAV_invivo_M1_M2_7_Motif_15+IAV_invivo_M1_M2_7_Motif_15	2641	GGAGGUUGCUAGUCAGGCUAGACAAAUGGUGCAAGCGAUGAGAACCAUUGGAACUCAUCCUAGCUCCAGUGCUGGUCUGAAAAAUGAUCUUC	0.8391929106021531	5.662132623333334	0.018433620072240423	0.026665714197029518	IAV
IAV_invivo_PB2_1_Motif_17+IAV_invivo_PB2_1_Motif_17	827	GGGAGAGACGAACAGUCGAUUGCC	0.8389819865233649	5.661973329999999	0.020787634117895942	0.05952573250102496	IAV
Selectedmotif_26742-26860_Motif_1+DMSMaPseq_invitro_SARS-CoV-2_Motif_483+SHAPE_invivo_SARS-CoV-2_Motif_509+SHAPE_invitro_SARS-CoV-2_Motif_490	2023	ACCGGUGGAAUUGCUAUCGCAAUGGCUUGUCUUGUAGGCUUGAUGUGGCUCAGCUACUUCAUUGCUUCUUUCAGACUGUUUGCGCGUACGCGUUCCAUGUGGU	0.8384741850823305	5.6615898300000005	0.03280498627057912	0.06564358601264607	SARS-CoV2
hsa-mir-199a-2	2946	CUGUUCAGGACAAUGCCGUUGUACA	0.8382665404165881	5.661433013333333	0.04166183274454371	0.06191490822603319	premiRNA
hsa-mir-146a	1589	UGGGUUGUGUCAGUGUCAGACCUC	0.8376596724536562	5.660974696666667	0.10519521900192645	0.11384722425681973	premiRNA
IAV_invivo_PB2_1_Motif_34+IAV_invivo_PB2_1_Motif_34	2968	CCUUGCGAAAGGAGAGAAGGCUAAUGUGCUAAUUGGGCAAGG	0.837315665114981	5.660714896666666	0.09706172831364134	0.09996925416437413	IAV
hsa-mir-2467	2484	GGCUCUGGGUCCUGCUCCUUAGAGCA	0.8367275335024813	5.66027073	0.015383779810298653	0.04103720834787699	premiRNA
hsa-mir-133b	430	CAAGUCCGUCUUCCUGAGAGGUUUG	0.8359740629766286	5.659701696666667	0.07968881320849867	0.12082788231861123	premiRNA
hsa-mir-7157	2603	CAGAGAUGAAAUUGGGACUCCUCU	0.8354636353569097	5.659316213333334	0.06780599694627568	0.16752969429433726	premiRNA
hsa-mir-3171	2446	UAUCUAUAUAUAUGUGUA	0.8351828328564429	5.659104146666667	0.14952143775042093	0.1663739844649975	premiRNA
hsa-mir-7854	681	UUGAGCAUCUUCUGGGCAGCUGA	0.8327715815201039	5.65728313	0.03720062262855337	0.06226698570423617	premiRNA
hsa-mir-6774	957	CCUGUAUGUCUCCCCGCAGCACCGUCAUCGU	0.8323375999756462	5.65695538	0.03663772067959189	0.04118273436563159	premiRNA
hsa-mir-3687-1_3687-2	2425	CGGUGGUCCCUCCCG	0.8315734040477787	5.656378246666667	0.07659340061137056	0.1019977411867472	premiRNA
SHAPE_invivo_SARS-CoV-2_Motif_133+SHAPE_invitro_SARS-CoV-2_Motif_129	316	GUCUCUGAAGAAGUAGUGGAAAAUCCUACCAUACAGAAAGAC	0.8305778616398419	5.6556263966666664	0.04029035168968834	0.0774183634651702	SARS-CoV2
SARS-CoV-2-Conserved-Structured-84_Interval-29118-29237_Multi_1_ComplexLevel_1	887	UGGGGACCAGGAACUAAUCAGACAAGGAACUGAUUACAAACAUUGGCCGCAAAUUGCACAAUUUGCCCCCA	0.8303810085823004	5.65547773	0.11455538146862833	0.13765638565709057	Control
DMSMaPseq_invitro_SARS-CoV-2_Motif_532+SHAPE_invivo_SARS-CoV-2_Motif_567+SHAPE_invitro_SARS-CoV-2_Motif_542	1917	CAUGAGCAGUGCUGACUCAACUCAGGCCUAAACUCAUG	0.8297107371626066	5.654971530000001	0.03493014695396078	0.06460507856977697	SARS-CoV2
hsa-mir-6845	1395	GAGCCCUUGCACACCACCAGCCUC	0.8219627155751282	5.6491200966666675	0.038403424527036836	0.0650373762222529	premiRNA
IAV_invivo_PA_3_Motif_3+IAV_invivo_PA_3_Motif_3	416	GGGGCUGAGAAACCAAAGUUUC	0.8215410483811293	5.648801646666667	0.06568401198140919	0.07252941969909406	IAV
hsa-mir-4757	685	CACGGUGUCUGCGGGAGGAGACCAUG	0.820652892405705	5.648130896666667	0.010951443677804361	0.04289805306874774	premiRNA
hsa-mir-6772	840	CUGAGGACUGAGGCUCACCUUG	0.8131150533877374	5.642438196666667	0.00825246006669481	0.04989657085442442	premiRNA
Selectedmotif_563-621_Motif_1+DMSMaPseq_invitro_SARS-CoV-2_Motif_12+SHAPE_invivo_SARS-CoV-2_Motif_12+SHAPE_invitro_SARS-CoV-2_Motif_12	1786	GUGGUGAGACACUUGGUGUCCUUGUCCCUCAUGUGGGCGAAAUACCAGUGGCUUACCGC	0.8123389182777914	5.641852046666666	0.01197075996801519	0.0749701667246032	SARS-CoV2
hsa-mir-1976	36	GGGUCCUAAGGUGUGUCCUC	0.8120359808427149	5.641623263333333	0.0371633550990956	0.039881719798611125	premiRNA
hsa-mir-3622b	1522	GUGAGCUCAGCUCCCUGCCUCAC	0.8110531279536228	5.640880996666667	0.05342477333278315	0.05498075752747353	premiRNA
hsa-mir-202	2709	UUCUUUGAGGAUCUGGCCUAAAGAG	0.810694047673437	5.640609813333334	0.09680423904614444	0.11202710308439996	premiRNA
hsa-mir-5196	456	GUUGGGGAACAGGUGGUUAGCACUUCAU	0.8103614277986287	5.640358613333333	0.01830308514794925	0.03306782849182115	premiRNA
hsa-mir-134	67	GAGGGGCAUGCACUGUGUUCACCCUG	0.8074982089041671	5.638196263333334	0.06344498504112323	0.09752471547976192	premiRNA
hsa-mir-4286	1110	ACCAUAGUCAUAAGUUAGGAGAUGUUAGAGCUGUGAGU	0.8066871389971261	5.637583729999999	0.04851208629172946	0.1243832190737605	premiRNA
hsa-mir-6794	262	UGAGCAGGCCCAGAACCCAGCUCGUGCUCA	0.8049897889565781	5.636301863333333	0.06680092503036834	0.06875925628452428	premiRNA
hsa-mir-4687	1975	CCCAAACUUGGAGCACUUGACCUUUGGC	0.8044710193575139	5.6359100799999995	0.11336836753916989	0.11446113747459352	premiRNA
IAV_invivo_PB2_1_Motif_22+IAV_invivo_PB2_1_Motif_22	1136	GGGUAGUGGUGAGCAUUGACC	0.8038910752432608	5.635472096666668	0.05553111527971725	0.08190472380448492	IAV
hsa-mir-181d	21	GUGGGUUGUGAGGACUGAGGCCAGACCCAC	0.8026153482592524	5.634508646666667	0.10104464398880589	0.12307463609813886	premiRNA
hsa-mir-6769b	2201	AAGUGCCGUCCUCAUGAGCCCCU	0.8024720118681392	5.634400396666668	0.03720450130247644	0.07816380885547461	premiRNA
hsa-mir-193a	813	AGAUGAGGGUGUCGGAUCAACU	0.8008091552501153	5.63314458	0.02473536252698133	0.05145912886292643	premiRNA
hsa-mir-584	572	CUGAGGAAUUUGCUGGGAUAUGUCAG	0.7990150779728846	5.6317896633333335	0.10097940606861351	0.1038759881552281	premiRNA
hsa-mir-6735	1609	AUCUGAGGUGACUGGCACAGAAGACUCAGG	0.7972025071012321	5.630420779999999	0.017218209138354992	0.06027383037110473	premiRNA
hsa-mir-5047	2747	GCAUAAAAACAACUUUUGGGGGACAGGUAUGUUUUCUUGC	0.7970834242426572	5.630330846666666	0.006533806348091269	0.1033335054573155	premiRNA
hsa-mir-6786	229	GCGUCACGUGCACCCAAGUGACGC	0.7955338905450927	5.629160613333333	0.15157396571043968	0.21430415130691735	premiRNA
hsa-mir-31	2607	AGCUGUUGAACUGGGAACCUGCU	0.7937605358038521	5.627821346666667	0.054438611273050434	0.12207564253222083	premiRNA
hsa-mir-181a-2	735	GAGUUUGGGAUUUGAAAAAACC	0.7928818914503777	5.62715778	0.018762486812838156	0.1023399670417783	premiRNA
hsa-mir-4461	247	AGGCCAUACGUGUUGGAGAUU	0.7900608458959345	5.62502728	0.038425545475389074	0.11740414483573466	premiRNA
hsa-mir-4725	1803	CCACCCACCAGGGAGCUUUCCAUGGGCUGUGGG	0.788188137739329	5.623612980000001	0.014513835002997489	0.03478614145322065	premiRNA
hsa-mir-1289-2	1	CCUGCCUCAGAACUACUGAACAGAGUCACUGGGUGUGGA	0.7850668912721334	5.621255763333334	0.008495072598670973	0.07715245930481672	premiRNA
hsa-mir-4417	1300	GGGCGGAACACCCAGCCCC	0.7849374140424682	5.6211579799999996	0.013611754330628558	0.07848554065176264	premiRNA
hsa-mir-6871	401	GGUUGCUGGAGGUCAGC	0.7846760982291997	5.62096063	0.029808856594879928	0.05909823950966363	premiRNA
hsa-mir-185	1337	UCCUGAUGGUCCCCUCCCCAGGG	0.7844510192680028	5.620790646666666	0.0369294902084049	0.07932922117693492	premiRNA
SHAPE_invivo_SARS-CoV-2_Motif_250	1523	CAGGCAAUAACAGUUACACCGGAAGCCAAUAUGGAUCAAGAAUCCUUUGGUGGUGCAUCGUGUUGUCUG	0.7792300657036317	5.6168476966666665	0.03381875588591997	0.07639411108649558	SARS-CoV2
hsa-mir-326	20	AAGGCGGGUGGUGCUCAGAUCGCCU	0.7786549987783582	5.616413396666666	0.03794541894422481	0.0376040717338887	premiRNA
hsa-mir-6515	527	GACAUCUGGGCCAACUCUGAUCUC	0.7769710444559641	5.615141646666667	0.044733909271443995	0.05209916385372234	premiRNA
hsa-mir-499b	2032	UGUUCACGUGGAGAGGAGUUAAACA	0.7762144622394025	5.614570263333333	0.054863766237476526	0.08534946185792919	premiRNA
hsa-mir-6736	328	CUGUGGUUUGCUGGCUGCCUCAG	0.7759868453744373	5.614398363333334	0.071843732437598	0.08538134267994239	premiRNA
hsa-mir-522	347	CUUUCUGUUGUCUGAAAGAAAAGAAAA	0.7752424892334228	5.613836213333333	0.10280320346860682	0.1789294231837252	premiRNA
IAV_invivo_NP_5_Motif_18+IAV_invivo_NP_5_Motif_18	1428	GGUGCUCCCAAGAGGGAAGCU	0.7751565756736677	5.61377133	0.04517752503830759	0.11020419308733982	IAV
U1snRNP5ss-1	601	GGAGUAAGUCUGAUACUUACCUG	0.7733097762042317	5.6123765966666666	0.05658901201148365	0.07751162500020181	Control
hsa-mir-455	2147	CUACAUCGUGGAAGCCAGCACCAUGCAG	0.7732326239296613	5.61231833	0.047469351138507504	0.07039104918907935	premiRNA
Selectedmotif_5296-5463_Motif_1+DMSMaPseq_invitro_SARS-CoV-2_Motif_102+SHAPE_invivo_SARS-CoV-2_Motif_112+SHAPE_invitro_SARS-CoV-2_Motif_106	654	AGAGUUGAAGUUUAAUCCACCUGCUCUACAAGAUGCUUAUUACAGAGCAAGGGCUGGUGAAGCUGCUAACUUU	0.7712472107769929	5.610818913333333	0.0901297384254901	0.1308691127061707	SARS-CoV2
SARS-CoV-2-Conserved-Structured-31_Interval-26095-26214_Multi_1_ComplexLevel_1	721	GUUGAUGAGCCUGAAGAACAUGUCCAAAUUCACACAAUCGACGGUUCAUCCGGAGUUGUUAAUCCAGUAAUGGAACCAAUUUAUGAUGAACCGACGACGAC	0.770005138603832	5.6098808799999995	0.12416473120617041	0.15141571731815526	Control
hsa-mir-6826	1389	ACCUCCUGGCUUUUCCUCUGCAGCAUGGCUCGGACCUAGUGCAAUGUUUAAGCU	0.7694449901389749	5.609457846666667	0.011789079994413034	0.07391608403040842	premiRNA
hsa-mir-572	313	GGAAGGGCGCCUGUGCUUCGUCC	0.7668670095593924	5.607510913333333	0.07780992178884544	0.10865782430670687	premiRNA
hsa-mir-7113	1333	GAGGCCUCUUGCCAUGGCCUCC	0.766461893911713	5.607204963333333	0.0205846856325227	0.10697473058187308	premiRNA
hsa-mir-500a	2080	GAGAGUGCUGUCUGAAUGCAAUGC	0.7663520357816183	5.607121996666667	0.06038383781424298	0.17723912193280258	premiRNA
SHAPE_invivo_SARS-CoV-2_Multi_65_ComplexLevel_1	832	GACGACUACUAGCGUGCCUUUGUAAGCACAAGCUGAUGAGUACGAACUUAUGUACUCAUUCGUU	0.7638582474009747	5.605238646666667	0.014550646576004342	0.04577940214551434	SARS-CoV2
hsa-mir-196a-1	1663	GGGCCUGGGUUUCUGAACAC	0.761903421505902	5.6037623299999995	0.022601476191245362	0.09016302442947907	premiRNA
hsa-mir-4420	1997	UGUUCAUGUCUCUCUGUGCACAGGGGACGAGAGUCA	0.7617061050050639	5.603613313333334	0.022654248172675227	0.09418040990025692	premiRNA
hsa-mir-1827	2956	UUCAGCCUAAAGCAAUGAGAAGCCUCUGAAAGGCUGA	0.7604249711825912	5.60264578	0.02567105424609989	0.04887416906188631	premiRNA
SHAPE_invivo_SARS-CoV-2_Motif_348+SHAPE_invitro_SARS-CoV-2_Motif_339	808	AUACCACUUAUGUACAAAGGACUUCCUUGGAAUGUAGUGCGUAU	0.7599585927448067	5.602293563333333	0.07770042441360567	0.14932756009606354	SARS-CoV2
hsa-mir-520f	1099	GCUUUCUGUGGUCAGAAAGAAAAGCAAGU	0.759702109983062	5.602099863333333	0.09344093159186584	0.11132123161757161	premiRNA
hsa-mir-4635	450	UGGAUCACGCCGACAACACUGGUCU	0.7595104430767022	5.601955113333335	0.01664274866433884	0.029052225457275396	premiRNA
hsa-mir-17	560	AGGUAGUGAUAUGUGCAUCUACU	0.7594536161010091	5.601912196666667	0.10808433096642445	0.24023799502315907	premiRNA
hsa-mir-1208	967	GGAGACGGGUCUUUCUC	0.7583061304978744	5.601045596666668	0.002160617789555394	0.05987615316375055	premiRNA
hsa-mir-6798	1508	CUUGGGCCCAUUCCUUUCCUUACCCUAC	0.7580925493441851	5.600884296666667	0.03315136880978325	0.05732231637981557	premiRNA
hsa-mir-2113	1700	AAAUCCCGUUAAUAAGUAAGAGGAUUU	0.7579909007810637	5.60080753	0.06628908003196925	0.08558960708820994	premiRNA
hsa-mir-4297	1114	UGUGCCUGCCUUCGAAGUGCACGGCAGG	0.7531251434006767	5.59713283	0.04839696397210328	0.12307423266155164	premiRNA
hsa-mir-4290	130	GUCAGUCCCAAUCUGAAUCCCACCAAAAUAGGUGGUAGAGGGUUGC	0.7516267208781433	5.596001196666667	0.019062039151253662	0.040993675220543827	premiRNA
hsa-mir-3619	1451	CAGCCCGUGGUGGGG	0.7514896740746303	5.595897696666667	0.07111470098105835	0.11360216806027122	premiRNA
hsa-mir-4455	860	UUUUCCUGAGAAUAAGAGAAGGAAGG	0.7499082510644912	5.5947033799999994	0.04020204981744578	0.09062260759964529	premiRNA
hsa-mir-4481	2338	GUUUUUUAAGAGGAAGGGAGACCUAAGCUAGCA	0.7472142993170426	5.5926688633333335	0.04099449509753858	0.08423868783470666	premiRNA
hsa-mir-6780b	528	GGAAGACACAUGAGCAGUGCCUCCACUUCACGCCUCUCCC	0.7464629694578466	5.592101446666667	0.025579619831220878	0.03388567129378093	premiRNA
hsa-mir-3689c	2584	CUGGGAGGUGUGAUAUCGUGGUUCCUGG	0.743751782033497	5.590053913333333	0.03177769738772624	0.09005169875371806	premiRNA
hsa-mir-6768	857	CUGGGUUCGGCUGCUACCCCAAA	0.7418328398908435	5.588604696666667	0.0325285444126912	0.05334462990522102	premiRNA
hsa-mir-661	382	GGUUUCGGGCUGCC	0.7404575167354587	5.5875660300000005	0.009093404729361576	0.06204921775737383	premiRNA
hsa-mir-375	1638	CAAACCGGACCUGAGCGUUUUG	0.7401864906816812	5.587361346666666	0.10771396462810534	0.14936821189584268	premiRNA
hsa-mir-6757	127	GAUGAAGAUUAAUCCCUAAUCCCCAACA	0.7393563533932835	5.586734413333333	0.0580158566100631	0.06799127094175356	premiRNA
hsa-mir-330	2038	AGGCUCUGCAAGAUCAACCGAGCA	0.7389565783778838	5.586432496666667	0.040573000851589915	0.05829057814429521	premiRNA
hsa-mir-19a	1726	CACUACAAGAAGAAUGUAGUUGUG	0.7388122047565334	5.586323463333334	0.11683559456202772	0.14403824528914935	premiRNA
SHAPE_invitro_SARS-CoV-2_Motif_348	493	GUACCUCAAGCUGAUGUAGAAUGGAAGUUCUAUGAUGCACAGCCUUGUAGUGAC	0.7346972917233171	5.583215813333333	0.07115199242058612	0.10618257060386675	SARS-CoV2
hsa-mir-184	1134	CCCAGCUUUGUGACUGUAAGUGUUGGA	0.734225705065624	5.582859663333333	0.05943961221444303	0.09374898481527019	premiRNA
hsa-mir-3689d-1	2325	CUCGCUGGGAGGUGUGCUAUCGUCUUCCCCGGGAG	0.7338977196237872	5.582611963333334	0.09079457099462376	0.11902877415547339	premiRNA
hsa-mir-4450	2229	GUGAGCGCAGGUCUUUGGCAC	0.7292560481118183	5.579106496666667	0.04909640169416386	0.2127021260899824	premiRNA
hsa-mir-4532	2601	GGCGGUGAAGCUCC	0.7266173343916141	5.577113696666667	0.015104822803034958	0.05374340401178727	premiRNA
SARS-CoV-2-Conserved-Structured-23_Interval-2158-2277_Motif_1	2631	GUUUAAGGAAGGUGUAGAGUUUCUUAGAGAC	0.725944414724508	5.576605496666667	0.029834133649445527	0.06255492831718139	Control
hsa-mir-4283-1_4283-2	2096	GUUUGCAAGGGGUGUUUCUGUCCAUGGUCAGGC	0.7245562696379088	5.575557146666667	0.031433099672209246	0.06840680150510295	premiRNA
hsa-mir-219b	2741	UUCUCGGUUGGCCGCAGACUCGUACAAGAA	0.7241078992825183	5.575218530000001	0.030576732014978278	0.0364864870891362	premiRNA
hsa-mir-3150b	51	CCCAGCCUUGGCGUUCAGGUGCUGAG	0.7232955052517728	5.574604996666667	0.0407677759390585	0.07940314787276984	premiRNA
DMSMaPseq_invitro_SARS-CoV-2_Motif_52	1562	UAAAGUACUUAAUGAGAAGUGCUCUGCCUAUACAGUUGAACUCGGUACAGAAGUAAAUGAGUUCGCCUGUGUUGUGGCAGAUGCUGUCAUAAAAACUUUG	0.721917070405678	5.573563979999999	0.08042834634334627	0.1449225066984413	SARS-CoV2
hsa-mir-619	1362	AGCCACUGCGGUCGACCAUGACCUGGA	0.7210113035849715	5.57287993	0.03351571097373414	0.08735126605044997	premiRNA
hsa-mir-6832	1299	GGGUCAGUGGCAGAGCCAGGCAGAUGCUGACCC	0.7204103059038004	5.572426046666667	0.011375516352154159	0.046514898590470796	premiRNA
hsa-mir-1269a	2700	CCAAGUCUGACCACCUGAGGAAUGCCUGG	0.71875932226167	5.571179196666667	0.044696011130248424	0.048177408815221825	premiRNA
SARS-CoV-2-Conserved-Structured-85_Interval-28958-29077_Multi_1_ComplexLevel_1	603	AGAGCAAAAUGUCUGGUAAAGGCCAACAACAACAAGGCCAAACUGUCACUAAGAAAUCUGCUGCUGAGGCUUCUAAGAAGCCUCGGCAAAAACGUACUGCCACU	0.7181980482916608	5.570755313333333	0.07938799185778	0.08576122427992211	Control
hsa-mir-3116-1	734	GGCACUGGGUAUCGUAGGUGCC	0.718043787879977	5.570638813333333	0.1825013138139543	0.1958243687621585	premiRNA
hsa-mir-501	2918	GAGAGUGCUUUCUGAAUGCAAUGC	0.7159564172019905	5.569062396666666	0.01750378690589014	0.11917096886061257	premiRNA
hsa-mir-103b-1	1710	UGCUUGAUCCAUAUGCAACAAGGCA	0.7148268955437928	5.568209363333334	0.0913849115100559	0.11464451509795895	premiRNA
IAV_invivo_PB1_2_Motif_5+IAV_invivo_PB1_2_Motif_5	1224	GGGCCACUGCCAGAAGACAAUGAACCAAGUGGUUAUGCCC	0.7134700218453693	5.56718463	0.039916051375612126	0.08905421619169973	IAV
hsa-mir-936	2939	GCAGAAAUCACUCCAGGAGCAACUGA	0.7123517552386676	5.566340096666667	0.027035061940820653	0.16036891969338946	premiRNA
hsa-mir-4421	2586	AGUUGAACACUUGUUGGGACAACCU	0.710685853136122	5.5650819799999995	0.060827327176523276	0.0928847300892622	premiRNA
hsa-mir-6829	2937	GGCAGGGUCCUCCAGCUCAUUCCUCCUGCC	0.7096831163227212	5.5643246966666675	0.06474489452415726	0.14461648785016565	premiRNA
hsa-mir-6795	1617	AGGCUGUCUUCAUUCCCUCUUGACCACCC	0.7088264303540274	5.563677713333333	0.0627291761886413	0.10976037691561674	premiRNA
hsa-mir-132	1466	GUUACUGUGGGAACUGGAGGUAAC	0.707554543328765	5.562717163333333	0.13870678777234197	0.15004190864164788	premiRNA
hsa-mir-6754	676	UGGAGGAGUCUGGUGGCCUGUUCUCUU	0.7070837732140254	5.562361630000001	0.012415954399153939	0.025708878715750005	premiRNA
hsa-mir-4262	2911	UGUUGGGGGGACA	0.7066323132366539	5.56202068	0.036225413497077794	0.05643012714377885	premiRNA
hsa-mir-6894	1545	GCCAGACAUGCUCUUGC	0.7065298481305813	5.561943296666667	0.0627149006907416	0.11745394660012687	premiRNA
hsa-mir-3978	634	GUGGAGCCAAAAUUAGAAGGGCCAAAAUUCUACCUGGCCCACUACCACAG	0.7053472291117957	5.561050163333334	0.03852579454824845	0.08566152243068399	premiRNA
hsa-mir-6823	2082	UGCUGUUGCUGUGAAAGCUGA	0.7049529712784985	5.560752413333333	0.023317194086681575	0.0319354441121678	premiRNA
r(CCUG)4	1049	CCUGCCUGCCUGCCUG	0.7034811415737148	5.559640863333333	0.049787782310954015	0.09050056062206363	Repeat
hsa-mir-150	1053	CCAGUGCUGGGCUCAGACCCUGG	0.7010314906499197	5.557790846666666	0.037123053523157264	0.18978034030296115	premiRNA
hsa-mir-3194	2270	GGCUGCGUGCCACCCGGGCAGCU	0.7006858502253424	5.557529813333333	0.12154137156191525	0.1657837650715824	premiRNA
SARS-CoV-2-Conserved-Structured-40_Interval-14526-14645_Motif_2+Selectedmotif_14556-14640_Motif_1+DMSMaPseq_invitro_SARS-CoV-2_Motif_264+SHAPE_invivo_SARS-CoV-2_Motif_277+SHAPE_invitro_SARS-CoV-2_Motif_268	1779	GUGUAUGCUGCUGACCCUGCUAUGCACGCUGCUUCUGGUAAUCUAUUACUAGAUAAACGCACUACGUGCUUUUCAGUAGCUGCAC	0.6980788051304291	5.555560930000001	0.03313334623724023	0.06434959577604207	SARS-CoV2
Selectedmotif_17020-17331_Motif_1+DMSMaPseq_invitro_SARS-CoV-2_Motif_304+SHAPE_invivo_SARS-CoV-2_Motif_321+SHAPE_invitro_SARS-CoV-2_Motif_310	787	AGGUUGGUAUGCAAAAGUAUUCUACACUCCAGGGACCACCUGGUACUGGUAAGAGUCAUUUUGCUAUUGGCCU	0.6962017494343218	5.554143346666667	0.02736939905256982	0.0619750919781232	SARS-CoV2
hsa-mir-370	2062	AGUUACACAGCUCACGAGUGCCU	0.6942520876217018	5.552670930000001	0.02695913388629071	0.04069737064054206	premiRNA
hsa-mir-3143	2798	UUCGCGGUUGGGCU	0.6926207230791408	5.551438896666667	0.07537630111175087	0.0959369983580975	premiRNA
hsa-mir-152	2271	CCGACUCGGGCUCUGGAGCAGUC	0.6916341626436725	5.55069383	0.03512867783322247	0.0782836303398004	premiRNA
hsa-mir-182	1933	CACACUGGUGAGGUAACAGGAUCCGGUG	0.6907872089842158	5.550054196666667	0.024867571358890665	0.0498489825506731	premiRNA
IAV_invivo_HA_4_Motif_19+IAV_invivo_HA_4_Motif_19	2635	GGGGAUCUAUCAGAUUCUGGCGAUCUACUCAACUGUCGCCAGUUCACUGGUGCUUUUGGUCUCC	0.6900587864651222	5.549504079999999	0.11491834551091308	0.12609198098682484	IAV
SHAPE_invivo_SARS-CoV-2_Motif_403	244	GCCACUAGUCUCUAGUCAGUGUGUUAAUCUUACAACCAGAACUCAAUUACCCCCUGCAUACACUAAUUCUUUCACACGUGGU	0.6881783763222968	5.548083963333333	0.027248547461416667	0.07459867241414986	SARS-CoV2
hsa-mir-4488	2349	GGCGCUGGGACCCCACUAGGGUGGCGCC	0.6872459570982713	5.5473797849999995	0.03912418176770188	0.09165533990618145	premiRNA
hsa-mir-3691	2821	CGGUACCCACUGCUGAGGGUGGGGACCA	0.6872236610619461	5.547362946666667	0.034876616970407365	0.19192847196310184	premiRNA
hsa-mir-4654	181	CUGGGGUUGGAAUGUGACCCCA	0.6871900945260113	5.547337596666666	0.040035518784850115	0.05736399719137565	premiRNA
hsa-mir-5699	1847	CAAGAGGUGUGAGCCACACACACGCCUGGCCUCCUG	0.6871287434609922	5.5472912633333324	0.015996452433676152	0.03580599168730216	premiRNA
hsa-mir-4800	2872	GAAGGAAGGCAAGGCUGUCUGUCCAUC	0.684792636144939	5.545526996666666	0.013533504142517692	0.029350983005014583	premiRNA
hsa-mir-210	1178	ACACUGCGCUGCCCCAGACCCACUGU	0.6826901704567105	5.54393918	0.05290964335723043	0.18645375788306637	premiRNA
hsa-mir-4689	55	GGCCGGUCAGGCA	0.6819666251266023	5.543392746666668	0.03886884712913273	0.07119737476195612	premiRNA
hsa-mir-623	12	GGGUUGCAUCCUAAGCUGUGCUGGAGCUUCCC	0.6818326900137959	5.543291596666667	0.0291965523266692	0.10924560488546001	premiRNA
hsa-mir-3936	453	AAAUCCGUGUUUGGACGCUUCUGGUA	0.6813026212257787	5.54289128	0.019304873000428924	0.0802497776170906	premiRNA
hsa-mir-6070	2865	GGAGCUCUGUGCCUUUGGGUCCUGGUGAGCUCU	0.6811843107726979	5.54280193	0.008252671032146459	0.016997586915095734	premiRNA
hsa-mir-4314	1309	ACAGGUAGUGGCCACAGUGAGAAAGCUGGCCUGUCCUUCUGC	0.6806137679367503	5.542371046666666	0.0764612532909669	0.10123817251190238	premiRNA
hsa-mir-3176	285	CACUCCCGGGAUCCCCAGGGAC	0.6802273886395033	5.542079246666667	0.014804578562825379	0.07003827097595908	premiRNA
hsa-mir-663a	1825	CCGCCCUCGUGUCUGUGGCGGUGG	0.6786248458562638	5.54086898	0.024674701977138735	0.09269326213735103	premiRNA
hsa-mir-4302	2739	CGAGGUGG	0.6749348639819811	5.538082245000001	0.012764218840739411	0.0804130827917768	premiRNA
hsa-mir-6132	2405	UGCAGUAUCCGCUGUUGCUGCU	0.6719423686832819	5.5358222633333325	0.05579448757479671	0.06653745865453305	premiRNA
SHAPE_invitro_SARS-CoV-2_Multi_71_ComplexLevel_1	1284	GACUACUAGCGUGCCUUUGUAAGCACAAGCUGAUGAGUACGAACUUAUGUACUCAUUCGUUUCGGAAGAGACAGGUACGUUAAUAGUU	0.67152846968169	5.53550968	0.06487544316677772	0.20604303621634235	SARS-CoV2
hsa-mir-3123	1310	UCCCAUUUCCACAUGGAGAGUGGAGCCCAGA	0.6707027682077057	5.534886096666667	0.022000614953085192	0.025094792880138314	premiRNA
hsa-mir-6767	1910	AUGGAGAACGCCCCCACCAGUUCCCAC	0.6701018808701753	5.534432296666666	0.03249563913725046	0.12224961688759366	premiRNA
hsa-mir-8074	1969	AUGGGAGCCCAGAGACGUCCUAU	0.6687294487182134	5.533395813333333	0.043439245494810076	0.04865205110806932	premiRNA
hsa-mir-130b	2276	ACUACUAUAGGCCGCUGGGAAGCAGU	0.6673076488207679	5.532322046666667	0.050145054992406166	0.07212136738704752	premiRNA
hsa-mir-6839	2266	CCCAAGCAGGCUUUGUGUGAGCAGUGAGGCUAUUUAUUCACUUGGGUGCGAGCUCACACGAAGCCUGCUUGGG	0.6649660905287921	5.5305536633333325	0.08499465754576582	0.09740884035586475	premiRNA
hsa-mir-345	1527	GGGCUCGUGAUGGCUGGUGGGCCC	0.6646091950527211	5.530284130000001	0.033869297883487845	0.08539569094522204	premiRNA
hsa-mir-4263	1175	GGAGAUUGGAGUGGCCAGUGUUCCUAAACAAUUC	0.6625548612611833	5.528732663333333	0.027907847362550448	0.06756793226408925	premiRNA
hsa-mir-3918	1005	GACUGCUCAAGGUCAAAGGGGUC	0.6603374616353237	5.527058046666667	0.06250800643137294	0.07863279587453302	premiRNA
hsa-mir-6801	2008	AAAUGAGAGUUAGCCAGGAGCUUUGCAUACUCA	0.6598639329295274	5.526700429999999	0.026385564740437507	0.07604803621392507	premiRNA
hsa-mir-483	1094	GGGAGUGGUUCCAUCACGCCUCCUCAC	0.6575761781974522	5.52497268	0.06618104781243932	0.07695898501652902	premiRNA
hsa-mir-5700	1598	AAGGCCCUUGGGCACCCCAGGCCUU	0.6560233562593533	5.523799963333334	0.02916458667680864	0.03727611804362099	premiRNA
hsa-mir-199a-1	171	CUGUUCAGGAGGCUCUCAAUGUGUACA	0.6557985641916249	5.523630196666667	0.02537735986290862	0.061165275057072754	premiRNA
IAV_invivo_NP_5_Motif_8+IAV_invivo_NP_5_Motif_8	471	GCUGGUCUGACUCACAUGAUGAUCUGGC	0.6525770815599273	5.52119728	0.07641957257533061	0.09575314159423982	IAV
hsa-mir-6764	115	GAGUUGCUGAGUGGGUUGAUCUC	0.6519711846210453	5.520739696666666	0.03551466194764126	0.04765081190516257	premiRNA
hsa-mir-1265	2828	UGUUAAGGCAUGUUCAGGAACA	0.6518664685046742	5.520660613333334	0.053275370868108025	0.09305960163362313	premiRNA
IAV_invivo_PA_3_Motif_13+IAV_invivo_PA_3_Motif_13	1233	CCCAAGUCAUGAAGGAGAGGG	0.6516510335777981	5.520497913333333	0.04787544206719372	0.1183250609314245	IAV
IAV_invivo_PB1_2_Motif_20+IAV_invivo_PB1_2_Motif_20	562	GCCCUGGAAUGAUGAUGGGC	0.6502876716732198	5.519468280000001	0.03411881133326294	0.1264263971898392	IAV
hsa-mir-6831	2226	GGUCUGAGCCCAUGUGUGGACCUAGGUCUGCUGUUAAACUGACU	0.6473200014871254	5.517227046666666	0.03659500957960018	0.040901434379221446	premiRNA
hsa-mir-3170	351	CAGUGUUAGCUCCAGAAGCAUUG	0.644072941199185	5.514774813333333	0.041987996336829106	0.05185043165290017	premiRNA
hsa-mir-4700	222	GUGUCCUGAAAUUCACAGGACUG	0.6428720051358067	5.513867846666667	0.06765541616497583	0.11106950137103051	premiRNA
hsa-mir-342	2473	UUGAGGGACAUGGUUAAUGGAAUUGUCUCA	0.6411094199340366	5.512536713333334	0.07515814528720081	0.09071223900921654	premiRNA
hsa-mir-30a	1363	GAAGCUGUGAAGCCACAGAUGGGCUUU	0.6410667610819915	5.512504496666666	0.040536979044196224	0.07479095931291835	premiRNA
IAV_invivo_NP_5_Motif_16+IAV_invivo_NP_5_Motif_16	1743	GGGUACGACUUUGAAAGGGAGGGAUACUCUCUAGUCGGAAUAGACCC	0.6383354469773215	5.510441763333334	0.060274782960989814	0.10675932943067898	IAV
hsa-mir-197	2520	UGGGAGGUAAGAGCUCUUCACCCUUCA	0.6376512281212635	5.509925030000001	0.0364926142458749	0.06165614355552816	premiRNA
hsa-mir-3919	2835	CUACUAGUUUGUAGUAGUUCGUAGCAG	0.6372802086589979	5.50964483	0.056248428637926576	0.0939125830416446	premiRNA
hsa-mir-502	1792	GCUAGUGCUGGCUCAAUGCAAUGC	0.6372527110233821	5.509624063333334	0.10350084586482858	0.14483740852480062	premiRNA
hsa-mir-6737	1558	UGGAGGGGGUUUGUUUGCUUAUUCCCCUCU	0.6331662004436466	5.506537863333333	0.046280382358483765	0.08492555569613362	premiRNA
hsa-mir-4419b	938	UCCCAGCCACUCUGGAGG	0.6310558341506437	5.5049440800000005	0.01735185624573678	0.029001877252351194	premiRNA
hsa-mir-181b-1	1595	UGGGUUGAACUGUGUGGACAAGCUCA	0.6307906563099002	5.5047438133333335	0.05194912394034103	0.067744867158506	premiRNA
hsa-mir-4441	2466	GUGUACAGGGAGGAGACUGUACGUGAGAGAUAGUCAGAUCCGCAUGUUAGAGCAGAGUCUCCUUCGUGUACAG	0.6306906629014098	5.504668296666666	0.013585896242990527	0.04822455264402692	premiRNA
hsa-mir-331	2256	GGAUCCCAGAUCAAACCAGGCCC	0.6299505218875249	5.5041093299999995	0.019047480828769572	0.03774329913292196	premiRNA
hsa-mir-5004	975	CACGAGAUUGGGUUGUGCAGAGGCUGACACUUG	0.6298439078605076	5.504028813333332	0.04330242077508377	0.049024797244884157	premiRNA
hsa-mir-4469	1645	UGGCGGCGGCGAGGACACCGCCGCU	0.629435349491194	5.503720263333332	0.08804906205842258	0.20807085206561485	premiRNA
hsa-mir-1273f	2378	AGUGAGCUGAGAUCACGCAACU	0.629244454990327	5.5035760966666665	0.05767005743946071	0.08253784296527543	premiRNA
hsa-mir-6782	687	GGUGUCGAACUCAUGGCUGCCACC	0.6286086107869749	5.503095896666667	0.04877869492301597	0.09726640182411457	premiRNA
hsa-mir-6134	1148	UGCAUAAAUGAAGCUGAAUGA	0.6285666846167142	5.503064233333333	0.07163495633333303	0.08329975447014562	premiRNA
DMSMaPseq_invitro_SARS-CoV-2_Multi_29_ComplexLevel_1	2889	UGAGUACUGUAGGCACGGCACUUGUGAAAGAUCAGAAGCUGGUGUUUGUGUAUCUACUAGUGGUAGAUGGGUACUUA	0.628235031352212	5.502813763333333	0.05457074299476939	0.08301973234921321	SARS-CoV2
hsa-mir-1261	2890	GCUUAUGGGGAUAUUGUGGUUGAUCUGUUCUAUCCAGAUGAC	0.626329529065167	5.501374696666666	0.08829492531330319	0.10591571479615482	premiRNA
hsa-mir-489	1858	CCAUUUACUUGAACCUUUAGGAGUGA	0.6249524624802372	5.500334713333333	0.05595939864019544	0.057594872598742824	premiRNA
hsa-mir-8085	1258	AGGCAUGGGUGGCU	0.6245412779322401	5.50002418	0.022990793969122868	0.10941907140793228	premiRNA
hsa-mir-8056	145	UAGGAGCUGUGCCUCCUGGCCUAUUCCUGUUCGUG	0.6231651161651741	5.498984879999999	0.02865331433424414	0.0363803758133345	premiRNA
hsa-mir-3164	2922	GGCGCACAGCAGACCCUGCAAUCAUGCC	0.6207879830829813	5.49718963	0.03228017185369997	0.045633892112647935	premiRNA
hsa-mir-6799	2111	GGCUGGGGUCACUGACUCUGCUUCCCCUGCC	0.6204441964315933	5.496929996666668	0.021579167948695844	0.07474994356612091	premiRNA
hsa-mir-6081	1893	CCCGUAGGACACCGAGGCUUAUGAAUAGGA	0.6197174732045879	5.496381163333333	0.06257901120738764	0.07202735168486059	premiRNA
hsa-mir-8082	241	UCUGGGGAGAGAGUCCUCUUUUCAGC	0.6143092444108099	5.492296779999999	0.0139154467938735	0.052401858339574656	premiRNA
SARS-CoV-2-Conserved-Structured-48_Interval-29078-29197_Multi_1_ComplexLevel_1	1693	GGCAGACGUGGUCCAGAACAAACCCAAGGAAAUUUUGGGGACCAGGAACUAAUCAGACAAGGAACUGAUUACAAACAUUGGCC	0.6138731663371525	5.491967446666667	0.04920218133056842	0.07183098817130863	Control
hsa-mir-3193	1255	AGUGGACGAGUCUCAUUA	0.6131719192502414	5.491437853333333	0.11466249928764759	0.1421350387019702	premiRNA
hsa-mir-1911	703	GUUGGGCAUCCACAGUCUCCCACC	0.611955901417858	5.490519496666667	0.06182903572260176	0.07491280085875109	premiRNA
SARS-CoV-2-Conserved-Structured-65_Interval-4094-4213_Motif_1	2134	UUCUUAAAGAAAGAUGCUCCAUAUAUAGUGGGUGAUGUUGUUCAAGAG	0.6080409972703491	5.487562896666667	0.08504781479432123	0.12928580012696908	Control
hsa-mir-6771	158	CCAGGCCACAUAAUGAGCCAAA	0.6073415289229502	5.487034646666667	0.0508851586755497	0.08220689551020446	premiRNA
hsa-mir-4440	924	UGGCUUGCACCGUGACUCCCUCUCACCAAGCAAGUGUC	0.6072022752465946	5.486929480000001	0.019036206534616424	0.04537504334943754	premiRNA
bulge-GGG	1306	GCGCUGCCAGAAACUGGCGGGAGCGC	0.6040788395615381	5.48457061	0.029649837801885754	0.10353106147103384	Control
hsa-mir-4730	1426	GCCAGAUGCUGAGCGAUGGC	0.6029756282413675	5.483737446666667	0.02955471412432541	0.11879490605869515	premiRNA
hsa-mir-6877	1510	GCUGCUGGUGCUCAUCUCAGC	0.6023660016873802	5.483277046666665	0.016093573148079264	0.021013792305040746	premiRNA
U1snRNP5ss-16	2787	GAGGUGAGCAGGAUACUUACCUG	0.6019756500190174	5.4829822466666664	0.029605078908382217	0.06000671526012376	Control
hsa-mir-449a	655	UGGUUGAAUAUGUGAAUGGCAUCG	0.6013275135339322	5.482492763333333	0.04958930865688844	0.05802819357460371	premiRNA
hsa-mir-7109	1015	CUGCUCUCCCUGGCAGCAAG	0.5998151656437611	5.4813506133333325	0.027192817578147118	0.07735684907764948	premiRNA
bulge-CCC	2915	GCGCUGCCAGAAACUGGCCCCAGCGC	0.5996891973419187	5.481255480000001	0.015698683727330486	0.05024101112315078	Control
hsa-mir-526a-2	2461	CUGUUGAAAGAAAAG	0.5980784449917036	5.480039013333332	0.051987280571466205	0.09876424339029562	premiRNA
hsa-mir-4693	84	GUCACAAAUUCAAAUAAAGUGAG	0.5975220084869677	5.479618783333334	0.12429402322464123	0.16587257557825222	premiRNA
hsa-mir-378h	2509	GGGAUGAGCCCUGGCUCUGUUUCCUAG	0.5963268279479622	5.478716163333334	0.023695884912853793	0.04842836977736864	premiRNA
IAV_invivo_PA_3_Motif_19+IAV_invivo_PA_3_Motif_19	318	GGGGUGUACAUCAAUACUGCCUU	0.59541647083174	5.478028646666665	0.057223353653584774	0.08123267025577596	IAV
hsa-mir-99b	878	CUUGCGGGGCCUUCGCCGCACACAAG	0.5952176536573685	5.477878496666666	0.028548920593017828	0.061377214617341184	premiRNA
hsa-mir-4762	2273	GAAGCCUUGAUCAGAAGCUAGGAAGGCUUC	0.5933902526002193	5.476498413333334	0.07043480019177936	0.11344964409467273	premiRNA
hsa-mir-2114	1759	CGGUCGGAUAAUCACAUGACGAG	0.5923845585772061	5.475738896666666	0.021438671913544274	0.19517481193158281	premiRNA
hsa-mir-33b	1274	AUUGCACGUGUGUGAGGCGGGUGCAGU	0.5921724339595945	5.475578696666666	0.03863074966953601	0.12106029042735475	premiRNA
hsa-mir-153-1	2000	GCAGCUAGUAUUCUCACUCCAGUUGC	0.5920576324343331	5.475491996666666	0.03828467029002894	0.07728375195620518	premiRNA
hsa-mir-4669	1260	UCCAGGCAUCUGUGUCUG	0.5905742387158556	5.474371713333333	0.013169178963418167	0.04650077102694962	premiRNA
SARS-CoV-2-Conserved-Structured-46_Interval-1238-1357_Multi_1_ComplexLevel_1	1909	GGCGAUUUUGUUAAAGCCACUUGCGAAUUUUGUGGCACUGAGAAUUUGACUAAAGAAGGUGCCACUACUUGUGGUUACUUACCCCAAAAUGCU	0.5904411642834595	5.474271213333334	0.04203826885951434	0.0998281747855249	Control
hsa-mir-8070	2341	CCAUGUGAGUGAAGCCUGAUCAUCAUGUG	0.5881618398056412	5.472549830000001	0.045737057703297085	0.07142056504902278	premiRNA
SHAPE_invitro_SARS-CoV-2_Motif_152	251	CAUCGUUGAUAGUG	0.5879845837789375	5.472415963333333	0.04146281136110886	0.0779062903223791	SARS-CoV2
hsa-mir-4655	2231	GGGUCGUGGGAAAGUGUUGACCC	0.587876447009661	5.472334296666667	0.03213328813087736	0.09006664273984466	premiRNA
DMSMaPseq_invitro_SARS-CoV-2_Motif_278+SHAPE_invivo_SARS-CoV-2_Motif_292+SHAPE_invitro_SARS-CoV-2_Motif_282	547	GCUUGUCACACCGUUUCUAUAGAUUAGCUAAUGAGUGUGCUCAAGU	0.5875427016297029	5.472082246666666	0.10095205728127743	0.11316544465338133	SARS-CoV2
hsa-mir-578	172	GAAGCUCCUAUAGCUCCUGUAGCUUC	0.5870433745803825	5.471705146666667	0.0863383346568126	0.12097357051277957	premiRNA
hsa-mir-1287	2399	CGAGUCUGAGCCUUUAAAAGCCACUCU	0.5860300227086064	5.470939846666666	0.04828215774553776	0.06360685565493063	premiRNA
hsa-mir-6827	1313	CUGUGCUGUCUCUGAGCACCG	0.585640024139897	5.470645313333333	0.06524152621712052	0.13407374626234012	premiRNA
hsa-mir-2278	2916	CUGGGGACUGUGUGGACUGGUAUCACCCAG	0.585091881063301	5.470231346666666	0.02613114028094393	0.12097172266408393	premiRNA
SHAPE_invitro_SARS-CoV-2_Multi_69_ComplexLevel_1	2994	CUCUUGAGUGCAUUAAAGACCUUCUAGCACGUGCUGGUAAAGCUUCAUGCACUUUGUCCGAACAACUGGACUUUAUUGACACUAAGAG	0.584680850996404	5.46992093	0.06433558300778877	0.11656811288365376	SARS-CoV2
hsa-mir-6889	1804	CGGAAUUCUCCAGAGCCUCUG	0.5839118661544697	5.4693401800000006	0.01177226745054118	0.05200378471592704	premiRNA
hsa-mir-4452	85	GCAAGGCUGUAGUGUGCACAGCCUUGA	0.582762063334848	5.4684718299999995	0.013174754015733642	0.09387980662418278	premiRNA
hsa-mir-412	1325	AAGUAAUUGUUUCUAAUGUACU	0.5825863079816801	5.468339096666667	0.06958871840436777	0.09473940448496801	premiRNA
hsa-mir-1184-3_1184-2_1184-1	1347	ACAGUGGCCACAUCUCCAC	0.5818733777099414	5.46780068	0.024765931731774226	0.051365048209793755	premiRNA
hsa-mir-877	2225	AGGGGACACGGGCAAAGACUUGGGGGUUCCUGGGACCCUCAGACGUGUGUCCUCU	0.5813470826744864	5.467403213333334	0.0923539567751804	0.12000322029380729	premiRNA
hsa-mir-1181	2160	GCCGGAGCGGGC	0.5804895801628416	5.4667556133333335	0.042074169031217065	0.07317742932966989	premiRNA
hsa-mir-4686	1172	UGUUGGCAGCCCAAGAUGACA	0.5798098412586539	5.466242263333334	0.027520441530925487	0.04285885886765142	premiRNA
hsa-mir-708	376	GCUGGGGGUAAAUGACUUGCACAUGAACACAAC	0.5778406706901051	5.464755113333333	0.015233262840350686	0.019389536520267557	premiRNA
hsa-mir-4473	1248	CUAAGCUAUGGACUGCUAUGGACUGCUAG	0.5777485558176625	5.464685546666666	0.03201018331501449	0.03846111761776466	premiRNA
SARS-CoV-2-Conserved-Structured-78_Interval-4214-4333_Motif_2	1816	GUAGAGGAGGCAAAGACAGUGCUUAAAAAGUGUAAAAGUGCCUUUUAC	0.5758099283692547	5.463221463333333	0.02783956526182317	0.04474062615315927	Control
hsa-mir-6806	673	CCAGGUUCCAUGUGAUGCUGAA	0.5753182370999681	5.4628501300000005	0.06256985457854314	0.07348268179610158	premiRNA
hsa-mir-454	2364	CUCUGCUGUGUAAAUAGUUCUGAGUAGU	0.5736885497807673	5.461619363333334	0.032194200418244355	0.06334655282213474	premiRNA
hsa-mir-6802	820	UGAAGCCCCGAGAUGCCUCACGUCUUCA	0.5726420727476275	5.4608290466666665	0.03210122971426346	0.03559096901769092	premiRNA
SARS-CoV-2-Conserved-Structured-104_Interval-28758-28877_Multi_1_ComplexLevel_1	2296	UUGCCAAAAGGCUUCUACGCAGAAGGGAGCAGAGGCGGCAGUCAAGCCUCUUCUCGUUCCUCAUCACGUAGUCGCAACAGUUCAAGAAAUUCAACUCCAGGCAG	0.5720438336575094	5.460377246666667	0.08319299352773604	0.11773122160820428	Control
hsa-mir-4502	1411	CUUUUUGCUGAUGGAGGGUCUUGCCUCCAUGGGGAUGGCUG	0.5714282485468486	5.459912346666666	0.016134622716475224	0.04031904187024985	premiRNA
IAV_invivo_PB2_1_Motif_30+IAV_invivo_PB2_1_Motif_30	308	GUGCUUGGGACAUUUGAUACCGCAC	0.5706926978284759	5.459356846666666	0.02626975367795251	0.07852961831835822	IAV
hsa-mir-6732	1536	CUGGCCAUCAGUGUGGGCUAAC	0.5690854102686255	5.458142996666666	0.046248840460006	0.17862304400653614	premiRNA
hsa-mir-6726	1733	UCUGCAGGUUCGCACUGAUGCCUGCUCG	0.5689474807159753	5.45803883	0.008384482258525696	0.03310755730329037	premiRNA
hsa-mir-200b	101	AUUGGAUGGAGUCAGGUCUCUAAU	0.5682168071865856	5.457487013333334	0.0282664119323744	0.06019263939481907	premiRNA
SARS-CoV-2-Conserved-Structured-90_Interval-14846-14965_Multi_1_ComplexLevel_1	1771	GUUGAAGUUGUUGAUAAGUACUUUGAUUGUUACGAUGGUGGCUGUAUUAAUGCUAACCAAGUCAUCGUCAACAACCUAGACAAAUCAGCUGGUUUUCCAUUUAAU	0.5673397738502854	5.456824663333333	0.03013177844248007	0.10558937082226348	Control
hsa-mir-6872	104	AAGGCCAGGACCCGCUGACCCAU	0.5669748012196097	5.456549030000001	0.0463921517376123	0.046701138729384084	premiRNA
hsa-mir-604	2880	CUCUCGUGUCCACUAGCAGGCAGGUUUUCUGACACAGG	0.565549249638331	5.45547243	0.06299596258181953	0.09559262597426155	premiRNA
hsa-mir-770	2120	GCCACAUGAGCUGGGCCUCGUGGGC	0.5653069350002354	5.4552894300000006	0.017183977126893405	0.08718751536403846	premiRNA
DMSMaPseq_invitro_SARS-CoV-2_Motif_236+SHAPE_invitro_SARS-CoV-2_Motif_239	2546	GCUAGUGGGGGACAACCAAUCACUAAUUGUGUUAAGAUGUUGUGUACACACACUGGU	0.563649485220677	5.454037696666667	0.09732871804798196	0.13149243784001025	SARS-CoV2
hsa-mir-4534	2090	AGCCAAAAUCACCAGGGA	0.563180590947851	5.45368358	0.03686899384040965	0.08218988798225456	premiRNA
IAV_invivo_NS1_NEP_8_Motif_8+IAV_invivo_NS1_NEP_8_Motif_8	480	CUGGUCCAUGCUCAUACCCAAGCAGAAAGUGGCAGGCCCUCUUUGUAUCAGAAUGGACCAG	0.5622138923679659	5.452953513333334	0.07740118502531307	0.10841162717294954	IAV
hsa-mir-6742	1742	AGCUGUUGGCCAUGGCGACAACACCU	0.5607935490065934	5.451880846666666	0.03859982354385075	0.1301124843195728	premiRNA
DMSMaPseq_invitro_SARS-CoV-2_Motif_25+SHAPE_invivo_SARS-CoV-2_Motif_25+SHAPE_invitro_SARS-CoV-2_Motif_26	2377	CAAAUGUGCCUUUCAACUCUCAUGAAGUGUGAUCAUUGUGGUGAAACUUCAUGGCAGACGGGCGAUUUUG	0.5548053760985635	5.447358480000001	0.021269181161532053	0.0812570538115236	SARS-CoV2
SHAPE_invivo_SARS-CoV-2_Motif_73	2494	CUUAGCUGUCUUUGAUAAAAAUCUCUAUGACAAACUUGUUUCAAGCUUUUUGGAAAUGAAGAGUGAAAAGCAAGUUGAACAAAAGAUCGCUGAG	0.5521664902422776	5.445365550000001	0.03765275257116059	0.043226322979539544	SARS-CoV2
hsa-mir-1178	1047	GCAUGCCC	0.5517828209848794	5.445075796666667	0.03844787774780034	0.04402056825636017	premiRNA
hsa-mir-32	2706	GUUGCAUGUUGUCACGGCCUCAAUGCAAU	0.5516414928480508	5.444969063333333	0.022426526219355345	0.05365650289399936	premiRNA
hsa-mir-564	712	AGGCAACAUGGCCGAGAGGCCGGGGCCU	0.5508439510715357	5.444366746666667	0.04344835453245184	0.09046237135858613	premiRNA
hsa-mir-1539	1390	AGCGCGAAAGU	0.5500458575768079	5.4437640133333325	0.03183204008289935	0.0889675295675187	premiRNA
hsa-mir-7641-1	346	AAGCAGGGUUGGGCCUGGUU	0.5493093358343841	5.443207779999999	0.046005175755897854	0.08213434077302315	premiRNA
SHAPE_invivo_SARS-CoV-2_Motif_256	1796	AGCCCGUCUUACACCGUGCGGCACAGGCACUAGUACUGAUGUCGUAUACAGGGCU	0.548491865996101	5.442590413333332	0.07045824198688543	0.12218689606969904	SARS-CoV2
hsa-mir-4499	947	GGGAACUGGUGAGUUGUACAUAGAAAUGCUUUCUAACUCC	0.5480248917026503	5.442237746666667	0.030965554884737147	0.055321695596494184	premiRNA
hsa-mir-5695	2257	GCCUCUCUGAGCAUGCAUUCCUGAGACUC	0.546830465914156	5.441335696666666	0.014442714355541442	0.036035598264226296	premiRNA
hsa-mir-4305	2304	CUGGGUUCUUAGAGGCCUAAUCCUCUACAAACUCAGUUU	0.5456120734865954	5.440415546666667	0.0033156731232264793	0.057256730283894226	premiRNA
hsa-mir-3165	270	CUCAACUCUUGGUCCUCUGAG	0.5449028286925025	5.439879913333333	0.12590802505023338	0.1646975630335616	premiRNA
hsa-mir-8080	1565	GCUGAGCCCUUUGAUAAGGGGGAGGUU	0.544893780513848	5.439873079999999	0.02660117589668658	0.07706017597202013	premiRNA
hsa-mir-363	2654	AAUUUUGAUGAGUAUCAUAGGAGAAAAAUU	0.5424944242221329	5.438061046666667	0.17974531036628733	0.29173673818251605	premiRNA
hsa-mir-3689d-2	1184	CUCGCUGGGAGGUGUGCUAUCGUCUUCCCUGGGAG	0.5407525836250807	5.43674558	0.034786616462699455	0.07875122956620614	premiRNA
SARS-CoV-2-Conserved-Structured-81_Interval-23537-23656_Motif_1	1732	UGAGUGUGACAUACCCAUUGGUGCAGGUAUAUGCGCUAGUUAUCAGACUCA	0.5406491254262269	5.436667446666665	0.0772901380178581	0.12836945052599125	Control
hsa-mir-4280	1221	GAGCCUUAAAGGAUGAGGUA	0.5401483859782881	5.4362892800000004	0.04536754581184088	0.05896778003142563	premiRNA
hsa-mir-4685	2022	GCAAGGUUGUUGGUGAUAUGGCUUCCUCUC	0.537865883603576	5.434565496666667	0.022766387331773177	0.0364682011361829	premiRNA
SHAPE_invitro_SARS-CoV-2_Motif_303	725	UGCAGCAGAAACGCUCA	0.533368188475847	5.431168763333335	0.06539607471681814	0.11252919495268048	SARS-CoV2
hsa-mir-6851	2950	GCCAGCAACCUGAUUACCCCUCUUUGGC	0.5333153559399987	5.431128863333334	0.05394320989204579	0.10815238028514768	premiRNA
hsa-mir-142	2478	UACUAACAGCACUGGAGGGUGUA	0.5331757270952582	5.431023413333333	0.01580963120798002	0.06711799267479905	premiRNA
hsa-mir-933	56	CGCGCGUCGAGUCAGCCGUGUG	0.5321248142477061	5.430229746666666	0.046984771035679315	0.11712499715143515	premiRNA
hsa-mir-7106	1042	UGGGAGUGAUCCCAACAGCUGAGCUCCCU	0.5292573360886591	5.42806418	0.017559711551150083	0.04615297156726138	premiRNA
hsa-mir-3132	896	AGGACGGUGCGCCUUGUUUCCC	0.5291124107490983	5.42795473	0.0308703929749575	0.04539099618096026	premiRNA
hsa-mir-3659	2752	CACGUGCUGCUUGUAUAGACAUGAG	0.5281587106502544	5.42723448	0.06729623033868531	0.07475781617736328	premiRNA
hsa-mir-26a-1	2239	UAGGCUGUGCAGGUCCCAAUGGGCCUA	0.5275259781376089	5.42675663	0.035279200511647006	0.04878749544613878	premiRNA
hsa-mir-4734	782	CACCUCCCGGCCCGGAGCUG	0.5267572581204153	5.42617608	0.011284891252896246	0.03610566824033065	premiRNA
hsa-mir-3198-1	2513	AGCAGUACCAGACGGUUCUGUGG	0.5248432814416564	5.424730613333334	0.055187363481764784	0.12880120280148297	premiRNA
hsa-mir-3065	944	CUGGAGUCGCCUGAGUCAUCACUCAG	0.5245775298139734	5.424529913333333	0.024699559678916988	0.06551719019471453	premiRNA
hsa-mir-3665	1327	GCGGCCGCGCUGGCCGCU	0.5241514930117471	5.424208163333333	0.03534963315871336	0.06326636588583533	premiRNA
U1snRNP5ss-12	2912	GGGGUGAAGAGGAUACUUACCUG	0.5233797054413029	5.423625296666667	0.062261748357383684	0.0823903078597174	Control
hsa-mir-409	327	UUUGCAUCUGGACGACGAAU	0.5227161870525047	5.423124196666666	0.04687325610007193	0.09071215603160424	premiRNA
DMSMaPseq_invitro_SARS-CoV-2_Multi_86_ComplexLevel_1+SHAPE_invitro_SARS-CoV-2_Multi_76_ComplexLevel_1	1321	UUGGCUACUACCGAAGAGCUACCAGACGAAUUCGUGGUGGUGACGGUAAAAUGAAAGAUCUCAGUCCAAGAUGGUAUUUCUACUACCUAGGAACUGGGCCAG	0.5217720647817978	5.42241118	0.01073014430161357	0.046853337326702854	SARS-CoV2
hsa-mir-1255b-2	2981	GGUUUGCGCCUCAAGAAACC	0.5213043842890368	5.422057980000001	0.05779181429799225	0.10627884272434338	premiRNA
hsa-mir-640	368	UCAGACACAUCAGAUCCCUUAUCUGUAAAAUGGGCAUGA	0.5209103692117536	5.421760413333334	0.07295444855238689	0.11376471005137127	premiRNA
hsa-mir-4732	1832	AAGCUGUGUGUGUCCAGC	0.5204592844027669	5.421419746666667	0.021168292327325644	0.057856415349357745	premiRNA
SHAPE_invivo_SARS-CoV-2_Motif_177+SHAPE_invitro_SARS-CoV-2_Motif_171	1065	GCUAACAAACAUGCUGAUUUUGACACAUGGUUUAGCCAGCGUGGUGGUAGU	0.5186742773729163	5.4200716799999995	0.03222457735430413	0.039644886279624134	SARS-CoV2
SARS-CoV-2-Conserved-Structured-76_Interval-29238-29357_Motif_1	1247	GUCACACCUUCGGGAACGUGGUUGAC	0.5183071640755826	5.41979443	0.05979562299501601	0.0668020074788965	Control
hsa-mir-3190	1993	CCCACGGCCCUUGUCAGUGUG	0.5166567100829349	5.41854798	0.03975966640383268	0.04678029763494956	premiRNA
hsa-mir-6080	1322	GGGGCUGGUUGUCUA	0.5163064793628467	5.41828348	0.07699060264706871	0.08481612497609183	premiRNA
hsa-mir-3180-1_3180-3_3180-2	197	CCCACGUCGCAUGCGCCCCGGGAAAGCGUGGG	0.5149473546541234	5.417257046666666	0.04769377956607245	0.11418189908716979	premiRNA
DMSMaPseq_invitro_SARS-CoV-2_Motif_122	1418	UCUGAAGAAGUAGUGGAAAAUCCUACCAUACAGA	0.5141781711936323	5.416676146666666	0.11063411821672482	0.13706684473827077	SARS-CoV2
hsa-mir-523	2557	UUUCUGUUGUCUGAAAGAAAAGAAC	0.5134799607637519	5.416148846666665	0.038268064360274315	0.049093249624744054	premiRNA
hsa-mir-4677	1320	CAGCCAUGACCUGACCUUCUGUCUG	0.5127789476053637	5.41561943	0.009883671027462178	0.03603744527515046	premiRNA
DMSMaPseq_invitro_SARS-CoV-2_Multi_47_ComplexLevel_1	402	AUUAUGUGUACCUUCCUUACCCAGAUCCAUCAAGAAUCCUAGGGGCCGGCUGUUUUGUAGAUGAUAUCGUAAAAACAGAUGGUACACUUAUGAU	0.5105393689074362	5.413928063333333	0.03489226489367284	0.07594567452500456	SARS-CoV2
hsa-mir-1825	454	UGGGCUCCCCUAGACUAGGACUCCA	0.5080373268223626	5.41203848	0.044773227772501985	0.04880322396476625	premiRNA
hsa-mir-3188	1611	UCCCCUAGCGCGCCUUCUGGAGA	0.5069861932875268	5.411244646666667	0.029027093155575223	0.061134034122846515	premiRNA
IAV_invivo_PB2_1_Motif_5+IAV_invivo_PB2_1_Motif_5	1660	GCCGGAUCAGACCGAGUGAUGGUAUCACCACUGGC	0.5050082835025224	5.409750896666666	0.03558029653799731	0.07186044027059663	IAV
hsa-mir-8075	210	GCUUAUACGUGCCCUUGCU	0.5042555633134346	5.409182429999999	0.04007186055326406	0.08538471113053445	premiRNA
hsa-mir-765	2643	AAGCCCUACGAGAAACUGGGGUUUCUGGA	0.5026246401454434	5.40795073	0.023093469534391373	0.059233209696176584	premiRNA
hsa-mir-4701	1778	CCUUGUGAAUGUCGGGCAAUGG	0.5025930597950676	5.407926879999999	0.06409765636466186	0.07674510449036956	premiRNA
hsa-mir-3689f	917	GGGACGUGUGAUGCUGUGCUUCCU	0.5023964053560818	5.407778363333333	0.03300839578603053	0.05043263260433634	premiRNA
hsa-mir-4255	1090	UGGAGUCAGUAUUGGUCUGGCCA	0.5017973717917396	5.407325963333332	0.01568238636864787	0.05786537710421256	premiRNA
hsa-mir-6781	599	GCGUCGCUUCUCCCUAAUGUUGCC	0.5016950390980379	5.4072486799999995	0.036326934337027036	0.04929031933570816	premiRNA
hsa-mir-3189	1553	UGGGUAGGAAUAUCCUGGAUCCCCU	0.5014912343910426	5.407094763333333	0.028391685080363934	0.07413375417369383	premiRNA
hsa-mir-7641-2	1385	AAGCAGGGUCGGGCCUGGUU	0.4990825650959312	5.405275696666667	0.04788045200533089	0.13557438019920004	premiRNA
hsa-mir-3615	2736	GAUUGGUCUGUGGUCCUCUC	0.49832170154605504	5.40470108	0.07000560926129228	0.11893037803980333	premiRNA
hsa-mir-7153	1120	UAGGUGGUCGAAGUCAUCCACA	0.4980823441175672	5.404520313333332	0.08002724979800016	0.08962011362454074	premiRNA
hsa-mir-3183	2877	CGGAGCAGUCACGUUGACGGAAUCCUCCG	0.4977107508683657	5.404239680000001	0.034942421788447496	0.07385632474119756	premiRNA
hsa-mir-1299	377	GGAAUCCUACGUGAGGGACAAUCAUUCAGACCCACGUAGCAGUGUUCU	0.4963989856508404	5.403249013333333	0.01797626030621973	0.05159088997157621	premiRNA
hsa-mir-1910	2085	CCGCCUUUGUGCUGUCCUUGGAGGGAGG	0.4948676807229535	5.402092546666666	0.04430245969149893	0.18191205304181962	premiRNA
DMSMaPseq_invitro_SARS-CoV-2_Motif_14	1884	AAGGAGCUGGUGGCCAUAGUUACGGCGCCGAUCUAAAGUCAUUUGACUUAGGCGACGAGCUUGGCACUGAUCCUU	0.49229290010899374	5.4001480299999995	0.03773623975418577	0.0934165816813647	SARS-CoV2
hsa-mir-8058	665	CCAGGCCCCACGGAGAACCAGGGCACCUGG	0.49202683951911313	5.399947096666666	0.020225157452860878	0.06798531058605181	premiRNA
hsa-mir-296	281	CUGUUGUGCCUAAUUCAGAG	0.4918610150937357	5.399821863333333	0.005426956019838847	0.04943608377207914	premiRNA
hsa-mir-6078	1696	GUGGACAGAGGCAAAACUCUAACUUC	0.4910662319082726	5.3992216299999995	0.044826371626122824	0.138193674773899	premiRNA
hsa-mir-5739	2732	CCAAGGUUGUGCUUUUAGGAAAUGUUGGCUGUCCUGCGG	0.490271890097378	5.3986217299999995	0.030866206556696116	0.06823140610869932	premiRNA
hsa-mir-6848	1139	CCAUGGUGUGCUCUGAUCCCCCUGUGG	0.4899157449580708	5.398352763333333	0.06252945284099133	0.07263551991876843	premiRNA
hsa-mir-3650	749	GUCCUGACUGCGUGCCAGGGGC	0.48782521845192084	5.396773963333334	0.054988943812577996	0.0902467489716299	premiRNA
hsa-mir-4646	28	GGGACAUUGCGGAGAGGGUCUCACAUUGUCCC	0.4875676101850251	5.396579413333332	0.03560339229953879	0.055538439017301565	premiRNA
hsa-mir-3620	2014	UGGGCCAAG	0.4866876417078474	5.395914846666667	0.025152519582073967	0.038735473445365036	premiRNA
SARS-CoV-2-Conserved-Structured-81_Interval-23537-23656_Motif_3	135	GCACGUAGUGUAGCUAGUCAAUCCAUCAUUGCCUACACUAUGUC	0.4863559045821774	5.3956643133333335	0.005024202536591828	0.05106984926347142	Control
DMSMaPseq_invitro_SARS-CoV-2_Motif_45+SHAPE_invitro_SARS-CoV-2_Motif_46	2414	CCAGAGAAGAAACUGG	0.4862623993798443	5.395593696666666	0.10517755367292218	0.1297346350845335	SARS-CoV2
hsa-mir-34a	2714	GUUGUUGUGAGCAAUAGUAAGGAAGCAAU	0.4860654359786608	5.395444946666667	0.0570935537763136	0.25440324330072006	premiRNA
SHAPE_invitro_SARS-CoV-2_Motif_296	2749	GAGGCUAUGUACACACCGCAUACAGUCUUACAGGCUGUUGGGGCUUGUGUUCUUUGCAAUUC	0.4852915739477435	5.394860513333334	0.025198197628007377	0.0627505523152127	SARS-CoV2
hsa-mir-6499	2249	UGCAGUUCUGUUGGGUGACAGCA	0.4848041198743132	5.39449238	0.047360197601966685	0.07148236815072861	premiRNA
hsa-mir-4322	45	GUGUCGCCCCACGAGGGGGACUGU	0.48313967430784654	5.393235363333335	0.06164540004191762	0.08166013317831324	premiRNA
hsa-mir-4536-2	933	ACGAUAUAGGUAUGUAUGUAUGUAUGUAUAAAAGCAGGGCAGUAUAUAUAUCGU	0.4824661808537998	5.39272673	0.0804844226394552	0.17036694968288224	premiRNA
hsa-mir-9-2	99	GUAUGAGUGUAUUGGUCUUCAUAA	0.4811295662480711	5.391717296666667	0.019885489535414615	0.05003647531098853	premiRNA
hsa-mir-4644	488	UCCACCCUGGUCCAGGUCCACAGCAGUGGA	0.4792406155073435	5.390290729999999	0.07485888520848781	0.10749700288607607	premiRNA
hsa-mir-8079	2770	UGGCUGUAGGGCAGCAGUCA	0.47867115403909116	5.389860663333334	0.014204155663392067	0.0782273349038995	premiRNA
hsa-mir-1193	2671	GUGCACUUCAUUUACGAUGUAG	0.4777665789297182	5.389177513333333	0.03126375051077281	0.05750130760184721	premiRNA
hsa-mir-7111	1992	GGCCAUCUGCUAUUCGUCCACCAACCUGACUUGAUCC	0.4766972166252048	5.388369913333334	0.04084573919732432	0.08745188608675038	premiRNA
hsa-mir-4423	837	CCAUGCUGUUUAAGCCUAGCAUAG	0.4764558288737009	5.388187613333333	0.1038114079360685	0.1080108891079883	premiRNA
SARS-CoV-2-Conserved-Structured-1_Interval-918-1037_Multi_1_ComplexLevel_1	902	GAGGGGUGUAUACUGCUGCCGUGAACAUGAGCAUGAAAUUGCUUGGUACACGGAACGUUCUGAAAAGAGCUAUGAAUUGCAGACACCUUUU	0.4745693718992869	5.38676293	0.04002707073155552	0.05149976521395329	Control
hsa-mir-302c	1900	CCUGCUGUGUGAAACAAAAGUAAG	0.47446341993412416	5.386682913333334	0.040659599463763484	0.12236257400572637	premiRNA
hsa-mir-379	756	CGUAGGCGUUAUGAUUUCUGACCUAUG	0.47317160484709486	5.3857073133333335	0.07233552979360414	0.08655901884225542	premiRNA
hsa-mir-573	2742	UCAGGAUCUACUCAUGUCGUCUUUGG	0.4724253066579795	5.385143696666667	0.03537839195625153	0.07305331815109696	premiRNA
hsa-mir-300	2850	CACGCAUUUGCUUUACUUGCAAUGAUUAUA	0.472272635194742	5.385028396666667	0.09230263494099375	0.11324560401387261	premiRNA
hsa-mir-5008	2566	CAGUGGUGCCAUCUCCCCUG	0.47132562192060995	5.384313196666667	0.05723700288535775	0.10556751512708622	premiRNA
hsa-mir-4321	1461	GAGACACCCGCUACCUGGUGUU	0.4707782291807812	5.383899796666667	0.046081491673397965	0.07454097610235146	premiRNA
hsa-mir-6513	287	AUGUCUCAGGUCCCCAGCUGAGUCAA	0.4696470965054057	5.383045546666666	0.03809868400760088	0.058957872483818806	premiRNA
hsa-mir-8059	1865	AGGCUUGGCACUUGAGGGAAAGCCU	0.4691204925077531	5.382647846666667	0.029068490750905597	0.04368915869011368	premiRNA
IAV_invivo_HA_4_Motif_12+IAV_invivo_HA_4_Motif_12	438	GGGAGCUAUAAACAGCAGUCUCCC	0.468347579432159	5.382064130000001	0.03977167638133731	0.12095204799800909	IAV
SHAPE_invivo_SARS-CoV-2_Motif_361	2392	GCUAUCUAACCUUAACUUGCCUGGUUGUGAUGGU	0.46636062146850116	5.380563546666667	0.0724487212716274	0.14455184350755648	SARS-CoV2
hsa-mir-874	546	GUAAGAGAGACUCUCGCUUCCUGC	0.462296687197945	5.377494396666667	0.04957104334688576	0.050537105639188167	premiRNA
hsa-mir-4756	2691	CUGCUGCCGAUUCUGCACCAG	0.4609750131213572	5.376496246666666	0.05294494606902159	0.09216473063731451	premiRNA
hsa-mir-4641	1179	GGCAUCAGAGGACAGCCGCCUGGUGCC	0.46043883129556756	5.376091313333333	0.03648509322716794	0.05778732360476556	premiRNA
hsa-mir-4794	2807	CUGUAUGUCCUAACAGUGCUUGUAG	0.4603795988284772	5.37604658	0.03179315827041152	0.05513677608527061	premiRNA
Selectedmotif_14055-14160_Multi_1_ComplexLevel_1	1180	ACAUUAGAUAAUCAAGAUCUCAAUGGUAACUGGUAUGAUUUCGGUGAUUUCAUACAAACCACGCCAGGUAGUGGAGUUCCUGUUGUAGAUUCUUAUUAUUCAUUGU	0.4602380500043672	5.375939680000001	0.03355321881342427	0.06952131494623841	Control
hsa-mir-1270	1478	GUGUUGGGUAUAAGUAACA	0.45690803336627817	5.373424796666666	0.023657548916228427	0.16035291940193327	premiRNA
IAV_invivo_PB1_2_Motif_38+IAV_invivo_PB1_2_Motif_38	214	CUGUUCCACCAUUGAAGAGCUCAG	0.4567188822949564	5.373281946666666	0.084752887910096	0.105723591838722	IAV
DMSMaPseq_invitro_SARS-CoV-2_Multi_83_ComplexLevel_1+SHAPE_invivo_SARS-CoV-2_Multi_67_ComplexLevel_1+SHAPE_invitro_SARS-CoV-2_Multi_73_ComplexLevel_1	566	ACCAACCACCACAAACCUCUAUCACCUCAGCUGUUUUGCAGAGUGGUUUUAGAAAAAUGGCAUUCCCAUCUGGU	0.456473588378524	5.373096696666667	0.008970429158254753	0.057014128764387835	SARS-CoV2
hsa-mir-4786	1790	UGCACCACUCUCCCUGUGAUGAGGUGAA	0.45589966902712814	5.372663263333333	0.05274732313794661	0.05589225059854952	premiRNA
hsa-mir-6731	1296	UGGAAGCUCCAGGUGCCAACCACCUGCCUCUA	0.45564442211417744	5.372470496666668	0.029335559888598033	0.04194223156528563	premiRNA
hsa-mir-3941	870	GUAGAUUGAAAGCCCUAAUUUUAC	0.4522963753249677	5.369941996666667	0.03287687953747114	0.08055692473920611	premiRNA
hsa-mir-6719	912	CUUCAGAGCAGGGUUUGGUCUGUGCUUCUCUG	0.45194329773891123	5.369675346666667	0.007151123962081032	0.06197648940340196	premiRNA
hsa-mir-8061	1275	UGUUCAGUGGGAUUUGGAGA	0.44941371388076357	5.367764963333333	0.05260762420008014	0.07069325916499931	premiRNA
hsa-mir-4750	625	UGAGUGCCGACUGGCGCCUG	0.4464870915295389	5.3655547299999995	0.006583500190542229	0.020769901267889492	premiRNA
hsa-mir-7851	1634	AGUAGCUGGGAAUACAGGUGUGUGCCACCAUGCCUCUACAAGCUACC	0.4449404267666682	5.364386663333332	0.0670562238594237	0.07764047266459219	premiRNA
hsa-mir-3917	2011	UGGUCAGGCGGCU	0.441967305604656	5.362141313333333	0.018706770198590423	0.030421100774531196	premiRNA
IAV_invivo_PB2_1_Multi_1_ComplexLevel_1+IAV_invivo_PB2_1_Multi_1_ComplexLevel_1	335	CCUGGUCAUGCAGAUCUCAGUGCCAAGGAGGCACAGGAUGUAAUCAUGGAAGUUGUUUUCCCUAACGAAGUGGGAGCCAGG	0.4404274159414134	5.360978363333333	0.043311639479262434	0.0513773961069716	IAV
hsa-mir-591	2235	UUGUAAUAGUGUAGAAUGUUGGUUAAC	0.44038325641583836	5.3609450133333345	0.03426078121491406	0.03390786949259275	premiRNA
hsa-mir-4300	2702	AUCAGCAGAGACAUGAGGUGAUCAAAAACCUUUUUUCAAAGCAGUGGG	0.43831400416388533	5.359382279999999	0.006566366197299795	0.015936974695385134	premiRNA
hsa-mir-583	1073	UUACUGCAGGGAUCUUAGCAGUAC	0.43469821956143717	5.35665158	0.06356658486905208	0.09372826431534338	premiRNA
hsa-mir-4274	1486	GCCGGGGCCUGGCGCUCCUCUACCUUGUCAGGUGACCCAGC	0.43410170183213637	5.356201080000001	0.07454116034872084	0.09262705432451804	premiRNA
bulge-UUG	1737	GCGCUGCCAGAAACUGGCUUGAGCGC	0.43397123150969225	5.3561025466666665	0.07414800646706546	0.10540154387899471	Control
IAV_invivo_HA_4_Motif_10+IAV_invivo_HA_4_Motif_10	2800	CCCGGAAAUAGCAGGAAGACCCAAAGUAAGAGAUCAAGCUGGG	0.43322555124497325	5.355539396666667	0.07321030018827249	0.13964553341364389	IAV
hsa-mir-5092	236	GACUGGACAACAUGAUGAGCCCAAACCAAUC	0.4332091321110244	5.355526996666666	0.04180680257704231	0.05672991783507185	premiRNA
Selectedmotif_406-477_Motif_1+DMSMaPseq_invitro_SARS-CoV-2_Motif_10+SHAPE_invivo_SARS-CoV-2_Motif_10+SHAPE_invitro_SARS-CoV-2_Motif_10	593	GAUGGCACUUGUGGCUUAGUAGAAGUUGAAAAAGGCGUUUUGCCUCAACUUGAACAGCCCUAUGUGUUCAUC	0.431854597697817	5.354504030000001	0.029933487985996206	0.07998934959178505	SARS-CoV2
IAV_invivo_NA_6_Multi_2_ComplexLevel_1+IAV_invivo_NA_6_Multi_2_ComplexLevel_1	1901	UGUCUUUCGAUCAAAACCUGGAUUAUCAAAUAGGAUACAUCUGCAGUGGGGUUUUCGGUGACAACCCGCGUCCCGAAGAUGGAACAGGCA	0.4318417536978746	5.354494330000001	0.055510535268552305	0.061997406977791325	IAV
hsa-mir-3126	2570	GAAGCACUGGUUAUGAUUUGCAUC	0.4293189890768085	5.352589096666667	0.030846905226642324	0.03699060488522875	premiRNA
hsa-mir-3653	2503	CUUCCUGAGCACGCUCAUGAUGAGCAAACUGAGCCUCUAAG	0.4290139551125312	5.35235873	0.06020580388605343	0.09046145954571407	premiRNA
hsa-mir-378i	2669	AAGGUGGAGUUCUGGGUGCUGUUUUCCCACUCU	0.42899596909886634	5.352345146666667	0.054523573416665756	0.06498292214624336	premiRNA
SHAPE_invivo_SARS-CoV-2_Motif_395+SHAPE_invitro_SARS-CoV-2_Motif_380	1176	GUACAUACAGCUAAUAAAUGGGAUCUCAUUAUUAGUGAUAUGUAC	0.4259047361023269	5.3500105966666665	0.08079426939559198	0.13518406363133714	SARS-CoV2
hsa-mir-590	1365	AGUGCAGUAUGGUGAAGUCAAUCUGUAAU	0.4243011119513957	5.348799513333334	0.0434133245085794	0.06741491673571652	premiRNA
hsa-mir-126	2826	ACGCGCUGUGACACUUCAAACUCGU	0.424288334157637	5.348789863333333	0.03908905378036712	0.04742398063057321	premiRNA
hsa-mir-646	973	GCUUUUCACCUGUGAUCCCAGGAGAGGAAGC	0.42244396224832864	5.347396963333334	0.006137132507227152	0.05222662329051529	premiRNA
hsa-mir-6811	2805	CACUCAGGCAGUGCCAUGAGC	0.4216535707398207	5.346800046666666	0.030902130088110574	0.055776548632951777	premiRNA
hsa-mir-3182	440	AGUCCGUGCAUCCGCCCUUCGAUGCUUGGGUU	0.42055763768628435	5.34597238	0.02291718954130806	0.050027256795657386	premiRNA
hsa-mir-378f	2443	CAGGCUGCUAAACAACAGAACGAGCACUG	0.420520981528371	5.345944696666666	0.07620944371215625	0.093831640399712	premiRNA
hsa-mir-4288	1815	CAGCACUGAGCAGGCAGUGUUGU	0.4199507917920804	5.34551408	0.04884024011816314	0.08476262360352028	premiRNA
hsa-mir-6733	2906	CAGAGUUCCCUUCUUGUGAGCUCAG	0.41978399634265073	5.345388113333333	0.04935816630725084	0.1609690213745316	premiRNA
hsa-mir-6893	520	AGGGUGGAGCCCACUGUGGCUCCUGACUCAGCCCU	0.41938691371211917	5.345088230000001	0.05023336760457309	0.15032685097889703	premiRNA
hsa-mir-181a-1	1103	GAGUUUGGAAUUAAAAUCAAAACC	0.4192849120493407	5.345011196666666	0.041254614298777394	0.1997167469735868	premiRNA
hsa-mir-890	2041	GUUGCUUAGAUUACAUGUAAC	0.4192392077127775	5.344976680000001	0.08421628865945369	0.16585621330277558	premiRNA
SHAPE_invivo_SARS-CoV-2_Motif_320+SHAPE_invitro_SARS-CoV-2_Motif_308	514	CUACACUAGUGCCACAAGAGCACUAUGUUAG	0.41720387509641266	5.343439563333333	0.12427360104640242	0.15436813252705936	SARS-CoV2
hsa-mir-5093	312	UCCUGAGCUAGGAGGAUUAGGA	0.4171259504163494	5.343380713333334	0.12347627656644877	0.14309271843001845	premiRNA
hsa-mir-4506	1257	GGUUCAAGUUUGGCUCCAUCUUUAUGAAA	0.4149147300344469	5.341710763333334	0.05802201989278467	0.0615776462588132	premiRNA
hsa-mir-544a	702	GAUUCUGAUUCAGGGACCAAGAUUC	0.41365745250739994	5.340761246666666	0.03415311404915071	0.09039470217712865	premiRNA
hsa-mir-7150	2145	GGUAAGGUCUUUCAGCC	0.41327052149194243	5.34046903	0.02283261648901235	0.03220662126823611	premiRNA
hsa-mir-4277	2122	ACACUGGGCUGCCCCCACUGCCCAGUGC	0.4131654964133726	5.340389713333334	0.04755842301093425	0.11578901448746305	premiRNA
hsa-mir-96	372	UUUUGCUUGUGUCUCUCCGCUCUGAGCAAUC	0.411425928895348	5.339075963333333	0.028435619174865187	0.05408695474229118	premiRNA
hsa-mir-654	2803	CAUGUGCUGAGUUCGUGCCAUAUG	0.4100336569565331	5.338024496666667	0.00811080237198064	0.11232829606770867	premiRNA
hsa-mir-3689b	1297	CUGGGAGGUGUGAUCCCGUGCUUCCUGG	0.4094382868011101	5.337574863333334	0.0694548541112552	0.10277241130570011	premiRNA
hsa-mir-544b	1475	AUUUCUGUAGCUCUGAGACUAGACCU	0.4093418905953529	5.337502063333333	0.04410719986917797	0.08508642934598581	premiRNA
hsa-mir-7843	1888	UCCUGAUCUGAUGGAAGUCAUGA	0.40860488334090483	5.3369454633333335	0.026973379927854903	0.07797877248471184	premiRNA
SARS-CoV-2-Conserved-Structured-16_Interval-158-277_Multi_1_ComplexLevel_1	1011	CUCGUCUAUCUUCUGCAGGCUGCUUACGGUUUCGUCCGUGUUGCAGCCGAUCAUCAGCACAUCUAGGUUUCGUCCGGGUGUGACCGAAAGGUAAGAUGGAGAG	0.4081790451572343	5.336623863333333	0.04571896422329493	0.093112016522408	Control
hsa-mir-1294	2428	GUCUGGCAUUGUCUGAUAUAC	0.4076097823075355	5.336193946666666	0.014941661990041218	0.03654051537131292	premiRNA
SHAPE_invivo_SARS-CoV-2_Multi_2_ComplexLevel_1	653	AGGGGUGUAUACUGCUGCCGUGAACAUGAGCAUGAAAUUGCUUGGUACACGGAACGUUCUGAAAAGAGCUAUGAAUUGCAGACACCUUU	0.4071035698149474	5.335811646666667	0.027817745392189064	0.2092835865874194	SARS-CoV2
IAV_invivo_HA_4_Motif_13+IAV_invivo_HA_4_Motif_13	1448	GUGCCCAAAAUACGUCAGGAGUGC	0.4019419811300365	5.3319135300000005	0.05852802941905268	0.06765726422106941	IAV
IAV_invivo_PB1_2_Motif_28+IAV_invivo_PB1_2_Motif_28	1339	GUCUGGGAUCAACGAGUCAGCGGAC	0.40128228063125637	5.331415313333333	0.014653210176035488	0.0479821611039312	IAV
hsa-mir-6082	2385	AUCCAGUCCACUUAAUUCUGAGAAAGUCCACAGACUGGAUCGGGUCUUGGAUUUUAGCUGGAUUCAU	0.4002175306909818	5.330611196666666	0.02589677265597095	0.07027283775769337	premiRNA
SARS-CoV-2-Conserved-Structured-24_Interval-4174-4293_Motif_1	2432	GGCUGGUGGCACUACUGAAAUGCUAGCGAAAGCUUUGAGAAAAGUGCCAACAGAC	0.39983099691263596	5.33031928	0.054202187432322385	0.09798922031264308	Control
hsa-mir-4271	160	CCUGCAGCCCCCAGGUGGGGGG	0.3979604735601417	5.328906629999999	0.07630085428322521	0.0839980342086391	premiRNA
hsa-mir-3158-2	2459	CCUUCCAAUACCUGUAAGCAGAAGG	0.3970360365951902	5.328208480000001	0.03847659827302851	0.2072550468941191	premiRNA
IAV_invivo_HA_4_Motif_7+IAV_invivo_HA_4_Motif_7	1293	GGGCUCAUACCC	0.3965520031746652	5.32784293	0.2110911452074285	0.2458121476205405	IAV
hsa-mir-802	905	UUGUGUCCAUCAUGCAACAA	0.39601520342447916	5.32743753	0.02766717758200468	0.10176355179716048	premiRNA
SHAPE_invivo_SARS-CoV-2_Motif_179+SHAPE_invitro_SARS-CoV-2_Motif_173	1464	GAGUUUUUAGUGCAGUUGGUAACAUCUGUUACACACCAUCAAAACUU	0.39555690214129696	5.327091413333333	0.037592345384175024	0.1261746257947239	SARS-CoV2
IAV_invivo_HA_4_Motif_17+IAV_invivo_HA_4_Motif_17	658	GGAUUUCUGGACAUUUGGACAUAUAAUGCAGAAUUGUUAGUUCUACUGGAAAAUGAAAGGACUCUGGAUUUCC	0.3948791052852102	5.32657953	0.0349042741582556	0.05638343844318158	IAV
hsa-mir-6165	770	GGAGAGGAUCCACCUGUCCUGUCC	0.393417912707526	5.325476013333333	0.10338346964779811	0.10894359682927583	premiRNA
IAV_invivo_PB1_2_Motif_29+IAV_invivo_PB1_2_Motif_29	2142	GGUCCAGCAACAGCUCAAAUGGCC	0.3923400980800255	5.32466203	0.022705902515109313	0.05166789440125138	IAV
hsa-mir-103a-1	2776	GCCUUGUUGCAUAUGGAUCAAGC	0.38806681985163877	5.32143478	0.031054777624384605	0.04559489965107568	premiRNA
SHAPE_invitro_SARS-CoV-2_Motif_69	187	UCUCUAUGACAAACUUGUUUCAAGCUUUUUGGAAAUGAAGAGUGAAAAGCAAGUUGAACAAAAGAUCGCUGAGA	0.387983444195653	5.321371813333333	0.11938677799420191	0.12435867671856227	SARS-CoV2
DMSMaPseq_invitro_SARS-CoV-2_Motif_241	1908	GGCUGUAGUUGUGAUCAACUCCGCGAACCCAUGCUUCAGUCAGCUGAUGCACAAUCGUUUUUAAACGGGUUUGCGGUGUAAGUGCAGCC	0.3877265200593397	5.321177779999999	0.026750049655534628	0.05530351058837507	SARS-CoV2
hsa-mir-548ar	1159	UUUGCUGUUGAACGUAGUGGUAA	0.38741967645933245	5.320946046666666	0.03868673087939566	0.12613193819809917	premiRNA
IAV_invivo_NS1_NEP_8_Motif_14+IAV_invivo_NS1_NEP_8_Motif_14	131	GCUUGAAGUGGAGC	0.38642000719918235	5.320191080000001	0.05101390549798153	0.06807873626689616	IAV
hsa-mir-585	885	CCCAGAGAAAGCCUGAACGUUGGG	0.3863015643337295	5.32010163	0.03596834328051039	0.0817628801510516	premiRNA
hsa-mir-665	1903	ACCCAGGACUCUUUCAUGACCA	0.38445046146225115	5.318703646666667	0.00734828505257043	0.08296094493617069	premiRNA
hsa-mir-1253	1315	UGCAGAUGUGGACUGCUAAAUGCA	0.3843285979438918	5.318611613333332	0.0609033094301066	0.07082878220962356	premiRNA
hsa-mir-19b-1	1715	UCCAGCUGUGUGAUAUUCUGCUG	0.38413072972484336	5.31846218	0.0595550616996205	0.1495573011297696	premiRNA
hsa-mir-378c	2888	GUGGAGUCGGGUCAGACUUCAA	0.38376727983642783	5.318187696666667	0.0504851689132887	0.07757108772961205	premiRNA
IAV_invivo_NA_6_Motif_6+IAV_invivo_NA_6_Motif_6	1529	GAGCUGCCCUGUCGGUGAAGCUC	0.3836308509573113	5.318084663333334	0.02219955356557474	0.031249565634112953	IAV
hsa-mir-101-2	50	GAUGCUGUAUAUCUGAAAGGUAC	0.38346114243573093	5.3179564966666675	0.007910746267563459	0.06069067425138866	premiRNA
hsa-mir-33a	46	AUUGCAUGUUCUGGUGGUACCCAUGCAAU	0.3820705256515472	5.31690628	0.017473456759543822	0.024282978426376892	premiRNA
hsa-mir-7107	295	AGGGCAAGUCCAAAGGUAUACAGUUGGUCUGUUCA	0.38144220688458585	5.316431763333333	0.019457469554638816	0.041851081868873215	premiRNA
SHAPE_invivo_SARS-CoV-2_Motif_26+SHAPE_invitro_SARS-CoV-2_Motif_27	409	GUGGCACUGAGAAUUUGACUAAAGAAGGUGCCAC	0.37967461208146414	5.315096846666667	0.033575318651319644	0.21303841204182394	SARS-CoV2
hsa-mir-520c_520b_519c_519b	2367	CUUUCUGUUGUCUGAAAGAAAAGAAAG	0.37951439311310564	5.314975846666667	0.18073509498932652	0.2822860438615002	premiRNA
SARS-CoV-2-Conserved-Structured-36_Interval-120-237_Motif_2	226	CAGGACACGAGUAACUCGUCUAUCUUCUG	0.3789468074867682	5.314547196666667	0.014820204063617585	0.029634574666910336	Control
hsa-mir-1587	1064	UGGGCAGUUCUUCUGCUGG	0.37667165399862135	5.312828963333334	0.07384505843125062	0.11432966230615321	premiRNA
DMSMaPseq_invitro_SARS-CoV-2_Motif_310	1624	GUUGUCUUUGAUGAAAUUUCAAUGGCCAC	0.3764532839308642	5.312664046666666	0.02514501900892791	0.07049069768497111	SARS-CoV2
Selectedmotif_18795-18846_Motif_1+DMSMaPseq_invitro_SARS-CoV-2_Motif_335+SHAPE_invivo_SARS-CoV-2_Motif_353+SHAPE_invitro_SARS-CoV-2_Motif_344	890	CUACAAAGCAACCAUGAUCUGUAUUGUCAAGUCCAUGGUAAUGCACAUGUAG	0.37407729842255044	5.310869663333334	0.16258963349712974	0.18730620239955006	SARS-CoV2
hsa-mir-5190	1627	AUGGUUAAUGUUCCACAGCCA	0.37209976380592846	5.309376196666666	0.057189315169014994	0.062487706605588604	premiRNA
hsa-mir-2117	1781	AACAGCAGGAUUGGCUGUAGCUGUU	0.3686850606293874	5.306797356666666	0.050852942083425	0.06910902774346217	premiRNA
DMSMaPseq_invitro_SARS-CoV-2_Motif_191	1328	AGCAGCUGGUACGGACACAACUAUUACAGUUAAUGUUUUAGCUUGGUUGUACGCUGCU	0.3677544311792369	5.306094529999999	0.0706856639513617	0.10101706832906115	SARS-CoV2
hsa-mir-4763	1376	UGCUCUGGUGACUGAGGACCGCCAGGCA	0.3666271605313388	5.305243196666667	0.03898286555454249	0.06138579812213272	premiRNA
hsa-mir-3651	90	AUGGAGGCUGCUUCUCCUCAGCAGCUGCCAUA	0.36649454954223915	5.305143046666667	0.07325959097636064	0.13726453859527418	premiRNA
hsa-mir-6854	1668	UGCUGAUGUCAUCAGUCAUAACUUCUGCG	0.3659359679570981	5.304721196666667	0.013839460164904484	0.07587943824234458	premiRNA
hsa-mir-626	413	AUCUGAAUGAUCUCAGC	0.3637111532384859	5.30304098	0.029899212446005463	0.07604206305555931	premiRNA
SHAPE_invitro_SARS-CoV-2_Motif_211	620	GGAGAGUGUGGACACUUAUGAAUGUCUUGACACUCGUU	0.36351575671702085	5.302893413333334	0.04340413999729326	0.05517855567034569	SARS-CoV2
SARS-CoV-2-Conserved-Structured-82_Interval-9210-9329_Motif_1	1477	UAGGCACGGCACUUGUGAAAGAUCAGAAGCUGGUGUUUG	0.36244076688675825	5.302081563333334	0.022076235467394265	0.097748976055467	Control
hsa-mir-1254-2	1169	CAGUGAGCUAUGAUCAUGUCCCUG	0.36151162928264924	5.3013798633333336	0.021028660627565893	0.04479164791885683	premiRNA
hsa-mir-1-1	2217	CCCAUAUGGACCUGCUAAGCUAUGGA	0.36065562744453905	5.300733396666668	0.06214447175522838	0.07989011953818644	premiRNA
hsa-mir-6778	2298	GGCAGGUGUGGUUGGAGGAAGCAGCCUGAACCUGCC	0.3605800199809568	5.3006762966666665	0.05387170934511045	0.054985720973054535	premiRNA
hsa-mir-6780a	355	GGAGAGUAUGGUCACAGCAGCAUCCUCC	0.36025185798929094	5.300428463333333	0.02793589033119747	0.04865020119426035	premiRNA
hsa-mir-328	2653	UCAGGGAGAAAGUGCAUACAGCCCCUG	0.35952912920213265	5.299882646666666	0.02651096770193016	0.13504984112656299	premiRNA
hsa-mir-6791	233	GGCUGGGCAGGCGGAAAGAGGUCUGAACUGCCUCUGCC	0.3583829677227035	5.299017046666667	0.03601581837595983	0.04740145558306932	premiRNA
hsa-mir-650	666	GGACGUCACCACCAUGGCC	0.3579712535252228	5.298706113333332	0.019733902779541148	0.031753212216697066	premiRNA
IAV_invivo_PB2_1_Motif_24+IAV_invivo_PB2_1_Motif_24	1167	GUCAGUGAAACACAGGGAACAGAGAAACUGAC	0.35546292185255	5.2968117800000005	0.052518068638079424	0.09589142920804865	IAV
hsa-mir-6746	1704	CCUGGAGAGCUGCUGUCUCCAG	0.3552850887286008	5.296677477500001	0.015282956180413679	0.03931181592034083	premiRNA
hsa-mir-448	2874	GCUGCCAGGAAAUCCCUAUUUCAUAUAAGAGGGGGCUGGCUGGUUGC	0.3551954930015069	5.296609813333333	0.04388650264157743	0.046539164942556326	premiRNA
SHAPE_invivo_SARS-CoV-2_Motif_188	2074	UACUAAUAUGUUUACACCACUAAUUCAACCUAUUGGUGCUUUGGACAUAUCAGCAUCUAUAGUAGCUGGUGGUAUUGUAGCUAUCGUAGUA	0.3540132050136468	5.29571693	0.014554827340373389	0.02529856434084105	SARS-CoV2
IAV_invivo_PB2_1_Motif_23+IAV_invivo_PB2_1_Motif_23	1614	CGGGACCAACGAGGAAAUGUACUACUGUCUCCCG	0.35378245438924494	5.295542663333333	0.035272454403698875	0.06700667193616316	IAV
hsa-mir-4793	2788	CAGAGGGAGGCCAAGAAGACCUCUG	0.3535349094625117	5.295355713333333	0.06633730545778063	0.08971803569528784	premiRNA
bulge-CC	1531	GCGCUGCCAGAAACUGGCCCAGCGC	0.35227531471898366	5.294404446666667	0.013407640338012573	0.2527680883415689	Control
hsa-mir-3196	94	CCUCCCCCAGUGCCAGG	0.3520445199571236	5.294230146666666	0.024269318868876698	0.10915331703716394	premiRNA
hsa-mir-615	2645	CGGAUCUCGAGGGUGCUUAUUGUUCGGUCCG	0.35071684318640645	5.293227463333333	0.03108998366254585	0.10746414099242074	premiRNA
hsa-mir-3145	1423	CUCAUUGUUGAAUGGAAUGAGAU	0.34800720057304735	5.291181096666667	0.06446695394215525	0.10608106909165561	premiRNA
hsa-mir-199b	1122	CUGUUCAGGACUCCCAAAUUGUACAG	0.34737362944872163	5.290702613333333	0.029619016753924473	0.12190379356755275	premiRNA
hsa-mir-6762	394	GCCUGUGUAGACGGGGACCUGCCCUGCAUGGGCACCCCCUCACUGGC	0.34675283611815455	5.29023378	0.11503035629972881	0.1689178627854905	premiRNA
hsa-mir-550a-1	2549	AGCCCUGUUGUUGUAAGAUAGUGU	0.3462952410342816	5.289888196666666	0.027158010821409936	0.05382601260362012	premiRNA
hsa-mir-4309	72	UCCAGGAUCUGGGUUUUGAGGUCUUGG	0.34547964703791567	5.289272246666667	0.034366154905950116	0.1171258042318467	premiRNA
U1snRNP5ss-20	510	GAGGUGAUGCAGAUACUUACCUG	0.3432400904087172	5.287580896666667	0.04983270708215962	0.16236340158640464	Control
DMSMaPseq_invitro_SARS-CoV-2_Motif_513	2224	GGCAUCAUAUGGGUUGCAACUGAGGGAGCCUUGAAUACACCAAAAGAUCACAUUGGCACCCGCAAUCCUGCUAACAAUGCU	0.34234489450892314	5.286904829999999	0.030411003528581188	0.03595736175962076	SARS-CoV2
SARS-CoV-2-Conserved-Structured-5_Interval-26135-26254_Motif_2+SHAPE_invivo_SARS-CoV-2_Motif_493	2102	UAGCGUGCCUUUGUAAGCACAAGCUG	0.3422235385713207	5.28681318	0.07251185208963187	0.18574916567581315	SARS-CoV2
SHAPE_invitro_SARS-CoV-2_Motif_146	892	UGGCCCCGAUUUCAGCUAUGGUUA	0.3413934454203789	5.28618628	0.02844368435752462	0.06997263868393584	SARS-CoV2
hsa-mir-144	761	UGUAAGUUUGCGAUGAGACACUACA	0.34052559267510296	5.285530863333332	0.05528024030029631	0.06764725294616793	premiRNA
DMSMaPseq_invitro_SARS-CoV-2_Motif_9+SHAPE_invivo_SARS-CoV-2_Motif_9+SHAPE_invitro_SARS-CoV-2_Motif_9	2358	ACGUGGCUUUGGAGACUCCGUGGAGGAGGUCUUAUCAGAGGCACGU	0.34016031108222966	5.285254996666667	0.041892198022265625	0.09613650457121628	SARS-CoV2
bulge-UU	1513	GCGCUGCCAGAAACUGGCUUAGCGC	0.3375962779390125	5.283318596666667	0.050919865965593086	0.07997988652591342	Control
hsa-mir-7850	1382	CUGGGUCCUCUGUGCAGGGUCUUACCCAG	0.33703970460815835	5.282898263333333	0.05661374363590037	0.10707469795254625	premiRNA
SHAPE_invivo_SARS-CoV-2_Motif_377+SHAPE_invitro_SARS-CoV-2_Motif_366	542	GCUAGUCUUAAUGGAGUCACAUUAAUUGGAGAAGC	0.33649930765523905	5.2824901466666665	0.048175453880922633	0.06229299270747352	SARS-CoV2
hsa-mir-4749	2754	GGCAUCUAGGCUGUGCACAGUGACGCC	0.33647765823265613	5.282473796666667	0.003054267369455265	0.05631336516749006	premiRNA
SHAPE_invivo_SARS-CoV-2_Motif_371+SHAPE_invitro_SARS-CoV-2_Motif_361	2892	CUGUUAAUGUAGCAUUUGAGCUUUGGGCUAAGCGCAACAUUAAACCAG	0.3352230289530216	5.2815262800000005	0.09863939708872133	0.10595997854816806	SARS-CoV2
hsa-mir-6748	2240	UGGAUUUGAAAUGGUCCCACUCCUGACGAUCCU	0.334952201517801	5.281321746666666	0.03758288295477514	0.04240165876110884	premiRNA
hsa-mir-5692a-2_5692a-1	1066	GUGUACCUCAUGUGUGUACAC	0.3345938495056522	5.2810511133333335	0.11301533461519445	0.12485960584671624	premiRNA
hsa-mir-6828	1590	CUGUGGUCUAACCUUUCCCAUCU	0.3341951558579429	5.280750013333333	0.028728416108451546	0.044424425622063335	premiRNA
hsa-mir-340	272	CUGAUUGUCAUAUGUCGUUUGUGGGAUCCG	0.3340958686487641	5.28067503	0.04770961046205472	0.06095682493930129	premiRNA
SHAPE_invitro_SARS-CoV-2_Motif_522	1906	CGGCAUCAUAUGGGUUGCAACUGAGGGAGCCUUGAAUACACCAAAAGAUCACAUUGGCACCCGCAAUCCUGCUAACAAUGCUG	0.3336181468845684	5.280314246666666	0.008384507745964942	0.12398155982809193	SARS-CoV2
SHAPE_invitro_SARS-CoV-2_Multi_49_ComplexLevel_1	765	AGGGUGUUAUCACGCAUGAUGUUUCAUCUGCAAUUAACAGGCCACAAAUAGGCGUGGUAAGAGAAUUCCUUACACGUAACCCU	0.333123321855845	5.2799405466666665	0.04864182142033939	0.08988528641831034	SARS-CoV2
hsa-mir-1269b	2348	CUGGCUUCUCUGGUUCUCCAGCUUACAG	0.3329494864820489	5.279809263333333	0.05170207853377915	0.14580670044458605	premiRNA
SHAPE_invitro_SARS-CoV-2_Motif_416	1037	GCCGGUAGCACACCUUGUAAUGGUGUUGAAGGU	0.33244470845680596	5.279428046666666	0.018040190145175067	0.03447223152108037	SARS-CoV2
SARS-CoV-2-Conserved-Structured-56_Interval-17525-17644_Motif_1	2361	AGGUCCAGACAUGUUCCUCGGAACUUGUCGGCGUUGUCCU	0.33230594029247695	5.279323246666667	0.009459121500070639	0.06924512028057954	Control
Selectedmotif_10164-10260_Motif_1+DMSMaPseq_invitro_SARS-CoV-2_Motif_184+SHAPE_invivo_SARS-CoV-2_Motif_201+SHAPE_invitro_SARS-CoV-2_Motif_193	253	CAUGUGAUCUGCACCUCUGAAGACAUG	0.3301630446937752	5.277704896666667	0.021141509085870036	0.028114914270176917	SARS-CoV2
SHAPE_invitro_SARS-CoV-2_Multi_51_ComplexLevel_1	2729	GUUGCUGUACCUACAGGUUAUGUUGAUACACCUAAUAAUACAGAUUUUUCCAGAGUUAGUGCUAAACCACCGCCUGGAGAUCAAU	0.3290670675027819	5.276877196666668	0.022151015902678498	0.05812415828920468	SARS-CoV2
hsa-mir-129-2	2130	GCUUGCUGUACAUAACUCAAUAGCCGGAAGC	0.3269284311686644	5.275262063333333	0.04000306201305407	0.06763421064846796	premiRNA
hsa-mir-147b	942	AUUCUGGACACCAG	0.32581718241760116	5.27442283	0.03939328888329648	0.06935838223229018	premiRNA
SHAPE_invitro_SARS-CoV-2_Motif_246	2193	GUGCGGCACAGGCACUAGUACUGAUGUCGUAU	0.3257661595174864	5.274384296666668	0.034885375623509726	0.10944344297389276	SARS-CoV2
hsa-mir-577	2673	CCUGAUGAAUCUGAGGCCAGG	0.32554337570404496	5.274216046666667	0.08570600977996672	0.1982191682411812	premiRNA
DMSMaPseq_invitro_SARS-CoV-2_Motif_348	930	UGUUGUAAAUAAGGGACACUUUGAUGGACAACA	0.3254633103573215	5.2741555799999995	0.10021948631829967	0.1218372358625051	SARS-CoV2
hsa-mir-301b	882	ACUACUGUGCUCUGAGAAGCAGU	0.32484130324669186	5.273685830000001	0.10504609895949474	0.18932456090139013	premiRNA
hsa-mir-221	2563	AUUUCUGUGUUCGUUAGGCAACAG	0.32413433153162663	5.273151913333333	0.02979833539863964	0.13952196343889245	premiRNA
U1snRNP5ss-3	178	AAAUAAGUACGAUACUUACCUG	0.3236947003926918	5.272819896666666	0.02913749882270375	0.051464438949998616	Control
hsa-mir-505	988	GAUGUUUCUGCCAGUUUAGCGUC	0.32350268038667507	5.27267488	0.06334521752773165	0.21750135094427983	premiRNA
hsa-mir-4446	473	CUUGGCUUCAAUUUACUCCCAGG	0.323264448463337	5.272494963333333	0.03067809536540323	0.042189251872239944	premiRNA
IAV_invivo_PA_3_Motif_16+IAV_invivo_PA_3_Motif_16	2195	CUGUCAUGGAAGCAAGUACUGGCAG	0.3225383210920025	5.271946580000001	0.16101994266888014	0.1640800193603917	IAV
hsa-mir-548ax	1397	GCCAUGGAAAGUAAUGGC	0.31850954230582496	5.26890398	0.04723639234542965	0.09049161160276026	premiRNA
hsa-mir-532	2061	GACCGUUGGCAUCUUAAUUACCCUC	0.31842510735087426	5.268840213333333	0.031034181050285502	0.07743078469802771	premiRNA
SHAPE_invivo_SARS-CoV-2_Multi_39_ComplexLevel_1	405	GUGUACCUUCCUUACCCAGAUCCAUCAAGAAUCCUAGGGGCCGGCUGUUUUGUAGAUGAUAUCGUAAAAACAGAUGGUACAC	0.3174994345371287	5.26814113	0.06601306442641572	0.11185904962301159	SARS-CoV2
hsa-mir-6891	708	AGGGGUCAUAUCUCUUCUCAGGGAAAGCAGGAGCCCUUCAGCAGGGUCAGGGCCCCU	0.3169742429380933	5.267744496666666	0.031308048376296735	0.07332889956581098	premiRNA
hsa-mir-5583-2	1431	AUUCUGAUGAUCACCUAGCCAGAAU	0.3166519953656452	5.267501129999999	0.028301708704502035	0.11598689952160568	premiRNA
hsa-mir-4279	2133	GCAGAUUCUCUCUCUC	0.31613269611709965	5.267108946666666	0.01220929756482957	0.053158950149419945	premiRNA
SHAPE_invivo_SARS-CoV-2_Multi_31_ComplexLevel_1	1870	AGCUAUAGCCUCAGAGUUUAGUUCCCUUCCAUCAUAUGCAGCUUUUGCUACUGCUCAAGAAGCUUAUGAGCAGGCUGUUGCU	0.3159601848670092	5.266978663333333	0.053891070162345574	0.07571896720106086	SARS-CoV2
Selectedmotif_2458-2527_Multi_1_ComplexLevel_1+DMSMaPseq_invitro_SARS-CoV-2_Multi_9_ComplexLevel_1+SHAPE_invivo_SARS-CoV-2_Multi_6_ComplexLevel_1+SHAPE_invitro_SARS-CoV-2_Multi_9_ComplexLevel_1	1686	CCUCUAAAAGCCCCAAAAGAAAUUAUCUUCUUAGAGGGAGAAACACUUCCCACAGAAGUGUUAACAGAGG	0.31421946977510806	5.265664046666667	0.06995934822279033	0.1302993715114167	SARS-CoV2
DMSMaPseq_invitro_SARS-CoV-2_Motif_220+SHAPE_invivo_SARS-CoV-2_Motif_234+SHAPE_invitro_SARS-CoV-2_Motif_225	2748	GCAGCCAAACUAAUGGUUGU	0.31196525951023385	5.263961629999999	0.06028463105364242	0.32476541055776315	SARS-CoV2
hsa-mir-4299	1046	GUGUUUUCUCCUUUAGAGAGAGCUG	0.3086457255181491	5.261454663333333	0.08048641848263821	0.0838711477132822	premiRNA
hsa-mir-4451	2220	GCUCCCAACCAACCACUUCCACAUGUUUUGCUGGU	0.30807026135576393	5.261020063333333	0.052297645903137444	0.09411860226399475	premiRNA
DMSMaPseq_invitro_SARS-CoV-2_Motif_289+SHAPE_invivo_SARS-CoV-2_Motif_303+SHAPE_invitro_SARS-CoV-2_Motif_292	1218	CCUUACCCAGAUCCAUCAAGAAUCCUAGGGGCCGG	0.3079183402292938	5.26090533	0.032830028807964436	0.0344976885987014	SARS-CoV2
hsa-mir-4285	1559	UCAUAAAUAUUUUAAGGAAUGACCCGGCCCUGGGG	0.3078407465801549	5.26084673	0.04700206014079286	0.07016832574307708	premiRNA
hsa-mir-203b	458	UCACAAUUGCGCUACAGAACUGUUGA	0.3077541930272766	5.260781363333334	0.09744426037904047	0.124556417689798	premiRNA
hsa-mir-8078	206	GGCCUGGGAUUCCUGCCUUCUAGGUC	0.30667225154755917	5.259964263333333	0.004397979463754345	0.0861459804033388	premiRNA
hsa-mir-4324	481	CAGGGAACUUUAAAACC	0.3061998483469151	5.259607496666667	0.02583679607760246	0.061364208867821915	premiRNA
hsa-mir-566	2650	CAACUACUCAGGAGGCUG	0.3040630878547159	5.2579937800000005	0.06028607008789996	0.07051898414435505	premiRNA
hsa-mir-1343	2934	GGUGGGCCUCUGCUCUGGCCCCUCC	0.30108542053464626	5.2557449966666665	0.01456101087039375	0.06744543835460523	premiRNA
hsa-mir-429	432	GUUAGACCUGGCCCUCUGUCUAAU	0.29962047627313126	5.254638646666667	0.04892182335667473	0.0795248756860893	premiRNA
IAV_invivo_PA_3_Motif_26+IAV_invivo_PA_3_Motif_26	1848	CCCAUUGGAGAGUCCCCCAAAGGAGUGGAGGAAAGUUCCAUUGGG	0.29829471948178593	5.253637413333333	0.06636773612716	0.17939925413677368	IAV
hsa-mir-550b-1	1399	AAGACACUAUCUUACAACAACAGGGCUCUU	0.298039560843748	5.253444713333334	0.021254470739097697	0.03956790544387994	premiRNA
hsa-mir-9-1	2024	GUAUGAGUGGUGUGGAGUCUUCAUAA	0.2976108095879256	5.253120913333333	0.061126490949705896	0.0839392756554389	premiRNA
hsa-mir-4316	2883	UGUGGUCACCCACUCU	0.2967356962309984	5.252460013333333	0.02103782788106555	0.053789146555578565	premiRNA
hsa-mir-346	62	CUCUCUGUUGCUCUGAAGGAG	0.294797664638258	5.25099638	0.08537409499502362	0.08558577411279425	premiRNA
hsa-mir-6776	2573	GGUUCCCACGCCGCGGCAACC	0.2935024288983234	5.250018196666667	0.06277904855157507	0.1152029978038116	premiRNA
SHAPE_invitro_SARS-CoV-2_Motif_248	1528	GUUGUCGCUUCCAAGAAAAGGACGAAGAUGACAAU	0.2921595909111794	5.249004063333334	0.07937890160775432	0.11038004864496508	SARS-CoV2
hsa-mir-4775	1036	CUCUUGAUAGCAGACAU	0.29124000906647707	5.24830958	0.02843008978149584	0.05020521271924681	premiRNA
hsa-mir-6873	1574	GCAAUCAGGACUGGGUCAUUC	0.2905571584715817	5.247793880000001	0.024495530219432172	0.05946889543622352	premiRNA
hsa-mir-7973-1	500	UUACCCAACGUCUCUGAGUCUCGGUUUUGAGAGGGUGAGUAA	0.28984751644037615	5.247257946666665	0.03973100676614244	0.05647291129763047	premiRNA
IAV_invivo_NP_5_Motif_7+IAV_invivo_NP_5_Motif_7	364	GGCGAAUCUGGCGCC	0.28754365153655087	5.2455180299999995	0.06195381806500499	0.13042765301847964	IAV
hsa-mir-1973	1479	UGGUAUCCUGACCG	0.28673335403500627	5.24490608	0.05292286229961666	0.20716983916637463	premiRNA
Selectedmotif_25470-25577_Multi_1_ComplexLevel_1+DMSMaPseq_invitro_SARS-CoV-2_Multi_79_ComplexLevel_1+SHAPE_invivo_SARS-CoV-2_Motif_481	923	GCGCUACUGCAACGAUACCGAUACAAGCCUCACUCCCUUUCGGAUGGCUUAUUGUUGGCGUUGCACUUCUUGCUGUUUUUCAGAGCGC	0.2846895470269275	5.243362563333332	0.010307774065648112	0.0358921539752293	SARS-CoV2
SHAPE_invitro_SARS-CoV-2_Multi_5_ComplexLevel_1	19	AGGACCUGAGCAUAGUCUUGCCGAAUACCAUAAUGAAUCUGGCUUGAAAACCAUUCUUCGUAAGGGUGGUCGCACUAUUGCCUUUGGAGGCUGUGUGUUCU	0.28283751726885625	5.24196388	0.030709270596101575	0.07432793202451894	SARS-CoV2
hsa-mir-4778	424	AAGAGGUAAGAAGAAGUGAAGCCCUCUU	0.2809958818818695	5.240573046666666	0.048853271762464685	0.08323393595751541	premiRNA
SHAPE_invitro_SARS-CoV-2_Motif_456	284	CUCUCAUCGAUCUCCAAGAACUUGGAAAGUAUGAGCAG	0.28084354144956	5.240457996666667	0.015377333913299094	0.0337061311763745	SARS-CoV2
SHAPE_invivo_SARS-CoV-2_Motif_176	2667	CAAGGCUAUUGAUGGUGGUGUCACUCGUGACAUAGCAUCUACAGAUACUUG	0.28083394155269503	5.240450746666666	0.023341913664494788	0.057215115901404226	SARS-CoV2
hsa-mir-676	746	CUUGCAGAAUUAAUGGAAUGCUG	0.280231928710016	5.239996096666666	0.03865735914643222	0.06462202959533966	premiRNA
hsa-mir-15a	1525	UUUGUGGAUUUUGAAAAGGUGCAGG	0.2795106343902052	5.239451363333333	0.02567258891368587	0.09295478280037883	premiRNA
hsa-mir-320e	661	UUCUUCCUGGAGUCGGGGAAAAG	0.2782511499903178	5.23850018	0.03889466585444231	0.1985574405656363	premiRNA
hsa-mir-4482	257	GAAAUGUGUGGAAGAUGGCAUUUC	0.2781452863000678	5.23842023	0.034117768920437795	0.05260985399558687	premiRNA
DMSMaPseq_invitro_SARS-CoV-2_Motif_317+SHAPE_invivo_SARS-CoV-2_Motif_336+SHAPE_invitro_SARS-CoV-2_Motif_324	2612	CAGGCCACAAAUAGGCGUG	0.2779535973249766	5.238275463333333	0.02745639408183531	0.04372903191214094	SARS-CoV2
DMSMaPseq_invitro_SARS-CoV-2_Motif_84+SHAPE_invivo_SARS-CoV-2_Motif_92+SHAPE_invitro_SARS-CoV-2_Motif_88	2275	ACAAGAGGGUGUGGUUGAUUAUGGUGCUAGAUUUUACUUUUACACCAGUAAAACAACUGUAGCGUCACUUAUCAACACACUUAACGAUCUAAAUGAAACUCUUGU	0.2773053063587925	5.237785863333333	0.036081896592151615	0.07826054418747516	SARS-CoV2
hsa-mir-218-1	501	CCAUGUGGUUGCGAGGUAUGAGUAAAACAUGG	0.2754329733705707	5.2363718466666676	0.01264543302552579	0.09784729214316946	premiRNA
hsa-mir-4273	2496	CAGUAAGCCUUGACUUAUGGCUAAAUGCUUC	0.27249677319121024	5.2341543800000006	0.07739291478201989	0.09888687154173438	premiRNA
SHAPE_invivo_SARS-CoV-2_Motif_533	2693	UCCUGUUUACCUUUUACAAUUAAUUGCCAGGA	0.2720718177566756	5.233833446666666	0.08001218010510562	0.13178923580171933	SARS-CoV2
hsa-mir-6501	1502	UUGGUGACAGCAGCAGUAGAGUUGCCAG	0.2720041329666004	5.23378233	0.023021384198546734	0.051650626577979496	premiRNA
IAV_invivo_M1_M2_7_Motif_9+IAV_invivo_M1_M2_7_Motif_9	2907	GGGCUGUGACCACUGAAGUGGCAUUUGGCCU	0.27168885911233387	5.23354423	0.017014240104231138	0.028703520486654005	IAV
hsa-mir-93	198	AGGUAGUGUGAUUACCCAACCUACU	0.2716500843564929	5.233514946666666	0.02008565416200449	0.02819319567091897	premiRNA
hsa-mir-7973-2	2362	UUACUCACCCUCUCAAAACCGAGACUCAGAGACGUUGGGUAA	0.27128228692857803	5.23323718	0.04967960517499782	0.09742763296262004	premiRNA
hsa-mir-26b	575	UAGGUUGUGUGCUGUCCAGCCUG	0.2706351435362717	5.232748446666666	0.005502408382645992	0.038045711032955766	premiRNA
hsa-mir-601	1811	GAGUCAGAAAAACUAC	0.2705703497496182	5.2326995133333325	0.04044648222171959	0.04254176299432364	premiRNA
IAV_invivo_PB1_2_Multi_2_ComplexLevel_1+IAV_invivo_PB1_2_Multi_2_ComplexLevel_1	2031	CUGGACUCUAAAUAGAAACCAACCUGCUGCAACAGCAUUGGCCAACACAAUAGAAGUGUUCAGAUCAAAUGGCCUCACGGCCAAUGAGUCUGG	0.2686254106448823	5.231230663333334	0.0327304164157362	0.04917971253124241	IAV
SARS-CoV-2-Conserved-Structured-70_Interval-14446-14565_Motif_2+Selectedmotif_14486-14531_Motif_1+DMSMaPseq_invitro_SARS-CoV-2_Motif_262+SHAPE_invivo_SARS-CoV-2_Motif_276+SHAPE_invitro_SARS-CoV-2_Motif_266	2904	AGAGCUAGGUGUUGUACAUAAUCAGGAUGUAAACUUACAUAGCUCU	0.26840787918880643	5.231066380000001	0.025825672801589532	0.06412415481692238	SARS-CoV2
hsa-mir-760	2221	CCCGGAUACCUCAGAAAUUCGG	0.2668055791615797	5.229856296666667	0.04937991111870712	0.06511118344047549	premiRNA
hsa-mir-1470	1026	CCGGGGCAGGAGACCCCGCG	0.26480946267562555	5.228348796666666	0.026332935491839897	0.045207961765205314	premiRNA
SHAPE_invitro_SARS-CoV-2_Motif_350	1101	ACACAUUCUGACAAAUUCACAGAUGGUGU	0.26377443931253863	5.22756713	0.10428533923156078	0.16181828791534922	SARS-CoV2
DMSMaPseq_invitro_SARS-CoV-2_Motif_473	306	AGCCAUCCUUACUGCGCU	0.2614883618038236	5.225840646666668	0.042833567828248736	0.05122300162119663	SARS-CoV2
hsa-mir-3663	1802	CUCGGGUGGAUAAGUCUGAUCUGAG	0.25981727355009737	5.224578613333333	0.03750384061896603	0.09692554639395488	premiRNA
hsa-mir-4706	2318	GCUUCUGCGUUAUCUGGAAGG	0.2595915325270494	5.2244081300000005	0.08492020487695764	0.14246929436243852	premiRNA
hsa-mir-4533	906	CGCUGCUGGCUGCCUUCCAGCG	0.2595329621218101	5.224363896666666	0.06246819052662839	0.0985465483607977	premiRNA
SHAPE_invivo_SARS-CoV-2_Motif_513	2435	GCAUACAGUCGCUACAGGAUUGGCAACUAUAAAUUAAACACAGACCAUUCCAGUAGCAGUGACAAUAUUGC	0.2587185156993219	5.223748813333333	0.031727263283149905	0.07871679058567016	SARS-CoV2
hsa-mir-548ao	231	UUUUGCAGUUGAAAGUAAUGGCAAAG	0.25869130495717463	5.223728263333332	0.030462364242736222	0.12792390515573554	premiRNA
hsa-mir-548v	507	GGUUUUGCCAUCAUGCCAAAAGCU	0.25854015623619975	5.223614113333333	0.03917821400469785	0.08274166919102544	premiRNA
DMSMaPseq_invitro_SARS-CoV-2_Multi_10_ComplexLevel_1	506	UCACACUCAAAGGCGGUGCACCAACAAAGGUUACUUUUGGUGAUGACACUGUGAUAGAAGUGCAAGGUUACAAGAGUGUGAAUAUCACUUUUGAACUUGAUGA	0.2571908741803543	5.222595113333333	0.03102900341927737	0.04150611942943003	SARS-CoV2
hsa-mir-6727	1259	GGGAGCGGCCCUCACAUUGAUGGCUCCU	0.2567597174331345	5.222269496666667	0.030543601631403138	0.08805066299745293	premiRNA
hsa-mir-6841	509	UUGUGAAACACAGGUGUUUUUUAACCUCAC	0.25659314267098854	5.222143696666666	0.0183155504038095	0.049757254431226264	premiRNA
hsa-mir-592	801	AUGUGUUGUGAUGGCACAGCGU	0.2563061829952924	5.22192698	0.07347460487903328	0.09524862719853462	premiRNA
hsa-mir-4433a	875	CUGUUUCUGGUGAAAUAUUCAAACAG	0.25606909864583327	5.22174793	0.0674714694641505	0.13325150157877472	premiRNA
SARS-CoV-2-Conserved-Structured-19_Interval-2943-3062_Multi_1_ComplexLevel_1	216	GCAUUGAUUUAGAUGAGUGGAGUAUGGCUACAUACUACUUAUUUGAUGAGUCUGGUGAGUUUAAAUUGGCUUCACAUAUGU	0.2559249677804957	5.22163908	0.04286894518085666	0.06839662845887935	Control
DMSMaPseq_invitro_SARS-CoV-2_Multi_60_ComplexLevel_1+SHAPE_invitro_SARS-CoV-2_Motif_374	1388	UGCUUUGGUGUAAAGAUGGCCAUGUAGAAACAUUUUACCCAAAAUUACAAUCUAGUCAAGCGUGGCAACCGGGUGUUGCUAUGCCUAAUCUUUACAAAAUGCA	0.2518566639017111	5.21856663	0.041199185229834484	0.04612514693692823	SARS-CoV2
hsa-mir-554	54	CAGUACUGGUCUUAGACUG	0.2504605520041502	5.217512263333333	0.05243096865683799	0.09005135896666648	premiRNA
hsa-mir-1281	2044	GUGAGUGUCUCUUGUCGC	0.25035360694620734	5.217431496666666	0.014610935107908521	0.0905296473331142	premiRNA
hsa-mir-520e	1483	GUUUCUGUUGUCUGAAAGGAAAGAAAG	0.2501656255174912	5.2172895299999995	0.0459074613116054	0.074489411505107	premiRNA
hsa-mir-6763	2731	GGAGCAGACAGACCCAACCUCAUGCUCC	0.24686628441191408	5.214797813333333	0.008920087433021537	0.10973827247490554	premiRNA
3-way model-5_mrRNA	2605	GCGCUUUAGGUCUACACGGGCCGAAGCUAACGCGUUAAGCGC	0.24469589117759646	5.2131586966666665	0.037121862438636584	0.06459971465614033	Control
hsa-mir-1302-7	15	UGGUGCAAUAAUUGG	0.2446276988067655	5.213107196666666	0.05937877881570677	0.0947287890127111	premiRNA
hsa-mir-5100	710	UGGAGCUAGACCACAUGGGUUCA	0.24431134358480724	5.2128682799999995	0.0269118701422477	0.07380582389240618	premiRNA
hsa-mir-378g	1808	AGAAGACCU	0.2436957143366906	5.212403346666666	0.054452734247992775	0.06577807598224122	premiRNA
hsa-mir-1180	2769	GGAAUAGUGCUCCUGGUUGUUUC	0.24343490610417673	5.2122063800000005	0.11404880990096322	0.1242138422277983	premiRNA
hsa-mir-6074	2896	UUGCUCUUUGGUGGAGAUA	0.24088894724953722	5.210283629999999	0.065312481611694	0.20229861082939352	premiRNA
IAV_invivo_PB1_2_Motif_14+IAV_invivo_PB1_2_Motif_14	97	CCCCAGGGAUGCAAAUAAGGGG	0.24070131892047686	5.21014193	0.03330739149374015	0.06224495101926065	IAV
SHAPE_invivo_SARS-CoV-2_Multi_58_ComplexLevel_1	2644	GCUGACACUACUGAUGCUGUCCGUGAUCCACAGACACUUGAGAUUCUUGACAUUACACCAUGUUCUUUUGGUGGUGUCAGU	0.2374668378077381	5.207699196666667	0.048026788673193405	0.08750629720553195	SARS-CoV2
DMSMaPseq_invitro_SARS-CoV-2_Motif_488	2058	AAUAUUGCUUUGCUUGUACAGUAAGUGACAACAGAUGUUUCAUCUCGUUGACUUUCAGGUUACUAUAGCAGAGAUAUU	0.23724257538949226	5.2075298299999995	0.03730277847939696	0.05686782914059591	SARS-CoV2
hsa-mir-4295	1784	CCUUGCCUGUGGCAAGACCACUUCGGUUCAAGG	0.23672325407222	5.207137630000001	0.03020956992657254	0.06712289882892775	premiRNA
hsa-mir-5579	2055	CUAACAGGCCCCUGUCACCAUUAG	0.23604905441886523	5.206628463333334	0.028186822804413897	0.0721886725682034	premiRNA
DMSMaPseq_invitro_SARS-CoV-2_Motif_298	1564	UUGCAGCAGAAACGCUCAA	0.23567710807000677	5.206347563333334	0.0901807123625447	0.29865447075475454	SARS-CoV2
hsa-mir-4717	2328	GUGUAGGGGUGGCUACAC	0.23537412649747336	5.206118746666667	0.0741916905991463	0.08009818280328201	premiRNA
hsa-mir-1913	2	CAGAGGCUGGCUUUCCAAAACUCUG	0.23511607685601024	5.205923863333333	0.07205514092889943	0.11717264586885073	premiRNA
hsa-let-7b	2583	GUGGUUUCAGGGCAGUGAUGUUGCCCCUCGGAAGAUAACUAU	0.23498772513149602	5.20582693	0.06655731204672383	0.09652798455152618	premiRNA
hsa-mir-5704	2152	AUGCUAAGUCCAUGGGCAAACAU	0.23454067889981112	5.2054893133333335	0.05879465399188961	0.0938749000764111	premiRNA
hsa-mir-550b-2	173	AAGACACUAUCUGACAACAACAGGGCUCUU	0.2335043093442895	5.20470663	0.04934665270724972	0.07301598772931428	premiRNA
hsa-mir-4500	1782	AGAAGCUAAAGUGUAGAUCAAACGCAUAAUGGCUGA	0.23316553229425188	5.204450779999999	0.08000992819449658	0.14239472429812586	premiRNA
hsa-mir-4768	1829	AUGGAUAUGGGAACUGUGAUGUCCA	0.23177171554444767	5.203398146666666	0.023346407802358186	0.1103689713560077	premiRNA
hsa-mir-5187	650	AAGUGGAGCAGGAAUGCGCUUUUCUCCACUG	0.2307274453841516	5.202609496666667	0.016011309645767677	0.133863321238169	premiRNA
hsa-mir-4697	2066	GACGUGAAGGGACCACAUCCCGCUUCAUGUC	0.22902707192780866	5.201325346666667	0.12325583871587266	0.1801939022142551	premiRNA
DMSMaPseq_invitro_SARS-CoV-2_Multi_33_ComplexLevel_1	209	CCAAGACAUGUGAUCUGCACCUCUGAAGACAUGCUUAACCCUAAUUAUGAAGAUUUACUCAUUCGUAAGUCUAAUCAUAAUUUCUUGG	0.22890231740602768	5.20123113	0.03574852199472786	0.10532229362653109	SARS-CoV2
hsa-mir-6874	65	UCAGGCUUUAAUGUUUGAAGUAAUGUCAGU	0.22841142061096295	5.200860396666666	0.040563334239268965	0.05246075182419215	premiRNA
hsa-mir-222	1002	AGAUCCUGUCUUUCGUAAUCAGCAGCU	0.22824433826806592	5.200734213333334	0.05235437933471251	0.1512850047456128	premiRNA
hsa-mir-4733	1942	GGUGGCAAUCAAGGUCUAGCCACC	0.2275218743056471	5.200188596666666	0.10213757858989685	0.12936376090825388	premiRNA
hsa-mir-5003	2353	GGUAGAGAUGAUUUUUCCUACU	0.22645383612483935	5.199381996666667	0.1257252041117588	0.12760502824778383	premiRNA
hsa-mir-127	2838	CUGAUUCAGAAAGAUCAUCGG	0.2260159925529066	5.1990513300000005	0.02780153165670234	0.06557772280030028	premiRNA
hsa-mir-6068	1396	GUGGCUUGUGGCUGAGUGUCACGCUGC	0.22519768410294336	5.19843333	0.018065635578383678	0.04754907323332673	premiRNA
SHAPE_invivo_SARS-CoV-2_Motif_37	699	GUGCCUGGAAUAUUGGUGAACAGAAAUCAAUACUGAGUCCUCUUUAUGCAUUUGCAUCAGAGGCUGCUCGUGUUGUACGAUCAAUUUUCUCCCGCAC	0.22514933151896654	5.198396813333334	0.07855899867385067	0.08344431588296092	SARS-CoV2
IAV_invivo_PB2_1_Motif_25+IAV_invivo_PB2_1_Motif_25	1583	GGGAGAUUAAUGGUCCU	0.22499734418631037	5.1982820300000006	0.04197624372959913	0.04854754811465243	IAV
hsa-mir-485	2230	GAAUUCGAUUCAUCAAAGCGAGUC	0.22493076283265595	5.198231746666668	0.017591943315756482	0.03826257124603883	premiRNA
U1snRNP5ss-11	2523	CAGGUAUGAAUGAUACUUACCUG	0.2245390649718561	5.19793593	0.053190560347652134	0.0985758991520717	Control
hsa-mir-6824	1256	GGGAUGCCUUCACUGUGUCUCUC	0.22447883941198682	5.197890446666666	0.06828667926470662	0.1270923017367989	premiRNA
SARS-CoV-2-Conserved-Structured-94_Interval-25016-25135_Multi_1_ComplexLevel_1	2204	AGAUAAAUAUUUUAAGAAUCAUACAUCACCAGAUGUUGAUUUAGGUGACAUCU	0.22430200269112607	5.197756896666667	0.06721593806094965	0.14227313398822522	Control
hsa-let-7f-1	1846	AUAGUUGUGGGGUAGUGAUUUUACCCUGUUCAGGAGAUAACUAU	0.22355299004841453	5.1971912300000005	0.048699916353674856	0.061908269821814126	premiRNA
hsa-mir-2681	1039	GAGACUGCCCAAAGACUCUUCAGUAUC	0.22289719571456526	5.196695963333333	0.013758523265026306	0.02582651913029245	premiRNA
hsa-mir-8064	360	GGACAUCCUUCCAUAGUAAAUAAGCGGUGCC	0.21845785030478715	5.193343296666666	0.07200507164538539	0.07732964353927226	premiRNA
hsa-mir-1285-2	288	CAAUUUGAGACCAAU	0.21824954357719367	5.19318598	0.06604134441057963	0.08905830671137543	premiRNA
hsa-mir-5691	1404	AAGCUGACAGACAGCUG	0.2176465597104648	5.192730596666667	0.040450088329404534	0.051951192585196745	premiRNA
DMSMaPseq_invitro_SARS-CoV-2_Motif_242	1035	GUCUUACACCGUGCGGCACAGGCACUAGUACUGAUGUCGUAUACAGGGCUUUUGAC	0.2172846987704944	5.192457313333333	0.025728824159893082	0.07335326207167885	SARS-CoV2
SARS-CoV-2-Conserved-Structured-94_Interval-25016-25135_Motif_3	2552	UCAGUUGUAAACAUUCAAAAAGAAAUUGA	0.21635434738632275	5.191754696666666	0.12994990072564208	0.1761394680688918	Control
hsa-mir-526a-1	221	UCUGUUGCUUGAAAGAAGAGA	0.21522330298586353	5.190900513333333	0.0416538060041634	0.07741448286784097	premiRNA
hsa-mir-6073	348	UGCCUCUCGGGGU	0.21383729856592099	5.18985378	0.05515674390748601	0.09101904392538508	premiRNA
Selectedmotif_18070-18328_Motif_1+DMSMaPseq_invitro_SARS-CoV-2_Motif_323+SHAPE_invivo_SARS-CoV-2_Motif_343+SHAPE_invitro_SARS-CoV-2_Motif_332	2860	UGGGUUACAUCCUACACAGGCACCUACACACCUCAGUGUUGACACUAAAUUCAAAACUGAAGGUUUAUGUGUUGACAUACCUGGCAUACCUAAGGACAUGACCUA	0.2134234878392406	5.189541263333332	0.0705305184874034	0.08705384742271938	SARS-CoV2
SHAPE_invivo_SARS-CoV-2_Motif_253+SHAPE_invitro_SARS-CoV-2_Motif_243	1157	ACAGUCUGUACCGUCUGCGGUAUGUGGAAAGGUUAUGGCUGU	0.21255874678467587	5.188888196666667	0.1288575549163141	0.17127227840295578	SARS-CoV2
hsa-mir-762	2334	UCCGGCCGGCCAUGCUGGCGGGG	0.2125191775546106	5.188858313333333	0.06266019989119417	0.12609615170501395	premiRNA
hsa-mir-4634	2580	GGGGCUCUU	0.21017091036919516	5.187084863333333	0.045455031186564784	0.061538132864716065	premiRNA
hsa-mir-3925	1150	GAGCCUGUCACAUCUCCAGACUC	0.20840444107122214	5.1857507966666665	0.056799522075764435	0.13218113478354027	premiRNA
DMSMaPseq_invitro_SARS-CoV-2_Motif_161	2015	GUGGUAGUUAUACUAAUGACAAAGCUUGCCCAUUGAUUGCUGC	0.20805138555389588	5.185484163333334	0.05318953253561819	0.09018874422855445	SARS-CoV2
IAV_invivo_PB2_1_Motif_14+IAV_invivo_PB2_1_Motif_14	884	GGGACUGAGAAUUAGCUCAUCCU	0.2079003030391035	5.185370063333333	0.040600008640698244	0.04977891161906742	IAV
hsa-mir-2909	30	UUGGUCUUUCCCCUGUGGUCCCAA	0.20726158990105528	5.184887696666666	0.05614874250634257	0.07315200351305433	premiRNA
hsa-mir-3134	1561	CUCACAUGGAGUAAAAUAUGAU	0.2062745218848336	5.184142246666666	0.015611909905449703	0.07501816800562823	premiRNA
hsa-mir-587	1285	UCACAGGGCUCAGGGAAUGUGUCUGCACCUGUGA	0.20622025488163903	5.184101263333333	0.05966504658690247	0.08351060728446469	premiRNA
hsa-mir-21	1783	GUUGACUGUUGAAUCUCAUGGCAAC	0.20437078509606393	5.182704513333333	0.0396014364059163	0.07262505660757608	premiRNA
hsa-let-7d	1371	AUAGUUUUAGGGCAGGGAUUUUGCCCACAAGGAGGUAACUAU	0.20320752035210465	5.181825996666666	0.07504683029691814	0.0861837838519957	premiRNA
hsa-mir-517c_517b	2871	CUGUCUGUUGUCUAAGAAAAGAUCG	0.20229824460357884	5.181139296666667	0.05020962087286605	0.11121444972253687	premiRNA
IAV_invivo_NA_6_Motif_9+IAV_invivo_NA_6_Motif_9	374	GGCCCGAGUGAUGGGCU	0.20071123820514875	5.179940763333333	0.06919727051011072	0.07349874045227035	IAV
hsa-mir-3616	2795	CUCAUGAUAUGUUUGCCCCAUCAGCGUGUCACGAG	0.19940697635528987	5.178955763333334	0.042969699386357946	0.05158109272861558	premiRNA
hsa-mir-4651	1190	GGGCCCCAAGACUCGGGGUUU	0.1965633324229394	5.176808196666666	0.05963863348800716	0.06669850364267056	premiRNA
hsa-mir-140	2456	GGUAGGUUACGUCAUGCUGUUCUACC	0.19323126339311	5.174291763333334	0.08919462383553221	0.10694752722445702	premiRNA
hsa-mir-3649	180	ACCUGUGUGUGCCCAAGUGUUUCUAGCAAACACAGGG	0.19252978679142307	5.173761996666666	0.05798994018699133	0.1771145524728563	premiRNA
DMSMaPseq_invitro_SARS-CoV-2_Motif_8+SHAPE_invivo_SARS-CoV-2_Motif_8+SHAPE_invitro_SARS-CoV-2_Motif_8	1681	CACGUCCAACUCAGUUUGCCUGUUUUACAGGUUCGCGACGUG	0.19224602708134853	5.173547696666668	0.032578098174142325	0.0767539858651559	SARS-CoV2
hsa-mir-320c-1	2412	UCUUCCCAGAGUCAGGAAAA	0.19116198907243143	5.172729013333334	0.013059475644809223	0.049309011372645095	premiRNA
hsa-mir-4304	1141	GGCAUCCCCAUUGCU	0.19074809007083943	5.172416430000001	0.06104672679443061	0.3184537638021126	premiRNA
hsa-mir-4472-1	1277	CACUCUCCCUAAUGGGGCUGAAGACAGCUCAGGGGCAGGGUG	0.19070470295075725	5.172383663333334	0.021056760712330407	0.030431108813701462	premiRNA
hsa-mir-3670-3_3670-2_3670-1_3670-4	2057	CCUCACCUGCUGAGAG	0.1903283428562122	5.172099429999999	0.0341418148053534	0.07156891141738393	premiRNA
hsa-mir-3157	2488	GCAGUCUGCUUUGUGCCAACACUGGGGUGAUGACUGC	0.1864641747153507	5.169181146666666	0.045626480706712845	0.059138395447370956	premiRNA
hsa-mir-4709	2408	CCAAUGGUAUCCAGUGAUUCGUUGA	0.1864193972653792	5.16914733	0.04405221463768134	0.08224018734258286	premiRNA
SHAPE_invitro_SARS-CoV-2_Motif_405	140	AGCUGGUGCUGCAGCU	0.18428151126803022	5.167532763333334	0.02230343881392635	0.08271168850265985	SARS-CoV2
DMSMaPseq_invitro_SARS-CoV-2_Motif_315+SHAPE_invivo_SARS-CoV-2_Motif_334+SHAPE_invitro_SARS-CoV-2_Motif_322	1497	GGCGUUGUCCUGCUGAAAUUGUUGACACUGUGAGUGCUUUGGUUUAUGAUAAUAAGCUUAAAGCACAUAAAGACAAAUCAGCUCAAUGCU	0.18201792179357706	5.165823263333333	0.03664177317357775	0.07003065070340217	SARS-CoV2
IAV_invivo_NS1_NEP_8_Motif_3+IAV_invivo_NS1_NEP_8_Motif_3	2827	GCCCCAUUCCUUGAUCGGCUUCGCCGAGAUCAGAAAUCCCUAAGAGGAAGGGGC	0.18113444438857898	5.1651560466666675	0.10258917513104596	0.17092688024536626	IAV
hsa-mir-5006	75	GGAAGGGAGCCCCAUUUACAGUGGUAACUUCCUUUCC	0.18061432859708007	5.164763246666666	0.1477150212688114	0.20275873944738665	premiRNA
DMSMaPseq_invitro_SARS-CoV-2_Motif_152	1022	UUGACUGUAGUGCGCGUCAUAUUAAUGCGCAGGUAGCAA	0.18039063996577484	5.164594313333334	0.053914752678825964	0.09348298111552203	SARS-CoV2
hsa-mir-761	134	CACAGUUCUGG	0.1802824369903124	5.164512596666667	0.07065346126967495	0.08169680128888222	premiRNA
Selectedmotif_15083-15135_Motif_1+DMSMaPseq_invitro_SARS-CoV-2_Motif_272+SHAPE_invivo_SARS-CoV-2_Motif_286+SHAPE_invitro_SARS-CoV-2_Motif_276	390	UAGUGCAAAGAAUAGAGCUCGCACCGUAGCUGGUGUCUCUAUCUGUAGUACUA	0.1797412676318979	5.164103896666667	0.03522196874094878	0.23950170344310923	SARS-CoV2
hsa-mir-550a-2	2768	AGCCCUGUUGUUGUCAGAUAGUGU	0.17916761310524387	5.163670663333334	0.02221799433108924	0.08624170834693778	premiRNA
DMSMaPseq_invitro_SARS-CoV-2_Motif_77+SHAPE_invivo_SARS-CoV-2_Multi_12_ComplexLevel_1+SHAPE_invitro_SARS-CoV-2_Multi_15_ComplexLevel_1	2396	GUGGUUAUACCUACUAAAAAGGCUGGUGGCACUACUGAAAUGCUAGCGAAAGCUUUGAGAAAAGUGCCAACAGACAAUUAUAUAACCAC	0.17907657960049408	5.163601913333333	0.03891008313399104	0.04396826366232482	SARS-CoV2
DMSMaPseq_invitro_SARS-CoV-2_Multi_5_ComplexLevel_1	776	CCGAAUACCAUAAUGAAUCUGGCUUGAAAACCAUUCUUCGUAAGGGUGGUCGCACUAUUGCCUUUGG	0.17788740616936644	5.162703830000001	0.05528303590553277	0.0835698502924112	SARS-CoV2
hsa-mir-7844	1377	UGUAAAUAACUACAAUUCUCUUAACUCCGUAGCAGUUGC	0.1772946842613535	5.162256196666667	0.0676966155854611	0.12966039768406057	premiRNA
hsa-mir-6749	2485	GGAGCUCUGUCCUGUCUCACUCAUUGCUCC	0.1765516743127737	5.161695063333334	0.05018824842796498	0.05708829635005551	premiRNA
hsa-mir-6758	358	AUGUGAUGUGAGCAGAUGGUUCUCACU	0.17588811178651853	5.16119393	0.035036544516374314	0.07028816048016977	premiRNA
SHAPE_invivo_SARS-CoV-2_Multi_21_ComplexLevel_1	871	UAGUACAUUUAUUAGUGAUGAAGUUGCGAGAGACUUGUCACUACAGUUUAAAAGACCAAUAAAUCCUACUG	0.17197671656683008	5.15823998	0.10512194839942747	0.18625517948418227	SARS-CoV2
hsa-mir-6810	1597	UGGCACAGAUCCAAUACCUUCUGUCCCC	0.17132877870029944	5.157750646666666	0.07155056117393796	0.12250503696281717	premiRNA
hsa-mir-3929	472	AAUCCCAGCACUUUGGGAG	0.17085374932097316	5.157391896666667	0.028452278085183226	0.09108361178403485	premiRNA
hsa-mir-214	2247	CUGUGCAGAACAUCCGCUCACCUGUACAG	0.17076099445540618	5.157321846666666	0.035621680184529395	0.08861492418824464	premiRNA
hsa-mir-1295a	79	CUAUUCAGAAAUGUGGCCUGUGAUUAG	0.16887213198959486	5.155895346666667	0.027960223749159324	0.055815125286865434	premiRNA
hsa-mir-3168	630	AGACAGCCUGAGUUGGAGGCUCAUCUUCACUUCUUGCUGUGU	0.16787672199402787	5.155143596666666	0.030610178140218672	0.162564296333604	premiRNA
IAV_invivo_PB1_2_Motif_30+IAV_invivo_PB1_2_Motif_30	2063	UACCGAUGCCAUAGAGGUG	0.16602945908129427	5.1537485133333325	0.060029904582668464	0.18542093079568567	IAV
SARS-CoV-2-Conserved-Structured-38_Interval-25655-25774_Multi_1_ComplexLevel_1	1650	GCCUUGAAGCCCCUUUUCUCUAUCUUUAUGCUUUAGUCUACUUCUUGCAGAGUAUAAACUUUGUAAGAAUAAUAAUGAGGC	0.16558879071212473	5.153415713333334	0.042327092275254066	0.05880176504526304	Control
SHAPE_invivo_SARS-CoV-2_Motif_207	2718	UUACCAACUGGAGUUCAUGCUGGCACAGACUUAGAAGGUAA	0.16542876374170296	5.153294858333333	0.002106264024420892	0.025211340804585185	SARS-CoV2
hsa-mir-3116-2	2745	GGCACCUACGAUACCCAGUGCC	0.1647766835748478	5.152802396666666	0.07554731592768886	0.09377106335081567	premiRNA
hsa-mir-1273g	2630	UAAGUUGUGAUCAUACCA	0.1647763525439211	5.152802146666666	0.02333444699218383	0.08826598563969747	premiRNA
SARS-CoV-2-Conserved-Structured-95_Interval-6411-6530_Motif_2	466	GUUCUUGAGUGUAAUGUGAAAACUACCGAAGUUGUAGGAGACAUUAUACUUAAACCAGC	0.16171778126545142	5.150492263333334	0.014597110554118914	0.1285233681970773	Control
hsa-mir-6738	1946	CAGGGGUUCUGAUAAACCCUUC	0.1611296717216785	5.150048113333333	0.04878270938892354	0.07133165100434981	premiRNA
hsa-mir-6788	279	UGAAGAAGAGUAUUGAUUGUGCUGUUCG	0.15959000274571955	5.14888533	0.0799539627594564	0.09639751102290754	premiRNA
SHAPE_invivo_SARS-CoV-2_Motif_398+SHAPE_invitro_SARS-CoV-2_Motif_385	322	UGGAUGUAAUUAUCUUGGCAAACCACGCGAACAAAUAGAUGGUUAUGUCAUGCAUGCA	0.15693535540359443	5.146880496666667	0.03524410898093329	0.06463835823551226	SARS-CoV2
hsa-mir-557	2151	UGCUGGAGAAGUGUUU	0.15585553252180578	5.1460649966666665	0.022548562017552762	0.057187621104424415	premiRNA
hsa-mir-4636	719	UUAGCCCAGCAAUGGGAGAGUGCUAA	0.15412891934736778	5.144761030000001	0.03965021633155367	0.0690385270242736	premiRNA
IAV_invivo_PB1_2_Motif_15+IAV_invivo_PB1_2_Motif_15	1391	GCCAGUUGGAGGC	0.1530910932557696	5.143977246666666	0.01273894901460509	0.05085342376648523	IAV
hsa-mir-618	1304	GAGUGUAAUUACGUACAUGCAGUAGCUC	0.1522840177885757	5.1433677300000005	0.0695241294254213	0.10366169774915993	premiRNA
hsa-mir-6779	1988	GUUUGGCAGGACAGUUUCCAAGC	0.14987537056219216	5.1415486800000005	0.022851355082000077	0.05880738654420038	premiRNA
hsa-mir-3667	2255	AGGUUCUGCUGGCUGAGAACCU	0.1485118100390557	5.140518896666666	0.06493070428419748	0.26244601754219515	premiRNA
hsa-mir-4419a	1880	CUCGGGAGGCUGAG	0.14703475004563546	5.139403396666666	0.03994693026393076	0.15786067848721191	premiRNA
hsa-mir-1538	142	GCCUCGCUUCCUGCCGGCGCGGC	0.14656992303945937	5.139052351666667	0.10901829314084176	0.11366719425316175	premiRNA
hsa-mir-6870	548	UUGAACUUCAUUUCUCAUGCUCA	0.14529714664444204	5.13809113	0.01453378414134563	0.0904211000489882	premiRNA
hsa-mir-6715b	291	UGGCAAUUCAGUAAAAAUGCUCA	0.1430853304068722	5.13642073	0.05556895222243726	0.09243737958493387	premiRNA
hsa-mir-6825	707	GCAUGGGGCUAGGAGGCCCCGCGC	0.14209429001953483	5.1356722800000005	0.028069793471743917	0.15387200972962334	premiRNA
SARS-CoV-2-Conserved-Structured-69_Interval-25815-25934_Motif_2+DMSMaPseq_invitro_SARS-CoV-2_Motif_464+SHAPE_invivo_SARS-CoV-2_Motif_486+SHAPE_invitro_SARS-CoV-2_Motif_469	406	GUUACGACUAUUGUAUACCUUACAAUAGUGUAAC	0.1418394844811503	5.135479846666667	0.1850046752604498	0.3483252995769024	SARS-CoV2
hsa-mir-4496	1764	CCUCGAAGCUGCCUUUAGAAAUGAGG	0.14175538055712747	5.135416330000001	0.05025542809141881	0.10067909840983356	premiRNA
hsa-mir-641	202	CCUCUGUCCUCUGUCCUCUACCUAUAGAGG	0.14124170883432763	5.135028396666666	0.08035137442065564	0.10818516617487366	premiRNA
hsa-let-7a-3	2397	AUAGUUUGGGGCUCUGCCCUGCUAUGGGAUAACUAU	0.14120765678637087	5.13500268	0.024848709488973168	0.028173280972087367	premiRNA
hsa-mir-4653	133	CACCAAAGGGUUAAGGGUUUGCUCUGGAG	0.14006290770556012	5.134138146666667	0.04313295113467594	0.07012537994755932	premiRNA
SARS-CoV-2-Conserved-Structured-54_Interval-17445-17564_Multi_1_ComplexLevel_1	83	CCACGCACAUUGCUAACUAAGGGCACACUAGAACCAGAAUAUUUCAAUUCAGUGUGUAGACUUAUGAAAACUAUAGGUCCAGACAUGUUCCUCGGAACUUGUCGG	0.1385180967158763	5.132971479999999	0.050551948504210485	0.09074683439796452	Control
hsa-mir-3154	245	CCUGCCACGUCAAAGGAGGCAGA	0.1371060732651224	5.131905096666666	0.00891172801424231	0.06722760161881361	premiRNA
hsa-mir-1276	428	GACACCUGGAUUCAGAGAACAUGUC	0.13701596664696783	5.131837046666667	0.011651709342419015	0.07644357952866844	premiRNA
Selectedmotif_22779-22822_Motif_1+DMSMaPseq_invitro_SARS-CoV-2_Motif_401+SHAPE_invitro_SARS-CoV-2_Motif_411	2238	AGUCAGACAAAUCGCUCCAGGGCAAACUGGAAAGAUUGCUGAUU	0.13574511685194138	5.13087728	0.06329189780990896	0.08660078642333477	SARS-CoV2
hsa-mir-3142	266	CUGCUGAAUCUUCAGAAAGG	0.13542542925199055	5.130635846666666	0.011533072590997742	0.042649394703334766	premiRNA
hsa-mir-6833	2088	GAAAAAUCCCUGUUAACUUUC	0.1327440346110146	5.128610813333333	0.15392125826355316	0.32265891013003234	premiRNA
hsa-mir-5683	2369	CUUCUUACUGCACCAGUGAAG	0.13123535012976287	5.12747143	0.02464409444138402	0.03262513037110362	premiRNA
hsa-mir-609	2516	CUCUGGUCUAUAAUGGGUUAAAUAGUAGAG	0.1306055086205413	5.126995763333333	0.03750615344459916	0.0809408119364479	premiRNA
SARS-CoV-2-Conserved-Structured-21_Interval-26375-26490_Multi_1_ComplexLevel_1	2174	GUUAAAAAUCUGAAUUCUUCUAGAGUUCCUGAUCUUCUGGUCUAAAC	0.12972079536675032	5.126327613333333	0.057799422498951036	0.08340326456937332	Control
hsa-mir-512-2_512-1	809	ACUUUCUGGUGCCAGAAUGAAAGU	0.12948448342278526	5.126149146666666	0.04221580193011061	0.09405330851387288	premiRNA
hsa-mir-5096	794	AGGCUGGUCUCAAACUCCU	0.12838749107028513	5.125320680000001	0.02434474003171817	0.04116986597178535	premiRNA
hsa-mir-153-2	2438	GCAGCUAGUAAUAUGAGCCCAGUUGC	0.12838735865791423	5.12532058	0.04927963200801021	0.0685227949958581	premiRNA
hsa-mir-7155	1664	GCCAUCUGGUUGUGACAUCACUGAUGGC	0.12819527244571263	5.1251755133333345	0.05386416944298373	0.11226720132015915	premiRNA
hsa-mir-5087	2065	CAUGUUAAGUGUUGUCCUACAG	0.12747885531488132	5.124634463333333	0.036120443508443865	0.04066146418020207	premiRNA
SARS-CoV-2-Conserved-Structured-70_Interval-14446-14565_Multi_1_ComplexLevel_1	505	CAUUUGUAGUUUCAACUGGAUACCACUUCAGAGAGCUAGGUGUUGUACAUAAUCAGGAUGUAAACUUACAUAGCUCUAGACUUAGUUUUAAGGAAUUACUUGUG	0.126597452370355	5.123968813333334	0.019406289739260868	0.08833495493915547	Control
hsa-mir-518d	1977	UUCUGUUGUCUGAAAGAAACCAA	0.12598597204318196	5.123507013333334	0.020425791930241875	0.05701779996059197	premiRNA
DMSMaPseq_invitro_SARS-CoV-2_Motif_178	190	AAGAAGCUGCGCUGUGCACCUUUUU	0.12588595656596369	5.12343148	0.024057258852875112	0.1109606716949676	SARS-CoV2
hsa-mir-3150a	265	UCAGCACCUGAACGCCAAGGCUGG	0.12322131208986209	5.121419096666667	0.03433162066091669	0.09657696289429338	premiRNA
SARS-CoV-2-Conserved-Structured-68_Interval-17965-18084_Multi_1_ComplexLevel_1	1867	ACAAGUUGCAAUUUACAAGUCUUGAAAUUCCACGUAGGAAUGUGGCAACUUUACAAGCUGAAAAUGUAACAGGACUCUUUAAAGAUUGU	0.12109980108900377	5.119816896666667	0.057530223858525735	0.08732039149479287	Control
r(GGCCUG)6	1968	GGCCUGGGCCUGGGCCUGGGCCUGGGCCUGGGCCUG	0.12011403512775748	5.119072429999999	0.06950164716869568	0.07821878025569144	Repeat
hsa-mir-6744	2561	GCCUCCUGGAUCUCUAGGUCUCAGGGC	0.11820047775484037	5.117627280000001	0.051420347016380034	0.0657156108161899	premiRNA
hsa-mir-323a	1788	CGUUCGCUUUAUUUAUGGCGCACA	0.11785869935773573	5.117369163333333	0.020169138455901042	0.10829724341588931	premiRNA
hsa-mir-3618	1474	GGCAGUGGUUCUAAAAGCUGUC	0.11655596025013709	5.116385313333333	0.033886310865155735	0.09240522628498145	premiRNA
IAV_invivo_M1_M2_7_Motif_13+IAV_invivo_M1_M2_7_Motif_13	543	GCACUACAGCUAAGGCUAUGGAGC	0.11625194144736894	5.116155713333334	0.031954137157194855	0.20728850944265145	IAV
hsa-mir-499a	1109	UGUUUAACUCCUCUCCACGUGAACA	0.11573224496171068	5.11576323	0.06428490982043152	0.17791248036938948	premiRNA
hsa-mir-1249	1244	AAGUUCCCUCUGGCUGGAAC	0.11180440853934548	5.112796863333333	0.028973091291512088	0.046872989353872324	premiRNA
hsa-mir-6072	2068	CUUUGCUACUGCUC	0.11176402276632916	5.112766363333333	0.05636102487786315	0.060511234462831805	premiRNA
DMSMaPseq_invitro_SARS-CoV-2_Motif_240	1137	UCUGUACCGUCUGCGGUAUGUGGA	0.11102712585552289	5.112209846666667	0.052258863782121696	0.08386116421748141	SARS-CoV2
hsa-mir-5010	2512	AAAAUUCAUGGCCUACAGCUGCCUCUUGCCAAACUGCACUGGAUUUU	0.11088844596610667	5.1121051133333335	0.06156740859904377	0.12499474222711221	premiRNA
hsa-mir-6088	1819	GGGGUCUUGCUCUAUU	0.11052914499863478	5.111833763333333	0.016336971025293086	0.033368330113287464	premiRNA
IAV_invivo_PB1_2_Motif_31+IAV_invivo_PB1_2_Motif_31	2218	GGGAGCAAACCC	0.1098524957164257	5.111322746666667	0.09273501138097948	0.15409496537805265	IAV
Selectedmotif_2458-2527_Motif_1+DMSMaPseq_invitro_SARS-CoV-2_Motif_46+SHAPE_invivo_SARS-CoV-2_Motif_48+SHAPE_invitro_SARS-CoV-2_Motif_47	2083	CCCCAAAAGAAAUUAUCUUCUUAGAGGG	0.10943285884544268	5.11100583	0.07541605790120876	0.23966683174237485	SARS-CoV2
hsa-mir-8057	1107	GGACUUGCGGUUCA	0.10916075142397343	5.110800329999999	0.0513460811142877	0.05634000040422892	premiRNA
hsa-mir-507	1949	CAUGCAUGUGUCUAGAAAUAUGUUUU	0.10421506110923633	5.107065263333333	0.04668516276858768	0.10977311110209916	premiRNA
hsa-mir-548ag-2	1266	CUGCCAUUGAAAGUAAAGGCAA	0.10380670135847843	5.106756863333334	0.02115007683020043	0.06537716595506975	premiRNA
hsa-mir-603	195	CUUCCCAUUUAAAAGUAAUGGCACA	0.10367236900856276	5.106655413333335	0.020635095479387033	0.07215563258947763	premiRNA
hsa-mir-542	1662	CACGAGAUACCAGUGUGCACUUGUG	0.1031778088045788	5.1062819133333335	0.07181930378544092	0.08655382297053016	premiRNA
DMSMaPseq_invitro_SARS-CoV-2_Motif_526+SHAPE_invitro_SARS-CoV-2_Motif_535	1938	GUGGUUGACCUACACAGGUGCCAU	0.10175221308584426	5.105205280000001	0.019170558246182665	0.04819238740391193	SARS-CoV2
hsa-mir-548b	16	UUGGCCUUUAUUUUCAAUGGCAAG	0.09749345608076009	5.101988996666667	0.06463056899222007	0.1343585058683577	premiRNA
SHAPE_invivo_SARS-CoV-2_Motif_27	1606	UCUUGCCGAAUACCAUAAUGAAUCUGGCUUGA	0.09389234718271212	5.09926938	0.05303054453265595	0.15676520799390667	SARS-CoV2
hsa-mir-7974	889	ACCACCCAGGCCUUAUGGCUUCAUA	0.09273349618443827	5.098394196666667	0.07078001631374507	0.07938891628599033	premiRNA
hsa-mir-4791	2517	AAAUAAGCUCCAUAUCAAUGAGAAUUUCAAUGGGAUUAUGUG	0.09263206830860161	5.098317596666667	0.05267556079561315	0.05411381759041446	premiRNA
hsa-mir-5694	1489	UCAGCCCCAUAUGUAUCUGAAGGCUGA	0.09240511350548752	5.098146196666666	0.03344217951836526	0.0547792880950801	premiRNA
hsa-mir-3674	1985	GGCCGUUUGAGAUGUCC	0.09191854218119665	5.097778730000001	0.05160359737826876	0.09841089644543066	premiRNA
hsa-mir-642b	2884	GUCUUGAUCCCCCACCCCAAGAC	0.09099274798944412	5.0970795550000005	0.03559300999998009	0.04423415106843432	premiRNA
DMSMaPseq_invitro_SARS-CoV-2_Motif_530+SHAPE_invivo_SARS-CoV-2_Motif_565+SHAPE_invitro_SARS-CoV-2_Motif_540	2194	GCAGAGACAGAAGAAACAGCAAACUGUGACUCUUCUUCCUGC	0.08966338296100045	5.096075596666666	0.1008825909541505	0.14016898488257815	SARS-CoV2
hsa-mir-7855	774	UCGGCACUAUUGUGACUGU	0.08887332248342036	5.09547893	0.0387217545600354	0.0782004574466195	premiRNA
hsa-mir-95	2300	UGAAUUGAAAUGCGUUACAUUCA	0.08803808731875606	5.094848146666666	0.043325268751255745	0.07292051767387708	premiRNA
SHAPE_invitro_SARS-CoV-2_Motif_342	1230	UGAAGUAUUUUGUGAAAAUAGGACCUGAGCGCACCUGUUGUCUAUGUGAUAGACGUGCCACAUGCUUUUCCACUGCUUCA	0.08570800476556362	5.093088430000001	0.02227482446592165	0.06680907211491822	SARS-CoV2
hsa-mir-4315-1_4315-2	1456	GGACCCUCUCUCUACCUCU	0.08545439093851383	5.092896896666667	0.02398553282564153	0.049615582033811	premiRNA
hsa-mir-4736	1013	GCUGCCAUCUCCCACUGGCUGC	0.0851694836545592	5.09268173	0.032218632992127925	0.10210518700745087	premiRNA
SARS-CoV-2-Conserved-Structured-100_Interval-25216-25335_Motif_2+Selectedmotif_25278-25325_Motif_1+DMSMaPseq_invitro_SARS-CoV-2_Motif_454+SHAPE_invivo_SARS-CoV-2_Motif_477+SHAPE_invitro_SARS-CoV-2_Motif_459	143	UUGCUGUAGUUGUCUCAAGGGCUGUUGUUCUUGUGGAUCCUGCUGCAA	0.08323560098276361	5.091221230000001	0.07021714865818987	0.12870546705524097	SARS-CoV2
hsa-mir-6888	2629	AGAUCUGUCUCUGAUUGUUUCCAAGAUCU	0.08166719852239362	5.090036746666666	0.04785509364946534	0.09070367492623427	premiRNA
hsa-mir-6882	170	GCAGCUGGAAUUCAAGCCCUGCUGC	0.08163080718922325	5.090009263333333	0.013559475631867015	0.04834652708192538	premiRNA
SHAPE_invitro_SARS-CoV-2_Multi_44_ComplexLevel_1	263	GAUUAUGUGUACCUUCCUUACCCAGAUCCAUCAAGAAUCCUAGGGGCCGGCUGUUUUGUAGAUGAUAUCGUAAAAACAGAUGGUACACUUAUGAUU	0.08049779867193643	5.0891535966666686	0.018918580609135982	0.10627460255593654	SARS-CoV2
SARS-CoV-2-Conserved-Structured-9_Interval-26491-26607_Motif_1+SHAPE_invivo_SARS-CoV-2_Motif_500	2012	UCUGUUUGGAACUUUAAUUUUAGCCAUGGCAGA	0.07963844238710228	5.088504596666667	0.05651177983192997	0.06911230170500728	SARS-CoV2
hsa-mir-206	2734	CCCAUAUGGAUUACUUUGCUAUGGA	0.07912207827943774	5.088114630000001	0.017602912269017716	0.044646627060664024	premiRNA
hsa-mir-362	1744	UGAGUGCUAUUUCAGUGCAACA	0.07838977166414243	5.08756158	0.01082838647515827	0.053581360051803695	premiRNA
hsa-mir-125b-1	1243	UUGUGAUGUUUACCGUUUAAAUCCACGG	0.07802404869669936	5.08728538	0.025450237861637404	0.07009992582546581	premiRNA
hsa-mir-4681	1642	AUCUGCAGGGCAUUGUGCUAACAGGU	0.07558646936735133	5.08544448	0.06591853519814625	0.06948989504304479	premiRNA
SARS-CoV-2-Conserved-Structured-29_Interval-10970-11089_Motif_1	2712	CAAGGGUACACACCACUG	0.0749016325868981	5.0849272800000005	0.038854862543775126	0.04260980227534618	Control
hsa-mir-1183	1324	AGGAGUUCACU	0.0748809983258208	5.0849116966666665	0.06037920540855083	0.10552219894776942	premiRNA
hsa-mir-4303	1973	CAGCUUGCUCUGCUUU	0.07455449148878725	5.084665113333333	0.04217063662908134	0.054744140386338874	premiRNA
hsa-mir-151a	1652	CUAGUAUGUCUCAUCCCCUACUAG	0.0719693165037394	5.082712746666666	0.06369365045830114	0.11514134664122616	premiRNA
hsa-mir-5591	1856	GUAUACUGAGCUUAUGUAUGCAUCUGCAUAC	0.07141389074676416	5.08229328	0.0712752978943601	0.09115303941094859	premiRNA
SARS-CoV-2-Conserved-Structured-24_Interval-4174-4293_Motif_2	2131	UUAUAUAACCACUUACCCGGGUCAGGGUUUAAAUGGUUACACUGUAG	0.07050964666831785	5.08161038	0.10627114304434766	0.10984235479623684	Control
SARS-CoV-2-Conserved-Structured-46_Interval-1238-1357_Motif_1	43	UUGUGGUGAAACUUCAUGGCAG	0.06974339834870646	5.081031696666666	0.02617572965716436	0.03345509832307707	Control
hsa-mir-2277	303	GCCAGUCAGCGCUCACAUUAAGGCUGAC	0.06815904019768879	5.079835163333333	0.013694844196799862	0.052282751542915396	premiRNA
hsa-mir-634	2660	GGUGUCAUGCCCCAAGAUAACC	0.0680519847961041	5.079754313333333	0.02223506279047085	0.0344037338640804	premiRNA
SHAPE_invitro_SARS-CoV-2_Multi_27_ComplexLevel_1	487	UGUUGCUUAUGAAAGUUUACGCCCUGACACACGUUAUGUGCUCAUGGAUGGCUCUAUUAUUCAAUUUCCUAACACCUACCUUGAAGGUUCUGUUAGAGUGGUAACA	0.06707513460114377	5.07901658	0.04620293160951513	0.061157087897852	SARS-CoV2
hsa-mir-101-1	114	GAUGCUGUCUAUUCUAAAGGUAC	0.06662760285743216	5.078678596666666	0.05904175186559631	0.08790923342524554	premiRNA
hsa-mir-589	5	CUGAGCUGGGUACUGCCUGUUCAG	0.06319607006859602	5.076087046666667	0.008821787842333667	0.10001621975202397	premiRNA
SARS-CoV-2-Conserved-Structured-77_Interval-1558-1677_Motif_2+SHAPE_invivo_SARS-CoV-2_Motif_31	694	GGUGUUGUUGGAGAAGGUUCCGAAGGUCUUAAUGACAACCUUCUUGAAAUACUCC	0.06196066265141798	5.0751540466666665	0.03678398872448042	0.08886630933792662	SARS-CoV2
hsa-mir-4329	531	UGGAGUUUUUUUUUCCUCCUG	0.06192616922889035	5.075127996666666	0.03202827373395847	0.06788134646016945	premiRNA
hsa-mir-5701-1_5701-2_5701-3	826	GAUUGGUUAGCCUAAGACUUGUUCUGAUCCAAUC	0.06095616033974183	5.07439543	0.02249040964952689	0.14790318246058895	premiRNA
hsa-mir-298	2941	CCAGUGGUUUUCCUUGACUGUG	0.06068478118631085	5.0741904799999995	0.052652401324721536	0.08347277121495698	premiRNA
hsa-mir-608	2794	CCGUUUAAAAAGGCAUCUCCAAG	0.06018589551155776	5.073813713333333	0.01481125448617053	0.052015112643197095	premiRNA
hsa-mir-599	464	GGACAGGGAUUCUUUUCACUGUU	0.060184527250395164	5.07381268	0.0756038174132963	0.10634320359186021	premiRNA
IAV_invivo_NP_5_Motif_11+IAV_invivo_NP_5_Motif_11	2084	GGUUCAACUCUCCCUAGGAGGUCUGGAGCC	0.05979448454422883	5.073518113333333	0.012525105792744963	0.06656224582265885	IAV
DMSMaPseq_invitro_SARS-CoV-2_Motif_538	109	GUACGAUCGAGUGUAC	0.059536501108952936	5.07332328	0.016742917139088563	0.05675732420672971	SARS-CoV2
hsa-mir-383	2333	UUGUGGCUUUGGGUGGAUAUUAAUCAGCCACAG	0.05944259866950704	5.073252363333332	0.03679240403816965	0.05611738898270715	premiRNA
DMSMaPseq_invitro_SARS-CoV-2_Motif_338+SHAPE_invivo_SARS-CoV-2_Motif_356+SHAPE_invitro_SARS-CoV-2_Motif_347	204	GUGAUGAACUGAAGAUUAAUGCGGCUUGUAGAAAGGUUCAACACAUGGUUGUUAAAGCUGCAUUAUUAGCAGACAAAUUCCCAGUUCUUCAC	0.058998730334714686	5.072917146666666	0.06770905229629529	0.13070080262961337	SARS-CoV2
hsa-mir-4713	624	CCCAUAAGGGUCGAAUGGG	0.05872962426031129	5.072713913333332	0.06224090511619789	0.10118516138867747	premiRNA
hsa-mir-518e	302	CUUUCUGUUGGCUAAAAGAAAAGAAAG	0.0576223699490952	5.071877696666667	0.03188536828836158	0.08796334865377291	premiRNA
SHAPE_invivo_SARS-CoV-2_Motif_433	815	CAACUGAAAUCUAUCAGGCCGGUAGCACACCUUGUAAUGGUGUUGAAGGUUUUAAUUG	0.057113685758921416	5.071493530000001	0.04518878019087057	0.0697380892579727	SARS-CoV2
IAV_invivo_NP_5_Motif_17+IAV_invivo_NP_5_Motif_17	2439	GGUGUGGAUGGCAUGCC	0.056750412420332644	5.07121918	0.03674929803688495	0.05684855127501467	IAV
Selectedmotif_18070-18328_Motif_3+SHAPE_invitro_SARS-CoV-2_Motif_334	2253	CACCCGCGAAGAAGCUAUAAGACAUGUACGUGCAUGGAUUGGCUUCGAUGUCGAGGGGUG	0.05622047604468631	5.070818963333333	0.05553402073911186	0.06495608884170312	SARS-CoV2
hsa-mir-767	2126	CAUGCAGCAUGCUUGUCUG	0.05492764579615021	5.069842596666667	0.0574186785367556	0.11100117310312636	premiRNA
hsa-mir-518b_518c	2293	UCUGUUGUCUGAAAGAAAACA	0.054532306595162554	5.06954403	0.05105688597298421	0.0737236842802537	premiRNA
hsa-mir-497	898	UUUGUACGGCACUGUGGCCACGUCCAAA	0.05423771113943025	5.069321546666667	0.03864043121086039	0.06367644391822702	premiRNA
hsa-mir-7978	2307	CUCAAGUCCUCUAUUUCUUUGAA	0.051701109425644064	5.067405863333334	0.014827622348496109	0.06208471581052794	premiRNA
hsa-mir-3161	2490	GAUUGAAGUUGAAUAGUGC	0.05142187380489444	5.06719498	0.03902590585868198	0.040863651386324404	premiRNA
hsa-mir-521-1	1437	CUUUCUGUUGUCUAAAAGAAAAGAACG	0.05047572121117158	5.06648043	0.011589262695049564	0.04228253413517762	premiRNA
hsa-mir-6842	971	CCAAGGCUCUGGGGUCUCACCCUUGG	0.04990352322059409	5.066048296666668	0.007236611211384097	0.03649437750982266	premiRNA
hsa-mir-4511	1305	CCCUGCACUCAGUUUGCACAGGG	0.049172055216978885	5.06549588	0.1535932638952589	0.1789868138906548	premiRNA
hsa-mir-1262	2056	GGAUGAAAGUCAAAGAAUCC	0.048804257789064026	5.065218113333334	0.07014728664413132	0.18413496456291842	premiRNA
hsa-mir-1197	58	UGUACGCUUUAUUUGUGACGUAGG	0.04876784438716458	5.065190613333334	0.06532810998057209	0.08291492490146828	premiRNA
hsa-mir-103a-2	724	UGCCUUGUAGCAUUCAGGUCAAGCA	0.04852436010646219	5.06500673	0.048068733485734906	0.09545854868993056	premiRNA
hsa-mir-4485	1705	CAGUGACAUGCGUUUAAC	0.04790089645975481	5.06453588	0.014311391677405675	0.018568051344536932	premiRNA
hsa-mir-30d	2101	GAAGCUGUAAGACACAGCUAAGCUUU	0.047679856075858486	5.064368946666666	0.023320566460626885	0.06461123088056697	premiRNA
IAV_invivo_PA_3_Motif_29+IAV_invivo_PA_3_Motif_29	2977	CUUAGGGACAACCUUGAACCUGGG	0.04674270752333435	5.063661196666668	0.015404047753243794	0.03299698539269099	IAV
hsa-mir-6506	2602	AUGGUGUUUGUGAGUUGAUUGACAUCGU	0.04632988988943407	5.063349430000001	0.052834982256268696	0.09828703864606457	premiRNA
hsa-mir-223	2003	AGUUGGACACUCCAUGUGGUAGAGUGUC	0.046081859450675326	5.063162113333333	0.02916989436372565	0.16842104693048884	premiRNA
IAV_invivo_PB2_1_Multi_2_ComplexLevel_1+IAV_invivo_PB2_1_Multi_2_ComplexLevel_1	1276	UCCACUAGCAUCUUUAUUGGAGAUGUGCCACAGCACACAGAUUGGUGGAAUUAGGAUGGUAGACAUCCUUAGGCAGAACCCAACAGAAGAGCAAGCCGUGGA	0.045607536270659436	5.062803896666668	0.021807291646381004	0.1381834112133521	IAV
hsa-mir-8067	1453	UCAUAAAGAUGAUC	0.04534207153644622	5.062603413333334	0.039279342185401606	0.07818239474420204	premiRNA
U1snRNP5ss-22	893	AAGGUACAGCAGAUACUUACCUG	0.04492572290599642	5.062288979999999	0.038523509767722966	0.04677842643894683	Control
SARS-CoV-2-Conserved-Structured-103_Interval-1198-1317_Multi_1_ComplexLevel_1	447	CAACUCUCAUGAAGUGUGAUCAUUGUGGUGAAACUUCAUGGCAGACGGGCGAUUUUGUUAAAGCCACUUGCGAAUUUUG	0.04437367366446953	5.0618720633333325	0.03693222586393298	0.07276584043530018	Control
Selectedmotif_756-821_Motif_1+DMSMaPseq_invitro_SARS-CoV-2_Motif_16+SHAPE_invivo_SARS-CoV-2_Motif_16+SHAPE_invitro_SARS-CoV-2_Motif_15	2816	ACAUAGCAGUGGUGUUACCCGUGAACUCAUGCGUGAGCUUAACGGAGGGGCAUACACUCGCUAUGU	0.04370128364684824	5.061364263333334	0.03990710750758243	0.08104761899905831	SARS-CoV2
IAV_invivo_PB2_1_Motif_3+IAV_invivo_PB2_1_Motif_3	1417	GGAGAAGAACCC	0.04369197064345188	5.06135723	0.03255251871918098	0.058017202038121614	IAV
hsa-mir-7515	1294	UUUAUGCCUGUUAGCAUGAAAAAAGAGGCUGAGAA	0.041811119126058	5.05993678	0.004009928816400273	0.034680648939613125	premiRNA
SHAPE_invivo_SARS-CoV-2_Motif_229	1891	UGCUCAAGAAGCUUAUGAGCA	0.04170084169012259	5.059853496666666	0.1709742885357283	0.20230923872326542	SARS-CoV2
SARS-CoV-2-Conserved-Structured-35_Interval-13886-14005_Multi_1_ComplexLevel_1	2048	AAAGGACUGGUAUGAUUUUGUAGAAAACCCAGAUAUAUUACGCGUAUACGCCAACUUAGGUGAACGUGUACGCCAAGCUUU	0.04148481090758023	5.059690346666667	0.020031557422309516	0.11332969363624046	Control
hsa-mir-4289	1730	AUCAGGCAGUUUCCUG	0.03944543971391715	5.058150180000001	0.017489002832104864	0.06239705222887119	premiRNA
hsa-mir-892b	2623	GUAGAUUUUAUGUCAC	0.03654518949315735	5.0559598633333325	0.047380372325149446	0.0885936117399687	premiRNA
hsa-mir-3129	2984	GUUUGCCUGUUAAUGAAUUCAAAC	0.035696955847453055	5.055319263333334	0.09653216009418308	0.15672458471162087	premiRNA
hsa-mir-3151	1961	CAGGUGCCUCAAAGGGCAUCCCACCUG	0.034906608476403256	5.05472238	0.044949461883222186	0.15170982721105555	premiRNA
hsa-let-7c	264	AUGGUUUAGAGUUACACCCUGGGAGUUAACUGU	0.03424328870616086	5.054221429999999	0.044203505456028684	0.04934122748313396	premiRNA
hsa-mir-4767	426	CGCCCGACUUCGGGG	0.03188742987816979	5.052442246666668	0.07977672927628647	0.0913626520915567	premiRNA
DMSMaPseq_invitro_SARS-CoV-2_Multi_66_ComplexLevel_1	556	UCUUCAGGUUGGACAGCUGGUGCUGCAGCUUAUUAUGUGGGUUAUCUUCAACCUAGGA	0.03170408288242157	5.05230378	0.0235868574657341	0.04993164205424285	SARS-CoV2
hsa-mir-4785	1133	CUCCUCCGCUGCCGCCGGGAGAG	0.031220468767739568	5.051938546666668	0.06767222849674191	0.07105267823617235	premiRNA
DMSMaPseq_invitro_SARS-CoV-2_Motif_522	2820	GGACCAGGAACUAAUCAGACAAGGAACUGAUUACAAACAUUGGCC	0.03098907815021217	5.051763796666667	0.009731476089296216	0.05380948245716971	SARS-CoV2
hsa-mir-5089	1212	GCAUCCUUGGAAUCUGCACUCAAGGGAUGC	0.029532453799312273	5.05066373	0.08243741777327836	0.16440629370595392	premiRNA
DMSMaPseq_invitro_SARS-CoV-2_Motif_175	1349	GACAUUUUAUCUUACUAAUGAUGUUUCUUUUUUAGCACAUAUUCAGUGGAUGGUUAUGUU	0.02873899473755478	5.050064496666667	0.06872447985399173	0.10653196530109814	SARS-CoV2
hsa-mir-643	2025	AAGUAGUUGGCGUCUUCAGAGACACUU	0.027898374803155195	5.049429646666667	0.09255215116145506	0.12323305240352363	premiRNA
hsa-mir-4692	2594	CUGGGUGGGACACUCAG	0.027772693394780137	5.04933473	0.04049598913606675	0.19817886419199593	premiRNA
hsa-mir-16-2	2978	UUGGCGUAGUGAAAUAUAUAUUAAACACCAA	0.026736522457815486	5.048552196666667	0.06433823024903201	0.08442430855327965	premiRNA
IAV_invivo_PA_3_Motif_10+IAV_invivo_PA_3_Motif_10	1897	GGGCAAGCUGUCUCAAAUGUCC	0.02642100584753734	5.048313913333334	0.025728353191760474	0.1212555405817016	IAV
SARS-CoV-2-Conserved-Structured-79_Interval-9410-9529_Motif_1	595	GGUGGUAUUGUAGCUAUCGUAGUAACAUGCCUUGCC	0.025912564413375135	5.04792993	0.0408692380970342	0.05279321086222992	Control
hsa-mir-7-1	185	GUUGUUUUUAGAUAACUAAAUCGACAAC	0.025616922899916014	5.047706656666667	0.020614602081630354	0.06487946757529237	premiRNA
hsa-mir-18a	564	AGAUAGUGAAGUAGAUUAGCAUCUACU	0.025053715709296754	5.0472813133333325	0.03920221757977532	0.08052133759592299	premiRNA
hsa-mir-4298	2284	GCAGCCUUGC	0.023845011453513757	5.04636848	0.04700871806446393	0.19341709511881788	premiRNA
hsa-mir-1291	1550	CAGUUGUACUGUGGCUG	0.022690728682024135	5.045496746666667	0.09404327499038627	0.13318588831096118	premiRNA
hsa-mir-23c	2380	UGAGUGGCAUAAUCAGAGUACAAUUUGAGUCAUGCCCAUACAUCA	0.021861672761319416	5.044870630000001	0.08708748668081448	0.09085043893324807	premiRNA
hsa-mir-19b-2	423	CAUUUCAGCGUAUAUAUGUAUAUGUGGCUGUG	0.021056406929855477	5.044262480000001	0.08960622576817696	0.23219408024504679	premiRNA
SARS-CoV-2-Conserved-Structured-38_Interval-25655-25774_Motif_1	1118	CAGUUUACUCACACCUUUUGCUCGUUGCUGCUG	0.019926134934889147	5.04340888	0.016859959432676874	0.08922707488976611	Control
hsa-mir-5702	1115	UCCAACCUGAAAUCCUUCUGUAGGUUGAG	0.01894709993581282	5.042669496666666	0.020960834530144783	0.12858943595558384	premiRNA
DMSMaPseq_invitro_SARS-CoV-2_Motif_319	2064	CCUUAUAAUUCACAGAAUGCUGUAGCCUCAAAGAUUUUGGGACUACCAACUCAAACUGUUGAUUCAUCACAGG	0.01569394867882675	5.040212663333333	0.06875624272279258	0.092031551114174	SARS-CoV2
hsa-mir-6504	2785	AAUGCAGUCUGCACCCUGCUGCAUU	0.015675675771692158	5.040198863333333	0.02145575859430225	0.06559077408716114	premiRNA
hsa-mir-3660	1623	CAUUGUAAUAGUUCAUAUGGGCACUG	0.014789991493851348	5.03952998	0.05152031179296939	0.1051544401213818	premiRNA
hsa-mir-147a	1612	ACACACACCAGACUAUGGAAGCCAGUGU	0.013467368461942766	5.038531113333334	0.03907430155405573	0.0843604279624791	premiRNA
hsa-mir-3976	1806	AUGUCAUAUUGGAGUUGGACUGCAGGGCUUCCUUUACACAAUAAAUAUUGUAUGAAGUGCUGAUGUAACCUUUACUGCAGCAUGACAU	0.012677440396732435	5.0379345466666665	0.019623752506179367	0.06254178856106776	premiRNA
SHAPE_invitro_SARS-CoV-2_Motif_318	1078	CCUGCACCACGCACAUUGCUAACUAAGG	0.012195326955580423	5.037570446666666	0.06511020206884485	0.06909245785737297	SARS-CoV2
hsa-mir-92b	858	AGUGUUGUUUUUUCCCCCGCCAAUAUU	0.011774807335461485	5.037252863333333	0.014606966794234672	0.0641203319552209	premiRNA
SARS-CoV-2-Conserved-Structured-29_Interval-10970-11089_Multi_1_ComplexLevel_1	873	GAAAAGAACAAUCAAGGGUACACACCACUGGUUGUUACUCACAAUUUUGACUUCACUUUUAGUUUUAGUCCAGAGUACUCAAUGGUCUUUGUUCUUUUU	0.011661506483732332	5.0371672966666665	0.14806959643963705	0.32264466763662675	Control
hsa-mir-4724	2707	GAGCUUCGUGUACAUUAUCUAUUAGAAAAUGAAGUAC	0.011483367707893849	5.037032763333333	0.02606210007762991	0.06714973018055759	premiRNA
hsa-mir-889	362	AUGGUCUCUAUAUUUAUGAUGAUUAA	0.011097672541226894	5.03674148	0.039123484049640264	0.06899054705311074	premiRNA
DMSMaPseq_invitro_SARS-CoV-2_Motif_197+SHAPE_invivo_SARS-CoV-2_Motif_213+SHAPE_invitro_SARS-CoV-2_Motif_204	2578	AAAGUGCAGUGAAAAGAACAAUCAAGGGUACACACCACUGGUUGUUACUCACAAUUUUGACUUCACUUU	0.01058850283902642	5.036356946666666	0.1261953005222047	0.18044949252956188	SARS-CoV2
Selectedmotif_20914-20945_Motif_1+DMSMaPseq_invitro_SARS-CoV-2_Motif_369+SHAPE_invivo_SARS-CoV-2_Motif_392+SHAPE_invitro_SARS-CoV-2_Motif_378	1111	GACAGUGGUUGCCUACGGGUACGCUGCUUGUC	0.010011714552936795	5.035921346666666	0.026980625316222175	0.07515107007809009	SARS-CoV2
SHAPE_invitro_SARS-CoV-2_Motif_57	2419	UGGUACUGAAGAUGAUUACCA	0.009134151567156456	5.035258596666667	0.13085731093295602	0.14485488700628688	SARS-CoV2
DMSMaPseq_invitro_SARS-CoV-2_Motif_354+SHAPE_invivo_SARS-CoV-2_Motif_374+SHAPE_invitro_SARS-CoV-2_Motif_363	2665	GCACAUAUAUCUACUAUUGGUGUUUGUUCUAUGACUGACAUAGCCAAGAAACCAACUGAAACGAUUUGUGC	0.007983841166782541	5.034389863333334	0.032963364506298325	0.04393143738903434	SARS-CoV2
hsa-mir-6133	881	UUCUGCUGAAGACUGGUCUCUUCAUGUGUGAG	0.007693571181821719	5.034170646666667	0.03486212099874356	0.05583063919607873	premiRNA
hsa-mir-612	1622	CCUUAGCACUAGCAGGAGG	0.007443664901145794	5.033981913333332	0.08543772693626418	0.1857259985540141	premiRNA
hsa-mir-4716	2591	CCUUCUGUAUACAUGUAUACAGGAGGAAGG	0.007137809980172556	5.0337509266666665	0.05402424369107657	0.16220951880313797	premiRNA
hsa-mir-5582	340	UAUAGCUACAUCAGUUAUAACUAUAUCAGUUAAA	0.004572721951736485	5.03181373	0.06908873579100054	0.08852312556363572	premiRNA
hsa-mir-4320	805	UUUCAGAUAACUCGGGA	0.004331223856594289	5.031631346666668	0.03484236885553391	0.058147911988811606	premiRNA
hsa-mir-1468	1030	CGCUGAUGUGCAUUCAACUCAUUCUCAGCA	0.0005967315639514465	5.028810996666667	0.055774126800045384	0.060541666178268026	premiRNA
hsa-mir-4770	812	CUAUCCUUCCCUUGGAAAAUGAUCUGAG	-5.1206302579189295e-5	5.028321663333333	0.014334473093407235	0.02748691759645726	premiRNA
Selectedmotif_25470-25577_Motif_1+DMSMaPseq_invitro_SARS-CoV-2_Motif_458+SHAPE_invitro_SARS-CoV-2_Motif_463	2606	UGCAACGAUACCGAUACAAGCCUCACUCCCUUUCGGAUGGCUUAUUGUUGGCGUUGCA	-0.0003677601430932327	5.028082596666667	0.028009871963128374	0.10493912863302311	SARS-CoV2
hsa-mir-24-2	2526	GCUGAAACACAGUUGGUUUGUGUACACUGGC	-0.0025846742569286102	5.026408346666667	0.0688212555427427	0.12056157144289154	premiRNA
hsa-mir-4727	383	CAGUGGCAGAUUUUCCCAUAG	-0.0028536699876889893	5.026205196666667	0.03240487201392336	0.037736337068265235	premiRNA
SHAPE_invivo_SARS-CoV-2_Motif_555+SHAPE_invitro_SARS-CoV-2_Motif_530	2200	GGUCCAGAACAAACCCAAGGAAAUUUUGGGGACC	-0.003318724301769019	5.02585398	0.08820668052937168	0.16044569455057694	SARS-CoV2
hsa-mir-1260a	2585	ACCAAAACACUCAUCGCGG	-0.003781836567746993	5.02550423	0.01965284516604611	0.09520918392742404	premiRNA
SARS-CoV-2-Conserved-Structured-49_Interval-23497-23616_Multi_1_ComplexLevel_1	691	GCUGUUUAAUAGGGGCUGAACAUGUCAACAACUCAUAUGAGUGUGACAUACCCAUUGGUGCAGGUAUAUGCGCUAGUUAUCAGACUCAGACUAAUUCUCCUCGGC	-0.004169473782514827	5.02521148	0.029035725434808517	0.0518617888964517	Control
hsa-mir-4493	2991	UUCCGGUGAUUAUCACAGCCAUGCCUUUACCUCCAGAA	-0.005346443206825637	5.024322613333333	0.05661023288073414	0.1415498286369231	premiRNA
hsa-mir-1322	558	AGAAACCUACUUAUUACAUAGUUUACAUAAGAAGCGUGAU	-0.005488345130592563	5.024215446666666	0.029226857107762884	0.09080803252151465	premiRNA
hsa-mir-653	1140	ACUGAACCAGCUUCAAACAAGUUCACU	-0.005786140551945325	5.023990546666667	0.039461776488153216	0.04977631459434243	premiRNA
hsa-mir-216b	369	AUGUGAUGUCACUGAGGAAAUCACAC	-0.007777666742386183	5.022486513333334	0.030757919438587848	0.2583483374023182	premiRNA
DMSMaPseq_invitro_SARS-CoV-2_Motif_190+SHAPE_invitro_SARS-CoV-2_Motif_198	332	CAUGUGGUAGUGUUGGUUUUAACAUAGAUUAUGACUGUGUCUCUUUUUGUUACAUGCACCAUAUG	-0.007793887257778052	5.022474263333334	0.07636852826886803	0.08674117826347065	SARS-CoV2
SARS-CoV-2-Conserved-Structured-41_Interval-3808-3897_Motif_1	2740	CUCUAUGACAAACUUGUUUCAAGCUUUUUGGAAAUGAAGAGUGAAAAGCAAGUUGAACAAAAGAUCGCUGAG	-0.008023048933732492	5.0223011966666675	0.0240145430744158	0.03458990093869219	Control
hsa-mir-26a-2	616	UAGGCUGUUUCCAUCUGUGAGGCCUA	-0.008533344141082809	5.021915813333333	0.017901322243966636	0.06636656004133741	premiRNA
hsa-mir-548ba	2924	UGCUAUUAGAAAGUAAUGGCA	-0.009027198145755222	5.021542846666667	0.0775027981183056	0.14797573286642224	premiRNA
hsa-mir-1275	518	UGUCUUGUGUCUGUAAGUAU	-0.009148664427000642	5.021451113333334	0.06388471720995172	0.07118997605551454	premiRNA
hsa-mir-548ag-1	1757	CUGCUUUUAAAGGUAAUGGCAA	-0.010531071644211156	5.020407096666666	0.024132459770749196	0.05541095769656995	premiRNA
SHAPE_invivo_SARS-CoV-2_Motif_83+SHAPE_invitro_SARS-CoV-2_Motif_79	1470	CCUACUAAAAAGG	-0.012164378234874167	5.019173596666666	0.07086267244854566	0.11061355832920595	SARS-CoV2
SARS-CoV-2-Conserved-Structured-93_Interval-5691-5810_Motif_1	2209	ACCUGCUCAGUAUGAACUUAAGCAUGGU	-0.012239853286083131	5.019116596666667	0.02402691829566414	0.10333445192537007	Control
IAV_invivo_M1_M2_7_Motif_8+IAV_invivo_M1_M2_7_Motif_8	2071	GCUGGUGCACUUGCCAGU	-0.012286683127798525	5.01908123	0.086361140924902	0.15785731044189008	IAV
Selectedmotif_10164-10260_Multi_1_ComplexLevel_1+SHAPE_invivo_SARS-CoV-2_Multi_26_ComplexLevel_1+SHAPE_invitro_SARS-CoV-2_Multi_31_ComplexLevel_1	2280	CUGUCCAAGACAUGUGAUCUGCACCUCUGAAGACAUGCUUAACCCUAAUUAUGAAGAUUUACUCAUUCGUAAGUCUAAUCAUAAUUUCUUGGUACAG	-0.01242260442616282	5.01897858	0.08718228007729707	0.09187340542874342	SARS-CoV2
hsa-mir-6865	2766	ACUUCAGAUGCUUCAUGACA	-0.013637002413879898	5.018061446666667	0.020640378763316255	0.07410574704139554	premiRNA
DMSMaPseq_invitro_SARS-CoV-2_Motif_375	2128	UUGGAGGAAUACAAAUCCAA	-0.014044236659489125	5.017753896666666	0.2118504298526544	0.3009650302735012	SARS-CoV2
hsa-mir-3155a	1033	CUGGGGAGCCGGACAGCUCCCUUCCCAG	-0.014499492458147282	5.01741008	0.020461436248245108	0.05115751361162368	premiRNA
hsa-mir-196a-2	2373	GUUGGGAUUGAGUUUUGAACUCGGC	-0.016128120478384217	5.016180113333333	0.039053966829391405	0.08063959807762502	premiRNA
hsa-mir-4467	2344	GCUUCUCUUUCUCACCAGCAGC	-0.01648333873109621	5.0159118466666675	0.0737222559154524	0.08893395705669131	premiRNA
hsa-mir-3167	1607	UUCUUUUUUCUGAAAUUCUUCAGGAAGGA	-0.016952541966121008	5.015557496666666	0.16027554608766806	0.22629713474810773	premiRNA
hsa-mir-516a-1_516a-2	22	AGCACUUUCUGUUGUCUGAAAGAAAAGAAAGUGCU	-0.018327909258962743	5.014518796666667	0.08521202083124173	0.16467351822220133	premiRNA
hsa-mir-6869	1859	GGCGGCUCGGAGUACCUCUGCCGCC	-0.018475372502291657	5.01440743	0.05374404867315266	0.11733379837317578	premiRNA
hsa-mir-8068	2423	UUGUGGCAAUACAG	-0.01864819271458091	5.014276913333333	0.028903973737027147	0.14065105190108437	premiRNA
hsa-mir-607	574	GAACCCAGGGAGCCAGACUGCCUGGGUUC	-0.019755491163255146	5.013440663333334	0.08514271000655978	0.09071825563816852	premiRNA
SARS-CoV-2-Conserved-Structured-61_Interval-19765-19884_Motif_2	2908	CCAGUACCAGAGGUGAAAAUACUCAAUAAUUUGGGUGUGGACAUUGCUGCUAAUACUGUG	-0.0208272368904403	5.012631263333334	0.034238280374643194	0.10773044631870239	Control
DMSMaPseq_invitro_SARS-CoV-2_Multi_87_ComplexLevel_1+SHAPE_invivo_SARS-CoV-2_Multi_71_ComplexLevel_1+SHAPE_invitro_SARS-CoV-2_Multi_77_ComplexLevel_1	1419	UUCAACUCCAGGCAGCAGUAGGGGAACUUCUCCUGCUAGAAUGGCUGGCAAUGGCGGUGAUGCUGCUCUUGCUUUGCUGCUGCUUGACAGAUUGAA	-0.02120982566289482	5.012342326	0.039697119719066656	0.046183042544403655	SARS-CoV2
hsa-mir-887	551	AGACUCUGGAUUUUACACUUGGAGUG	-0.022273819969907918	5.0115387799999995	0.01955171815063712	0.03053754164219894	premiRNA
hsa-mir-433	1605	UUAUUCAGAGAGGCUAGAUCCUCUGUGUUGAGAAGGAUCA	-0.02311040132700693	5.010906979999999	0.024377528753445527	0.12124107295348638	premiRNA
hsa-mir-1273d	1054	CAGUGAGCCAAGAUCGUGCCACUG	-0.023447986665707486	5.01065203	0.004392680939560677	0.06683362508463488	premiRNA
hsa-mir-4528	998	UGAUCAUUAUAUGUAUGAUGAGAUCAU	-0.023531891971175722	5.010588663333333	0.03566357933788152	0.035241532132090386	premiRNA
SHAPE_invivo_SARS-CoV-2_Motif_151	349	AUGGCCCCGAUUUCAGCUAU	-0.02376687979143398	5.010411196666667	0.014895169968215567	0.07564935634976082	SARS-CoV2
SHAPE_invitro_SARS-CoV-2_Motif_29	2869	GCCGAAUACCAUAAUGAAUCUGGC	-0.02491363712653166	5.009545146666667	0.0670302085948258	0.09031979585623752	SARS-CoV2
DMSMaPseq_invitro_SARS-CoV-2_Motif_50	643	CACUCAAAGGCGGUGCACCAACAAAGGUUACUUUUGGUGAUGACACUGUGAUAGAAGUG	-0.025555484024017822	5.009060413333333	0.06678132653159968	0.11449254165920066	SARS-CoV2
hsa-mir-3909	1548	GACAGGGAAAAGCACACAAGGAACUUGUC	-0.02732987599549437	5.007720363333333	0.03191025500857936	0.08998490057638493	premiRNA
hsa-mir-8077	1291	AGUCCAAAGGAAAGGGCU	-0.027713430495502307	5.007430696666668	0.10192328475763836	0.14679818275258774	premiRNA
hsa-mir-135a-2	2697	GUGAUAGUAAUAAAGUCUCAU	-0.028168796637805832	5.007086796666666	0.031520853730793934	0.1388991823823576	premiRNA
hsa-mir-4491	1839	CAUUAACGUGGACCAGACAAUAUUAAUG	-0.029509670508119933	5.006074146666667	0.11286540170427055	0.1530897949710057	premiRNA
hsa-mir-4438	2527	UGUGCCUUGCCUUUCCUUUGGCACA	-0.03043468126001327	5.005375563333334	0.05217651219903316	0.10217771020567683	premiRNA
hsa-mir-196b	1165	UUGGGAUCCACCUUUCUCUCGA	-0.03103497274187512	5.004922213333334	0.048025656314934655	0.06059225718776666	premiRNA
SARS-CoV-2-Conserved-Structured-27_Interval-5651-5770_Multi_1_ComplexLevel_1	2536	UAGUACAACAGGAGUCACCUUUUGUUAUGAUGUCAGCACCACCUGCUCAGUAUGAACUUAAGCAUGGUACAUUUACUUGUGCUA	-0.03139502404611318	5.004650296666667	0.06970742461138597	0.0817539324318373	Control
hsa-mir-4260	2868	CCCACUUCCUGGA	-0.03164852752952114	5.004458846666666	0.11094979606518411	0.11373033669687435	premiRNA
hsa-mir-1302-8	2189	ACAUGCAGUAUUUGG	-0.03261023857678365	5.003732546666666	0.061511738252482275	0.12165583908073827	premiRNA
hsa-mir-29c	1876	GUUCAGAGUCUGUUUUUGUCUAGC	-0.03317151254679178	5.003308663333333	0.026135367090808125	0.1086289773729447	premiRNA
hsa-mir-128-1	557	CUGAGAGGUUUACAUUUCUC	-0.03431493750389573	5.002445130000001	0.06627853698318859	0.17797870371248242	premiRNA
hsa-mir-548o	2289	AUGGUUCCUAUUCUGAUCAAUAAACAUGGUUUGAGCCUAGUUACAAUGAUCUAAAAUUCACGGUCCAA	-0.03437158792976089	5.002402346666667	0.01397690245861755	0.037919078224569525	premiRNA
hsa-mir-4266	1665	CUACUCAAGGCUAG	-0.03523562278501876	5.001749813333333	0.01707137142260182	0.22920325341151807	premiRNA
hsa-mir-1283-1	98	UUCUGUUGUCAGAAAGAAGAGAA	-0.035473965051998645	5.001569813333333	0.04712253572057144	0.05970199245273043	premiRNA
IAV_invivo_NP_5_Motif_26+IAV_invivo_NP_5_Motif_26	1436	UCCUUUGACAUGAGUAAUGAAGGAUCUUAUUUCUUCGGAGACAAUGCAGAGGA	-0.03575979922254497	5.001353946666668	0.14065131184628152	0.20095486627114478	IAV
hsa-mir-137	446	AUAAUACGGAUUACGUUGUUA	-0.036714448276713156	5.00063298	0.06854224255290223	0.14681631439216347	premiRNA
hsa-mir-1179	1886	UUGGUGUGUAUUGCCUUGUCAA	-0.03688153061961136	5.0005067966666665	0.018243095397889732	0.15066188140415174	premiRNA
SHAPE_invivo_SARS-CoV-2_Motif_29	2282	GCACUAUUGCCUUUGGAGGCUGUGUGU	-0.03772506362616168	4.9998697466666675	0.07443970185625723	0.16014987702177105	SARS-CoV2
hsa-mir-337	591	GGAGUUGAUGCACAGUUAUCCAGCUCC	-0.03823226921153103	4.999486696666668	0.03487957170707468	0.049147756480475924	premiRNA
hsa-mir-380	2457	CAUGCGCUAUCUCUGUGUCGUAUG	-0.039298983268636685	4.998681096666666	0.13231194320350836	0.1446191342847662	premiRNA
hsa-mir-384	2775	GACAAUAUGUAUAAUGUUCAUAAGUCAUUC	-0.04261262491023036	4.996178580000001	0.05925095218825774	0.1406195583050335	premiRNA
hsa-mir-921	1374	AUUCAGACUCAGGU	-0.042673313913398445	4.9961327466666665	0.05096547263814161	0.08864202063637784	premiRNA
bulge-AA	189	GCGCUGCCAGAAACUGGCAAAGCGC	-0.043169639615655404	4.995757913333333	0.04864609868071125	0.103707477400925	Control
hsa-mir-4454	1044	CCAAAUUUCAUGCG	-0.0451538831257159	4.99425938	0.10801248502901745	0.15136166111278945	premiRNA
hsa-mir-22	1237	GCUUUAUGUCCUGACCCAGCUAAAGC	-0.04649261632937451	4.993248346666666	0.019368465057547402	0.042034603916568394	premiRNA
hsa-mir-4535	26	UCACAGUUGGUUUCUGACACGUGG	-0.0475810239465189	4.992426363333333	0.04273260181453751	0.08820726930829935	premiRNA
hsa-mir-4513	849	CCAUAAGCUGUCUAAAACUUCG	-0.048486327323927825	4.991742663333334	0.04520029255710749	0.08240249961369284	premiRNA
hsa-mir-3184	2035	CUUUUGGAAAAUAGAAAAG	-0.04914642505981951	4.991244146666667	0.11897954159483903	0.1542390752122303	premiRNA
hsa-mir-548ai	1658	CCCAUUUAAAAUAUGGAA	-0.050355548621444327	4.990330996666667	0.10838430225075205	0.13256958013951742	premiRNA
hsa-mir-411	1211	CGUACGCUUUAUCUGUGACGUAUG	-0.051108246741801824	4.989762546666667	0.00042965990262603244	0.03052508756530623	premiRNA
hsa-mir-376a-2	1951	UGGUUACGUGUUUGAUGGUUAAUCA	-0.051678127515897114	4.989332163333333	0.023961104364278875	0.0804362946650064	premiRNA
SHAPE_invitro_SARS-CoV-2_Motif_170	2368	ACAAGGCUAUUGAUGGUGGUGUCACUCGUGACAUAGCAUCUACAGAUACUUGU	-0.05195058803701978	4.989126396666666	0.032581624788964626	0.10708920824682233	SARS-CoV2
hsa-mir-4427	645	UAGACAAUGGUUUCAUCAUUUCGUCUG	-0.05198333802999997	4.989101663333334	0.10172320233720716	0.11630511205143475	premiRNA
IAV_invivo_HA_4_Motif_14+IAV_invivo_HA_4_Motif_14	407	GGAUGGUUACAGGACUAAGGAACAAUCCGUCC	-0.05205309728054814	4.989048980000001	0.01692671461370482	0.10555216306830587	IAV
SARS-CoV-2-Conserved-Structured-3_Interval-17125-17244_Multi_1_ComplexLevel_1+Selectedmotif_17020-17331_Multi_1_ComplexLevel_1+DMSMaPseq_invitro_SARS-CoV-2_Multi_51_ComplexLevel_1+SHAPE_invivo_SARS-CoV-2_Multi_43_ComplexLevel_1+SHAPE_invitro_SARS-CoV-2_Multi_48_ComplexLevel_1	722	UCUGCUCGCAUAGUGUAUACAGCUUGCUCUCAUGCCGCUGUUGAUGCACUAUGUGAGAAGGCAUUAAAAUAUUUGCCUAUAGA	-0.05264965914730704	4.988598446666667	0.023221731271105765	0.057701319839656734	SARS-CoV2
hsa-mir-8065	755	UGUAUUUUUCAGCAAGGCAAGGGCUUUGAUGUCUUGUA	-0.05379981506658214	4.98772983	0.022392166948245338	0.10993597031503692	premiRNA
hsa-mir-6838	1512	ACUCCUAGGUCACGGAAGU	-0.054542339503136444	4.987169063333334	0.03171054251366171	0.09835346003742904	premiRNA
hsa-mir-3152	596	CACAAGACUAGGCUUCCCUGUG	-0.054754795151675854	4.987008613333333	0.06377931727980543	0.0961617392255099	premiRNA
hsa-mir-141	1127	GUUGGAUGGUCUAAUUGUGAAGCUCCUAAC	-0.055171276194493045	4.98669408	0.054662197565884155	0.10321663776575438	premiRNA
IAV_invivo_M1_M2_7_Motif_3+IAV_invivo_M1_M2_7_Motif_3	2411	GGGAAGAACACC	-0.05523836512890323	4.986643413333333	0.022738626997407575	0.07880535212453124	IAV
Selectedmotif_27533-27667_Multi_1_ComplexLevel_1	2308	GCACUGACUUGCUUUAGCACUCAAUUUGCUUUUGCUUGUCCUGACGGCGUAAAACACGUCUAUCAGUUACGUGC	-0.05599377770285685	4.9860729133333335	0.011862442765542897	0.04758460913511826	Control
hsa-mir-4769	2337	AUGAGCUAAAAAUCCCCAAGCUCU	-0.05614152783965667	4.985961329999999	0.07388856653822441	0.0855691878401179	premiRNA
hsa-mir-6844	2840	AGAAAUCAAGCUAUUUGCUAAAAGUUCU	-0.05630944879423499	4.985834513333333	0.19116391165405489	0.22897306469432782	premiRNA
DMSMaPseq_invitro_SARS-CoV-2_Motif_277+SHAPE_invivo_SARS-CoV-2_Motif_291	1560	GUGAUAGAGCCAUGCCUAACAUGCUUAGAAUUAUGGCCUCAC	-0.05663745630480088	4.9855867966666665	0.06635725829943848	0.10425598329496952	SARS-CoV2
hsa-mir-6766	2900	AUUGAGAGUUCCUUCUCCUGCUCCUGAU	-0.05758886125588928	4.98486828	0.04534289260286596	0.06671477091636173	premiRNA
hsa-mir-548g	1386	UUUUUGCAUUACGUUCUAUGGCAAAA	-0.05827634628375378	4.98434908	0.06754595462382126	0.12476549585077042	premiRNA
hsa-mir-576	1632	UCUUUGGUAAUAAGGUUUGGCAAAGA	-0.05987560082645887	4.983141296666666	0.0325418699388431	0.1636391806240357	premiRNA
IAV_invivo_NP_5_Motif_23+IAV_invivo_NP_5_Motif_23	594	GUCUUUCCAGGGGC	-0.06062335555164963	4.98257658	0.04098355526771941	0.12372680329469972	IAV
hsa-mir-4704	422	GUGAUUGUCUUCCUCACUCAAUCAG	-0.06094577967392446	4.98233308	0.0224965431735872	0.04831427545883414	premiRNA
hsa-mir-4688	1923	CCUCCCUAGGGGAUCCCAGGUAGG	-0.061157153954769825	4.982173446666667	0.05391973369781491	0.0644534994643304	premiRNA
hsa-mir-4639	2694	UUGAUGUCAGGUUAUCCCCAAGCAUAACCUCAC	-0.06266268260785691	4.981036446666667	0.005482235899732636	0.05312071095398915	premiRNA
hsa-mir-7848	1608	UAUGCAAAGCUCUGACAGUGUUUCACUUGCUA	-0.0647293307498533	4.97947568	0.025725286287528428	0.03588022753718504	premiRNA
DMSMaPseq_invitro_SARS-CoV-2_Motif_326	2323	CAUGUUUAUCACCCGCGAAGAAGCUAUAAGACAUGUACGUGCAUGGAUUGGCUUCGAUGUCGAGGGGUGUCAUG	-0.06490636608927103	4.97934198	0.012030203394174628	0.03339072613825238	SARS-CoV2
SHAPE_invivo_SARS-CoV-2_Motif_327+SHAPE_invitro_SARS-CoV-2_Motif_315	2713	GACAGCAGAUAUAGUUGUC	-0.06588628383748443	4.978601929999999	0.07883860132454848	0.15773281290159158	SARS-CoV2
DMSMaPseq_invitro_SARS-CoV-2_Motif_291+SHAPE_invivo_SARS-CoV-2_Motif_305+SHAPE_invitro_SARS-CoV-2_Motif_294	1592	GGUUCGUGUCUUUAGCUAUAGAUGCUUACC	-0.06599951848302636	4.978516413333334	0.006190281962346147	0.08851095158079024	SARS-CoV2
IAV_invivo_NA_6_Motif_17+IAV_invivo_NA_6_Motif_17	2029	GGGGACGACCU	-0.06746099795417905	4.9774126800000005	0.04527285982534496	0.115419213656018	IAV
hsa-mir-550a-3	2076	AGAGUCCUGUUGUUGUAAGAUAGUGUCU	-0.06807095553909186	4.97695203	0.046817977538699686	0.06191367803504521	premiRNA
DMSMaPseq_invitro_SARS-CoV-2_Motif_507+SHAPE_invivo_SARS-CoV-2_Motif_537+SHAPE_invitro_SARS-CoV-2_Motif_516	728	GUCUGAUAAUGGACCCCAAAAUCAGCGAAAUGCACCCCGCAUUACGUUUGGUGGACCCUCAGAU	-0.06860457739238417	4.97654903	0.006922807430160417	0.02627909497529558	SARS-CoV2
hsa-mir-4540	2676	CUUGGCACCUUUGGCCUUAG	-0.06873767389350932	4.976448513333334	0.03898723423424842	0.04047750744370465	premiRNA
U1snRNP5ss-15	1830	UUGGUGAGUCCGAUACUUACCUG	-0.07000978160605535	4.975487796666667	0.019031077962726614	0.08610369239270048	Control
hsa-mir-515-1_515-2	1251	UUUCUGUUGUCUGAAAGCAGA	-0.07069042532810921	4.974973763333334	0.08873971771877408	0.12485401575632045	premiRNA
SHAPE_invivo_SARS-CoV-2_Motif_360+SHAPE_invitro_SARS-CoV-2_Motif_351	2944	UGGAAUUGCAAUGUCGAUAGAUAUCCUGCUAAUUCCA	-0.07080043793930278	4.974890680000001	0.03802352419815228	0.07689971788285273	SARS-CoV2
SHAPE_invitro_SARS-CoV-2_Motif_120	2636	GCAAGCUUCGAUAAUUUUAAGUUUGU	-0.07088679287362766	4.974825463333333	0.13214644396201108	0.23655754978017451	SARS-CoV2
hsa-mir-4650-1_4650-2	490	ACCUUCCAAGGCUCAGAAGGU	-0.07126423433586206	4.974540413333334	0.14166766163639974	0.1757895012754823	premiRNA
hsa-mir-4432	1223	CGUUCCAAUGCGACACCUCUAGAGUGUCAUCCCCUAGAAUGUCACCUUGGAAAG	-0.07127381216399789	4.974533180000001	0.03922748116277661	0.08893533452332975	premiRNA
hsa-mir-421	994	GAAUGAAAAAAUGAAUCAUC	-0.07238996017277205	4.973690246666667	0.08484562496115258	0.09569227365029893	premiRNA
hsa-mir-1302-5	2550	CCAUGUAAUCUUUGG	-0.07427727782759524	4.972264913333333	0.03114790532250146	0.06543853530925027	premiRNA
hsa-mir-1268b	1615	GGUGGGUGCC	-0.0749738993090294	4.9717388133333325	0.04794954823102673	0.13580496729664365	premiRNA
hsa-mir-188	1602	GGAGGGUGAGCUUUCUGAAAACCCCUCC	-0.07567897311344718	4.97120633	0.026306130293046445	0.0653578940525084	premiRNA
hsa-mir-376b	1264	GUUUACGUGAUUCCUGGUUAAUC	-0.07592556908485727	4.971020096666667	0.021166881835825414	0.08324804818616384	premiRNA
hsa-mir-4326	781	CAGACUCUG	-0.07719085756032175	4.970064529999999	0.1118077641090058	0.1340978076997089	premiRNA
DMSMaPseq_invitro_SARS-CoV-2_Motif_406	252	CUAUCAGGCCGGUAG	-0.07794598324080564	4.969494246666667	0.030252169002438115	0.11319835547391124	SARS-CoV2
SARS-CoV-2-Conserved-Structured-101_Interval-11690-11809_Multi_1_ComplexLevel_1	2861	GUGUUUAUGAUUACUUAGUUUCUACACAGGAGUUUAGAUAUAUGAAUUCACAGGGACUACUCCCACCCAAGAAUAGCAUAGAUGC	-0.07896048268645826	4.96872808	0.029505887140078763	0.06031484703921108	Control
3-way model-2_DENV2	2402	CAGGCCAUCACAAAUGCCACAGCUUGAGUAAACUGUGCAGCCUG	-0.08013990173962338	4.9678373633333335	0.020564646749585313	0.028134924006712945	Control
DMSMaPseq_invitro_SARS-CoV-2_Multi_32_ComplexLevel_1+SHAPE_invivo_SARS-CoV-2_Multi_25_ComplexLevel_1+SHAPE_invitro_SARS-CoV-2_Multi_30_ComplexLevel_1	2721	CUUUACCAACCACCACAAACCUCUAUCACCUCAGCUGUUUUGCAGAGUGGUUUUAGAAAAAUGGCAUUCCCAUCUGGUAAAG	-0.08064359839717346	4.967456963333333	0.08872739459685024	0.1716155708487437	SARS-CoV2
IAV_invivo_HA_4_Motif_15+IAV_invivo_HA_4_Motif_15	2234	GCCAUUGCCGGU	-0.08107062829217869	4.967134463333333	0.0647678749326698	0.156994794537336	IAV
SHAPE_invitro_SARS-CoV-2_Motif_40	1272	GAUUUGGCUACUAACAAUC	-0.08109644870443547	4.967114963333333	0.045549127661177975	0.0715729502427744	SARS-CoV2
DMSMaPseq_invitro_SARS-CoV-2_Motif_455+SHAPE_invivo_SARS-CoV-2_Motif_478+SHAPE_invitro_SARS-CoV-2_Motif_460	2206	GACUCUGAGCCAGUGCUCAAAGGAGUC	-0.08144672356198072	4.96685043	0.07567258253141669	0.08570653652713023	SARS-CoV2
SARS-CoV-2-Conserved-Structured-86_Interval-29278-29397_Multi_1_ComplexLevel_1	621	UUUCAAAGAUCAAGUCAUUUUGCUGAAUAAGCAUAUUGACGCAUACAAAACAUUCCCACCAACAGAGCCUAAAAAGGACAAAAAGAAG	-0.08234929041706564	4.966168796666667	0.06976637925719918	0.10818829612790994	Control
IAV_invivo_NP_5_Motif_2+IAV_invivo_NP_5_Motif_2	1537	GGCGUCUCAAGGCACC	-0.08403278129616448	4.964897396666667	0.06314224519258539	0.08014027810604395	IAV
hsa-mir-8071-1_8071-2	2413	CCGAGUGAUCUCGGU	-0.08451480646240256	4.9645333633333335	0.013178620582302875	0.031115915394611504	premiRNA
SARS-CoV-2-Conserved-Structured-71_Interval-2118-2237_Motif_1	839	GUUUAUGAAAAACUCAAACCCGUCCUUGAUUGGCUUGAAGAGAAGUUUAAGGAAGGUGUAGAGUUUCUUAGAGAC	-0.08478349323096648	4.964330446666666	0.09826811809803142	0.14891782856228972	Control
DMSMaPseq_invitro_SARS-CoV-2_Motif_165+SHAPE_invivo_SARS-CoV-2_Motif_181	2009	AGAUGCUUCUGGUAAGCCAGUACCAUAUUGUUAUGAUACCAAUGUACUAGAAGGUUCU	-0.08535920014936324	4.963895663333333	0.028688662909050564	0.06902388310165833	SARS-CoV2
hsa-mir-10b	1532	UUGUGUGGUAUCCGUAUAGUCACAG	-0.08568729593484307	4.96364788	0.044507679683220544	0.11247747569350619	premiRNA
hsa-mir-629	836	GAACUUUUACGGUGAACCAGGAGGUUC	-0.08647170681794604	4.96305548	0.12981771693790042	0.23920406211535866	premiRNA
hsa-mir-6878	292	GAAGAUUCUGAAAAUCACUAACU	-0.08669488786849902	4.96288693	0.017019889870032636	0.05327793667272377	premiRNA
hsa-mir-3160-1	992	CUCUCCUCCAGCUCAGCUGGUCAGGAGAG	-0.08686256606706458	4.962760296666667	0.16442561579576936	0.2282008705353302	premiRNA
SHAPE_invitro_SARS-CoV-2_Motif_51	1280	CCUUCACACUCAAAGGCGGUGCACCAACAAAGGUUACUUUUGGUGAUGACACUGUGAUAGAAGUGCAAGG	-0.08838685313931177	4.96160913	0.010049865562407067	0.04926714696442268	SARS-CoV2
DMSMaPseq_invitro_SARS-CoV-2_Motif_41	2182	CUCAAACCCGUCCUUGAUUGGCUUGAAGAGAAGUUUAAGGAAGGUGUAGAG	-0.08839640889871972	4.961601913333333	0.03722131667476156	0.1568201868028393	SARS-CoV2
DMSMaPseq_invitro_SARS-CoV-2_Motif_321+SHAPE_invivo_SARS-CoV-2_Motif_340+SHAPE_invitro_SARS-CoV-2_Motif_329	1083	CUCUUGUAAUGUAAACAGAUUUAAUGUUGCUAUUACCAGAG	-0.0897331559168193	4.9605923800000005	0.09965739507019468	0.15169856638637644	SARS-CoV2
hsa-mir-8060	2210	UGGUCAGAUAUCCCAU	-0.09185751378364583	4.9589880299999995	0.07671828865777318	0.09011270792534536	premiRNA
hsa-let-7a-1	669	AUAGUUUUAGGGUCACACCCACCACUGGGAGAUAACUAU	-0.09191372283494009	4.958945580000001	0.052226328687044694	0.1287917220704935	premiRNA
SHAPE_invivo_SARS-CoV-2_Motif_58	1353	CCAGUAUCUGAAUUACUUACACCACUGG	-0.09242668835842957	4.95855818	0.05675237562675271	0.11988173308248778	SARS-CoV2
SHAPE_invivo_SARS-CoV-2_Motif_203	1250	GCUGGUAAUGUUCAACUCAGGGUUAUUGGACAUUCUAUGC	-0.09247195132042775	4.958523996666666	0.06430537160098782	0.09875775496849595	SARS-CoV2
hsa-mir-3529	810	UGUUGAGCGCAGUAAGACAACA	-0.09251644187692952	4.958490396666667	0.03182561027820093	0.04904946780008696	premiRNA
hsa-mir-4739	1063	CCCUUGUCUUCCCAGAG	-0.09515012392705299	4.956501396666667	0.0928049974115028	0.10988953069829778	premiRNA
hsa-mir-1254-1	2502	CAGUGAACUAUCAUUGUGCCACUG	-0.09530762844181535	4.956382446666667	0.08376959607272913	0.10197897996242535	premiRNA
SARS-CoV-2-Conserved-Structured-102_Interval-5251-5370_Motif_3	2723	GCUCUACAAGAUGCUUAUUACAGAGC	-0.09572168192450616	4.956069746666667	0.040687106267024396	0.11577791492137948	Control
hsa-mir-4256	2324	AGGUCUCCUGGCAU	-0.09601396016375391	4.955849013333334	0.039003123035984535	0.061859089184068766	premiRNA
hsa-mir-100	2086	CUUGUGGUAUUAGUCCGCACAAG	-0.09604889496085126	4.955822629999999	0.04179487144657916	0.09747473926515215	premiRNA
hsa-mir-103b-2	611	UGCUUGACCUGAAUGCUACAAGGCA	-0.09622116345492777	4.95569253	0.044278575388754696	0.05913334381323197	premiRNA
DMSMaPseq_invitro_SARS-CoV-2_Motif_17+SHAPE_invivo_SARS-CoV-2_Motif_17+SHAPE_invitro_SARS-CoV-2_Motif_17	1246	GUGGCCCUGAUGGCUAC	-0.09732868259088687	4.954856113333334	0.119845143774443	0.1932140893922883	SARS-CoV2
hsa-mir-135b	2571	AUGUGAUUGCUGUCCCAAACUCAUGU	-0.09794042774280293	4.954394113333333	0.020571172759759202	0.0434078601853473	premiRNA
hsa-mir-4714	2507	UUGAUGUCAGAAUGAGGUGUACCAA	-0.09896613810249347	4.95361948	0.052517034529662956	0.10781435301260792	premiRNA
SHAPE_invitro_SARS-CoV-2_Motif_465	2581	GGCAACUAGCACUCUCCAAGGGUGUUCACUUUGUUUGCAACUUGCUGUUGUUGUUUGUAACAGUUUACUCACACCUUUUGCUCGUUGCU	-0.09969277305458378	4.953070713333333	0.05474759267671271	0.1161628839082057	SARS-CoV2
IAV_invivo_PB2_1_Motif_20+IAV_invivo_PB2_1_Motif_20	1894	UGGGAUAUUGCCCG	-0.10393166820408473	4.949869430000001	0.06180791583012537	0.20417980235757274	IAV
hsa-mir-6875	1840	AGAAGGCCUAUGGUGAUUUGCAUUCUU	-0.10458501290907972	4.949376013333333	0.06410242444975832	0.10690747596128701	premiRNA
hsa-mir-668	2299	AGCAUGCACUUAAUGUGGGUGUAUGU	-0.10482613583584059	4.949193913333333	0.12739698431442176	0.1285902410999216	premiRNA
DMSMaPseq_invitro_SARS-CoV-2_Multi_30_ComplexLevel_1	412	UAGAUGCUGUAAAUUUACUUACUAAUAUGUUUACACCACUAAUUCAACCUAUUGGUGCUUUGGACAUAUCAGCAUCUA	-0.10535966941421895	4.94879098	0.11093765954079655	0.12261598850397906	SARS-CoV2
hsa-mir-3064	1982	CAAAACUCCGUACAUUGCUAUUUUGC	-0.10539937105665398	4.948760996666667	0.020537491263553156	0.04524025472213204	premiRNA
hsa-mir-548a-2	1584	UUUGCCGUUAAAAGUAAUGGCA	-0.10605024406406324	4.948269446666667	0.14284535193547793	0.14175739468332788	premiRNA
DMSMaPseq_invitro_SARS-CoV-2_Motif_529+SHAPE_invivo_SARS-CoV-2_Motif_564+SHAPE_invitro_SARS-CoV-2_Motif_539	1410	AAGGCUGAUGAAACUCAAGCCUU	-0.10650004888680244	4.9479297466666665	0.04328648607876784	0.09115172092943441	SARS-CoV2
hsa-mir-302d	1535	CUUGCUGUGACAUGACAAAAAUAAG	-0.1066978288309381	4.94778038	0.04585399147265438	0.07319869184828422	premiRNA
hsa-mir-5588	2034	ACUUUUUUUUUUUUUUUUUUUAAUGUUAAAAGU	-0.10677509144915032	4.94772203	0.011176568028949287	0.05017128931481737	premiRNA
IAV_invivo_M1_M2_7_Motif_7+IAV_invivo_M1_M2_7_Motif_7	931	GGGAGAUAACAUUCC	-0.10695711432119173	4.947584563333334	0.04977397956724168	0.06460239428156155	IAV
hsa-mir-6881	1871	GGGUCAGGUCUGCAGCCUUGUAUCUGCUGAUCC	-0.10696190323526082	4.947580946666666	0.04299924382824527	0.05334359738573301	premiRNA
IAV_invivo_HA_4_Motif_20+IAV_invivo_HA_4_Motif_20	1596	CUGGGGGCAAUCAGUUUCUGG	-0.10713926960560406	4.947446996666667	0.04852738024383474	0.14989104498852535	IAV
hsa-mir-5707	1060	AGGCACAUAUGUGAACAUUGUACCA	-0.10813245065960046	4.946696929999999	0.03183859887363183	0.11034830749521424	premiRNA
hsa-mir-6503	49	UCCCCAGAAGCUGAGGAUUAGGGGA	-0.10845926645883047	4.946450113333333	0.03894809587315712	0.08130054350393742	premiRNA
hsa-mir-4776-1	880	CAAGGGCUCUCCUGAAAGGACAGUAGAGCCCUUG	-0.10915070178908394	4.94592793	0.08212879073545626	0.12499580431430747	premiRNA
IAV_invivo_PA_3_Motif_7+IAV_invivo_PA_3_Motif_7	965	GGCCAGCAGAGGCC	-0.10928750583658414	4.9458246133333335	0.007035931620277854	0.06747543781952882	IAV
hsa-mir-4444-1_4444-2	1253	CGGUCCCAUAUUGAACUCG	-0.10938529237223063	4.945750763333334	0.06354911356670467	0.08955646161282038	premiRNA
hsa-mir-942	1520	UGUGUGUACUCACAGCCCCUCACACA	-0.10964285650166823	4.9455562466666665	0.07594473342860669	0.07901658008472195	premiRNA
SARS-CoV-2-Conserved-Structured-52_Interval-19645-19764_Multi_1_ComplexLevel_1	1480	UAAAUAAGGGACACUUUGAUGGACAACAGGGUGAAGUACCAGUUUCUAUCAUUAAUAACACUGUUUACACAAAAGUUGAUGGUGUUGAUGUAGAAUUGUUUG	-0.11082115004968349	4.94466638	0.07028468762757607	0.0902869837916573	Control
IAV_invivo_PA_3_Motif_2+IAV_invivo_PA_3_Motif_2	1128	GCAGCAAUAUGC	-0.11097059947857144	4.944553513333333	0.04785756524688663	0.12770908679655346	IAV
hsa-mir-5584	2608	ACUAGAUUUGAAUCCAGACCUUUAGU	-0.11138939773787435	4.94423723	0.07614478826191601	0.17701522500019853	premiRNA
SARS-CoV-2-Conserved-Structured-83_Interval-6091-6210_Multi_1_ComplexLevel_1	2688	GUUAACUGGUUAUAAGAAACCUGCUUCAAGAGAGCUUAAAGUUAC	-0.1121151499408264	4.94368913	0.04949389348679361	0.14337600978771667	Control
DMSMaPseq_invitro_SARS-CoV-2_Motif_73	1889	AUUGACAUUAAUGGCAAUCUUCAUCCAGAUUCUGCCACUCUUGUUAGU	-0.11261926590421595	4.943308413333334	0.057993113921930094	0.11733320680880917	SARS-CoV2
SHAPE_invivo_SARS-CoV-2_Motif_210	646	CUGGAAUUGCCGUUUUAG	-0.11542150890204324	4.941192113333333	0.02476012151364177	0.05916815284187047	SARS-CoV2
hsa-mir-378a	2241	GUGUGUUACCUAGAAAUAGCACU	-0.1175634555454219	4.93957448	0.031432865851169126	0.0920990292180985	premiRNA
SARS-CoV-2-Conserved-Structured-20_Interval-14726-14845_Multi_1_ComplexLevel_1+DMSMaPseq_invitro_SARS-CoV-2_Multi_43_ComplexLevel_1+SHAPE_invivo_SARS-CoV-2_Multi_34_ComplexLevel_1+SHAPE_invitro_SARS-CoV-2_Multi_39_ComplexLevel_1	2149	UGGUAAUGCUGCUAUCAGCGAUUAUGACUACUAUCGUUAUAAUCUACCA	-0.11869458822079507	4.93872023	0.08220538822179298	0.10455601722152534	SARS-CoV2
SARS-CoV-2-Conserved-Structured-4_Interval-7011-7130_Multi_1_ComplexLevel_1	2332	UAGGUGUUUUAAUGUCUAAUUUAGGCAUGCCUUCUUACUGUACUGGUUACAGAGAAGGCUAUUUGAACUCUACUAAUGUCACUAUUGCAACCUA	-0.11975693266967109	4.93791793	0.14030718528471475	0.1635082883194334	Control
DMSMaPseq_invitro_SARS-CoV-2_Motif_214	1950	GUGGCUAAAUCUGAAUUUGACCGUGAUGCAGCCAU	-0.11987945824988148	4.937825396666667	0.042796150760057314	0.06546410861500424	SARS-CoV2
hsa-mir-4760	258	AGUUAGAAUUCUUAAGUAUCAAAACUAAAU	-0.12022355386346832	4.9375655300000005	0.06625998888706407	0.0995995318376371	premiRNA
hsa-mir-410	800	AGUUCGCUUUUAUUAAUGACGAAUA	-0.12129629268343241	4.93675538	0.0864256735403326	0.10016395555154271	premiRNA
hsa-mir-1305	2197	AUGUUUAUUGUAAAGAUACUUU	-0.121380793844568	4.9366915633333335	0.002781668628678073	0.021051713425204472	premiRNA
hsa-mir-4487	2161	AGCUGGCUGAAGGGCAGAAGGGAACUGUCCUUCAGCCAGAG	-0.12176953449575778	4.93639798	0.02872046908935501	0.05145429498289196	premiRNA
hsa-mir-1285-1	2913	CAGGCUGGUCUCAAACUCCUGGUCUG	-0.12330907105934463	4.935235296666668	0.08267754448354989	0.10494548519302854	premiRNA
hsa-mir-4744	42	UAUGACCAGGCCAUAGUAAACAUCAUA	-0.12399004581232637	4.934721013333333	0.021406110469247112	0.08335101840551941	premiRNA
hsa-mir-4436b-2_4436b-1	2774	CCUGCCCAAAUGGUGGAGCAGAUUCGAGGGGCAGG	-0.12542899311175784	4.933634296666667	0.03969055911230343	0.05028233468137523	premiRNA
hsa-mir-520d	219	CUUUCUGUUGUCUAAAAGAAAAGAAAG	-0.12722627035461137	4.932276963333333	0.05605257136282299	0.06428668877736757	premiRNA
hsa-mir-660	254	AGUUGUGAAUUCUCAAAACACCU	-0.12880817887677357	4.93108228	0.04370580119285341	0.09638152632514564	premiRNA
hsa-mir-548o-2	1432	UUUGCCAUUAAAAGUAAUGCGGCCAA	-0.1299587541018893	4.930213346666666	0.04961395403890662	0.13452253937659456	premiRNA
hsa-mir-571	1669	UUCCUUGUCUGUAGCCAUGUCUAUGGGCUCUUGAG	-0.13147055027384993	4.929071613333332	0.07944340109108668	0.14923814614878383	premiRNA
SARS-CoV-2-Conserved-Structured-8_Interval-40-157_Multi_1_ComplexLevel_1	1957	AACGAACUUUAAAAUCUGUGUGGCUGUCACUCGGCUGCAUGCUUAGUGCACUCACGCAGUAUAAUUAAUAACUAAUUACUGUCGUU	-0.13147083716731967	4.929071396666665	0.046888437124890874	0.1044176704735241	Control
hsa-mir-4486	116	GGCAUCUAGCACAGGCGGUAGAUGCU	-0.13199530049831562	4.928675313333333	0.057101733520900276	0.08075450202603417	premiRNA
hsa-mir-511	321	CAGUCAGUAAAUAUUUUUUUGUGAAUG	-0.1320516640307087	4.9286327466666675	0.06707039529283618	0.16204459331949037	premiRNA
hsa-mir-610	1979	GGGACACAUUUGAGCCAAAUGUCCC	-0.13235965520459725	4.928400146666665	0.18461948432442335	0.19168461385112803	premiRNA
hsa-mir-124-1	1420	CUUGAUUUAAAUGUCCAUACAAUUAAG	-0.1329241732776828	4.927973813333333	0.010145349046404966	0.11150819107152629	premiRNA
hsa-mir-487b	1124	UGUUCGUUUUGCUCAUGUCGAAUC	-0.1333007099220534	4.927689446666666	0.009877036326570998	0.0910022138005163	premiRNA
hsa-mir-4521	2689	UCAGUUUUGUAGCAUCAAAACU	-0.13352759851897908	4.927518096666668	0.08332891637024296	0.12805583053989755	premiRNA
DMSMaPseq_invitro_SARS-CoV-2_Motif_222	750	AACAUUUACUUAUGCAUCAGCAUUGUGGGAAAUCCAACAGGUUGUAGAUGCAGAUAGUAAAAUUGUU	-0.13421797455026876	4.926996713333334	0.024335856057687122	0.10443343413355562	SARS-CoV2
SHAPE_invivo_SARS-CoV-2_Motif_415+SHAPE_invitro_SARS-CoV-2_Motif_400	1319	ACCUUGAAGGAAAACAGGGU	-0.1345341311536724	4.926757946666666	0.0769438539947625	0.17668127621015164	SARS-CoV2
hsa-mir-155	393	GGGGUUUUUGCCUCCAACUGACUCC	-0.1345669914902956	4.92673313	0.01671077394648509	0.029735189953744107	premiRNA
hsa-mir-193b	2685	AGAUGAGUUUAUGUUUUAUCCAACU	-0.13526621708168052	4.9262050633333345	0.058171042399433784	0.07872999646286888	premiRNA
hsa-mir-1200	1864	CCUCAAUCACUUGCCAGAGAGAUUGG	-0.13550683242768916	4.926023346666667	0.09390853563345179	0.10918695364923124	premiRNA
hsa-mir-3155b	1653	CUGGGAAGGGAGCUGUCCGGCUCCCCAG	-0.1355800564685996	4.925968046666667	0.09544462935729159	0.1275847717041137	premiRNA
SHAPE_invivo_SARS-CoV-2_Motif_251	1440	CCACAUAGAUCAUCCAAAUCCUAAAGGAUUUUGUGACUUAAAAGG	-0.13738876531277708	4.92460208	0.08387817834414993	0.10432680597209049	SARS-CoV2
SARS-CoV-2-Conserved-Structured-47_Interval-6451-6570_Motif_2	1488	UUACAGAAGAGGUUGGCCACACAGAUCUAAUGGCUGCUUAUGUAG	-0.13821104613385604	4.92398108	0.06072829542979964	0.09824792924906041	Control
hsa-mir-6124	1281	AGGAGAAGGUGAGACCAAUGUCCUGGGUGCCACUCCU	-0.13855258177494556	4.923723146666667	0.07101642701608994	0.09760444549940551	premiRNA
DMSMaPseq_invitro_SARS-CoV-2_Motif_399	1579	AUGCUUGGAACAGGAAGAGAAUCAGCAACUGUGUUGCUGAUUAUUCUGUCCUAUAUAAUUCCGCAU	-0.1392603921016909	4.923188596666666	0.08884802405562188	0.12038914376243658	SARS-CoV2
bulge-UG	914	GCGCUGCCAGAAACUGGCUGAGCGC	-0.1398771468549562	4.922722813333333	0.002954362918488363	0.06901162706297352	Control
SHAPE_invivo_SARS-CoV-2_Motif_313	982	UGUGACUGGACA	-0.14036371817924945	4.9223553466666665	0.036014593299537205	0.0678783588953796	SARS-CoV2
hsa-mir-4771-2_4771-1	583	UGCUUCAGUUUCACUCCAAGCA	-0.14149436534259707	4.921501463333334	0.005193668020470694	0.05535676026643872	premiRNA
hsa-mir-8485	230	UGUAUAUAGCAUAUGUGUAUACAUACACACACACACACACACACACACA	-0.14264955293195286	4.920629046666667	0.059548384347169206	0.10840999586006925	premiRNA
hsa-mir-15b	1772	UUUACAUGCUACAGUCAAGAUGCGAA	-0.14694406127708426	4.917385763333333	0.06777738027611653	0.13233384567887282	premiRNA
hsa-mir-217	2449	GGAUAAGAAUCAGUCAC	-0.14695152050729016	4.917380130000001	0.05634445919761552	0.09463447508388845	premiRNA
hsa-mir-4430	2252	GGAGAUCGUACC	-0.15029687491163282	4.914853663333333	0.030952028660453376	0.09239466830527343	premiRNA
DMSMaPseq_invitro_SARS-CoV-2_Motif_194	526	AUUACUGCAAAAUGGUAUGAAUGGACGUACCAUAUUGGGUAGU	-0.15089725466840742	4.914400246666667	0.14968424111069878	0.1750691656920426	SARS-CoV2
DMSMaPseq_invitro_SARS-CoV-2_Motif_493+SHAPE_invivo_SARS-CoV-2_Motif_519+SHAPE_invitro_SARS-CoV-2_Motif_500	123	GAACCUUGCUCUUCUGGAACAUACGAGGGCAAUUC	-0.15278881613970607	4.912971708333334	0.11420102243646472	0.14105372943713754	SARS-CoV2
SARS-CoV-2-Conserved-Structured-65_Interval-4094-4213_Motif_2	1068	GGUGUUUUAACUGCUGUGGUUAUACCUACUAAAAAGGCUGGUGGCACUACUGAAAUGCU	-0.15287960026782638	4.9129031466666655	0.00855216506805269	0.03325745368211887	Control
hsa-mir-2116	2072	GAGGUCUUCCCAUGCUAAGAAGUCCUC	-0.15418591450942798	4.911916596666667	0.017446849762785332	0.05356616857265525	premiRNA
SHAPE_invitro_SARS-CoV-2_Motif_85	338	UGCGAGAAAUGCUUGCA	-0.15485239010783386	4.911413263333333	0.0785399518726959	0.09857383840558079	SARS-CoV2
hsa-mir-759	823	UGACUCAGAUCU	-0.15501380078752705	4.9112913633333335	0.03837924563314442	0.05996434298448183	premiRNA
DMSMaPseq_invitro_SARS-CoV-2_Motif_268	1447	CAAUGUGUGAUAUCAGACAACUACUAUUUGUAGUUGAAGUUGUUGAUAAGUACUUUG	-0.15561731430373962	4.91083558	0.09496032333214702	0.15256484809106366	SARS-CoV2
Selectedmotif_16095-16186_Motif_1+DMSMaPseq_invitro_SARS-CoV-2_Motif_292+SHAPE_invitro_SARS-CoV-2_Motif_295	943	CAAUACAUAAGAAAGCUACAUGAUGAGUUAACAGGACACAUGUUAGACAUGUAUUCUGUUAUGCUUACUAAUGAUAACACUUCAAGGUAUUG	-0.1565861314815546	4.910103913333333	0.033239151085005726	0.12332575201682522	SARS-CoV2
hsa-mir-6862-2_6862-1	2360	GAGACUUUGUGAUUUGUCUCCAAAGCCUC	-0.15658763215508692	4.91010278	0.08253085819319156	0.10453990074902737	premiRNA
hsa-mir-484	2465	CGAUAAACCCCUAAAUAGGGACUUUCCCG	-0.15725936011085717	4.90959548	0.016947663527105805	0.040333877227815944	premiRNA
SARS-CoV-2-Conserved-Structured-84_Interval-29118-29237_Motif_2+SARS-CoV-2-Conserved-Structured-48_Interval-29078-29197_Motif_4+DMSMaPseq_invitro_SARS-CoV-2_Motif_523	2849	GCAAAUUGCACAAUUUGC	-0.15811942259499934	4.908945946666666	0.19672474659836992	0.22345761433746134	SARS-CoV2
SARS-CoV-2-Conserved-Structured-76_Interval-29238-29357_Multi_1_ComplexLevel_1	784	GUGCCAUCAAAUUGGAUGACAAAGAUCCAAAUUUCAAAGAUCAAGUCAUUUUGCUGAAUAAGCAUAUUGACGCAU	-0.15915038531205541	4.908167346666667	0.008768194623443774	0.06391127833056233	Control
IAV_invivo_PB1_2_Motif_17+IAV_invivo_PB1_2_Motif_17	2155	GACCAGAAAUCAGCCCGAAUGGUU	-0.16161791190587474	4.90630383	0.017651561248718525	0.05759214461230955	IAV
hsa-mir-3684	2757	UUAACAUGUUGAGCAUUACUCAUGUUAG	-0.16222572882412856	4.905844796666667	0.05817760162892169	0.1384610484614923	premiRNA
hsa-let-7a-2	2331	AUAGUUUAGAAUUACAUCAAGGGAGAUAACUGU	-0.16262276731720668	4.905544946666666	0.020011988667478	0.07268012709565055	premiRNA
hsa-mir-3671	2789	ACAUGAAAAUAAAAUGUAAAUUAUUUUAUUUCUAUCA	-0.1626313741212903	4.905538446666667	0.07756716235406001	0.1620639435315817	premiRNA
hsa-mir-1258	1345	AACUCCUGCGAGUCCCUGGAGUU	-0.1631434127581869	4.905151746666665	0.09859572458757553	0.28065563481248174	premiRNA
SHAPE_invivo_SARS-CoV-2_Motif_531	388	GCUAGAAAAUCAGC	-0.16383813632897362	4.90462708	0.11523532527168816	0.16795806360986837	SARS-CoV2
hsa-mir-3922	1238	CAGAGGUCCCACAGCAGGGCUGGAAAGCACACCUGUGGGACUUCUG	-0.1642182922448053	4.9043399800000005	0.09276027742473447	0.14044110837706897	premiRNA
DMSMaPseq_invitro_SARS-CoV-2_Motif_56+SHAPE_invivo_SARS-CoV-2_Motif_63+SHAPE_invitro_SARS-CoV-2_Motif_59	1518	UGAUAGUCAACAAACUGUUGGUCAACAAGACGGCAGUGAGGACAAUCA	-0.16688754908514927	4.902324113333333	0.03279744647327161	0.052785375936041684	SARS-CoV2
hsa-mir-3198-2	305	AGCAGUACCAGAUGGUUCUGUGG	-0.16730643561936495	4.902007763333334	0.07324285600150275	0.10817149733821116	premiRNA
SHAPE_invivo_SARS-CoV-2_Motif_77+SHAPE_invitro_SARS-CoV-2_Motif_73	1723	GUUGAAGAAGUUACAAC	-0.16769493351454198	4.901714363333333	0.08353186543449526	0.10468141648126668	SARS-CoV2
hsa-mir-1205	2598	UGAGGUACUUCCUUC	-0.16905302099302805	4.9006887133333334	0.08954656157629295	0.12054457880367887	premiRNA
hsa-mir-3654	1100	CAUCACUGGAAUGUUCCAGCGACU	-0.16992809021249713	4.900027846666667	0.022205777713494933	0.11467157528291352	premiRNA
hsa-mir-216a	1059	GUGAGAUGUUCAUACAAUCCCUCAC	-0.17021160716656242	4.899813729999999	0.05310094576667921	0.0717224338988459	premiRNA
DMSMaPseq_invitro_SARS-CoV-2_Motif_252+SHAPE_invivo_SARS-CoV-2_Motif_265+SHAPE_invitro_SARS-CoV-2_Motif_255	1265	CAGUACAAUUCUGUGAUGCCAUGCGAAAUGCUGGUAUUGUUGGUGUACUG	-0.17079872361755405	4.89937033	0.060693122278905914	0.1917100067636685	SARS-CoV2
hsa-mir-6755	395	AACGUUAUGUGUGGUCUUUAACCUGUU	-0.1710447458020247	4.89918453	0.052288568199773205	0.06776731551473357	premiRNA
hsa-mir-1251	1027	GGCGCUUCUCCUUCUGAACAGAGCGCU	-0.17140947567669002	4.898909079999999	0.0059412194646215844	0.055705075220948	premiRNA
hsa-mir-5007	2856	UGGUUUGACACAGAGCUAAAUCA	-0.17222873308197403	4.8982903633333335	0.04758535858495673	0.13411559412412732	premiRNA
hsa-mir-548ay	2116	UUUUGCAUUUAAAGUAAUGGCCAAA	-0.1733970515647419	4.89740803	0.03496332416841016	0.11433661624069116	premiRNA
hsa-mir-6510	1455	GGAGUCCUCUAGACACC	-0.17454658955962174	4.89653988	0.029460679381599762	0.05253711908950472	premiRNA
DMSMaPseq_invitro_SARS-CoV-2_Motif_40+SHAPE_invivo_SARS-CoV-2_Motif_40+SHAPE_invitro_SARS-CoV-2_Motif_41	1538	GCAGUGGCUAACUAACAUCUUUGGCACUGU	-0.17517011941251515	4.896068979999999	0.04772316357274834	0.08460987382106937	SARS-CoV2
DMSMaPseq_invitro_SARS-CoV-2_Multi_69_ComplexLevel_1+SHAPE_invivo_SARS-CoV-2_Multi_57_ComplexLevel_1+SHAPE_invitro_SARS-CoV-2_Multi_62_ComplexLevel_1	1687	AGGAAGUCUAAUCUCAAACCUUUUGAGAGAGAUAUUUCAACUGAAAUCUAUCAGGCCGGUAGCACACCUUGUAAUGGUGUUGAAGGUUUUAAUUGUUACUUUCCU	-0.1759967698418202	4.895444680000001	0.05847510362067742	0.14574462464126894	SARS-CoV2
hsa-mir-3131	835	CCUUUCCCCUCAGACCAAGG	-0.17622326120163784	4.895273629999999	0.025572115969781473	0.046682248708215364	premiRNA
SHAPE_invitro_SARS-CoV-2_Motif_449	538	CUUCUUGCAUGUGACUUAUGUCCCUGCACAAGAAAAG	-0.1765124277501779	4.895055246666666	0.022775849292477755	0.1280579718578545	SARS-CoV2
hsa-mir-5586	1582	UAUAUGCUUUUUAAAUGGGGCACAGA	-0.17707204656555253	4.894632613333334	0.05760330720359827	0.09388892445524503	premiRNA
DMSMaPseq_invitro_SARS-CoV-2_Motif_15+SHAPE_invivo_SARS-CoV-2_Motif_15	2117	UUCAAGAAAACUGGA	-0.17769186887206972	4.894164513333334	0.027142066046519118	0.04759496672307139	SARS-CoV2
hsa-mir-3169	696	AUAGCACAAAGUCUUAUGGUACUGU	-0.17836527405120137	4.893655946666667	0.03675804851275085	0.07553383698667514	premiRNA
U1snRNP5ss-23	27	CCGGUAAGGACGAUACUUACCUG	-0.1806116719862116	4.89195943	0.10280046639863497	0.23154796641503606	Control
DMSMaPseq_invitro_SARS-CoV-2_Motif_356+SHAPE_invivo_SARS-CoV-2_Motif_376+SHAPE_invitro_SARS-CoV-2_Motif_365	1443	GAUGGUCAAGUAGACUUAUUUAGAAAUGCCCGUAAUGGUGUUCUUAUUACAGAAGGUAGUGUUAAAGGUUUACAACCAUC	-0.1807299162331075	4.89187013	0.019359516561703084	0.03422869206822675	SARS-CoV2
DMSMaPseq_invitro_SARS-CoV-2_Motif_129+SHAPE_invivo_SARS-CoV-2_Motif_141+SHAPE_invitro_SARS-CoV-2_Motif_137	2371	UGCCGACUACUAUAGCAAAGAAUACUGUUAAGAGUGUCGGUA	-0.18200952731331874	4.890903746666666	0.046526282945886996	0.08935427127390003	SARS-CoV2
hsa-mir-1260b	1330	CCAUUAUUGCUACUGUUCAGCAGGUGCUGCUGGUGGUGAUGG	-0.18219027019911033	4.890767246666667	0.006588061802333711	0.034350773174559125	premiRNA
hsa-mir-224	806	CGUUUAGUAGAUGAUUGUGCAUUGUUUCAAAAUG	-0.18274106152311764	4.89035128	0.017388021913002597	0.07915508427512888	premiRNA
hsa-mir-548au	1773	GCGGUUUUUGCUAUUGGUUUUAAUGGC	-0.18295014065620635	4.89019338	0.03958544116143038	0.052075105446530386	premiRNA
SARS-CoV-2-Conserved-Structured-75_Interval-11730-11849_Motif_1	2390	ACAGGGACUACUCCCACCCAAGAAUAGCAUAGAUGCCUUCAAACUCAACAUUAAAUUGUUGGGUGUUGGUGGCAAACCUUGUAUCAAAGUAGCCACUGU	-0.1832843053420051	4.889941013333332	0.05099629273860597	0.06596832776883661	Control
DMSMaPseq_invitro_SARS-CoV-2_Motif_147	647	CCUAUACUGUUACUAGAUCAGGCAUUAGUGUCUGAUGUUGGUGAUAGUGCGG	-0.1843663792340899	4.889123813333334	0.15934087511829598	0.3283294720900319	SARS-CoV2
hsa-mir-154	1940	CCUUCGCUUUAUUUGUGACGAAUC	-0.18476306462751227	4.88882423	0.0873582044475136	0.0983779062741871	premiRNA
SHAPE_invivo_SARS-CoV-2_Motif_47	688	GGAUUGUACAGAAAGUGUGUUAAAUCC	-0.1852355119656145	4.8884674299999995	0.05973947478373066	0.06593185734221364	SARS-CoV2
hsa-mir-7-3	113	UUGUUCUGAUGUACUACGACAA	-0.18640541939682864	4.8875838966666665	0.06642454364508611	0.2656993005558692	premiRNA
hsa-mir-581	758	CAGUGCUUUUAGAAAAUUUGUGUG	-0.18699112344920188	4.8871415633333335	0.049649285811339275	0.1150317734077914	premiRNA
hsa-mir-5589	445	UGCAGUGAGCAACCUACACAACUGCA	-0.1880875640834928	4.8863135133333335	0.035633783625577606	0.10526937882064927	premiRNA
hsa-mir-23a	336	GGAUUUGCUUCCUGUCACAAAUCA	-0.1881997394300721	4.886228796666667	0.005001092704401738	0.017989510748856095	premiRNA
DMSMaPseq_invitro_SARS-CoV-2_Motif_510+SHAPE_invivo_SARS-CoV-2_Motif_541+SHAPE_invitro_SARS-CoV-2_Motif_519	2920	GGAAGACCUUAAAUUCCCUCGAGGACAAGGCGUUCC	-0.18983189844685622	4.884996163333334	0.09764577182131019	0.1017227590903338	SARS-CoV2
hsa-mir-6087	508	GAGCCCUGAGGGGCUC	-0.19139445269419095	4.883816096666667	0.08964160141911275	0.18213493368648845	premiRNA
SARS-CoV-2-Conserved-Structured-2_Interval-14206-14325_Multi_1_ComplexLevel_1	1438	CUGACUUAACAAAGCCUUACAUUAAGUGGGAUUUGUUAAAAUAUGACUUCACGGAAGAGAGGUUAAAACUCUUUGACCGUUAUUUUAAAUAUUGG	-0.192918055635858	4.882665446666667	0.11813468712671768	0.24038046275910976	Control
hsa-mir-7975	916	AGGACAGGGGAUUUAUCUCCCAAGGGAGGUCCCCUGAU	-0.19550523887519045	4.8807115633333344	0.02080208198563274	0.04770971540717962	premiRNA
hsa-mir-3135a	604	AGUGGUGCAAUCUCAGUUCACU	-0.19616794072103758	4.88021108	0.0695186525320091	0.1250302270187205	premiRNA
hsa-mir-6516	1069	UGAGCAUUCUAGCAGCAGUUUGAUGAUCA	-0.19634610156560398	4.88007653	0.02246379515550454	0.042535365424482954	premiRNA
hsa-mir-3130-1	908	CAGCCUGUUGUCAAGGCUG	-0.19895634662614126	4.87810523	0.08248978649461805	0.0945951702789722	premiRNA
hsa-mir-8054	1601	GGGUUCAAUAGAUUGCUUUAGCUGAAGCAAGCCU	-0.20053540828233643	4.876912696666667	0.004537293730952059	0.039061075894032446	premiRNA
hsa-mir-4718	1635	GCACCUGUUUGUGAC	-0.20062809694171854	4.8768426966666665	0.042360967796267385	0.10544404417346981	premiRNA
hsa-mir-5696	2356	UGCCUACUACUGAUGACAUACAAUGUAAGUGCUCAUUUAGGCG	-0.20125826948186565	4.876366780000001	0.08242233045803228	0.10936217448786854	premiRNA
hsa-mir-1-2	2283	CCCAUAUGAACAUACAAUGCUAUGGA	-0.2055776051464737	4.873104746666667	0.003627878183128895	0.06428794008766495	premiRNA
DMSMaPseq_invitro_SARS-CoV-2_Motif_362+SHAPE_invitro_SARS-CoV-2_Motif_371	928	UAUUUCAUAACAGAUGCGCAAACAGGUUCAUCUAAGUGUGUGUGUUCUGUUAUUGAUUUA	-0.20869657853464293	4.870749246666666	0.030954499274427935	0.1036746268690437	SARS-CoV2
SARS-CoV-2-Conserved-Structured-72_Interval-17205-17324_Multi_1_ComplexLevel_1	824	AAUGUAGUAGAAUUAUACCUGCACGUGCUCGUGUAGAGUGUUUUGAUAAAUUCAAAGUGAAUUCAACAUUAGAACAGUAUGUCUUUUGUACUGUAAAUGCAUU	-0.20902798462938507	4.8704989633333335	0.0905294569722735	0.11504164639174778	Control
hsa-mir-545	2046	UAGAUGAAUAAAUGAAUGACUCAUCA	-0.2097349122069933	4.869965079999999	0.03624289192437931	0.08755349589976232	premiRNA
IAV_invivo_NA_6_Motif_1+IAV_invivo_NA_6_Motif_1	1225	GUCUGGUAGUCGGAC	-0.20992187847420146	4.869823879999999	0.0517938450058783	0.11995348096116137	IAV
hsa-mir-3975	1183	UAUUUCAAAAGACUAGAGGUAGGAAAUGAG	-0.21069148124053214	4.869242663333333	0.05391820409801404	0.09423291328444977	premiRNA
SARS-CoV-2-Conserved-Structured-83_Interval-6091-6210_Motif_2	1960	GCUUCAAGAGAGC	-0.21167111209527464	4.86850283	0.03604339156585102	0.06935173832953417	Control
DMSMaPseq_invitro_SARS-CoV-2_Motif_342	2243	GGAAUUGCAAUGUCGAUAGAUAUCCUGCUAAUUCC	-0.21171979571017696	4.868466063333334	0.10399811400685749	0.13172853488189404	SARS-CoV2
DMSMaPseq_invitro_SARS-CoV-2_Motif_434	2969	UUCAAGACUCACUUUCUUCCACAGCAAGUGCACUUGGA	-0.21273848821423133	4.86769673	0.02386928372301405	0.031134592661751687	SARS-CoV2
SARS-CoV-2-Conserved-Structured-21_Interval-26375-26490_Motif_1+SHAPE_invivo_SARS-CoV-2_Motif_497+SHAPE_invitro_SARS-CoV-2_Motif_481	2825	ACGUGAGUCUUGUAAAACCUUCUUUUUACGUUUACUCUCGU	-0.21275424528632442	4.867684830000001	0.07046776683818796	0.09102793632530444	SARS-CoV2
IAV_invivo_NS1_NEP_8_Motif_10+IAV_invivo_NS1_NEP_8_Motif_10	2002	GAAGAGGGAGCAAUUGUUGGCGAAAUUUCACCAUUGCCUUCUCUUC	-0.21308655619893507	4.867433863333333	0.028271971798992022	0.058109140040722214	IAV
SHAPE_invivo_SARS-CoV-2_Motif_557	2779	GGCCGCAAAUUGCACAAUUUGCCCCC	-0.21338342473369495	4.867209663333333	0.048389115834471856	0.1110088419166293	SARS-CoV2
hsa-mir-3136	2886	GUCAUUUUUCUGUGACUGCACAUGGC	-0.21370401715150955	4.866967546666667	0.02548483044091147	0.07891548256592669	premiRNA
hsa-mir-3612	2017	UGGAAGGAAUGGGAUCUACUUCCA	-0.2143972841862221	4.866443980000001	0.014309736596376124	0.13344714946494626	premiRNA
SHAPE_invivo_SARS-CoV-2_Motif_350	2867	CAGAGUCGUAUUUGUCUUAUGGGCACAUGGCUUUG	-0.2148539082460452	4.866099129999999	0.04300459024927335	0.05225574337973854	SARS-CoV2
hsa-mir-200a	159	GCUGGAUUUCCCAGCUUGACUCUAAC	-0.2151103468703318	4.865905463333333	0.04903481459041634	0.0809954259326917	premiRNA
DMSMaPseq_invitro_SARS-CoV-2_Motif_255+SHAPE_invivo_SARS-CoV-2_Motif_268	2123	GUUAAUGCCUAUAUUAACCUUGACCAGGGCUUUAAC	-0.21571836240714254	4.86544628	0.13726657094788305	0.23193197250488093	SARS-CoV2
IAV_invivo_PA_3_Motif_5+IAV_invivo_PA_3_Motif_5	2514	UCUCGUUCACUGGGGA	-0.2158356135612595	4.8653577299999995	0.09927209778437983	0.13343107539585586	IAV
SARS-CoV-2-Conserved-Structured-6_Interval-26175-26294_Multi_1_ComplexLevel_1	2576	ACGACGACUACUAGCGUGCCUUUGUAAGCACAAGCUGAUGAGUACGAACUUAUGUACUCAUUCGUUUCGGAAGAGACAGGUACGUUAAUAGUUAAUAGCGU	-0.2172098112114944	4.8643199133333335	0.017249451561465196	0.05590588157974438	Control
SHAPE_invitro_SARS-CoV-2_Motif_425	370	UUGCUAUUCAUGCAG	-0.21729976334855133	4.86425198	0.15326315189217876	0.194268571701417	SARS-CoV2
SARS-CoV-2-Conserved-Structured-74_Interval-14766-14885_Multi_1_ComplexLevel_1	2246	CAACAAUGUGUGAUAUCAGACAACUACUAUUUGUAGUUGAAGUUGUUG	-0.2173058322488667	4.864247396666667	0.04827566629449379	0.11435166162493227	Control
hsa-mir-20a	1701	AGGUAGUGUUUAGUUAUCUACU	-0.2178089330507506	4.863867446666666	0.02792953322594426	0.06789240440454196	premiRNA
hsa-mir-4509-1_4509-3_4509-2	2028	UUUUCCCUUUCUCUUGCCCUGAAA	-0.21862505669660023	4.863251096666666	0.0871592179407603	0.11608683920674323	premiRNA
SARS-CoV-2-Conserved-Structured-98_Interval-10850-10969_Motif_1+SHAPE_invivo_SARS-CoV-2_Motif_211+SHAPE_invitro_SARS-CoV-2_Motif_202	1872	CUUCAUUAAAAGAAUUACUGCAAAAUGGUAUGAAUGGACGUACCAUAUUGGGUAGUGCUUUAUUAGAAG	-0.21891894595302216	4.863029146666666	0.04631469164434278	0.08225574795715941	SARS-CoV2
bulge-GG	2674	GCGCUGCCAGAAACUGGCGGAGCGC	-0.2200098694052069	4.862205263333333	0.01041546767142734	0.06860569559290904	Control
SHAPE_invivo_SARS-CoV-2_Motif_118	668	GGUACAUUUACUUGUGCU	-0.22170335741828223	4.860926313333333	0.11370217106264643	0.1291500084593593	SARS-CoV2
IAV_invivo_NA_6_Motif_7+IAV_invivo_NA_6_Motif_7	2727	CGGUUGCUUGGUCAGCAAGUGCAUGUCAUGAUGGCAUGGGCUGGCUAACAAUCG	-0.22181456174080932	4.8608423300000005	0.022114462926302526	0.06296760544795564	IAV
hsa-mir-4676	1983	AGUGAGUUGAUUACUUCUCACU	-0.2222644107010055	4.860502596666667	0.07675897815300034	0.08770101836209447	premiRNA
SARS-CoV-2-Conserved-Structured-106_Interval-22101-22218_Multi_1_ComplexLevel_1	2212	AUCUUAGGGAAUUUGUGUUUAAGAAUAUUGAUGGUUAUUUUAAAAUAUAUUCUAAGCACACGCCUAUUAAUUUAGUGCGUGAUCUCCCUCAGGGU	-0.2224876138202852	4.860334030000001	0.004027448376649658	0.012034402245767049	Control
hsa-mir-4772	1722	CAGACUGUCUUCCCAAAUAGCCUG	-0.22310787750137212	4.859865596666666	0.03168689115692476	0.051631471124079155	premiRNA
DMSMaPseq_invitro_SARS-CoV-2_Motif_370	410	UGUACAUACAGCUAAUAAAUGGGAUCUCAUUAUUAGUGAUAUGUACG	-0.2232054654184628	4.859791896666667	0.06654091182136765	0.07535070252920033	SARS-CoV2
DMSMaPseq_invitro_SARS-CoV-2_Motif_37	301	AGAAAUCAAUACUGAGUCCUCUUUAUGCAUUUGCAUCAGAGGCUGCUCGUGUUGUACGAUCAAUUUUCU	-0.22333597987836276	4.85969333	0.04970292194752574	0.061851086633501313	SARS-CoV2
hsa-mir-6130	1490	UAUAUACUGAUGUAAUUUUCCUUGGAUUUAUAUGCAGUACUGAG	-0.22462296191386713	4.8587213799999995	0.05553763931844338	0.11098447186961372	premiRNA
hsa-mir-6818	1931	AGCAUCUGAAUGGGUACAGUUGUUGU	-0.22467800132255694	4.858679813333333	0.042710717040008485	0.07009357631156497	premiRNA
IAV_invivo_PB2_1_Motif_9+IAV_invivo_PB2_1_Motif_9	1673	UCCUCCCAGUGGCUGGUGGA	-0.2248133488339806	4.858577596666667	0.040937153400336046	0.08917593000722145	IAV
Selectedmotif_6640-6695_Motif_1+DMSMaPseq_invitro_SARS-CoV-2_Motif_125+SHAPE_invivo_SARS-CoV-2_Motif_137+SHAPE_invitro_SARS-CoV-2_Motif_133	1335	GGUUUAGCUGCUGUUAAUAGUGUCCCUUGGGAUACUAUAGCUAAUUAUGCUAAGCC	-0.2251269882782201	4.858340730999999	0.09455551230372494	0.14188858652781097	SARS-CoV2
SARS-CoV-2-Conserved-Structured-55_Interval-24256-24375_Multi_1_ComplexLevel_1	1887	GAGUUACACAGAAUGUUCUCUAUGAGAACCAAAAAUUGAUUGCCAACCAAUUUAAUAGUGCUAUUGGCAAAAUUCAAGACUC	-0.2258405157297489	4.857801863333333	0.01033972040839488	0.027812002320029974	Control
IAV_invivo_NA_6_Motif_18+IAV_invivo_NA_6_Motif_18	2285	GCUGAGUUGCCAUUCAGC	-0.2262548561059094	4.857488946666667	0.010282735379618756	0.03988050613457404	IAV
mismatch-AG	1707	GCGCAGCCAGAAACUGGCGGCGC	-0.2280441003316164	4.85613768	0.01021924234458178	0.08948945078902247	Control
hsa-mir-3187	2067	UGAAGGUCACCAUGUUCUCCUUG	-0.22922027528170408	4.855249413333333	0.0245486986917528	0.04137708508049866	premiRNA
hsa-mir-520g_520h	1725	CUGUUUGUUGUCUGAGAAAAAACA	-0.2294033795214372	4.85511113	0.025486099652967886	0.03274416752000132	premiRNA
IAV_invivo_NP_5_Motif_13+IAV_invivo_NP_5_Motif_13	853	GCUGCACAAAAAGC	-0.22982275156767956	4.854794413333333	0.023892351039092843	0.038800883984611186	IAV
hsa-mir-7853	1123	CUUCACUGGUGCAGUAAGAAG	-0.22994439439875286	4.854702546666666	0.007395576692167558	0.04633289150647565	premiRNA
SARS-CoV-2-Conserved-Structured-73_Interval-7171-7290_Motif_2+DMSMaPseq_invitro_SARS-CoV-2_Motif_137+SHAPE_invivo_SARS-CoV-2_Motif_148	112	CUGCUUUUGGCUUAGUUGCAG	-0.23092177424319568	4.853964413333333	0.07351589927110538	0.09117328154873851	SARS-CoV2
hsa-mir-325	240	GUGUUUGUGACAUAAUUUGU	-0.23097361368626268	4.853925263333334	0.02771498558486276	0.03042383448019887	premiRNA
IAV_invivo_PA_3_Motif_27+IAV_invivo_PA_3_Motif_27	2143	GGUCUGCAGGACU	-0.23143067912065315	4.85358008	0.032100102045679535	0.05492132102792788	IAV
hsa-mir-596	2681	CGGGAACCUGCCUCCCG	-0.23169106804732872	4.85338343	0.05147134562911091	0.11943899791054698	premiRNA
DMSMaPseq_invitro_SARS-CoV-2_Motif_311	972	AUUGGCGACCCUGCUCAAU	-0.23214508799719638	4.853040546666667	0.0761076935282735	0.09533356005739961	SARS-CoV2
hsa-mir-4755	2717	GGCUUUGGCAUCUAUGAAAGCC	-0.2329384587840411	4.852441379999999	0.03366552686678761	0.10225942952858749	premiRNA
hsa-mir-205	2533	AGUCUGUCUCAUACCCAACCAGAUU	-0.23297796180791916	4.852411546666667	0.036417601685549875	0.0873764196482212	premiRNA
hsa-mir-3117	225	AUAUAAGGGAAGGCAUUAUAG	-0.23350432304956018	4.85201403	0.03336865708065008	0.06930250865771802	premiRNA
hsa-mir-3690-1_3690-2	2180	AAAGAGGUGUUUCUACUCCAU	-0.23550103539118053	4.850506080000001	0.05695474959030442	0.1084240365427318	premiRNA
DMSMaPseq_invitro_SARS-CoV-2_Motif_396+SHAPE_invitro_SARS-CoV-2_Motif_407	1467	UGCACUUGACCCUCUCUCAGAAACAAAGUGUA	-0.2357561057543057	4.850313446666667	0.039722285242358095	0.058478033632579716	SARS-CoV2
IAV_invivo_M1_M2_7_Motif_6+IAV_invivo_M1_M2_7_Motif_6	2815	GCUUUGUCCAAAAUGCCCUUAAUGGGAACGGGGAUCCAAAUAACAUGGACAAAGC	-0.2363915527205474	4.849833546666667	0.12391209412095598	0.15733682938344035	IAV
hsa-mir-4301	1357	GUGAACAUUGCAU	-0.2371775966895548	4.849239913333333	0.012201699130866914	0.03423508323476022	premiRNA
DMSMaPseq_invitro_SARS-CoV-2_Motif_343	1576	GAGUGCUAUCUAACCUUAACUUGCCUGGUUGUGAUGGUGGCAGUUUGUAUGUAAAUAAACAUGCAUUCCACACACCAGCUUUUGAUAAAAGUGCUU	-0.23774661678323972	4.84881018	0.02022352745473086	0.03777828133303035	SARS-CoV2
hsa-mir-4268	1807	UGCCCUAGCGGCU	-0.23819185337919352	4.848473930000001	0.05312577480391349	0.11275612310278992	premiRNA
DMSMaPseq_invitro_SARS-CoV-2_Motif_212+SHAPE_invitro_SARS-CoV-2_Motif_220	260	CAUCAUAUGCAGCUUUUGCUACUGCUCAAGAAGCUUAUGAGCAGGCUGUUGCUAAUGGUG	-0.23838276994879065	4.848329746666667	0.08760386323589724	0.14519859129919474	SARS-CoV2
IAV_invivo_NP_5_Motif_21+IAV_invivo_NP_5_Motif_21	474	GGCAUCUGCGGGCC	-0.23865854077917678	4.8481214800000005	0.011941567649200919	0.1151625783185819	IAV
hsa-mir-519a-1_519a-2	619	CUUUCUGUUGUCUGAAAGAAAGGAAAG	-0.23897558013171752	4.847882046666666	0.06942758924254912	0.08456556405634957	premiRNA
hsa-mir-548ak	156	UUGAGAAGUAAUUGA	-0.2394972628029313	4.847488063333334	0.040506957145522944	0.07465642322350463	premiRNA
DMSMaPseq_invitro_SARS-CoV-2_Motif_337+SHAPE_invivo_SARS-CoV-2_Motif_355+SHAPE_invitro_SARS-CoV-2_Motif_346	1514	GUCUAGCUGUCCACGAGUGCUUUGUUAAGCGUGUUGACUGGAC	-0.24010026873839044	4.847032663333334	0.08964472594551459	0.11717415234418525	SARS-CoV2
hsa-mir-4527	2705	CUGUGAAUCCAAGAUCCACA	-0.24050993054412606	4.84672328	0.018955072690883524	0.13413889201373608	premiRNA
hsa-mir-7-2	2678	GUUGUUGUCUUACUGCGCUCAACAAC	-0.2412741926781796	4.846146096666666	0.08255573031092006	0.10655659508740117	premiRNA
IAV_invivo_M1_M2_7_Motif_2+IAV_invivo_M1_M2_7_Motif_2	859	CAGAGACUUGAAGAUGUCUUUG	-0.24241393215763757	4.8452853466666665	0.06274123619991465	0.1719416180286724	IAV
hsa-mir-8088	2050	GGUAUGGAUUCUGUUGUUUUGGCAACAUUCU	-0.24369614734780193	4.844316996666667	0.044531795415157796	0.0609388775364297	premiRNA
SHAPE_invitro_SARS-CoV-2_Motif_217	239	GCUAAAGAUACUACUGAAGCCUUUGAAAAAAUGGUUUCACUACUUUCUGUUUUGC	-0.24456260976318503	4.843662630000001	0.06861767674840297	0.09363864571198179	SARS-CoV2
hsa-mir-129-1	590	GCUUGCUGUUCCUCUCAACAGUAGUCAGGAAGC	-0.2449743901668506	4.843351646666666	0.052832860732445024	0.06531735051222798	premiRNA
DMSMaPseq_invitro_SARS-CoV-2_Motif_438	1087	AGAGCUGCAGAAAUCAGAGCUUCUGCUAAUCU	-0.24498224663416807	4.843345713333334	0.003471320827395695	0.0365515155381149	SARS-CoV2
SHAPE_invitro_SARS-CoV-2_Motif_210	1631	ACUGUGUAUGAUGAUGGU	-0.2469396766391952	4.84186743	0.02633731563121397	0.09447911378705388	SARS-CoV2
hsa-mir-6861	2258	UCCAGGGCUCCUGACACCUGGA	-0.2478914126212103	4.841148663333333	0.04579989420590674	0.06326506507443704	premiRNA
hsa-mir-106a	271	GCAGGUAGCUUUUUGAGAUCUACUGC	-0.24800001283378548	4.841066646666666	0.019015861667449563	0.06662368647339663	premiRNA
hsa-mir-4458	460	AGAAAGUGAAACACUAUUUUAGGUUUU	-0.248233775839616	4.840890105	0.08892911548642492	0.1037329496703441	premiRNA
DMSMaPseq_invitro_SARS-CoV-2_Motif_176+SHAPE_invivo_SARS-CoV-2_Motif_193+SHAPE_invitro_SARS-CoV-2_Motif_186	307	ACCUUUAGUACCUUUCUGGAUAACAAUUGCUUAUAUCAUUUGUAUUUCCACAAAGCAUUUCUAUUGGU	-0.2503303381429918	4.839306746666666	0.08722320567922855	0.10731818786953437	SARS-CoV2
hsa-mir-4456	1076	UUUUCUGGGA	-0.25097271468995697	4.838821613333334	0.006348383788376762	0.07364792431808802	premiRNA
hsa-mir-1255b-1	1902	GGUUUCUUAAAAUGGAAUCU	-0.25099798338400336	4.83880253	0.053106195448581486	0.13549818699202595	premiRNA
hsa-mir-4643	1850	UGUUCAUUCACAUGAUCAUAAGUGGACA	-0.251286421664504	4.8385846966666675	0.015123122586692933	0.057444334924759415	premiRNA
hsa-mir-30b	2864	UCAGCUGUAAUACAUGGAUUGGCUGG	-0.2517164749753053	4.838259913333332	0.02959207901239077	0.07780016622323305	premiRNA
hsa-mir-1323	2288	UUCUGUGGUUUGAAAGGAA	-0.2521536123479277	4.83792978	0.07246267853664962	0.10458817615295722	premiRNA
DMSMaPseq_invitro_SARS-CoV-2_Motif_162	11	AGUCAUAACAAGAGAAGUGGGUUUUGUCGUGCCUGGUUUGCCUGGCACGAUAUUACGCACAACUAAUGGUGACU	-0.25241234611997093	4.83773438	0.06899922018250733	0.11633148275368521	SARS-CoV2
hsa-mir-4448	941	AGCCUUCUAUUAUGCCCAGACAGGGCCACCAGAGGGCU	-0.25369895298709166	4.836762713333333	0.02371156798121492	0.09769653098948346	premiRNA
hsa-mir-4802	2487	UGUUAGUGUUCAAGUCUACA	-0.255100891028954	4.835703946666668	0.0673104518489218	0.09894549468646399	premiRNA
SARS-CoV-2-Conserved-Structured-28_Interval-7131-7250_Motif_4	2559	AACUGCUUUUGGCUUAGUUGCAGAGUGGUU	-0.2554532182782467	4.835437863333333	0.12582194680033715	0.2903612393598409	Control
DMSMaPseq_invitro_SARS-CoV-2_Motif_97+SHAPE_invivo_SARS-CoV-2_Motif_106+SHAPE_invitro_SARS-CoV-2_Motif_102	2075	CACAUGAAGGUAAAACAUUUUAUGUUUUACCUAAUGAUG	-0.25613902608275213	4.834919929999999	0.08975272725935009	0.15494459731034735	SARS-CoV2
DMSMaPseq_invitro_SARS-CoV-2_Motif_227	1427	UCCGAUUUACAGGA	-0.2563727339167617	4.83474343	0.08291627217232304	0.12074358451839164	SARS-CoV2
hsa-mir-4747	1289	UCUUAGCACGGGGUCUAAGG	-0.2566455034000832	4.834537429999999	0.03372346158968963	0.05497951939466659	premiRNA
hsa-mir-1972-1_1972-2	1868	UUAAAUGUGUCAUUUAAAAAUUCAG	-0.2570412177694533	4.83423858	0.041456069474306946	0.0588621078298383	premiRNA
hsa-mir-3609	1168	UCCUUUUCUCUACCUUGUAGAGAAGCA	-0.2578832721712004	4.833602646666667	0.09971711000748233	0.1147831819264489	premiRNA
hsa-mir-876	2777	ACCAUAUCUAAGCUAAUGUGGUGGU	-0.25885405346584417	4.832869496666667	0.10990598044997471	0.16588909182222572	premiRNA
hsa-mir-675	667	ACAGUGGACUUGGUGACGCUGU	-0.25911252241314675	4.832674296666667	0.03503882043008903	0.06158284506177435	premiRNA
DMSMaPseq_invitro_SARS-CoV-2_Motif_300	2441	UCUUUCAUGGGA	-0.2596036398954963	4.832303396666666	0.03518872899305549	0.2512606070141134	SARS-CoV2
DMSMaPseq_invitro_SARS-CoV-2_Multi_36_ComplexLevel_1	213	AUGCCUUUUUACCUUUUGCUAUGGGUAUUAUUGCUAUGUCUGCUUUUGCAAUGAUGUUUGUCAAACAUAAGCAUGCAU	-0.2611866077166235	4.831107913333333	0.07788364824592074	0.09104453096540562	SARS-CoV2
U1snRNP5ss-26	118	AAGGUAAGAGGGAUACUUACCUG	-0.26215668281195803	4.830375296666666	0.048318834331311046	0.0734698149002448	Control
hsa-mir-4662b	709	CUUUAGGCAUUCAGAAUAGCUAAAG	-0.26255745092013794	4.83007263	0.028082693047550365	0.03772708951710656	premiRNA
DMSMaPseq_invitro_SARS-CoV-2_Motif_235+SHAPE_invitro_SARS-CoV-2_Motif_238	2899	AUCUUUCUGUGCUUUUGCUGUAGAUGCUGCUAAAGCUUACAAAGAU	-0.26266240979252176	4.829993363333334	0.05290128604516543	0.0928958662127611	SARS-CoV2
hsa-mir-3192	1383	AGUGGAAAAAGUUCUUUUCUUCCUCU	-0.2634275988131682	4.829415480000001	0.15684640425309437	0.2196392872893497	premiRNA
DMSMaPseq_invitro_SARS-CoV-2_Motif_183+SHAPE_invivo_SARS-CoV-2_Motif_200+SHAPE_invitro_SARS-CoV-2_Motif_192	34	GGUUGUAUGGUACAAGUAACUUGUGGUACAACU	-0.26354469548618636	4.829327046666667	0.026129857550801976	0.105446536797948	SARS-CoV2
DMSMaPseq_invitro_SARS-CoV-2_Motif_339	663	AGCCUUGUAGUGACAAAGCU	-0.2660899260727864	4.827404846666667	0.011678100891323043	0.02106242911184432	SARS-CoV2
hsa-mir-92a-1	2317	AAUGCUGUGUUUCUGUAUGGUAUU	-0.2675230030904583	4.826322563333333	0.014398348895643414	0.058854397140856995	premiRNA
hsa-mir-29b-1	1187	UUUAGAUUUAAAUAGUGAUUGUCUAG	-0.2698488484477944	4.824566046666667	0.09879925061312102	0.13662088426963426	premiRNA
SARS-CoV-2-Conserved-Structured-105_Interval-17765-17884_Multi_1_ComplexLevel_1	2569	AGCCUCAAAGAUUUUGGGACUACCAACUCAAACUGUUGAUUCAUCACAGGGCU	-0.27026321089268396	4.8242531133333335	0.037983175983402964	0.10263063926671989	Control
DMSMaPseq_invitro_SARS-CoV-2_Motif_138+SHAPE_invitro_SARS-CoV-2_Motif_144	125	AUGUACUUGGAUUGGCUGCAAUCAUGCAAUUGUUUUUCAGCUAUUUUGCAGUACAU	-0.2707616000210476	4.823876721666667	0.10130550768280898	0.1815994001377383	SARS-CoV2
hsa-mir-518a-2	2528	UUUCUGUUGUCUAAAAGAAGAGAAA	-0.27273468778889226	4.822386613333332	0.09132025104289497	0.11433136311435126	premiRNA
hsa-mir-4251	443	AGUGGCCAAUUCCU	-0.2739112158386322	4.8214980800000005	0.009345276598196901	0.017247374550733226	premiRNA
hsa-mir-4498	2163	GCUGCAGAUCUUUGUCUAAGCAGC	-0.27407220721248593	4.821376496666667	0.09916439463176704	0.12466000109125858	premiRNA
hsa-mir-5580	2187	UGUGUGCUGAGAAAAUUCACACA	-0.27429424068916114	4.821208813333333	0.028129277294832646	0.05722948688306677	premiRNA
hsa-mir-378b	1422	UAGUGGAAAGAGCACUG	-0.27439564649626874	4.82113223	0.08233800567308189	0.08618644011038906	premiRNA
SARS-CoV-2-Conserved-Structured-83_Interval-6091-6210_Motif_3+DMSMaPseq_invitro_SARS-CoV-2_Motif_116+SHAPE_invivo_SARS-CoV-2_Motif_127+SHAPE_invitro_SARS-CoV-2_Motif_123	2013	CCUGACUUAAAUGGUGAUGUGGUGGCUAUUGAUUAUAAACACUACACACCCUCUUUUAAGAAAGG	-0.2746921177939159	4.820908330000001	0.042913323029036415	0.11016452634941105	SARS-CoV2
SARS-CoV-2-Conserved-Structured-33_Interval-29550-29669_Motif_2	1279	GUGCAGAAUGAAUUCUCGUAACUACAUAGCACAAGUAGAUGUAGUUAACUUUAAUCUCAC	-0.2748192557383687	4.820812313333333	0.022251919557275755	0.07287653086566287	Control
IAV_invivo_PA_3_Motif_24+IAV_invivo_PA_3_Motif_24	1403	GGAGAUGAGGCGUUGCCUCCUCC	-0.2752070695029632	4.82051943	0.042593992415135055	0.08795630343798752	IAV
DMSMaPseq_invitro_SARS-CoV-2_Motif_160	2940	CAUGCUGAUUUUGACACAUGGUUUAGCCAGCGUG	-0.27644199140811454	4.819586796666667	0.017120022017852468	0.0959259731041189	SARS-CoV2
hsa-mir-378j	1996	AGAAGAACU	-0.2765675404041199	4.81949198	0.07826821629996954	0.08093407708142207	premiRNA
hsa-mir-28	1581	AUUGAGUUACCUUUCUGACUUUCCCACU	-0.2787754946142147	4.817824496666667	0.03658338484442645	0.057557357100899986	premiRNA
SHAPE_invivo_SARS-CoV-2_Motif_52	175	CACAGAAAAGUACUGUG	-0.27915823257127276	4.817535446666667	0.07529965658985191	0.08667807079406015	SARS-CoV2
SARS-CoV-2-Conserved-Structured-103_Interval-1198-1317_Motif_1	2928	CAUGAAGUGUGAUCAUUGUGGUGAAACUUCAUG	-0.2792139119730857	4.817493396666667	0.04225485366289943	0.12215774835775471	Control
hsa-mir-6820	877	GUCACCAGCCCUCAUGUACUUGUGAC	-0.2811148018958907	4.816057813333333	0.028496504862050437	0.0984421264087096	premiRNA
SARS-CoV-2-Conserved-Structured-32_Interval-2903-3022_Motif_1	2039	GUAUCUGAAUUAC	-0.2812707395309335	4.815940046666667	0.045627494945097685	0.16510974146800972	Control
hsa-mir-4306	7	UCCAGAGGCAUCCCUAACCCAGAAUCUUUUGACUGUCCUCUGGA	-0.28138004594281907	4.815857496666666	0.030287201421444438	0.03992787315160845	premiRNA
hsa-mir-24-1	1800	AUCAGUUCUCAUUUUACACACUGGC	-0.28164899753612127	4.815654380000001	0.052104369021953416	0.06322013687202459	premiRNA
hsa-mir-5705	2286	AACACCCAUCCCAGGAUUGCUGAUGGGUGUU	-0.2820395478230422	4.81535943	0.10026344485573292	0.11053656630982421	premiRNA
SHAPE_invitro_SARS-CoV-2_Motif_494	1817	GUCGCUACAGGAUUGGCAACUAUAAAUUAAACACAGACCAUUCCAGUAGCAGUGAC	-0.28294562360594755	4.814675146666667	0.013074293763962321	0.06936548063041935	SARS-CoV2
hsa-mir-450b	861	UGAAUAUGUAAUAUAAGUGUAUUG	-0.28407086393083086	4.813825346666667	0.0479331799797471	0.05446403145439423	premiRNA
hsa-mir-381	212	UAUAUUCGGUUUAUUGACAUGGAAUAUA	-0.2840724087418213	4.81382418	0.03172827430696923	0.10627120093236042	premiRNA
IAV_invivo_PA_3_Motif_11+IAV_invivo_PA_3_Motif_11	1216	GGGCCUCCCUGUUCUCAGCGGUCC	-0.28693887173936033	4.811659380000001	0.0521541412481414	0.09109958279664104	IAV
hsa-mir-4658	511	CCACUACCGGUGA	-0.28756886772968193	4.811183596666667	0.031211454094840982	0.041345906071947	premiRNA
DMSMaPseq_invitro_SARS-CoV-2_Motif_141+SHAPE_invitro_SARS-CoV-2_Motif_148	1966	GUUGUAGACGGUUGUAAUUCAUCAACUUGUAUGAUGUGUUACAAACGUAAUAGAGCAAC	-0.2877294397976962	4.8110623299999995	0.04406917695068289	0.13739087890684462	SARS-CoV2
hsa-mir-198	872	GUUCCUGUGAUUUUUC	-0.28851607962236975	4.810468246666667	0.022423780102312742	0.0494858268015765	premiRNA
hsa-mir-3130-2	2150	CAGCCUUGACAACAGGCUG	-0.28890927815670076	4.810171296666667	0.07279782287197836	0.11384460661981714	premiRNA
IAV_invivo_PA_3_Motif_22+IAV_invivo_PA_3_Motif_22	1563	GGCCAGGUUUCAAGGCC	-0.29047097172362635	4.808991880000001	0.05081264362283212	0.12179652749989324	IAV
hsa-mir-365a	731	AGAUGUGUUUCCAUUCCACUAUCAUAAU	-0.29205422643822443	4.8077961799999995	0.02195464472477995	0.05361676015357386	premiRNA
SARS-CoV-2-Conserved-Structured-26_Interval-26255-26374_Multi_1_ComplexLevel_1	1761	GGUACGUUAAUAGUUAAUAGCGUACUUCUUUUUCUUGCUUUCGUGGUAUUCUUGCUAGUUACACUAGCCAUCCUUACUGCGCUUCGAUUGUGUGCGUACU	-0.29405647803068	4.806284046666666	0.04609118404332013	0.11097557929058108	Control
hsa-mir-6863	1768	UUAAUGAGGCCAUAGA	-0.29420782537021184	4.806169746666666	0.05677541663399575	0.06290930564889755	premiRNA
hsa-mir-586	743	GUCCCAAUACAUGUGGGCC	-0.2944356408537328	4.805997696666666	0.0195358166440763	0.08354722999089856	premiRNA
hsa-mir-4664	693	CAAGUUAUCACUGAGCGACUUC	-0.29608234316254617	4.804754080000001	0.0350693454840355	0.06299260223404103	premiRNA
hsa-mir-8073	1143	UCGUCAGUGUUUGA	-0.29618871443355194	4.8046737466666665	0.016265788274286725	0.04828298412801772	premiRNA
SHAPE_invivo_SARS-CoV-2_Motif_469	1854	GACUCAUUCAAGGAGGAGUU	-0.2965620069748427	4.804391830000001	0.03847479437188013	0.11366500111471001	SARS-CoV2
hsa-mir-2054	2812	UAUUCUCUAU	-0.2967103971047669	4.804279763333334	0.06879183198185432	0.09394500298485982	premiRNA
hsa-mir-1182	1188	AUUCUGGAGUCCAUCUAGAG	-0.29705727337813587	4.804017796666667	0.013601849445674174	0.0587737489196211	premiRNA
Selectedmotif_8840-8899_Motif_1+SHAPE_invitro_SARS-CoV-2_Motif_172	913	CAAGAGAAGUGGGUUUUGUCGUGCCUGGUUUGCCUGGCACGAUAUUACGCACAACUAAUG	-0.297256686408176	4.803867196666666	0.04669695201867058	0.07387530661004531	SARS-CoV2
hsa-mir-548ad	1724	UUUUGAAAGUAACUUGGCGAAA	-0.29881356899230455	4.802691413333334	0.02005222116057171	0.046303309521411914	premiRNA
hsa-mir-655	2336	AUGUUCGCUUCAUUCAUCAUGAAUAA	-0.2989462903250472	4.80259118	0.021277335481960116	0.07454511941119123	premiRNA
hsa-mir-302e	2764	UUCAGUUUCCUUACUGGUAA	-0.29947271777287426	4.802193613333333	0.037026067535113505	0.1330472165923976	premiRNA
hsa-mir-4530	2236	UGGGUCAAGGAGCCCA	-0.3002995226832805	4.801569196666667	0.05999645330237852	0.07428222254346081	premiRNA
hsa-mir-6773	1394	CAGGAUUAGUGCUUAUGCUAAGAUGUCUUCACUG	-0.3014801334477803	4.80067758	0.0551847753244893	0.10181041478697708	premiRNA
hsa-mir-4501	2322	AUCACUGAAAUAUGUCUGAGCUUCUGUU	-0.3015846509455967	4.800598646666667	0.009759695245934804	0.05205050695538418	premiRNA
hsa-mir-4774	1495	UAAUAACUGACAAACAGACAAUUG	-0.30259595042562776	4.799834896666667	0.032858774773791836	0.08187313660461432	premiRNA
bulge-UUC	1618	GCGCUGCCAGAAACUGGCUUCAGCGC	-0.3036368661392033	4.799048780000001	0.05937986322162989	0.15679779071682587	Control
hsa-mir-7702	1544	CUGAGGACAUGCAGUUUCAG	-0.30403072673538895	4.798751329999999	0.07739969657926982	0.1041471706399816	premiRNA
IAV_invivo_NS1_NEP_8_Motif_6+IAV_invivo_NS1_NEP_8_Motif_6	1298	GAGGCACUUAAAAUGACCAUGGCCUC	-0.30491881650462704	4.79808063	0.050430847529093055	0.09462391212475596	IAV
hsa-mir-1279	1981	UUCUAAUGCCAAGAA	-0.30572141201995184	4.797474496666667	0.06391218933454806	0.07657276640441	premiRNA
DMSMaPseq_invitro_SARS-CoV-2_Multi_45_ComplexLevel_1	1446	UCAUCAGGAGAUGCCACAACUGCUUAUGCUAAUAGUGUUUUUAACAUUUGUCAAGCUGUCACGGCCAAUGUUAAUGCACUUUUAUCUACUGAUGG	-0.30579209815709524	4.797421113333333	0.05799197989383575	0.06986428498038942	SARS-CoV2
hsa-mir-3678	163	GCUGUGUUGAAUGAUUGGUGAGUUUGUUUGCUCAUUGAUUGAAUCACUGC	-0.3067162702973073	4.796723163333334	0.08973531542023055	0.27825857149400085	premiRNA
hsa-mir-4471	1651	UCCAUGAAAAGAACCCAUGGG	-0.3071374299105517	4.796405096666667	0.009231476164220835	0.03435257007380557	premiRNA
hsa-mir-4429	144	GGCGACUGGUGUCUAAUUUGUUUGUC	-0.3079722457693754	4.79577463	0.021433897675408386	0.04719938002915882	premiRNA
hsa-mir-371a	1515	CACUUUCUGCUCUCUGGUGAAAGUG	-0.30901766350355037	4.794985113333333	0.06150863234308	0.10101024384397417	premiRNA
DMSMaPseq_invitro_SARS-CoV-2_Multi_50_ComplexLevel_1+SHAPE_invivo_SARS-CoV-2_Multi_42_ComplexLevel_1+SHAPE_invitro_SARS-CoV-2_Multi_47_ComplexLevel_1	1546	CACCACUUAACCGAAAUUAUGUCUUUACUGGUUAUCGUGUAACUAAAAACAGUAAAGUACAAAUAGGAGAGUACACCUUUGAAAAAGGUGACUAUGGUG	-0.30904917764773887	4.794961313333334	0.04363483532138276	0.08970136527050981	SARS-CoV2
IAV_invivo_PB2_1_Motif_10+IAV_invivo_PB2_1_Motif_10	2810	CUCCAGGAGGGG	-0.30944473753601137	4.794662580000001	0.05468356879676813	0.13821725532640927	IAV
hsa-mir-5706	286	AGCUUCUACGUCAUUCAGCACUUGCU	-0.3102207402335877	4.794076529999999	0.07449584694386549	0.11430399194149701	premiRNA
SHAPE_invivo_SARS-CoV-2_Motif_422	1708	GUGCACUUGACCCUCUCUCAGAAACAAAGUGUAC	-0.3123074929871765	4.7925005800000005	0.02413362516075214	0.058960897931533834	SARS-CoV2
hsa-mir-6128	95	CAUGAUUUGGAAAAAUUACUG	-0.3153768779425761	4.79018253	0.06843118723119963	0.0822172776549683	premiRNA
hsa-mir-4442	323	CGGUGUGCAAAUGUGUGUGUGCGGUGUUAUGCCG	-0.3160028574243238	4.78970978	0.022340865036739276	0.12583472560879166	premiRNA
SHAPE_invitro_SARS-CoV-2_Motif_131	1714	GUAGACAAUUCUAGUCUUAC	-0.31608360690162857	4.789648796666666	0.030834881510286696	0.03603914046315894	SARS-CoV2
IAV_invivo_PB1_2_Motif_11+IAV_invivo_PB1_2_Motif_11	2462	UGGGGAUCACAACUCA	-0.3168380925889881	4.7890789966666665	0.051157719780524066	0.09613167704057556	IAV
hsa-mir-27b	888	UGAACAGUGAUUGGUUUCCGCUUUGUUCA	-0.31697586766053937	4.7889749466666665	0.07940900769796443	0.23435803226713006	premiRNA
DMSMaPseq_invitro_SARS-CoV-2_Motif_525	1108	UGGCAUGGAAGUCA	-0.31803918313346524	4.788171913333334	0.01980250153174521	0.072248923780881	SARS-CoV2
SARS-CoV-2-Conserved-Structured-16_Interval-158-277_Motif_2	2931	CACAUCUAGGUUUCGUCCGGGUGUG	-0.3187488030959405	4.787635996666666	0.1359175700836826	0.17072123795404548	Control
hsa-mir-302a	2724	CUUGCUUUGAAACUAAAGAAGUAAG	-0.31913630789833747	4.787343346666667	0.07751113579451682	0.1936485108368821	premiRNA
hsa-mir-548h-3	2070	UGUCAUUGAAAGUAAUAGCA	-0.3193486090657769	4.787183013333333	0.006564069796976197	0.048056298703522266	premiRNA
Selectedmotif_149-293_Multi_1_ComplexLevel_1+DMSMaPseq_invitro_SARS-CoV-2_Multi_1_ComplexLevel_1+SHAPE_invivo_SARS-CoV-2_Multi_1_ComplexLevel_1+SHAPE_invitro_SARS-CoV-2_Multi_1_ComplexLevel_1	983	CUCGUCUAUCUUCUGCAGGCUGCUUACGGUUUCGUCCGUGUUGCAGCCGAUCAUCAGCACAUCUAGGUUUUGUCCGGGUGUGACCGAAAGGUAAGAUGGAGAG	-0.3197934042871633	4.7868470966666665	0.05647395219630448	0.10302308386098401	SARS-CoV2
SHAPE_invivo_SARS-CoV-2_Motif_182+SHAPE_invitro_SARS-CoV-2_Motif_176	2976	AGUUUACGCCCUGACACACGUUAUGUGCUCAUGGAUGGCU	-0.32059723565127973	4.78624003	0.0388632514553871	0.07606521840055169	SARS-CoV2
IAV_invivo_PA_3_Motif_15+IAV_invivo_PA_3_Motif_15	117	CCCAAUGUUGUUAAACCACACGAAAAGGG	-0.32269996616425006	4.784652013333333	0.09954946830887573	0.2192594138153483	IAV
hsa-mir-5194	1469	CUCAGGAAUUGGAUAAGCUUUUCUGAG	-0.32346208763164574	4.784076446666666	0.0158917172179107	0.12888793685454997	premiRNA
SARS-CoV-2-Conserved-Structured-89_Interval-26415-26527_Motif_3	448	AAACGAACUAAAUAUUAUAUUAGUUUUUCUGUUU	-0.3236806121805006	4.783911413333333	0.04532678174506909	0.18945345597881091	Control
hsa-mir-2052	408	AUGUCCCUUUAGUUCAAAGU	-0.3237054174312482	4.78389268	0.08288413790712928	0.10294359685726229	premiRNA
hsa-mir-329-1	444	UGUUUCUUUAAUGAGGACGAAACA	-0.3263335160930806	4.781907896666667	0.01950124585696498	0.12912268076253552	premiRNA
SHAPE_invivo_SARS-CoV-2_Motif_314	64	AGCUUUUUGCAGCAGAAACGCUCAAAGCU	-0.3270135860281938	4.781394296666668	0.016854488273712154	0.11352148402657602	SARS-CoV2
Selectedmotif_1154-1179_Motif_1+DMSMaPseq_invitro_SARS-CoV-2_Motif_23+SHAPE_invivo_SARS-CoV-2_Motif_23+SHAPE_invitro_SARS-CoV-2_Motif_24	1491	UGGGUAGAAUUCGAUCUGUCUAUCCA	-0.3270941148182137	4.781333480000001	0.03081195885623058	0.10651424177360051	SARS-CoV2
hsa-mir-4678	2281	AUGAUUUUUGGGGUCA	-0.32832724915636413	4.7804021966666665	0.014242079517203705	0.03830923573343	premiRNA
DMSMaPseq_invitro_SARS-CoV-2_Motif_328	1352	GUUAUGUUGAUACACCUAAU	-0.3289801966242452	4.77990908	0.01205837897758557	0.05625380830173041	SARS-CoV2
hsa-mir-5195	1097	GGAUGGGAGACCUGACCCAUCC	-0.33155432841758975	4.777965053333333	0.029226356511406797	0.12750525741721672	premiRNA
hsa-mir-548bb	319	UUGCCCAA	-0.3317925912371478	4.777785113333333	0.019026569031294	0.22244738436611747	premiRNA
SHAPE_invivo_SARS-CoV-2_Motif_573	1720	UGUGAUUUUAAUAGCUUCUUAGGAGAAUGACA	-0.3327655131984494	4.777050346666666	0.0515715531106804	0.10213334590055945	SARS-CoV2
SHAPE_invitro_SARS-CoV-2_Motif_443	757	UAAACACGCUUGUUAAACAACUUAGCUCCAAUUUUGGUGCAAUUUCAAGUGUUUUA	-0.33338533550496663	4.776582246666666	0.0332593183690167	0.09896224968958744	SARS-CoV2
hsa-mir-7152	1845	CAGACCAUGCCACAUCCGUCUG	-0.33350591903707494	4.77649118	0.057636973496918854	0.0856789007091707	premiRNA
IAV_invivo_PB1_2_Motif_33+IAV_invivo_PB1_2_Motif_33	1373	GGGGCGUUUAUGCAACCC	-0.333746821276551	4.776309246666667	0.09627209757998426	0.11634256961614124	IAV
hsa-mir-1266	2175	AGGGCUGGGAUUACUAAAGCCCU	-0.33529604601191904	4.775139246666666	0.039236956650957173	0.10870612796557143	premiRNA
hsa-mir-1297	2839	AGAAUUACUUAUCUGAGCCAAAGUAAUUCA	-0.3355381620314588	4.774956396666666	0.09173703341822517	0.13950581666767217	premiRNA
hsa-mir-6500	2191	GUGUCCUUUCUUCUGAGAGCUGGACAC	-0.3355936207459881	4.774914513333333	0.03815638292218376	0.1035449953682736	premiRNA
DMSMaPseq_invitro_SARS-CoV-2_Motif_424	1062	GUUUUUGUACACAAUUAAACCGUGCUUUAACUGGAAUAGCUGUUGAACAAGACAAAAAC	-0.3355994468902919	4.774910113333333	0.047727013029718414	0.08603639157634721	SARS-CoV2
U1snRNP5ss-21	2384	UCCGUAAGUAGGAUACUUACCUG	-0.3369549081900958	4.773886446666666	0.034623765424582814	0.035163325974450786	Control
hsa-mir-3940	1117	GCUCUGGGGAUUUGGUCUCACAGC	-0.33851349006631487	4.772709379999999	0.055470272862922505	0.10388940400737634	premiRNA
SARS-CoV-2-Conserved-Structured-54_Interval-17445-17564_Motif_3+DMSMaPseq_invitro_SARS-CoV-2_Motif_313+SHAPE_invivo_SARS-CoV-2_Motif_332+SHAPE_invitro_SARS-CoV-2_Motif_320	865	GACUUAUGAAAACUAUAGGUC	-0.3405259153425725	4.771189563333333	0.0348338370589649	0.09497390902635316	SARS-CoV2
SARS-CoV-2-Conserved-Structured-56_Interval-17525-17644_Motif_2	1630	GCUGAAAUUGUUGACACUGUGAGUGCUUUGGUUUAUGAUAAUAAGCUUAAAGCACAUAAAGACAAAUCAGC	-0.3422076186546681	4.769919513333334	0.0023393858481450505	0.12260765179984892	Control
IAV_invivo_PB2_1_Motif_32+IAV_invivo_PB2_1_Motif_32	482	AGGGGCAAUUCUCCU	-0.3438696807984677	4.768664296666667	0.014137294638487717	0.035296979365447616	IAV
Selectedmotif_14972-15080_Motif_1+DMSMaPseq_invitro_SARS-CoV-2_Motif_271+SHAPE_invivo_SARS-CoV-2_Motif_285+SHAPE_invitro_SARS-CoV-2_Motif_275	317	ACUUUAUUAUGAUUCAAUGAGUUAUGAGGAUCAAGAUGCACUUUUCGCAUAUACAAAACGUAAUGUCAUCCCUACUAUAACUCAAAUGAAUCUUAAGU	-0.34543737705952615	4.767480346666666	0.017783144384795672	0.06957358734612351	SARS-CoV2
hsa-mir-3121	1713	UUUAAGACACCCUGUACCUUAAA	-0.3455628819180721	4.767385563333334	0.01423004821818022	0.046374962264249066	premiRNA
hsa-mir-3914-2	61	CCUUCUACCAAGUUAAGCAUACUCAUUAGAAGG	-0.34556402949195103	4.767384696666666	0.05924464965045382	0.3066515403146879	premiRNA
SHAPE_invivo_SARS-CoV-2_Motif_41+SHAPE_invitro_SARS-CoV-2_Motif_42	1006	AAACUCAAACCCGUCCUUGAUUGGCUUGAAGAGAAGUUUAAGGAAGGUGUAGAGUUU	-0.3456820530515609	4.7672955633333345	0.0617799915327117	0.07127765768341615	SARS-CoV2
hsa-mir-3916	1193	UCAGGUGAAUGUGUCUGG	-0.347358724693577	4.766029313333334	0.024474658155800137	0.07269732818318837	premiRNA
DMSMaPseq_invitro_SARS-CoV-2_Multi_6_ComplexLevel_1+SHAPE_invivo_SARS-CoV-2_Multi_4_ComplexLevel_1+SHAPE_invitro_SARS-CoV-2_Multi_6_ComplexLevel_1	2814	GCUUCCACAAGUGCUUUUGUGGAAACUGUGAAAGGUUUGGAUUAUAAAGCAUUCAAACAAAUUGUUGAAUCCUGUGGUAAUUUUAAAGUUACAAAAGGAAAAGC	-0.34799801161856586	4.765546513333333	0.025508641325335788	0.07391882078712436	SARS-CoV2
DMSMaPseq_invitro_SARS-CoV-2_Motif_187	2437	AAGUUUGUUCGCAUUCAACCAGGACAGACUU	-0.34873080374588433	4.764993096666667	0.03760504277199154	0.173054385252058	SARS-CoV2
SHAPE_invivo_SARS-CoV-2_Motif_220+SHAPE_invitro_SARS-CoV-2_Motif_209	2935	GCUGUAGUGUUACUAAUCCUUAUGACAGC	-0.3491113127613718	4.76470573	0.031566458995364026	0.056751766551887496	SARS-CoV2
hsa-mir-5690	2504	UAGGAUUUGGGAGUUAUACUA	-0.34947844812743445	4.764428463333333	0.05106739902144917	0.35656372152177435	premiRNA
hsa-mir-1298	945	GAUGUAUCCAAGUACCCUGUGUUAUUUGGCAAUAAAUACAUC	-0.34979689987859236	4.764187963333334	0.09749628863020968	0.14928703436190557	premiRNA
hsa-mir-3163	475	AGACCUUCCUUCCUUGUCU	-0.35011718333421055	4.76394608	0.11261803557419829	0.12405589551469029	premiRNA
hsa-mir-2115	2458	GAUGGAGGAAUCACAUGAAUUCAUC	-0.3509511385126262	4.7633162633333335	0.11747732869700953	0.14516858565430527	premiRNA
DMSMaPseq_invitro_SARS-CoV-2_Multi_21_ComplexLevel_1+SHAPE_invitro_SARS-CoV-2_Multi_40_ComplexLevel_1	2049	AUAACAAUACUAGAUGGAAUUUCACAGUAUUCACUGAGACUCAUUGAUGCUAUGAUGUUCACAUCUGAUUUGGCUACUAACAAUCUAGUUGU	-0.3510346024435271	4.763253229999999	0.023055794142313676	0.09759573757242646	SARS-CoV2
DMSMaPseq_invitro_SARS-CoV-2_Motif_213	737	AUUCUGAAGUUGUUCUUAAAAAGUUGAAGAAGUCUUUGAAU	-0.3529676465036437	4.761793363333333	0.01359410618082536	0.10878970963548715	SARS-CoV2
hsa-mir-3692	1554	AUACUGGAGCAAUAGAUACAGUU	-0.3531651174855806	4.761644230000001	0.0460916747669809	0.08440143359840938	premiRNA
hsa-mir-5581	798	GGAGACCCUAUACAUACCUGUUUCC	-0.35361620229456964	4.761303563333333	0.0988111859926073	0.23237182429130712	premiRNA
mismatch-AA	2596	GCGCAGCCAGAAACUGGCAGCGC	-0.3536962455725628	4.761243113333333	0.0442157953910817	0.07136961625554986	Control
hsa-mir-4668	2169	UGUCUUGUAGCCAGGAUAUUGUUUUAAAGAA	-0.3548504621378676	4.76037143	0.07285002467360166	0.10862351190880208	premiRNA
hsa-mir-371b	841	ACUUUCACCAGAGAGCAGAAAGU	-0.35584953554235266	4.759616913333333	0.05012110876395061	0.08112823381550067	premiRNA
IAV_invivo_PB1_2_Motif_37+IAV_invivo_PB1_2_Motif_37	2848	GGCUAUGGUUUCCAGAGCC	-0.3562501271007047	4.75931438	0.02101116726678726	0.052240564348871456	IAV
hsa-mir-3924	769	AGAUCUAUGUCAUAUAUACAGAUAU	-0.35647939912030213	4.75914123	0.09030191420586343	0.20154098258973954	premiRNA
hsa-mir-5193	14	GGGAGGUAAGAAGUCUCUGACUCCU	-0.35759940915655014	4.75829538	0.007447245067080785	0.02455127435328786	premiRNA
hsa-mir-3974	137	AUGCACCCAUAUUUUAAUAUCAAACUAUGACAAAUU	-0.35779544567114074	4.75814733	0.042261153470574894	0.06410115056788819	premiRNA
hsa-mir-4710	1210	GGUUCUUCCCGAAGC	-0.35864312759863465	4.757507146666668	0.05626869249362268	0.06232314106333691	premiRNA
SHAPE_invivo_SARS-CoV-2_Motif_108	2006	CUGAUCCUAGUUUUCUGGGUAG	-0.3588896794325889	4.757320946666667	0.02841645164677746	0.04511505782720893	SARS-CoV2
hsa-mir-671	2451	UGGAGGUGAUGGAUGUUUUCCUCCG	-0.3590518183803204	4.757198496666667	0.005805086044520625	0.02247791162626198	premiRNA
bulge-UC	81	GCGCUGCCAGAAACUGGCUCAGCGC	-0.36058702947313814	4.75603908	0.05261933704504956	0.19031026843600696	Control
hsa-mir-1304	1359	GAGAUGUGAUCCUGCCACAUCUC	-0.36336272379067036	4.75394283	0.06546593965047008	0.13625127029260972	premiRNA
hsa-mir-4788	2518	AGGCAUUAGGAUCCUUAUUCUUGCCU	-0.3641875866529757	4.753319879999999	0.09428446021631721	0.11318174701851486	premiRNA
hsa-mir-4494	1378	CUGAAAAUACAAAAUGGAAAAUUCCAG	-0.36472425399079084	4.75291458	0.06857203949855184	0.09478356657711144	premiRNA
hsa-mir-1264	205	UUUGUUGAAAGAAUAAAUAAACCAACAAG	-0.3650765150338951	4.752648546666666	0.022609851696397475	0.08003673262795362	premiRNA
hsa-mir-4308	2762	UGGACAGAAAUUUCCUUUUGAGGAAAUCUUUCCC	-0.366948163891538	4.7512350466666655	0.0749784177510085	0.14006915915031493	premiRNA
IAV_invivo_NP_5_Motif_9+IAV_invivo_NP_5_Motif_9	2983	GGAAUGGAUCCC	-0.36698674002882203	4.751205913333333	0.044248639501920345	0.06434224782440333	IAV
DMSMaPseq_invitro_SARS-CoV-2_Motif_279+SHAPE_invivo_SARS-CoV-2_Motif_293	2873	GGUUCACUAUAUGUUAAACCAGGUGGAACC	-0.3685224145649362	4.750046146666667	0.06905019692287373	0.1891905140846679	SARS-CoV2
hsa-mir-1206	2433	AAGCUCUUGCAGUAGGUUU	-0.3691232798337375	4.749592363333333	0.06549895339275791	0.12200820354677014	premiRNA
DMSMaPseq_invitro_SARS-CoV-2_Motif_245	2430	AUUGUUGUCGCUUCCAAGAAAAGGACGAAGAUGACAAU	-0.37126869126747963	4.747972113333333	0.07438985217865832	0.17262797981908617	SARS-CoV2
hsa-mir-548p	2139	GUCAUUACUUUCAAUAGC	-0.3716795227158209	4.7476618466666665	0.03252019345646799	0.1441136204944238	premiRNA
IAV_invivo_PB1_2_Motif_36+IAV_invivo_PB1_2_Motif_36	436	CCAGUAUGGUGG	-0.37215587621885393	4.747302096666666	0.013999620959183653	0.07424595364737172	IAV
hsa-mir-451a	457	UGAGUUUA	-0.3723369942730292	4.747165313333333	0.022686917178981515	0.1453514669194181	premiRNA
hsa-mir-1245b	2780	UAAAGAGUAUUCAACAUC	-0.3729351450882332	4.746713580000001	0.0336182475452451	0.09738626617871016	premiRNA
DMSMaPseq_invitro_SARS-CoV-2_Multi_80_ComplexLevel_1	1547	UGUAAGCACAAGCUGAUGAGUACGAACUUAUGUACUCAUUCGUUUCGGAAGAGACAGGUACGUUAAUAGUUAAUAGCGUACUUCUUUUUCUUGCUUUCG	-0.3730497479949401	4.74662703	0.053019481402219126	0.12412200535193267	SARS-CoV2
IAV_invivo_PB1_2_Motif_24+IAV_invivo_PB1_2_Motif_24	649	CCCAAUCAUGAAGGG	-0.37306411473714385	4.74661618	0.2065392860792644	0.29312852226784075	IAV
IAV_invivo_PB1_2_Motif_26+IAV_invivo_PB1_2_Motif_26	1082	GGUUUGUUGCC	-0.3737032692497606	4.74613348	0.042326486334949606	0.05907605989124544	IAV
SARS-CoV-2-Conserved-Structured-25_Interval-26528-26647_Multi_1_ComplexLevel_1	969	CUUGAACAAUGGAACCUAGUAAUAGGUUUCCUAUUCCUUACAUGGAUUUGUCUUCUACAAUUUGCCUAUGCCAACAGG	-0.3743987210885868	4.745608263333334	0.031435717597680664	0.048241447569505394	Control
SHAPE_invitro_SARS-CoV-2_Motif_382	1809	GAAAAUGACUCUAAAGAGGGUUUUUUC	-0.3754849439016175	4.74478793	0.20208056743676195	0.22214274063003142	SARS-CoV2
IAV_invivo_PB2_1_Motif_26+IAV_invivo_PB2_1_Motif_26	833	CCUAUCAAUGG	-0.37564202911053923	4.744669296666667	0.0569114747902539	0.19927038858992208	IAV
SARS-CoV-2-Conserved-Structured-73_Interval-7171-7290_Motif_3	700	CUAGGUUUUUCUAUGUACUUGG	-0.3759652477070372	4.7444251966666675	0.06645223005368896	0.08375003560433951	Control
hsa-mir-6747	1990	AGAACAUUCGUUCACUUUCCU	-0.3762070106269224	4.744242613333334	0.015169964703373633	0.060291057711033956	premiRNA
hsa-mir-6760	2926	CAGAGUGGGCUCACCUCUCGCCCACACUG	-0.3803125885880157	4.7411420133333335	0.032634759157487626	0.06293513520416147	premiRNA
hsa-mir-7977	344	ACCAAAAAUGAUAUGGGU	-0.38113484734036673	4.74052103	0.08367108416567304	0.13641520554005762	premiRNA
IAV_invivo_PB1_2_Motif_35+IAV_invivo_PB1_2_Motif_35	2184	GUACCAAAGGUGC	-0.38168012148226904	4.740109229999999	0.19540020446697165	0.19696210859545743	IAV
hsa-mir-1283-2	2733	UUCUGUUGUCUGAAAGAAAAGAA	-0.3817967547119896	4.740021146666666	0.019732429154014918	0.05686882085488345	premiRNA
hsa-mir-617	87	UGGCCAUUUCCUACCA	-0.3832071009393833	4.73895603	0.06111254539624875	0.0679115922467226	premiRNA
hsa-mir-3186	523	GUGGCUUCAACCAAGUUCAAAGUCAC	-0.38333304717249783	4.738860913333334	0.04905419273367323	0.0639186263946842	premiRNA
SARS-CoV-2-Conserved-Structured-44_Interval-2518-2625_Multi_1_ComplexLevel_1	1409	GUUGUCUUGAAAACUGGUGAUUUACAACCAUUAGAACAACCUACUAGUGAAGCUGUUGAAGCUCCAUUGGUUGGUACACCAGUUUGUAUUAAC	-0.38381306408445015	4.7384983966666665	0.0803037619389888	0.08985672279939166	Control
hsa-mir-3148	1890	GCUUAUUGAUGUAGCCAACAAGC	-0.3840348989425684	4.738330863333333	0.08807953125277866	0.19438203273173002	premiRNA
SHAPE_invitro_SARS-CoV-2_Motif_373	2974	GUCAAAGUGACUAUUGAC	-0.3853944429571299	4.737304113333334	0.06262636937813773	0.12288266582199164	SARS-CoV2
hsa-mir-548l	2156	UGUCGUAGAAAGUAAUGGCA	-0.38712180646833644	4.73599958	0.030368994861268435	0.03825972483948052	premiRNA
hsa-mir-8062	742	UUGCUCACGGUAAGAAAAACAUGAGUAA	-0.38797253388035313	4.735357096666667	0.07307012903788677	0.23520717057441587	premiRNA
mismatch-GU	2471	GCGCGGCCAGAAACUGGCUGCGC	-0.388004643880209	4.735332846666668	0.1140995382234585	0.15688471673509033	Control
SARS-CoV-2-Conserved-Structured-54_Interval-17445-17564_Motif_1	215	UGCUAACUAAGGGCA	-0.3880610736187905	4.73529023	0.052200945317842154	0.1039185397049152	Control
hsa-mir-3614	1235	GCUGCCCCUUUGCUCUCUGGGGUAGC	-0.38816850418876003	4.735209096666666	0.06859406705435413	0.21898663590401327	premiRNA
hsa-mir-3591	1711	GUUUGAUAGUUUAGACACAAAC	-0.3887976174299422	4.734733980000001	0.0583088307757304	0.14238956375487105	premiRNA
hsa-mir-6086	807	AGAGAUGAGCAUAAAGUUUUU	-0.3890415430852131	4.734549763333334	0.014540791507260389	0.0309694220782586	premiRNA
hsa-mir-548ah	1955	UUUGCCAAUAAAAGUAAUGACAAA	-0.39030365366378267	4.7335965966666675	0.12501461184707238	0.13070696770808837	premiRNA
hsa-mir-4662a	386	CUUUAGCUAUUCUGAAUGCCUAAAG	-0.39324532688779235	4.731374996666667	0.05916128310794136	0.13801972134575227	premiRNA
hsa-mir-6718	2261	AUGAUAUAUUGUGAGAGCCAUGUCAU	-0.39348236709979567	4.73119598	0.009027037558026441	0.07972272370185722	premiRNA
SHAPE_invivo_SARS-CoV-2_Motif_46	2107	GUGAAACAUUUGUCAC	-0.3936183104668879	4.731093313333333	0.057627171852224934	0.12239692569164352	SARS-CoV2
hsa-mir-493	371	UUCAUUCAUUCGUUUGCACAUUCGGUGAA	-0.3940029684033177	4.730802813333334	0.08377685996975995	0.12949343426221746	premiRNA
Selectedmotif_8392-8428_Motif_1+DMSMaPseq_invitro_SARS-CoV-2_Motif_153+SHAPE_invivo_SARS-CoV-2_Motif_169+SHAPE_invitro_SARS-CoV-2_Motif_164	411	GCUUUGAUAUGGAACGUUAAAGAUUUCAUGUCAUUGU	-0.394769327066571	4.730224046666667	0.08362359251096774	0.14740039565454802	SARS-CoV2
hsa-mir-5000	540	CUGAGUAACUUGUGCUUAUAACUCAG	-0.39631733802187524	4.729054963333333	0.019944447379082974	0.060427852484657686	premiRNA
hsa-mir-4764	350	UUAUCUGUCACCAGUCAGAUAACUGUCACCAGUCAGUUAA	-0.3964859210383058	4.7289276466666665	0.04317671831913085	0.07502565109929836	premiRNA
hsa-mir-4462	2365	GUCAGGAGUGGCUUUCCUGAC	-0.3966343773744148	4.728815529999999	0.08457348159041896	0.14269581818956042	premiRNA
DMSMaPseq_invitro_SARS-CoV-2_Motif_506+SHAPE_invitro_SARS-CoV-2_Motif_515	2500	GUUCGUGUUGUUUUAGAUUUCAUCUAAACGAAC	-0.3969314224590002	4.728591196666668	0.11426422299139523	0.22630163725827024	SARS-CoV2
hsa-mir-563	1878	CUCUGAUGUAAUUAGGU	-0.39693720446584707	4.728586830000001	0.041710155520936876	0.075451241388326	premiRNA
SHAPE_invitro_SARS-CoV-2_Motif_328	2989	GGGCUCAGAAUAUGACUAUGUCAUAUUCACUCAAACCACUGAAACAGCUC	-0.4001794317022638	4.726138246666667	0.06430126684129162	0.07707167941701573	SARS-CoV2
hsa-mir-4731	2073	AGUGUGCAGUCAUCCACACA	-0.4012799991887704	4.72530708	0.054011142286773006	0.10463673924291253	premiRNA
hsa-mir-3657	2923	CACUAAUGUGAUUAAUGUUGUUGUG	-0.40241841454452393	4.72444733	0.13702503044402803	0.24328877906248028	premiRNA
DMSMaPseq_invitro_SARS-CoV-2_Multi_38_ComplexLevel_1	628	UUCUCUUAGCUAAAGAUACUACUGAAGCCUUUGAAAAAAUGGUUUCACUACUUUCUGUUUUGCUUUCCAUGCAGGGUGCUGUAGACAUAAACAAGCUUUGUGAA	-0.40270967762226484	4.724227363333333	0.024222718861907234	0.06858893565426445	SARS-CoV2
DMSMaPseq_invitro_SARS-CoV-2_Multi_84_ComplexLevel_1	2442	UUAAUUGAAUUGUGCGUGGAUGAGGCUGGUUCUAAAUCACCCAUUCAGUACAUCGAUAUCGGUAAUUAUACAGUUUCCUGUUUACCUUUUACAAUUAA	-0.40309766793668844	4.723934346666666	0.07664151831934574	0.09834928049036798	SARS-CoV2
hsa-mir-548f-2	2590	UUUUAUCAUUACUUUUAAUGGCAAAA	-0.4038802471153324	4.72334333	0.08129013273536212	0.18933078483528407	premiRNA
SHAPE_invitro_SARS-CoV-2_Motif_386	714	UGGAGGAAUACAAAUCCA	-0.40425144312742467	4.723062996666666	0.02438023223295439	0.11435924551635282	SARS-CoV2
hsa-mir-4457	129	GUGAGUUAGAAAAGCUCAAUUCAC	-0.4053864157615426	4.722205846666667	0.049273522399743454	0.060052013029061026	premiRNA
hsa-mir-548i-3_548i-2_548i-1	1881	UGCCAUUAAAAGUAAUGGCA	-0.4088277912032588	4.719606863333333	0.02419007832069604	0.06687857081734877	premiRNA
hsa-mir-1914	2834	CUUCUGCUUCCUCUUAGCGCAGGAG	-0.4091760357377904	4.719343863333332	0.026261716127388597	0.06690898786492976	premiRNA
SARS-CoV-2-Conserved-Structured-9_Interval-26491-26607_Multi_1_ComplexLevel_1	289	GUUUUUCUGUUUGGAACUUUAAUUUUAGCCAUGGCAGAUUCCAACGGUACUAUUACCGUUGAAGAGCUUAAAAAGCUCCUUGAAC	-0.40966549806550645	4.718974213333333	0.011124471288546454	0.016894586348968513	Control
SARS-CoV-2-Conserved-Structured-33_Interval-29550-29669_Motif_1	1719	AGGCAGAUGGGCUAUAUAAACGUUUUCGCUUUUCCGUUUACGAUAUAUAGUCUACUCUU	-0.41421355403150156	4.715539446666665	0.003582784941764066	0.06618358463855954	Control
hsa-mir-605	2910	UUCUCCUUGGGAAAAACAGAGAA	-0.4143034178936422	4.71547158	0.08126859857713625	0.09174937020616673	premiRNA
DMSMaPseq_invitro_SARS-CoV-2_Motif_451	1721	GUAUGAGCAGUAUAU	-0.41561959685685174	4.71447758	0.07220867114307634	0.11090033980654453	SARS-CoV2
DMSMaPseq_invitro_SARS-CoV-2_Multi_72_ComplexLevel_1	1401	UAGUGUUACCACAGAAAUUCUACCAGUGUCUAUGACCAAGACAUCAGUAGAUUGUACAAUGUACAUUUGUGGUGAUUCAACUG	-0.41733892735091055	4.713179113333333	0.044604720505104126	0.06664613406259663	SARS-CoV2
hsa-mir-579	1734	GACGAUUUGAAUUAAUAAAUUC	-0.41884103535109113	4.712044696666667	0.05987451201582568	0.19527421794877836	premiRNA
DMSMaPseq_invitro_SARS-CoV-2_Multi_81_ComplexLevel_1	1526	CCAUGGCAGAUUCCAACGGUACUAUUACCGUUGAAGAGCUUAAAAAGCUCCUUGAACAAUGGAACCUAGUAAUAGGUUUCCUAUUCCUUACAUGG	-0.41887065158463693	4.71202233	0.021186958381377092	0.04872494044161005	SARS-CoV2
hsa-mir-3935	1855	UAUGAAGGUAAGCAUUUUUGUA	-0.418974462883143	4.71194393	0.025964887394513917	0.08666249758041522	premiRNA
SARS-CoV-2-Conserved-Structured-105_Interval-17765-17884_Motif_3	2875	CUGUUGAUUCAUCACAG	-0.42072184273102925	4.71062428	0.13584327888066486	0.16815755453156694	Control
hsa-mir-3688-1	2315	CAUAUGUAUGUAUGUAUGUCUGUUACACAUAUG	-0.420946237561646	4.710454813333333	0.08440836054002869	0.15147659752071332	premiRNA
DMSMaPseq_invitro_SARS-CoV-2_Motif_193	2687	ACAUACUAGGACCUCUUUCUGCUCAAACUGGAAUUGCCGUUUUAGAUAUGU	-0.4210201678018657	4.71039898	0.010158709008570096	0.034824658648681533	SARS-CoV2
DMSMaPseq_invitro_SARS-CoV-2_Multi_65_ComplexLevel_1+SHAPE_invivo_SARS-CoV-2_Multi_55_ComplexLevel_1+SHAPE_invitro_SARS-CoV-2_Multi_59_ComplexLevel_1	626	AAAAAUCUUAGGGAAUUUGUGUUUAAGAAUAUUGAUGGUUAUUUUAAAAUAUAUUCUAAGCACACGCCUAUUAAUUUAGUGCGUGAUCUCCCUCAGGGUUUUU	-0.42132851207540645	4.710166113333333	0.08503232722806801	0.12045821336796333	SARS-CoV2
hsa-mir-367	1654	AACUCUGUUGAAUAUAAAUUGGAAUU	-0.42386343656583125	4.708251696666667	0.05114026110022221	0.09099773196471711	premiRNA
SHAPE_invivo_SARS-CoV-2_Motif_378+SHAPE_invitro_SARS-CoV-2_Motif_367	848	UCAAUUAUUAUAAGAAAGUUGA	-0.4249398829321704	4.707438746666667	0.013526976945343128	0.21969606785070356	SARS-CoV2
hsa-mir-6077	1995	CUUCGCGCUAGUUUGUUUGUGUUAAG	-0.4256654806540236	4.706890763333334	0.1059182238510812	0.10853440798143278	premiRNA
DMSMaPseq_invitro_SARS-CoV-2_Motif_43	220	UAAGGAGAGUGUUCAGACAUUCUUUAAGCUUG	-0.42582781822031085	4.706768163333334	0.036673635721701875	0.05042476753792842	SARS-CoV2
DMSMaPseq_invitro_SARS-CoV-2_Motif_388+SHAPE_invitro_SARS-CoV-2_Motif_399	106	GUUCAGAGUUUAUUCUAGUGCGAAUAAUUGCACUUUUGAAUAUGUCUCUCAGC	-0.4263515974207267	4.706372596666667	0.012409105698773439	0.038865256254432906	SARS-CoV2
SHAPE_invivo_SARS-CoV-2_Motif_496+SHAPE_invitro_SARS-CoV-2_Motif_480	1144	CGUGGUAUUCUUGCUAGUUACACUAGCCAUCCUUACUGCG	-0.4266624575293078	4.70613783	0.05893798639968879	0.14883146998210173	SARS-CoV2
hsa-mir-452	1387	GGAAACUGAGACUUUGUAACUAUGUCUCAGUCUCA	-0.42679169200295913	4.70604023	0.05786108773712733	0.10202001873486459	premiRNA
IAV_invivo_PB2_1_Motif_8+IAV_invivo_PB2_1_Motif_8	2626	CUCCUUUGAUGGUUGCAUACAUGUUGGAG	-0.42696424739050653	4.7059099133333335	0.04281382069704005	0.09576227754637466	IAV
DMSMaPseq_invitro_SARS-CoV-2_Motif_460+SHAPE_invivo_SARS-CoV-2_Motif_482	2851	ACCCUCAAAAAGAGAUGGCAACUAGCACUCUCCAAGGGU	-0.4272392678841277	4.705702213333333	0.045075280843850755	0.09444732767818557	SARS-CoV2
DMSMaPseq_invitro_SARS-CoV-2_Motif_301+SHAPE_invivo_SARS-CoV-2_Motif_317+SHAPE_invitro_SARS-CoV-2_Motif_305	532	CCGAAAUUAUGUCUUUACUGGUUAUCGUGUAACUAAAAACAGUAAAGUACAAAUAGG	-0.4277839682390882	4.705290846666667	0.027275901176183063	0.046764297289150075	SARS-CoV2
SARS-CoV-2-Conserved-Structured-62_Interval-6971-7090_Motif_1+SHAPE_invivo_SARS-CoV-2_Motif_143	2531	AGUGUUUGCCUAGGUUCUUUAAUCUACUCAACCGCU	-0.43162805383708397	4.702387730000001	0.027207802522781235	0.127592591097331	SARS-CoV2
IAV_invivo_NA_6_Motif_8+IAV_invivo_NA_6_Motif_8	1552	GCCUGUGUAAAUGGU	-0.43404060722839954	4.70056573	0.015128081281513621	0.057484128461103	IAV
hsa-mir-4258	1844	UGGAGGCUGACCUCUUACUUUCGGUCGGUCUUCUU	-0.43497892542353167	4.699857096666667	0.044758796713220375	0.1287612189162842	premiRNA
hsa-mir-2682	1746	GACGUCCAAUCUCUUUGGGACGCC	-0.4360700695630012	4.699033046666667	0.04436467519093343	0.11388224424808455	premiRNA
hsa-mir-1295b	2429	UAAUCACAGGCCACAUUUCUGAAUA	-0.43662086088700736	4.698617080000001	0.03888398144324494	0.10632687617640084	premiRNA
DMSMaPseq_invitro_SARS-CoV-2_Motif_294	503	GCUUGCAUACGUAGACCAUUCUUAUGUUGUAAAUGCUGUUACGACCAUGUCAUAUCAACAUCACAUAAAUUAGUCUUGUCUGUUAAUCCGUAUGUUUGCAAUGC	-0.4370129559849176	4.698320963333334	0.00043313819555816776	0.14197966139645077	SARS-CoV2
IAV_invivo_NP_5_Motif_12+IAV_invivo_NP_5_Motif_12	2833	GGUCAGAAUGAUC	-0.4374153130415473	4.698017096666665	0.13166070709035485	0.1863627527947032	IAV
IAV_invivo_PB2_1_Motif_19+IAV_invivo_PB2_1_Motif_19	559	UGGGGAGUUGAACCUA	-0.43741740957074465	4.698015513333334	0.059174463504667145	0.078288076493354	IAV
hsa-mir-3617	2310	GAUGGGAUUAGAAACCAUAUGUCUCAUC	-0.4375539487935042	4.697912396666667	0.040085107915792256	0.07610134877242422	premiRNA
hsa-mir-6822	995	GCUUCCGCUCUGCAGAGGC	-0.43830768414410115	4.697343163333332	0.05247769768107279	0.21925721249859428	premiRNA
SHAPE_invivo_SARS-CoV-2_Motif_539+SHAPE_invitro_SARS-CoV-2_Motif_517	1232	UGGGGCGCGAUCAAAACAACGUCGGCCCCA	-0.4386422681357358	4.69709048	0.0685643694554516	0.0725926245576008	SARS-CoV2
hsa-mir-4287	1629	UUUUCAGUUCCUGAGAUC	-0.4405161680036772	4.69567528	0.05527028006807012	0.12816801632653754	premiRNA
SHAPE_invivo_SARS-CoV-2_Motif_370+SHAPE_invitro_SARS-CoV-2_Motif_360	1911	GAUGUAGAAUUGUUUGAAAAUAAAACAACAUU	-0.44351908194906303	4.69340743	0.044447528338219834	0.07213950853556206	SARS-CoV2
DMSMaPseq_invitro_SARS-CoV-2_Motif_31	2376	AACCAUACAGGUGUUGUUGGAGAAGGUU	-0.44377278405102444	4.693215830000001	0.012897143031483899	0.07112677081363541	SARS-CoV2
hsa-mir-4666b	818	UCCCAGGCCCUUCCUCCAAUACUGGGA	-0.44599155193804907	4.69154018	0.1203490365573785	0.12480187594774259	premiRNA
hsa-mir-3683	1499	AUCAUCUCUCCCUUGGAU	-0.4460072428039585	4.69152833	0.08758921493683622	0.1469468879280832	premiRNA
SARS-CoV-2-Conserved-Structured-53_Interval-11050-11169_Multi_1_ComplexLevel_1	192	UGUAUGAAAAUGCCUUUUUACCUUUUGCUAUGGGUAUUAUUGCUAUGUCUGCUUUUGCAAUGAUGUUUGUCAAACAUAAGCAUGCA	-0.4473376560970008	4.69052358	0.0026486119316590007	0.02342674076997445	Control
hsa-mir-8052	1748	GAGCUCAGGAGCUC	-0.4476975308514098	4.690251796666668	0.053230447497836446	0.056912509480947074	premiRNA
hsa-mir-3945	838	AUAUAAAAUGCAAUUA	-0.4482639909725986	4.689823996666667	0.00766376111041098	0.03800023975812017	premiRNA
hsa-mir-1289-1	1691	UCCACCCCCAGAGAAUCCCUAAACCGGGGGUGGA	-0.44906424720271093	4.68921963	0.08497108326967803	0.10155367527007435	premiRNA
hsa-mir-4264	70	CAUUGUAACAUGAUAGUG	-0.4495163471732056	4.688878196666667	0.02608274579072673	0.11522376278590568	premiRNA
hsa-mir-124-3	2963	CUUGAUUUAAUGUCUAUACAAUUAAG	-0.4502337353280868	4.6883364133333325	0.10942809539902337	0.2304193751336728	premiRNA
DMSMaPseq_invitro_SARS-CoV-2_Motif_237+SHAPE_invitro_SARS-CoV-2_Motif_240	2797	UAACAGUUACACCGGAAGCCAAUAUGGAUCAAGAAUCCUUUGGUGGUGCAUCGUGUUG	-0.45233132382733343	4.686752279999999	0.04703419797951723	0.0690673681779054	SARS-CoV2
SARS-CoV-2-Conserved-Structured-64_Interval-5011-5130_Multi_1_ComplexLevel_1	2846	UGUGGACAUGUCAAUGACAUAUGGACAACAGUUUGGUCCAACUUAUUUGGAUGGAGCUGAUGUUACUAAAAUAAAACCUCAUAAUUCACA	-0.45283034191445626	4.686375413333334	0.03199163733105691	0.05831124758048907	Control
IAV_invivo_NP_5_Motif_3+IAV_invivo_NP_5_Motif_3	1138	GGUGGAAUUGGACGAUUCUACAUCCAAAUGUGCACC	-0.4535812083303547	4.685808346666668	0.04870199527568029	0.06822424212658781	IAV
hsa-mir-1246	2483	CAGGAGUGGACACCUG	-0.45404158407400863	4.685460663333334	0.03007172147015787	0.05445303006232967	premiRNA
DMSMaPseq_invitro_SARS-CoV-2_Motif_59	615	CUUACUGACAAUGUAUACAUUAAAAAUGCAGACAUUGUGGAAG	-0.4545508420511219	4.685076063333334	0.09060547148700476	0.15946497658842534	SARS-CoV2
Selectedmotif_29547-29612_Motif_1+DMSMaPseq_invitro_SARS-CoV-2_Motif_533+SHAPE_invivo_SARS-CoV-2_Motif_568+SHAPE_invitro_SARS-CoV-2_Motif_543	683	CACAAGGCAGAUGGGCUAUAUAAACGUUUUCGCUUUUCCGUUUACGAUAUAUAGUCUACUCUUGUG	-0.4546580519338054	4.684995096666667	0.05291340405156525	0.12017271074023726	SARS-CoV2
hsa-mir-2861	618	CCUCUCGGGAACUACAAGUCCCAGGGGG	-0.4553054380821245	4.6845061800000005	0.03973961535895395	0.20789816937688302	premiRNA
SHAPE_invitro_SARS-CoV-2_Motif_233	378	UGGUACUAUCUAUACAGAACUGGAACCA	-0.45586814651948127	4.684081213333333	0.03328378146196036	0.09989686458912475	SARS-CoV2
hsa-mir-3202-2	1728	UAAUGCUCUGAAAAUGACUCCAAUCAUUA	-0.4567741560962029	4.683396979999999	0.008370927822175122	0.044442251027239456	premiRNA
DMSMaPseq_invitro_SARS-CoV-2_Multi_63_ComplexLevel_1	2595	GAUGUUCUUGUUAACAACUAAACGAACAAUGUUUGUUUUUCUUGUUUUAUUGCCACUAGUCUCUAGUCAGUGUGUUAAUCUUACAACCAGAACUC	-0.45678516839168504	4.683388663333333	0.08257681459125897	0.08516820432531975	SARS-CoV2
IAV_invivo_M1_M2_7_Motif_11+IAV_invivo_M1_M2_7_Motif_11	2902	GGUGACAACAACC	-0.45693556677589375	4.6832750800000005	0.01116031538037755	0.04923669241988465	IAV
IAV_invivo_M1_M2_7_Motif_10+IAV_invivo_M1_M2_7_Motif_10	2720	CCUGUGAACAGAUUGCUGACUCCCAGCAUCGGUCUCAUAGG	-0.45832543322331015	4.682225430000001	0.017808502455054713	0.027863336259887492	IAV
hsa-mir-5009	1533	GGGAUAUUUGCAUUAUACUUAUCC	-0.45846998339448836	4.6821162633333335	0.06332147540155078	0.1600913274445562	premiRNA
SHAPE_invitro_SARS-CoV-2_Motif_466	622	GGCCUUGAAGCC	-0.45905456194171174	4.681674780000001	0.048994922444771744	0.08176198112855551	SARS-CoV2
SHAPE_invivo_SARS-CoV-2_Multi_36_ComplexLevel_1	2632	CUAUUCAAACAAUUGUUGAGGUUCAACCUCAAUUAGAGAUGGAACUUACACCAGUUGUUCAGACUAUUGAAGUGAAUAGUUUUAG	-0.4607496830406903	4.680394596666667	0.033449602155289665	0.06787853214409549	SARS-CoV2
hsa-mir-562	1851	CUUUUAGAGUAAUUGUGAAACUGUUUUUCAAAG	-0.4618522146440257	4.679561946666667	0.10642585172879909	0.19614630740768896	premiRNA
hsa-mir-4679-1	2962	UGCUUUGUUAGAAACAAAAAGCA	-0.4624092514181787	4.6791412633333325	0.20040429569411766	0.22911244466380007	premiRNA
DMSMaPseq_invitro_SARS-CoV-2_Motif_83	739	UUAAUGCCUGUCUGUGUGGAAACUAAAGCCAUAGUUUCAACUAUACAGCGUAAAUAUAAGGGUAUUAA	-0.46296264685213906	4.6787233299999995	0.008416163839189339	0.1198601189199025	SARS-CoV2
SHAPE_invivo_SARS-CoV-2_Motif_465	2464	UGCCAUUUGUCAUGAUGGAAAAGCACACUUUCCUCGUGAAGGUGUCUUUGUUUCAAAUGGCA	-0.46345884014202393	4.678348596666667	0.04041029249297176	0.06733127923257813	SARS-CoV2
IAV_invivo_NP_5_Motif_10+IAV_invivo_NP_5_Motif_10	1694	GCUCUCUGAUGC	-0.4636332934402176	4.678216846666666	0.04415853120357088	0.07143390654702372	IAV
SHAPE_invivo_SARS-CoV-2_Motif_252	2434	GUGCUAAUGACCCUGUGGGUUUUACAC	-0.4652691379346465	4.6769814300000006	0.005156292720660105	0.032242768570398435	SARS-CoV2
DMSMaPseq_invitro_SARS-CoV-2_Multi_15_ComplexLevel_1	2593	GACAUCACUUUCUUAAAGAAAGAUGCUCCAUAUAUAGUGGGUGAUGUU	-0.46560422950703817	4.676728363333333	0.07341989446756747	0.09199103201378002	SARS-CoV2
SHAPE_invivo_SARS-CoV-2_Motif_124+SHAPE_invitro_SARS-CoV-2_Motif_119	1201	AGAAAGACAAUUCU	-0.4660689307214624	4.676377413333333	0.0864318924414198	0.11831871714210818	SARS-CoV2
hsa-mir-1267	2592	CCCACCUCCAGCAUUGGG	-0.4664934447814273	4.676056813333333	0.007236631354556426	0.08611628991445777	premiRNA
hsa-mir-29a	701	UUCAGAGUCAAUAUAAUUUUCUAG	-0.46698665879297657	4.675684329999999	0.13530089534314763	0.14706149838762916	premiRNA
SARS-CoV-2-Conserved-Structured-15_Interval-7051-7170_Multi_1_ComplexLevel_1	2587	GAAGGCUAUUUGAACUCUACUAAUGUCACUAUUGCAACCUACUGUACUGGUUCUAUACCUUGUAGUGUUUGUCUUAGUGGUUUAGAUUCUUU	-0.46739572474304364	4.6753753966666665	0.009468616730639557	0.05661630919458013	Control
hsa-mir-934	469	CUGGUAGUAUAAAACCCAG	-0.46754934516160424	4.675259379999999	0.039708796389491305	0.04851851661550387	premiRNA
SARS-CoV-2-Conserved-Structured-72_Interval-17205-17324_Motif_2+Selectedmotif_17020-17331_Motif_4+DMSMaPseq_invitro_SARS-CoV-2_Motif_307+SHAPE_invitro_SARS-CoV-2_Motif_313	2190	AUACCUGCACGUGCUCGUGUAGAGUGU	-0.4683524261889534	4.67465288	0.11394407020617721	0.27394865379291744	SARS-CoV2
hsa-mir-6126	964	GAGACACUC	-0.46875458462702496	4.674349163333333	0.04714935898069434	0.16749378236115728	premiRNA
hsa-mir-4514	1718	GAAACAUCUUUUAC	-0.4688890714580406	4.674247596666667	0.06384049241076818	0.08555034718272445	premiRNA
hsa-mir-548h-5	2053	UGUCAUUACUUUUAACUGUA	-0.46920145430888316	4.67401168	0.004809504791295453	0.12999247241041081	premiRNA
DMSMaPseq_invitro_SARS-CoV-2_Motif_135	1360	GAACUCUACUAAUGUCACUAUUGCAACCUACUGUACUGGUUCUAUACCUUGUAGUGUUUGUCUUAGUGGUUUAGAUUC	-0.4711061400529748	4.67257323	0.05476365805140598	0.10439020237383623	SARS-CoV2
hsa-mir-194-1	1913	UGGACUGUGUACCAAUUUCCA	-0.47113220322124433	4.672553546666666	0.0720428342893444	0.07780160291534827	premiRNA
DMSMaPseq_invitro_SARS-CoV-2_Motif_150+SHAPE_invivo_SARS-CoV-2_Motif_166+SHAPE_invitro_SARS-CoV-2_Motif_161	1460	UGUCACAUCAAUCUGACA	-0.47213028353294934	4.67179978	0.10328787596038232	0.13277563362168035	SARS-CoV2
hsa-mir-4671	677	CUAAUCUCUUAGCACUGAAGAUUAG	-0.47346204301842404	4.670794013333334	0.08196211382231597	0.18736206172747952	premiRNA
SHAPE_invivo_SARS-CoV-2_Motif_218	891	GGUCUAUAUGCC	-0.47464267585165526	4.669902379999999	0.04886001180583106	0.05683054783044731	SARS-CoV2
hsa-mir-4470	1416	GUCUCGGUCCUUUGGAACGUGGC	-0.475554864672333	4.66921348	0.06955466548504095	0.12721126359284926	premiRNA
hsa-mir-4729	966	GCUAACUGUGACCUUAGC	-0.4776027323264402	4.667666896666667	0.06132046561806821	0.2017295760803065	premiRNA
hsa-mir-5011	1485	GCACUCUGUAGUUUGGGUACACAGUGC	-0.4778639377960668	4.66746963	0.06552026317331655	0.08198034456866432	premiRNA
hsa-mir-4711	2453	CAUGAGCCCUUUGGAAAGGUCUCGUG	-0.47820313415194504	4.667213463333333	0.02325698940422321	0.09120894214006532	premiRNA
DMSMaPseq_invitro_SARS-CoV-2_Motif_226	631	UAGUCCUGUUGCACUACGACAGAUGUCUUGUGCUGCCGGUACUA	-0.47835415046055024	4.667099413333333	0.04099202871685428	0.07656604513480222	SARS-CoV2
SARS-CoV-2-Conserved-Structured-42_Interval-25935-26054_Motif_2	365	CUGAAAAAUGGGAAUCUGGAGUAAAAGACUGUGUUGUAUUACACAGUUACUUCACUUCAGACUAUUACCAG	-0.4801117922671524	4.665772013333334	0.08986299713293794	0.1021535811436948	Control
Selectedmotif_20240-20410_Motif_1+DMSMaPseq_invitro_SARS-CoV-2_Motif_360+SHAPE_invivo_SARS-CoV-2_Motif_381+SHAPE_invitro_SARS-CoV-2_Motif_369	2168	UUCAUUGAACGGUAUAAAUUAGAAGGCUAUGCCUUCGAACAUAUCGUUUAUGGA	-0.4804004291662112	4.66555403	0.026538183581458628	0.08332474274075703	SARS-CoV2
hsa-mir-3942	2519	GAAAUAGGCUGCGAAGAUAACAGUAUUUC	-0.48203567780497386	4.664319063333334	0.019689586580960015	0.21396088178844333	premiRNA
hsa-mir-1278	379	ACUCCCAGAACUCAUUAAGUUGGUAGU	-0.4821800955637811	4.664209996666667	0.07878521580082141	0.10981989344283481	premiRNA
hsa-mir-487a	718	GUUCGCUUAAUUUAUGACGAAUC	-0.48334086654142916	4.663333363333333	0.040962440488072044	0.04901873240465153	premiRNA
hsa-mir-548j	2486	UUUGGUAUUACUUUCAGUGGCAAA	-0.4847767462876099	4.662248963333333	0.0382454480771497	0.053347240693922944	premiRNA
SHAPE_invivo_SARS-CoV-2_Motif_180+SHAPE_invitro_SARS-CoV-2_Motif_174	2389	ACAUCAGCUUGUGUUUUGGCUGCUGAAUGU	-0.4847949750572875	4.662235196666667	0.039313045359761066	0.09729784734270042	SARS-CoV2
SARS-CoV-2-Conserved-Structured-51_Interval-12610-12729_Multi_1_ComplexLevel_1	539	GGACAAUUCACCUAAUUUAGCAUGGCCUCUUAUUGUAACAGCUUUAAGGGCCAAUUCUGCUGUCAAAUUACAGAAUAAUGAGCUUAGUCC	-0.4848552888920696	4.6621896466666675	0.04892614952347491	0.06747194808745803	Control
hsa-mir-892c	956	AGUCACUUAGAUUACAUGUCACU	-0.4855663874593493	4.661652613333334	0.01750507319211542	0.10912218282728414	premiRNA
hsa-mir-3133	1369	CAAUAGUAAAAAGACAACCUGUUG	-0.4860396954778596	4.6612951633333335	0.03207393778462219	0.11595631379353027	premiRNA
hsa-mir-1244-1_1244-4_1244-2_1244-3	2321	UUGUGUAUGUACUUAGCUGUACUAUA	-0.48607515992443706	4.66126838	0.045359267564313174	0.11628949439151795	premiRNA
hsa-mir-323b	1797	UUCGCAUUAUUUAAUGAUGCCCA	-0.4861095650720484	4.661242396666668	0.09772066103565759	0.10599529769244567	premiRNA
SHAPE_invivo_SARS-CoV-2_Motif_162+SHAPE_invitro_SARS-CoV-2_Motif_157	697	GUGAAGAAUCAU	-0.48876668411176044	4.659235696666666	0.01103758185306625	0.02785416911172594	SARS-CoV2
SHAPE_invivo_SARS-CoV-2_Motif_308+SHAPE_invitro_SARS-CoV-2_Motif_297	2269	ACAGACUUCAUUAAGAUGUGGUGCUUGCAUACGUAGACCAUUCUUAUGUUGUAAAUGCUGUUACGACCAUGUCAUAUCAACAUCACAUAAAUUAGUCUUGUCUGU	-0.48893027959556606	4.659112146666668	0.02298178861569108	0.13427973441184818	SARS-CoV2
SHAPE_invivo_SARS-CoV-2_Motif_462	1079	UGAUUUUUGUGGAAAGGGCUAUCAUCUUAUGUCCUUCCCUCAGUCA	-0.4903140992113962	4.658067063333333	0.06455613567032582	0.1362297027769423	SARS-CoV2
SHAPE_invitro_SARS-CoV-2_Motif_326	883	GCUUGGAGAAAAGC	-0.490522207320435	4.657909896666666	0.039445366519398756	0.08680298441092976	SARS-CoV2
hsa-mir-553	1007	UUUUGUCUGA	-0.49131899876018503	4.657308146666666	0.03033660814750029	0.05119821213550987	premiRNA
hsa-mir-186	304	GGGCUUUCUGGUUUUAUUUUAAGCCC	-0.4935951453411108	4.655589163333333	0.12291726407918452	0.1359031732656291	premiRNA
SARS-CoV-2-Conserved-Structured-77_Interval-1558-1677_Motif_3	2545	AAGAGAAAGUCAACAUCAAUAUUGUUGGUGACUUUAAACUU	-0.4938646265838955	4.655385646666667	0.03516527887520595	0.07912684984043955	Control
SARS-CoV-2-Conserved-Structured-12_Interval-26215-26334_Motif_2+DMSMaPseq_invitro_SARS-CoV-2_Motif_472+SHAPE_invivo_SARS-CoV-2_Motif_495	1125	GGAAGAGACAGGUACGUUAAUAGUUAAUAGCGUACUUCUUUUUC	-0.49412530240404084	4.65518878	0.047542295829915836	0.069749805258401	SARS-CoV2
hsa-mir-4327	2448	CUGGGAAGAGACCAUGAACAGGUUAGUCCAG	-0.49486588479249305	4.6546294800000005	0.021983090839794633	0.2304165466539203	premiRNA
hsa-mir-6502	2493	UUGACCAAUCAUCUUAUUGACUAGA	-0.49584026328987124	4.6538936133333335	0.058579207341867126	0.13936301880759733	premiRNA
SHAPE_invivo_SARS-CoV-2_Motif_242	150	UCUAUACAGAACUGGA	-0.49615317579019624	4.653657296666666	0.008984074946165092	0.03794403100169084	SARS-CoV2
hsa-mir-4510	2668	GGUUGUUAGAUAGACAACU	-0.4962023007796683	4.653620196666666	0.09658005728641458	0.10866345745746367	premiRNA
SHAPE_invivo_SARS-CoV-2_Motif_335+SHAPE_invitro_SARS-CoV-2_Motif_323	605	GCAUGAUGUUUCAUCUGC	-0.49621735165245334	4.65360883	0.025425823786927784	0.033321831367382954	SARS-CoV2
hsa-mir-6837	2540	AAUGUCAGGGCCACCCCUGACCUU	-0.4972867139569667	4.652801230000001	0.027150469120328292	0.06230248073747157	premiRNA
hsa-mir-7849	2148	UGACUACUUCGAAAAUGGGAAGUAGACA	-0.4973709061559059	4.652737646666666	0.12558077932509368	0.14099737842432117	premiRNA
SARS-CoV-2-Conserved-Structured-8_Interval-40-157_Motif_1+DMSMaPseq_invitro_SARS-CoV-2_Motif_2+SHAPE_invivo_SARS-CoV-2_Motif_2+SHAPE_invitro_SARS-CoV-2_Motif_2	2538	GAUCUCUUGUAGAUC	-0.49791355411912247	4.652327830000001	0.041852134255761994	0.10411687622373393	SARS-CoV2
hsa-mir-1243	234	AGUGAAAUAAAGGUCCAUCUCCUGCCUAUUUAUUACUUUGCU	-0.4997380641728523	4.6509499299999995	0.01667946955371803	0.061115411971387694	premiRNA
hsa-mir-744	664	ACAGCAGUCUUACUGAAGGUUUCCUGGAAACCACGCACAUGCUGU	-0.5000891997108056	4.650684746666667	0.030641115047339264	0.13294761253280793	premiRNA
hsa-mir-3923	1496	AGCUUCUUUAUAAGAAGAGGAAACU	-0.5003090263146369	4.650518730000001	0.0556179775703709	0.17884911144729887	premiRNA
hsa-mir-3149	439	CACACAUACAUAUAUAUAUGUUUG	-0.5005982811380921	4.65030028	0.05912393934267137	0.0938185090367051	premiRNA
IAV_invivo_NA_6_Motif_15+IAV_invivo_NA_6_Motif_15	2726	CCUAAUGGAUGG	-0.5014322583852369	4.649670446666666	0.0893723788323789	0.1074231177715273	IAV
IAV_invivo_PB1_2_Motif_21+IAV_invivo_PB1_2_Motif_21	13	CCUGAAUCUUGG	-0.5017434715934714	4.649435413333333	0.015628245332114186	0.14536947316148693	IAV
hsa-mir-548am	359	UUUGCCGUCGAAAAUAAUGGCAAA	-0.5020824251933358	4.64917943	0.06811289707339793	0.07851074480372504	premiRNA
hsa-mir-372	786	UAUUCUGAUGUCCAAGUGGAAA	-0.5037517700175146	4.6479187133333335	0.016327349866712484	0.1507053100521092	premiRNA
SARS-CoV-2-Conserved-Structured-26_Interval-26255-26374_Motif_2	2615	UGCUUUCGUGGUA	-0.5046331950307711	4.647253046666666	0.08333432478104955	0.12308186047834592	Control
SARS-CoV-2-Conserved-Structured-20_Interval-14726-14845_Motif_1+SHAPE_invivo_SARS-CoV-2_Motif_279	353	AGGAAGGAAGUUCUGUUGAAUUAAAACACUUCUUCUUUGCU	-0.5047140989891735	4.647191946666666	0.06306223963914405	0.09299447183944683	SARS-CoV2
hsa-mir-3658	792	AGAUGAAAUGCCUUUGAUUU	-0.5048046249131687	4.64712358	0.015872235513087054	0.08155599084275336	premiRNA
hsa-mir-365b	2417	AGCUGUGUUUUCUGACUCAGUCAUAAU	-0.505237900258316	4.646796363333334	0.06584166866655633	0.10599803045184844	premiRNA
hsa-mir-3937	1929	CUGUUGUUUCAGCUCGACAACAACAG	-0.5054312443880408	4.646650346666666	0.07437601404453259	0.11350103688840245	premiRNA
hsa-mir-6830	1267	GACAUCCCUCAUCUGUUUCUCACUGGUGUC	-0.5071163904217707	4.6453776966666664	0.012666757317128748	0.129068283906585	premiRNA
hsa-mir-4705	1217	CUGUGAUAACAACUCAG	-0.5075995410931575	4.6450128133333335	0.029864640503386785	0.10022671988757045	premiRNA
SHAPE_invivo_SARS-CoV-2_Motif_337+SHAPE_invitro_SARS-CoV-2_Motif_327	816	UCACAGAAUGCUGUAGCCUCAAAGAUUUUGGGACUACCAACUCAAACUGUUGA	-0.5079226052085566	4.64476883	0.004906707854568662	0.03366877780927864	SARS-CoV2
hsa-mir-4278	1348	AUAGAACAUUGACAUCAACACUAG	-0.508263655337623	4.6445112633333325	0.04158235504840236	0.1628456932147687	premiRNA
SHAPE_invivo_SARS-CoV-2_Motif_44	1907	GAGAGUGUUCAGACAUUCUU	-0.5098534865332888	4.643310596666667	0.03344751818291031	0.14747937654918605	SARS-CoV2
DMSMaPseq_invitro_SARS-CoV-2_Motif_531+SHAPE_invivo_SARS-CoV-2_Motif_566+SHAPE_invitro_SARS-CoV-2_Motif_541	2103	UGCAGAUUUGGAUGAUUUCUCCAAACAAUUGCA	-0.5104257948675093	4.64287838	0.08358996394779675	0.11553199444325422	SARS-CoV2
hsa-mir-561	40	UUUGCCAGAGCUACAAAGGCAAA	-0.5122516069762156	4.641499496666666	0.02575046438739838	0.14601670449944604	premiRNA
[truncated: 1,001 more rows]
