# Supplementary material for: Large-scale analysis of small molecule-RNA interactions using multiplexed RNA structure libraries
Source: Commun Chem. 2024 May 1;7:98. doi: 10.1038/s42004-024-01181-8 (PMC11865577; doi:10.1038/s42004-024-01181-8)
Supplement: Supplementary file 7 — Supplementary Data 4 [file 42004_2024_1181_MOESM7_ESM.csv]

Name	RNAID	Sequence	Zscore_BindingScore	BindingScore	CV	CV_N5	Class
G4_r(GGGU)8	1116	GGGUGGGUGGGUGGGUGGGUGGGUGGGUGGGU	9.080993609526605	9.505496283333335	0.03494179463913535	0.04893884945164995	G4
G4_r(GGGU)6	1674	GGGUGGGUGGGUGGGUGGGUGGGU	9.005786787119042	9.451347116666668	0.032094492807234525	0.05486228159340715	G4
G4_2A2_VEGF-Pu22-mt2	1131	AACGGGGCGGGCCCUGGGCGGGGUAA	8.936720769179248	9.401619349999999	0.012126653628386207	0.052380924113321986	G4
G4_r(UGGGU)8	1852	UGGGUUGGGUUGGGUUGGGUUGGGUUGGGUUGGGUUGGGU	8.918099629858219	9.388212066666668	0.050764617493576684	0.059483422246648196	G4
G4_r(GGGUU)8	1585	GGGUUGGGUUGGGUUGGGUUGGGUUGGGUUGGGUUGGGUU	8.897666323129558	9.373500016666666	0.019539636142427333	0.11483688722604686	G4
G4_2A2_VEGF-Pu22-del	2166	AACGGGGCGGGCCUGGGCGGGGUAA	8.830312195290976	9.325004816666665	0.020895498687507213	0.04866136533509336	G4
G4_2A2_NRAS	1644	AAGGGAGGGGCGGGUCGGGAA	8.719779427825994	9.24542085	0.007843778507828577	0.024248374061419376	G4
G4_r(UGGGU)6	867	UGGGUUGGGUUGGGUUGGGUUGGGUUGGGU	8.69896869231593	9.23043705	0.025117899017718787	0.03600094577900028	G4
G4_2A2_VEGF-Pu22-mt	380	AACGGGGCGGGCCUUGGGCGGGGUAA	8.691510880150014	9.2250674	0.015588691532962598	0.027994199990170943	G4
G4_r(UGGU)8	2897	UGGUUGGUUGGUUGGUUGGUUGGUUGGUUGGU	8.683307677969374	9.219161066666667	0.020876375387129376	0.03144556543474241	G4
G4_2A2_VEGF-Pu22-mt3	1020	AACGGGGCGGGCCUCGGGCGGGGUAA	8.631420421871422	9.181802066666668	0.03605576600119315	0.041343665295659124	G4
G4_2A2_VEGF-Pu22	1023	AACGGGGCGGGCCGGGGGCGGGGUAA	8.267258175324827	8.919604016666668	0.009561025464172208	0.036118215843409726	G4
G4_r(CGG)16	2684	CGGCGGCGGCGGCGGCGGCGGCGGCGGCGGCGGCGGCGGCGGCGGCGG	8.22753458890199	8.891002900000002	0.01773477899978112	0.034225578853644474	G4
G4_2A2_BCL2	420	AAGGGGGCCGUGGGGUGGGAGCUGGGGAA	8.072932630441182	8.779688966666667	0.012413800587920066	0.01804845342505966	G4
G4_r(GGGUU)6	59	GGGUUGGGUUGGGUUGGGUUGGGUUGGGUU	7.989330384534312	8.719495066666665	0.031527829330280824	0.1209968530448001	G4
G4_r(UGGU)6	1102	UGGUUGGUUGGUUGGUUGGUUGGU	7.930530938705683	8.677159266666665	0.031189157871927217	0.033192710473113056	G4
G4_r(UGGGGU)6	845	UGGGGUUGGGGUUGGGGUUGGGGUUGGGGUUGGGGU	7.915319297246802	8.666206833333334	0.011090925090894882	0.050668492420276684	G4
G4_r(UGGGGU)8	1947	UGGGGUUGGGGUUGGGGUUGGGGUUGGGGUUGGGGUUGGGGUUGGGGU	7.690960004651372	8.504667383333334	0.010693188526116868	0.024003217469475403	G4
pre-miRNA-1229_WT_FL	463	GGGUAGGGUUUGGGGGAGAGCGUGGGCUGGGGUUCAGGGACA	7.425305674686559	8.313395366666668	0.040455483791786685	0.06160273301549798	G4
G4_r(GGA)16	1599	GGAGGAGGAGGAGGAGGAGGAGGAGGAGGAGGAGGAGGAGGAGGAGGA	7.151024788049647	8.1159122	0.017575974423453544	0.02623417431777173	G4
hsa-mir-6850	2069	CGGGGCGGGAGGGGAAGGGACGCCCG	6.93410059939354	7.95972605	0.01650238777462081	0.055604725081353557	premiRNA
hsa-mir-4516	2574	GGGCAGGGAGGGCAGGGCAGGCUCUGGGGUGGGGGGUCUGUGAGUCAGCCACGGCUC	6.7809417591491865	7.8494511666666655	0.019371243871909916	0.030091993528640344	premiRNA
pre-miRNA-1229_SNP_FL	811	GGGUAGGGUUUGGGGGAGAGUGUGGGCUGGGGUUCAGGGACA	6.681297065503553	7.777706649999999	0.034127158314303005	0.04717756144403207	G4
hsa-mir-7108	2199	GGGUGGGCGGGGGCGGCCGGUGGGAACCCCGCCCCGCCCCGCGCCCGCACUCACCC	6.312797617122257	7.512385800000001	0.03466593813635138	0.07485848425307177	premiRNA
hsa-mir-638	911	UAGGGCGCGGAGGGCGGACCGGGAA	5.358038285634427	6.824955850000001	0.008761766793426627	0.0477539517417568	premiRNA
hsa-mir-3652	1727	AGGAUCCGAACCCAGGGGUGGGGGGUGGAGGCGGCUCCUGCGAUCGAAGGGGACUUGAGACUCACCGGCCGCACGCCAUGAGGGCCCUGUGGGUGCUGGGCCU	4.939925829724064	6.5239134666666665	0.03899669937700646	0.10615852748848216	premiRNA
hsa-mir-4640	2097	GGUGGGUGGGAAGUAAGAUCUGACCUGGACUCCAUCCCACCCACC	4.870657266440066	6.474039866666668	0.1292281158887436	0.17761522285960424	premiRNA
hsa-mir-4761	886	CUGACCCGUUGUCAGACCUGGAAAAAGGGCCGGCUGUGGGCAGGGAGG	4.774622578973327	6.404894566666667	0.008698020378644108	0.0511027654816559	premiRNA
hsa-mir-6800	24	GCGGGGUGUGGUGGGGCUGGGGCUGGCCCCCUCCUCACACCUC	4.736242134385043	6.3772605166666665	0.08183055593552462	0.17478986099953145	premiRNA
hsa-mir-4296	132	CUCAGAGGGCUGAAGUGGUUGUGGGGAGGGGCUUCUGGG	4.700627787905508	6.351618066666667	0.04497648725813657	0.06610878286892037	premiRNA
G4_r(GGGGCC)8	1777	GGGGCCGGGGCCGGGGCCGGGGCCGGGGCCGGGGCC	4.465916738414152	6.182625316666667	0.03348402760566952	0.060760309893809775	G4
hsa-mir-4259	2136	GGUGGGGGCUCUGAGUGGGGAAAGUGGGGGCCUAGGGGAGGUCACAGU	4.450729471840693	6.1716904333333344	0.027861440725069544	0.033712024162071384	premiRNA
hsa-mir-4538	2305	CUGAACUGGGCUGGGUUGAGCUGGGCUGGGCUGAGUUGAG	4.177000388165523	5.974604566666667	0.029784242362294645	0.04476785565609248	premiRNA
G4_r(GGA)6	1413	GGAGGAGGAGGAGGAGGA	4.168117675290113	5.968208983333334	0.02681333586238898	0.048805524073102756	G4
hsa-mir-4437	1978	UCCACAAGGAGGGGAUGACCCUUGUGGG	4.11872142600141	5.932643516666666	0.0399998222149644	0.11015349027440854	premiRNA
hsa-mir-4792	1067	UGGCCUGGCAGUGCGUCGGAAGAACAGGGCGGGUGGGGCC	4.00504029370605	5.850792716666667	0.04205642901665986	0.06290145846529166	premiRNA
hsa-mir-1233-2_1233-1	2985	GGCAGGGGGAGCUGCAGGGCUAUGGGAGGGGCCCCAGCGUCUGA	3.5419309196792743	5.5173524	0.027216347093188646	0.048733179112365174	premiRNA
hsa-mir-5088	1998	UGGAGGUGAUGGGGGCAGGGGAUGGGUCUCACCCUCCC	3.3339806934696496	5.367627533333334	0.05905353167351665	0.08952392947028308	premiRNA
hsa-mir-4751	419	AGGGCAGGGGUGUGGCU	3.206990665400957	5.276194283333333	0.16978071040261633	0.2651274355607009	premiRNA
hsa-mir-5091	2460	GCUGGUCGCGGGUUGUGGGGUUUAGGUCACCGGC	3.1542826029761137	5.238244300000001	0.07771451958926094	0.1478365302129796	premiRNA
hsa-mir-4284	1454	AUCAAAGUGGGGACUCAUGGGGAGAG	3.1059139645977494	5.203418716666667	0.08183323723413828	0.08902710092819037	premiRNA
hsa-mir-6834	2135	UUUGUGGGGCGAGGAGGGACCUGUACUAGCCAUGGUUCUGAUCACAUAUG	3.059478696760982	5.169985166666667	0.06389049358951304	0.14075477419373536	premiRNA
hsa-mir-642a	1149	GUCUUGGGGUGGGGGAUCAAGAC	2.98562566428607	5.116810733333334	0.06153330785998055	0.09257538714754367	premiRNA
hsa-mir-5047	2747	GCAUAAAAACAACUUUUGGGGGACAGGUAUGUUUUCUUGC	2.9590345392807267	5.0976650333333335	0.11623108288693791	0.15031044256826825	premiRNA
hsa-mir-1227	1074	GUGGUGGGCACUGCUGGGGUGGGCACAGCAGCCAUGCAGAGCGGGCAUUUGACCCCGUGCCACCCUUUUCCCCAG	2.6397771510980994	4.867798633333334	0.044823015387868544	0.06429800052536912	premiRNA
hsa-mir-6790	373	GUUCGGGGGUUCCGACGGCGAC	2.613397969540936	4.8488055333333335	0.14003344774151086	0.19853361759532215	premiRNA
hsa-mir-1207	208	GGGGCUGGCUGGGUCUGGUAGUGGGCAUCAGCUGGCCCU	2.5280619354876452	4.787363300000001	0.12139279721983126	0.17050828806120819	premiRNA
hsa-mir-6807	1857	AGAGGCUGUGGGCAGGGGGAGAUGUGAAGGAAAGAACUAGGACCCAUUCAUCCACU	2.5074343704128617	4.772511383333334	0.14027046217950243	0.2658370528991859	premiRNA
hsa-mir-939	2831	GGGGGUGGCCGGGGCUGACCCU	2.484544292825132	4.75603045	0.19141995423796482	0.2567059665044514	premiRNA
hsa-mir-4291	167	AGCUGGGUGGAGGCAGAGCU	2.45756849370207	4.736607783333334	0.05343099714244251	0.22928390674790053	premiRNA
hsa-mir-5572	1530	CAGCCUGGGGCAUCGGUUG	2.4105512147122248	4.702755183333334	0.046735956859639514	0.1982684249637814	premiRNA
hsa-mir-4480	495	GGCCACCCAGGGAGUAAGUAGCC	2.338533543980351	4.650902216666666	0.04603411399873162	0.18476548102318846	premiRNA
hsa-mir-4330	1164	GAGGAUGCAGGAGAGGAAGGGGGCUUCUUUUUGACGCCUACUUCAUCAGCUGCUCCUC	2.308322713767631	4.629150316666668	0.07316135654446021	0.21032685635796178	premiRNA
hsa-mir-6819	1249	GAGCUGGGUGGGGUGCCAAGCCU	2.2967303608514174	4.620803783333334	0.09868502265582278	0.16097841597462406	premiRNA
hsa-mir-4262	2911	UGUUGGGGGGACA	2.2363179827897475	4.577306666666667	0.07240249815440962	0.1066272538036758	premiRNA
hsa-mir-4453	2901	GGUUUCCUUCGGGGCAGGUGGGGACUGCUCCUUUGGGAGGAAGGAGGAGGCC	2.2070813609606086	4.5562562	0.010221241877272344	0.10093675102660367	premiRNA
hsa-mir-4740	1234	GGGCAGGGAGUCAGAGGGGACCGCCC	2.194771303084719	4.547392916666667	0.03017675508832128	0.12316284045970016	premiRNA
hsa-mir-4531	1468	CAGUGGGGACAUG	2.183211172239264	4.539069583333333	0.047814243831922405	0.10534998698024793	premiRNA
hsa-mir-7703	1010	GGGGGCAGGCAGGGGAUUGGCUAAGAACCUGACUCUUGC	2.175271348450213	4.533352883333333	0.10690382662674743	0.12930675330774616	premiRNA
hsa-mir-4525	2990	GGUUGGGGUGGGCUGCCUGUGGACCAAUC	2.1438690655047186	4.510743133333333	0.023239586806154185	0.12037027379312451	premiRNA
hsa-mir-4489	2959	GCUGGGGACUGGAGAA	2.1350083432666795	4.504363383333334	0.09839591684723611	0.11744491186965407	premiRNA
hsa-mir-3137	1671	GGGUGUAUGGUAUAGGGGUAGCCU	2.12584435856527	4.497765283333333	0.10847873255031573	0.1730493633498876	premiRNA
hsa-mir-6821	2879	GCGGGGGUGGGGGCCUCGCCCUGCUUGGGCCCUCCCUGAC	2.118276523768383	4.492316416666667	0.22609282631311134	0.2325320121552226	premiRNA
hsa-mir-1234	1776	CGGGGGGGGCCCGGGGACGGCUUGGGCCUGCCUAGUCGG	2.07917948532631	4.464166416666667	0.10852545656201934	0.12331210300323998	premiRNA
hsa-mir-1224	2468	GUGGAGGGUGGUGCCGCCGGGGCCGGGCGCUGUUUCAGCUCGCUUCUCCCCCCAC	2.060549642342485	4.450752866666667	0.20419957717945234	0.2554917908906214	premiRNA
hsa-mir-541	1763	CCCACUCCAAAGUUCACAGAAUGGGUGG	2.049013955826573	4.442447133333334	0.0704759434840797	0.21935103794885574	premiRNA
hsa-mir-1238	768	UGUGGUUGGGGCCAUGGCGGGUGGGCAGCCCAGCCUCUGAGCCUUCCU	2.0356231622900647	4.4328057166666675	0.01741153543873448	0.14117577850118296	premiRNA
hsa-mir-6804	1922	GACGGUGGGGGCCACGCUGACAGCCGC	2.008545581238031	4.413309766666667	0.03729379363431196	0.05981091740383393	premiRNA
hsa-mir-4661	679	CCUGACAGACAGCCUGAUAGACAGG	1.9990023105880186	4.4064385795000005	0.126095399363167	0.23556968805012732	premiRNA
hsa-mir-648	2614	UGGUGGGGGCCGGGGCAGGCCCAGCGAAA	1.9566633019685347	4.375954350000001	0.011318320262940093	0.1528964258256186	premiRNA
SARS-CoV-2-Conserved-Structured-102_Interval-5251-5370_Motif_3	2723	GCUCUACAAGAUGCUUAUUACAGAGC	1.83119819728732	4.285619050000001	0.11412720754186045	0.2711434035151887	Control
hsa-mir-149	1875	CACUCCCGUGCUUGUCCGAGGAGGGAGG	1.780052102057304	4.2487936883333335	0.058007986635666524	0.11706383536624858	premiRNA
hsa-mir-5003	2353	GGUAGAGAUGAUUUUUCCUACU	1.7584374976407322	4.2332311	0.05684330339257671	0.22658606559596262	premiRNA
hsa-mir-486-2	1919	CCCGAGCUGGGCAGCAUGAAGGGCCUCGGG	1.744686520612123	4.22333035	0.2904140979145716	0.375902122087877	premiRNA
hsa-mir-4328	2891	UUGAGAACCAG	1.738707312606969	4.219025299999999	0.10883109430966223	0.21445983748116282	premiRNA
hsa-mir-1236	2351	GGGGAUGGACUGGAAGUGGGCAGCAUGGAGCUGACCUUCAUCAUGGCUUGGCCAACAUAAUGCCUC	1.720098881559533	4.205627166666667	0.0440867511020122	0.17034371003511256	premiRNA
hsa-mir-6884	2179	GUUGGCUCAAGAAAGGGAGAUAGAUGGUAGCCC	1.7072534558298302	4.196378416666667	0.01905418314331555	0.1467774494240102	premiRNA
r(GAA)16	2016	GAAGAAGAAGAAGAAGAAGAAGAAGAAGAAGAAGAAGAAGAAGAAGAA	1.7047571944156483	4.194581100000001	0.02789633201053313	0.06564042365937413	Repeat
IAV_invivo_HA_4_Motif_9+IAV_invivo_HA_4_Motif_9	32	GUGGGGUAUUCAUCACCCGC	1.6864892015827562	4.1814280833333335	0.11909179050853923	0.17537283131764286	IAV
U1snRNP5ss-6	2355	GGAAUAAGUAUGAUACUUACCUG	1.6851955734043453	4.1804966666666665	0.18708221688476853	0.27594766828955125	Control
hsa-mir-5582	340	UAUAGCUACAUCAGUUAUAACUAUAUCAGUUAAA	1.670688326782522	4.170051400000001	0.08479536711239787	0.2160641902275267	premiRNA
hsa-mir-6767	1910	AUGGAGAACGCCCCCACCAGUUCCCAC	1.667093783493902	4.167463316666667	0.06746562510327433	0.1676380901517417	premiRNA
hsa-mir-200c	179	GUUUGGGUGCGGUUGGGAGUCUCUAAU	1.6561741820449727	4.159601166666667	0.1403819532896996	0.17361016908327342	premiRNA
hsa-mir-1228	111	UGUGGUGGGUGGUGGCCUGCGGUGAGCAGGGCCCUCA	1.5982676486857725	4.117908266666667	0.154719540849909	0.2769496160704775	premiRNA
hsa-mir-4418	980	GGUGGUUGUGGGAGUCACU	1.5764061542260315	4.102167916666667	0.1223566211456935	0.21011396721558792	premiRNA
hsa-mir-3928	1317	GCCUGCGGGCAGGAAGCGGA	1.5689557262846674	4.096803583333334	0.1563117110154472	0.23615480774121364	premiRNA
hsa-mir-1225	2813	GGGGAGAGGGACACGCCCUGGGCUCUGCCCAGGGUGCAGCCGGACUGACUGAG	1.5511453238934114	4.083980033333334	0.18439459354715046	0.2000672958621127	premiRNA
DMSMaPseq_invitro_SARS-CoV-2_Motif_190+SHAPE_invitro_SARS-CoV-2_Motif_198	332	CAUGUGGUAGUGUUGGUUUUAACAUAGAUUAUGACUGUGUCUCUUUUUGUUACAUGCACCAUAUG	1.541512359915012	4.077044266666666	0.045450157770069416	0.23204347098213363	SARS-CoV2
hsa-mir-3120	984	UGUACAGGUGAGCGGAUGUUCUGCACA	1.5322252970884442	4.070357550000001	0.09601510408257494	0.16521089949348927	premiRNA
hsa-mir-4469	1645	UGGCGGCGGCGAGGACACCGCCGCU	1.5311966676643767	4.069616933333334	0.22444145664846968	0.26435393385954487	premiRNA
hsa-mir-5583-2	1431	AUUCUGAUGAUCACCUAGCCAGAAU	1.52188851697397	4.062915033333334	0.010944127717917581	0.09819489937818353	premiRNA
IAV_invivo_NA_6_Motif_2+IAV_invivo_NA_6_Motif_2	2801	GGGAAUAUAAUCUC	1.5161425254651482	4.0587779	0.027317642193504132	0.2118336625641713	IAV
hsa-mir-2116	2072	GAGGUCUUCCCAUGCUAAGAAGUCCUC	1.5144824406759763	4.057582633333333	0.03243184532790117	0.21039386245440433	premiRNA
hsa-mir-8089	1823	GGGGGCAGGCUGCCACCUCCUG	1.503422677848856	4.049619566666667	0.06943670122047768	0.11926758498912657	premiRNA
hsa-mir-4669	1260	UCCAGGCAUCUGUGUCUG	1.4813523186301678	4.033728833333334	0.14235734681619197	0.18707134632149397	premiRNA
hsa-mir-1324	2672	GUCCUGCCCUCACUGGGAACCCCCUUCCCUCUGGGUACCAG	1.4758291964440944	4.029752166666667	0.01849826109410283	0.1901204004918089	premiRNA
hsa-mir-598	726	GUGAGCUGGAAAUGGGGUGCUAC	1.4626734480990253	4.020279983333334	0.08512268083333217	0.13022431731097703	premiRNA
hsa-mir-6720	1163	GCCGCGGAAGAAGGGGAAGCGC	1.4568787068193565	4.01610775	0.05122075075408615	0.09714992962926162	premiRNA
hsa-mir-3907	276	GCCUGCCCUGAGUCCCCCAGCAGGU	1.4537562909410793	4.013859600000001	0.13451016255690715	0.22022885742358822	premiRNA
hsa-mir-6723	2958	GGGCAUUCCGGAUAGGCCGAGAAAGUGUUG	1.44704671599873	4.009028683333334	0.16110090903147448	0.22323305525744885	premiRNA
hsa-mir-4656	2930	CUGUGGCCGGUCCCAG	1.3876862473442897	3.966288945	0.06742403328283099	0.17457251092970175	premiRNA
SHAPE_invivo_SARS-CoV-2_Motif_61+SHAPE_invitro_SARS-CoV-2_Motif_56	1640	ACUCAAUAUGAGU	1.3858249435935632	3.9649488	0.07839068266004798	0.12472131577926633	SARS-CoV2
SARS-CoV-2-Conserved-Structured-105_Interval-17765-17884_Motif_3	2875	CUGUUGAUUCAUCACAG	1.3745439549544873	3.95682645	0.10016662097052391	0.2791727231152471	Control
hsa-mir-4281	381	AGCUGGGGCCGGGU	1.366237651406635	3.9508458833333333	0.05758503258860862	0.13850003046757725	premiRNA
hsa-mir-211	773	UCGCCUAGGGCUCUGAGCAGGGCA	1.3575968355423083	3.944624466666667	0.0825917278030678	0.11014241888516298	premiRNA
hsa-mir-5006	75	GGAAGGGAGCCCCAUUUACAGUGGUAACUUCCUUUCC	1.3491800695507337	3.9385643666666668	0.03827458596418558	0.29930062617993364	premiRNA
DMSMaPseq_invitro_SARS-CoV-2_Motif_425	1203	AAAUUUACAAAACACCACCAAUUAAAGAUUUUGGUGGUUUUAAUUU	1.3368987615397012	3.9297217833333336	0.042880323291678055	0.19579147603648248	SARS-CoV2
r(AUUCU)4	901	AUUCUAUUCUAUUCUAUUCU	1.3315862865116042	3.9258967833333336	0.03998073308752777	0.20482828611908288	Repeat
hsa-mir-4488	2349	GGCGCUGGGACCCCACUAGGGUGGCGCC	1.329836919734705	3.9246372333333337	0.12983135298629725	0.14750120010546022	premiRNA
hsa-mir-4266	1665	CUACUCAAGGCUAG	1.3240591691159118	3.9204772333333335	0.35209645728855365	0.3944951756089859	premiRNA
SARS-CoV-2-Conserved-Structured-61_Interval-19765-19884_Motif_2	2908	CCAGUACCAGAGGUGAAAAUACUCAAUAAUUUGGGUGUGGACAUUGCUGCUAAUACUGUG	1.3193725013313204	3.9171028166666666	0.020052194073176294	0.19767034030584443	Control
hsa-mir-490	1252	GUGGGUCAAGUUUAGAGAUGCACCAAC	1.318718113203644	3.916631655	0.11944964159057059	0.20062549790896358	premiRNA
hsa-mir-4776-1	880	CAAGGGCUCUCCUGAAAGGACAGUAGAGCCCUUG	1.3073585068785647	3.9084527000000002	0.03546618581861381	0.184757099123922	premiRNA
hsa-mir-3605	659	GAAGCCGCUCCCACCUGACCCUCACGGCCUC	1.3038335303925688	3.9059147050000003	0.058426366478480506	0.17190330052500685	premiRNA
hsa-mir-624	256	UGUGUUCAGUGGAACCAAGGUAAACACA	1.2932822304531375	3.898317733333334	0.08363606594756937	0.1701808065689397	premiRNA
hsa-mir-8079	2770	UGGCUGUAGGGCAGCAGUCA	1.2915642061215014	3.89708075	0.032058814338815994	0.13282475123223803	premiRNA
hsa-mir-7706	357	GGAGCCCGAGCAGCCGCGGUGAA	1.2899528479551363	3.895920566666667	0.17906231906012865	0.22410053876637875	premiRNA
hsa-mir-4647	385	GGAAAGGGGAUGCAGAGCCCUGCC	1.281063283260081	3.8895200500000002	0.0827985463424871	0.10710722045533572	premiRNA
hsa-mir-1262	2056	GGAUGAAAGUCAAAGAAUCC	1.2469677953817153	3.8649711833333336	0.4952788628954733	0.4682633804588362	premiRNA
SHAPE_invitro_SARS-CoV-2_Motif_289	1628	UGACGAUGCUGUUGUGUGUUUCAAUAGCACUUAUGCAUCUCA	1.2431611697566805	3.8622304	0.13446310191208574	0.24457033990439309	SARS-CoV2
hsa-mir-4692	2594	CUGGGUGGGACACUCAG	1.2423256875728488	3.8616288499999993	0.20064838767749701	0.34071298736246614	premiRNA
hsa-mir-5095	825	CGCGCCCGGCCUAACUUUUAAGAAACGUCGGCCCGGGAGCG	1.2389026481076877	3.8591642500000005	0.3352896699485467	0.39542161161756895	premiRNA
hsa-mir-138-1	2524	AGGCCGUUGCCAAUCAGAGAACGGCUA	1.2340761198694148	3.855689133333333	0.09037934118085504	0.19521887481911177	premiRNA
hsa-mir-7154	2893	GCUUGGAGCCUUGGUAGGGAAGCAAGCUGAGGAGAUAGGA	1.2177116666998271	3.843906671666667	0.09725031236773324	0.18394004113387924	premiRNA
hsa-mir-4667	1735	GAACCCAAGAAAAGCUGACUUGGAGGUCCC	1.2134939712478143	3.840869916666667	0.1113030672926947	0.2792460306452877	premiRNA
hsa-mir-3143	2798	UUCGCGGUUGGGCU	1.2114436984779502	3.839393713333333	0.10508919312506705	0.1677183524865773	premiRNA
hsa-mir-513b	2670	AUUUAUGUGAACUAAAAUAUAAAU	1.2069682611819275	3.8361713833333333	0.056590110810397096	0.23693557245182442	premiRNA
hsa-mir-548h-5	2053	UGUCAUUACUUUUAACUGUA	1.203716262579434	3.8338299333333334	0.07363302601515892	0.13720843028881624	premiRNA
DMSMaPseq_invitro_SARS-CoV-2_Motif_69+SHAPE_invitro_SARS-CoV-2_Motif_70	1012	UCCUAAAGAGGA	1.1998922064807769	3.8310765999999994	0.19682933849856435	0.24916580801790258	SARS-CoV2
hsa-mir-632	2319	GCGGGGAACGAGGCCGUCGGCCAUUUUGUG	1.1985889255699644	3.8301382333333343	0.17131753589923365	0.33025327818606903	premiRNA
Selectedmotif_26742-26860_Motif_1+DMSMaPseq_invitro_SARS-CoV-2_Motif_483+SHAPE_invivo_SARS-CoV-2_Motif_509+SHAPE_invitro_SARS-CoV-2_Motif_490	2023	ACCGGUGGAAUUGCUAUCGCAAUGGCUUGUCUUGUAGGCUUGAUGUGGCUCAGCUACUUCAUUGCUUCUUUCAGACUGUUUGCGCGUACGCGUUCCAUGUGGU	1.1966126848595116	3.8287153333333337	0.17814303671401527	0.2388112483330881	SARS-CoV2
hsa-mir-6795	1617	AGGCUGUCUUCAUUCCCUCUUGACCACCC	1.185956981244175	3.8210431906666673	0.1822922306794908	0.24375526080154983	premiRNA
hsa-mir-3191	1492	UCCACACUGACAAGGGCCGUGGGG	1.1854082930826058	3.8206481333333335	0.12431069303090315	0.1324371991144063	premiRNA
SHAPE_invivo_SARS-CoV-2_Motif_335+SHAPE_invitro_SARS-CoV-2_Motif_323	605	GCAUGAUGUUUCAUCUGC	1.1842728817530712	3.8198306333333334	0.03378023929517687	0.1480275535589717	SARS-CoV2
hsa-mir-5189	2018	GACAGGCUGGCCUCUGGAUGACCUGC	1.1800979800813831	3.8168246900000002	0.21057769695232395	0.24263081321415203	premiRNA
SHAPE_invivo_SARS-CoV-2_Motif_242	150	UCUAUACAGAACUGGA	1.179576885308628	3.816449500000001	0.11967855673516238	0.19099404297226677	SARS-CoV2
IAV_invivo_PB2_1_Motif_22+IAV_invivo_PB2_1_Motif_22	1136	GGGUAGUGGUGAGCAUUGACC	1.1744553121609513	3.81276195	0.08857501151574117	0.16318255230939394	IAV
hsa-mir-550b-1	1399	AAGACACUAUCUUACAACAACAGGGCUCUU	1.1740054531644535	3.8124380499999995	0.026718674675185985	0.13506489536323277	premiRNA
3-way model-3_NoName	851	CCACGCUCGUUCCGACACCGGAACGGCACUCGACACCGAGUGCAGCGUGG	1.166921852202481	3.807337833333334	0.1721758881794787	0.5511731048200554	Control
hsa-mir-6796	2329	CUGGCUGGUCCAGCCCCUCAGAAG	1.1633158969304678	3.8047415333333334	0.18693784437877992	0.20836517109270838	premiRNA
SARS-CoV-2-Conserved-Structured-87_Interval-14046-14165_Motif_2+Selectedmotif_14055-14160_Motif_2+DMSMaPseq_invitro_SARS-CoV-2_Motif_254+SHAPE_invivo_SARS-CoV-2_Motif_267+SHAPE_invitro_SARS-CoV-2_Motif_257	2966	CCACGCCAGGUAGUGG	1.1579074732793149	3.8008474500000005	0.11342582384411835	0.3237219196718307	SARS-CoV2
hsa-mir-6775	310	GGCUGGACAGGAGAGGGCUCACCCAGG	1.156494748438509	3.7998302833333333	0.1538746134487226	0.14980434028961642	premiRNA
hsa-mir-4265	2167	ACACCUGUAAAGAAUUGGUCAGCCUGGGGACUGGUGAUCUCUGCAGCUGU	1.1543200827348505	3.7982645166666664	0.02457343255509704	0.2035970799134068	premiRNA
hsa-mir-1229	334	AGAGCGUGGGCUGGGGUUCAGGGACACCCUCU	1.1501164450871293	3.7952378833333342	0.05617505906726361	0.12848935209709159	premiRNA
SHAPE_invivo_SARS-CoV-2_Motif_52	175	CACAGAAAAGUACUGUG	1.149300708180853	3.79465055	0.07632414671450466	0.5197316473516866	SARS-CoV2
SARS-CoV-2-Conserved-Structured-73_Interval-7171-7290_Motif_3	700	CUAGGUUUUUCUAUGUACUUGG	1.1459718580877576	3.792253766666667	0.19105354297072422	0.302921491110788	Control
hsa-mir-4522	485	GAUCCAGCCCAGGCUGGUUCCGCUGAC	1.1451772090453196	3.791681616666667	0.025570279198128865	0.18068450045828527	premiRNA
hsa-mir-202	2709	UUCUUUGAGGAUCUGGCCUAAAGAG	1.1447242945076304	3.7913555166666675	0.13640800812390497	0.21490768378335584	premiRNA
hsa-mir-8083	1077	AACUGUGCGGCCGGCCACACCGUCACACCGGGU	1.1387791372683433	3.7870749833333335	0.1272992078478708	0.17422451483928783	premiRNA
hsa-mir-375	1638	CAAACCGGACCUGAGCGUUUUG	1.1370531731592146	3.7858322833333333	0.05976454617570687	0.3876101000064422	premiRNA
hsa-mir-6860	1944	GAGUUUGGAGUCGGUGGGUGGAGCCAAACUG	1.1347596654215946	3.78418095	0.05448156153178748	0.10335087526857892	premiRNA
IAV_invivo_M1_M2_7_Motif_3+IAV_invivo_M1_M2_7_Motif_3	2411	GGGAAGAACACC	1.1252435064496964	3.7773292833333336	0.22801147173673503	0.290925604788661	IAV
hsa-mir-199b	1122	CUGUUCAGGACUCCCAAAUUGUACAG	1.122572523634589	3.7754061666666665	0.1449195990872453	0.223931955872353	premiRNA
hsa-mir-548f-2	2590	UUUUAUCAUUACUUUUAAUGGCAAAA	1.1216233845776087	3.7747227833333334	0.08415768467442593	0.2254098373264569	premiRNA
hsa-mir-1294	2428	GUCUGGCAUUGUCUGAUAUAC	1.1192254560345338	3.7729962666666665	0.15791167456348737	0.2090552982488363	premiRNA
SHAPE_invitro_SARS-CoV-2_Motif_85	338	UGCGAGAAAUGCUUGCA	1.118290923390375	3.7723233999999994	0.27069912487420505	0.29986287056617444	SARS-CoV2
hsa-mir-1184-3_1184-2_1184-1	1347	ACAGUGGCCACAUCUCCAC	1.113170993753494	3.768637033333334	0.10213396605731663	0.16122135420965084	premiRNA
IAV_invivo_PA_3_Motif_19+IAV_invivo_PA_3_Motif_19	318	GGGGUGUACAUCAAUACUGCCUU	1.1116344037541899	3.7675306833333333	0.0674514233792237	0.1907788289027267	IAV
DMSMaPseq_invitro_SARS-CoV-2_Motif_187	2437	AAGUUUGUUCGCAUUCAACCAGGACAGACUU	1.1017114179909246	3.7603861000000003	0.09046979306605714	0.2130961977742604	SARS-CoV2
SHAPE_invivo_SARS-CoV-2_Multi_2_ComplexLevel_1	653	AGGGGUGUAUACUGCUGCCGUGAACAUGAGCAUGAAAUUGCUUGGUACACGGAACGUUCUGAAAAGAGCUAUGAAUUGCAGACACCUUU	1.0954738778667594	3.755895050000001	0.2175559217601093	0.32763529694541743	SARS-CoV2
hsa-mir-3160-1	992	CUCUCCUCCAGCUCAGCUGGUCAGGAGAG	1.0935277990515648	3.7544938666666674	0.3572838309420102	0.4035748367930204	premiRNA
hsa-mir-7155	1664	GCCAUCUGGUUGUGACAUCACUGAUGGC	1.0912976706456519	3.752888166666667	0.34721735785390667	0.3619634759897213	premiRNA
BabySpinach	2170	GGUGAAGGACGGGUCCAGUAGUUCGCUACUGUUGAGUAGAGUGUGAGCUCC	1.0893418465058957	3.751479966666667	0.09011366530727369	0.14103093216029888	Control
hsa-mir-1301	2119	GCAGCACUGUGCUGGGGAUGUUGC	1.0758789931229273	3.7417866666666666	0.14441938941395233	0.1979683800011313	premiRNA
hsa-mir-657	2806	GUCCGGGUGGGUUCCGGCA	1.0704804073884935	3.7378996666666673	0.11154024318573921	0.5507930867838832	premiRNA
hsa-mir-3677	1287	UGCAGUGCUGGGCAUGGGCUUCUCG	1.0677018324865417	3.735899083333333	0.2555582253141035	0.25725435299897553	premiRNA
hsa-mir-19b-2	423	CAUUUCAGCGUAUAUAUGUAUAUGUGGCUGUG	1.0672837557480561	3.7355980666666664	0.13810486032554609	0.1966874271894915	premiRNA
hsa-mir-5196	456	GUUGGGGAACAGGUGGUUAGCACUUCAU	1.0656748049777836	3.7344396166666676	0.11295318525430466	0.1488594341465764	premiRNA
hsa-mir-1273a	695	ACCCGGGUGGUGGAGGUUGCAGUGAGCCAAGAUUGCGCCACUGCACUCCAGCCUGGGC	1.0631319697084511	3.7326087666666665	0.10614251001617686	0.19911161457547713	premiRNA
SHAPE_invivo_SARS-CoV-2_Motif_184+SHAPE_invitro_SARS-CoV-2_Motif_178	1699	ACUUUUGAUUCUGAGU	1.062676786662906	3.732281033333333	0.07432875577631903	0.209317452498847	SARS-CoV2
U1snRNP5ss-11	2523	CAGGUAUGAAUGAUACUUACCUG	1.0579530357192966	3.728879916666667	0.17715095962703678	0.2127571286901543	Control
hsa-mir-4693	84	GUCACAAAUUCAAAUAAAGUGAG	1.0549242096788658	3.726699151666667	0.24249153163468506	0.2871560310079081	premiRNA
hsa-mir-6785	228	UGGUGGGAGAGGAGCCCCACUGUGGAAGUCUGACCCCCACA	1.0545351351188679	3.726419016666668	0.05820728091706548	0.09387393611108628	premiRNA
hsa-mir-607	574	GAACCCAGGGAGCCAGACUGCCUGGGUUC	1.0530605355689107	3.7253573	0.07794371224402707	0.2240944089928268	premiRNA
hsa-mir-6808	1156	CCAUGGGGGCCUUGCUGUGU	1.0528651661168968	3.7252166333333334	0.053599549376242096	0.22343720143227447	premiRNA
IAV_invivo_HA_4_Motif_20+IAV_invivo_HA_4_Motif_20	1596	CUGGGGGCAAUCAGUUUCUGG	1.0455955382515842	3.7199824766666656	0.1704119753361126	0.2403617998327835	IAV
hsa-mir-130b	2276	ACUACUAUAGGCCGCUGGGAAGCAGU	1.0394620346754215	3.7155663333333337	0.10850916473468449	0.36962237946510257	premiRNA
hsa-mir-576	1632	UCUUUGGUAAUAAGGUUUGGCAAAGA	1.0378361163923122	3.714395666666667	0.17399266130680024	0.23733185184719627	premiRNA
bulge-UUG	1737	GCGCUGCCAGAAACUGGCUUGAGCGC	1.0369647084514284	3.7137682499999998	0.1327750085195079	0.2476997054809245	Control
SHAPE_invitro_SARS-CoV-2_Motif_120	2636	GCAAGCUUCGAUAAUUUUAAGUUUGU	1.0367956814681811	3.7136465499999995	0.28468367242069287	0.41949224195408397	SARS-CoV2
hsa-mir-3159	1577	CCACGGGCUGGGCACAGUGG	1.0358133249747525	3.712939250000001	0.17135034759335105	0.2828062582132787	premiRNA
DMSMaPseq_invitro_SARS-CoV-2_Motif_522	2820	GGACCAGGAACUAAUCAGACAAGGAACUGAUUACAAACAUUGGCC	1.0327011173818206	3.71069845	0.054147150482477986	0.19023384793565645	SARS-CoV2
hsa-mir-98	922	AUUGUUGUGGGGUAGGGAUAUUAGGCCCCAAUUAGAAGAUAACUAU	1.0281655599980284	3.7074328333333333	0.3690975529635859	0.3553503127988729	premiRNA
hsa-mir-3689c	2584	CUGGGAGGUGUGAUAUCGUGGUUCCUGG	1.0168925111364469	3.6993162000000006	0.20186520824650894	0.282319062882849	premiRNA
hsa-mir-4270	1689	GGGCAGAAAUAGAUGGCCU	1.0007561749501228	3.6876979833333334	0.16630496454328556	0.21353890184603141	premiRNA
hsa-mir-3934	2647	GGCAGGAGGCAGUGAAGUAACUUGC	1.0004483986190835	3.6874763833333337	0.22057632130901916	0.3241848827007111	premiRNA
hsa-mir-4649	1004	CAGAGGGGCUGGCAGUACUGCUCUG	0.9991105576855376	3.686513133333334	0.11282479271656212	0.18095471690794906	premiRNA
hsa-mir-8077	1291	AGUCCAAAGGAAAGGGCU	0.9987941008397457	3.6862852833333335	0.24659101158321323	0.3277505783070048	premiRNA
hsa-mir-8087	2054	GGGGCCCUACUUUAAGGGCCCU	0.9967052217698741	3.6847812833333333	0.23818097132228896	0.2816608936291536	premiRNA
hsa-mir-1913	2	CAGAGGCUGGCUUUCCAAAACUCUG	0.9956664998006558	3.6840334000000006	0.12225116519933492	0.20429891759008867	premiRNA
hsa-mir-1256	636	AGCUGUGAAAGUCCUAGCU	0.9939864151054957	3.682823733333334	0.31526015110423666	0.41387666482818214	premiRNA
mismatch-UG	1716	GCGCUGCCAGAAACUGGCGGCGC	0.9827795001923016	3.674754716666667	0.36425068857988857	0.3935020352410591	Control
hsa-mir-6769a	1974	CCCUCAUAUGGCAGUUGGCGAGGGCCCAGUGAG	0.9742831512414833	3.668637316666667	0.11332477597155487	0.1373308594144368	premiRNA
hsa-mir-30c-2	682	UCAGCUGUGGAAAGUAAGAAAGCUGG	0.9703757390531695	3.6658239666666663	0.37316802314969566	0.45920223241597924	premiRNA
mismatch-GU	2471	GCGCGGCCAGAAACUGGCUGCGC	0.9688739405569919	3.6647426666666667	0.3054459854367114	0.3330939010591014	Control
hsa-mir-362	1744	UGAGUGCUAUUUCAGUGCAACA	0.9672861007985945	3.663599416666667	0.11307158990848362	0.18346699823162252	premiRNA
hsa-mir-34c	2927	GAUUGCUAAUAGUACCAAUC	0.9667872836988975	3.663240266666667	0.1552352128155586	0.22264903821176915	premiRNA
hsa-mir-3164	2922	GGCGCACAGCAGACCCUGCAAUCAUGCC	0.9654994193822826	3.6623130000000006	0.037994786280632735	0.20221113563080334	premiRNA
DMSMaPseq_invitro_SARS-CoV-2_Motif_339	663	AGCCUUGUAGUGACAAAGCU	0.9564241611156568	3.6557787833333335	0.11368575581511663	0.1994108902914116	SARS-CoV2
hsa-mir-4302	2739	CGAGGUGG	0.9541699193971661	3.654155721666667	0.1049086194558597	0.2501767981571091	premiRNA
hsa-mir-4452	85	GCAAGGCUGUAGUGUGCACAGCCUUGA	0.9446700265525098	3.6473157666666665	0.25279075862368006	0.2816022936972133	premiRNA
SHAPE_invivo_SARS-CoV-2_Motif_250	1523	CAGGCAAUAACAGUUACACCGGAAGCCAAUAUGGAUCAAGAAUCCUUUGGUGGUGCAUCGUGUUGUCUG	0.9444528747954799	3.647159416666667	0.04964537066771752	0.2303192708422744	SARS-CoV2
hsa-mir-4421	2586	AGUUGAACACUUGUUGGGACAACCU	0.9385449396034492	3.6429056833333338	0.20059927989670065	0.29467184594468987	premiRNA
hsa-mir-9-3	2265	GUAUGAGUGCCACAGAGCCGUCAUAA	0.9379692710131494	3.6424912000000003	0.01775390901004277	0.1658776454384312	premiRNA
hsa-mir-6737	1558	UGGAGGGGGUUUGUUUGCUUAUUCCCCUCU	0.9357234019404881	3.6408741666666677	0.19038535607474213	0.2618323134760371	premiRNA
Selectedmotif_18070-18328_Motif_3+SHAPE_invitro_SARS-CoV-2_Motif_334	2253	CACCCGCGAAGAAGCUAUAAGACAUGUACGUGCAUGGAUUGGCUUCGAUGUCGAGGGGUG	0.9293772280677073	3.6363049000000003	0.05956409178819357	0.18326884035913787	SARS-CoV2
r(CAG)16	2424	CAGCAGCAGCAGCAGCAGCAGCAGCAGCAGCAGCAGCAGCAGCAGCAG	0.9221894377806734	3.6311296666666677	0.09658182453153809	0.1359526770670515	Repeat
hsa-mir-3672	2007	UCUUAGACUAUUACAAGA	0.921863629126988	3.6308950833333333	0.14825588972267023	0.27752124534623007	premiRNA
hsa-mir-6843	68	CCCUGGGGAGCUGCUGCAGGCAGCAGGUGGGCGGGACGCCAGCAGGCUGUCUAGCUGUUCCCAUGAUGG	0.9192079703139234	3.6289830000000003	0.04384253755759155	0.16249462808591744	premiRNA
hsa-mir-3155a	1033	CUGGGGAGCCGGACAGCUCCCUUCCCAG	0.9180453368901267	3.6281459	0.2149093350517021	0.2826253214025644	premiRNA
hsa-mir-7846	2272	GCUGGGGCGCGGGCUUUCGCUUUCAGUCGAGGGCUAGCGAGCGCAGC	0.9144478769485509	3.6255557166666663	0.17676849788568275	0.3776824472488069	premiRNA
SHAPE_invivo_SARS-CoV-2_Motif_44	1907	GAGAGUGUUCAGACAUUCUU	0.9126777232323272	3.6242812000000004	0.28903133386206536	0.3241234201786347	SARS-CoV2
hsa-mir-139	2621	UCCAGUGUGGCUCGGAGGCUGGA	0.9103368083101423	3.6225957333333336	0.23572857887408757	0.27424048614699437	premiRNA
SHAPE_invivo_SARS-CoV-2_Motif_58	1353	CCAGUAUCUGAAUUACUUACACCACUGG	0.9098157227966013	3.6222205499999998	0.07022143240827142	0.2324774262544095	SARS-CoV2
hsa-mir-19b-1	1715	UCCAGCUGUGUGAUAUUCUGCUG	0.9073939749210486	3.6204768833333336	0.10770549280250621	0.12682062390504398	premiRNA
SHAPE_invivo_SARS-CoV-2_Motif_83+SHAPE_invitro_SARS-CoV-2_Motif_79	1470	CCUACUAAAAAGG	0.9067518714578479	3.6200145666666663	0.18879802391540343	0.20043057554565938	SARS-CoV2
hsa-mir-148a	1283	CCGACUCUGAGUAUGAUAGAAGUC	0.9051753510906876	3.6188794666666673	0.03697727060019054	0.17463353945747853	premiRNA
IAV_invivo_PA_3_Motif_7+IAV_invivo_PA_3_Motif_7	965	GGCCAGCAGAGGCC	0.9045188958430976	3.618406816666667	0.22540919304824192	0.26501835543202057	IAV
hsa-mir-3924	769	AGAUCUAUGUCAUAUAUACAGAUAU	0.9024837896686088	3.6169415333333337	0.22205098138833357	0.3521570124955449	premiRNA
hsa-mir-6722	2704	AUGCAUGGCUGGUGGCGGCGUGCAG	0.8967745803942948	3.612830883333333	0.12674424965019226	0.163157582924926	premiRNA
hsa-mir-6084	2125	CGGAGCCUCGCAGGGUCGGGCUCGGGCUCCCUAACCGUCUCCGCUUCUUC	0.8961802081882104	3.612402933333333	0.031484164895476854	0.10069882636044501	premiRNA
hsa-mir-4646	28	GGGACAUUGCGGAGAGGGUCUCACAUUGUCCC	0.8943204947077867	3.6110639333333334	0.039029756477469285	0.17703714332706877	premiRNA
hsa-mir-603	195	CUUCCCAUUUAAAAGUAAUGGCACA	0.8931934166724138	3.6102524333333332	0.2191231901439827	0.27067732295371844	premiRNA
hsa-mir-4476	1506	CCCAGCCUUCCAGAGUUGGUGCCAGG	0.89183034437599	3.6092710166666673	0.12850384095817075	0.15632200769208598	premiRNA
hsa-mir-3659	2752	CACGUGCUGCUUGUAUAGACAUGAG	0.8802236165273476	3.600914133333333	0.1301269682856102	0.15560469759678786	premiRNA
hsa-mir-5584	2608	ACUAGAUUUGAAUCCAGACCUUUAGU	0.8784587174160529	3.5996434	0.2628744237632252	0.29811520802545743	premiRNA
SARS-CoV-2-Conserved-Structured-54_Interval-17445-17564_Motif_1	215	UGCUAACUAAGGGCA	0.8773682132828343	3.5988582333333334	0.21069767397572103	0.2545647047490655	Control
DMSMaPseq_invitro_SARS-CoV-2_Motif_291+SHAPE_invivo_SARS-CoV-2_Motif_305+SHAPE_invitro_SARS-CoV-2_Motif_294	1592	GGUUCGUGUCUUUAGCUAUAGAUGCUUACC	0.8773637225632025	3.598855	0.07004467751024702	0.21824448552428222	SARS-CoV2
hsa-mir-645	1028	UGUGGCCUGGGGGUUGAGGACCCCUGCUCUA	0.8737286933537817	3.596237766666667	0.03931067779800145	0.08118995546448703	premiRNA
hsa-mir-6131	2474	GGUCAGGUGGUGCCCUCCUUCCAUGGGUAGAGCCAGAGAUGGUGGGUUCUGGCU	0.8694402875860029	3.5931501000000003	0.12615324846849293	0.17346940850403275	premiRNA
hsa-mir-27a	184	UGAGCAGGGUCCACACCAAGUCGUGUUCA	0.8687033697536745	3.5926195166666672	0.30467807224919247	0.3457017336528283	premiRNA
SHAPE_invivo_SARS-CoV-2_Motif_351	2970	GGACCUGAGCGCACCUGUUGUCU	0.8627696707938602	3.5883472333333337	0.2305315615283106	0.2549257003013294	SARS-CoV2
hsa-mir-3618	1474	GGCAGUGGUUCUAAAAGCUGUC	0.8609471099165735	3.5870349833333335	0.2839108084125055	0.30014633325731316	premiRNA
hsa-mir-6869	1859	GGCGGCUCGGAGUACCUCUGCCGCC	0.8602369512177197	3.586523666666667	0.08576373235904777	0.16892597753894442	premiRNA
SHAPE_invivo_SARS-CoV-2_Motif_313	982	UGUGACUGGACA	0.8596857269569617	3.586126783333334	0.2138155656060745	0.26837201718838993	SARS-CoV2
hsa-mir-203b	458	UCACAAUUGCGCUACAGAACUGUUGA	0.8587110324645502	3.5854249999999994	0.11411051730496628	0.22758232103032958	premiRNA
hsa-mir-4700	222	GUGUCCUGAAAUUCACAGGACUG	0.8564545152937931	3.5838003	0.08008803305739358	0.10162104012965546	premiRNA
hsa-let-7a-1	669	AUAGUUUUAGGGUCACACCCACCACUGGGAGAUAACUAU	0.8527703890929355	3.5811477166666665	0.15416214205327028	0.25473930631104613	premiRNA
hsa-mir-4800	2872	GAAGGAAGGCAAGGCUGUCUGUCCAUC	0.852360807684888	3.5808528166666673	0.18062195729105956	0.22532740575596566	premiRNA
SHAPE_invivo_SARS-CoV-2_Motif_237+SHAPE_invitro_SARS-CoV-2_Motif_228	2829	AUUGUUCAACUUAGUGAAAUUAGUAUGGACAAU	0.8505010479083837	3.579513783333333	0.301426298182526	0.3790833788344878	SARS-CoV2
U1snRNP5ss-9	2335	GCAGUAAGUCUGAUACUUACCUG	0.8504040344755188	3.5794439333333337	0.17190900429843392	0.2947804342268343	Control
hsa-mir-6729	2112	CUGAGCGGCUCCAUCCCCCGGCCUGCUCAU	0.8502484796511665	3.5793319333333335	0.2091105909777821	0.22119253062384894	premiRNA
hsa-mir-4648	2917	GGAGCUCAGCACCUGCCUGCCACCCACGCAGACCAGCCCCUGCUCUGUUCCCACAG	0.8502376463687561	3.5793241333333334	0.02678649765327279	0.04061068821879284	premiRNA
hsa-mir-567	325	CAUUCUUUGCUA	0.8501163506426247	3.5792368000000003	0.053677887671319036	0.21495569010246035	premiRNA
hsa-mir-1323	2288	UUCUGUGGUUUGAAAGGAA	0.849629663115541	3.5788863833333338	0.2901113685603246	0.3525787884144231	premiRNA
hsa-mir-6886	778	GGCUCCUGGCGCUGAUGCC	0.8495995243683228	3.5788646833333337	0.16175522500745637	0.19596128573353502	premiRNA
hsa-mir-526a-1	221	UCUGUUGCUUGAAAGAAGAGA	0.8495185062306397	3.5788063500000007	0.3092079304498521	0.3177153972768822	premiRNA
hsa-mir-4536-2	933	ACGAUAUAGGUAUGUAUGUAUGUAUGUAUAAAAGCAGGGCAGUAUAUAUAUCGU	0.8473309239210294	3.577231283333333	0.14326727761840546	0.2570242674817829	premiRNA
DMSMaPseq_invitro_SARS-CoV-2_Motif_289+SHAPE_invivo_SARS-CoV-2_Motif_303+SHAPE_invitro_SARS-CoV-2_Motif_292	1218	CCUUACCCAGAUCCAUCAAGAAUCCUAGGGGCCGG	0.8418138202251851	3.573258950000001	0.15695220282039302	0.18646445161194944	SARS-CoV2
hsa-mir-192	2094	ACAGCCAGUGCUCUCGUCUCCCCUCUGGCUGC	0.8393361929826684	3.57147505	0.10591157697511142	0.2198366646447256	premiRNA
hsa-mir-132	1466	GUUACUGUGGGAACUGGAGGUAAC	0.8388301536946986	3.5711107000000006	0.204843633124912	0.22862562069569525	premiRNA
Selectedmotif_21130-21239_Motif_1+DMSMaPseq_invitro_SARS-CoV-2_Motif_372+SHAPE_invivo_SARS-CoV-2_Motif_397+SHAPE_invitro_SARS-CoV-2_Motif_383	1646	GCUAGCUCUUGGAGGUUCCGUGGCUAUAAAGAUAACAGAACAUUCUUGGAAUGCUGAUCUUUAUAAGCUCAUGGGACACUUCGCAUGGUGGACAGC	0.837359605051627	3.5700519000000006	0.14609866506808644	0.16449516576582687	SARS-CoV2
hsa-mir-152	2271	CCGACUCGGGCUCUGGAGCAGUC	0.8364421788085407	3.5693913500000014	0.048601626927239704	0.15125924767329263	premiRNA
DMSMaPseq_invitro_SARS-CoV-2_Multi_17_ComplexLevel_1+SHAPE_invivo_SARS-CoV-2_Multi_14_ComplexLevel_1+SHAPE_invitro_SARS-CoV-2_Multi_17_ComplexLevel_1	1393	UCUUAAGAGAGGUGAUAAAAGUGUAUAUUACACUAGUAAUCCUACCACAUUCCACCUAGAUGGUGAAGUUAUCACCUUUGACAAUCUUAAGA	0.8360381992260095	3.569100483333333	0.1448248622899227	0.3040444236646724	SARS-CoV2
hsa-mir-1279	1981	UUCUAAUGCCAAGAA	0.8353495682037406	3.568604666666667	0.16847094711368066	0.26029826732434486	premiRNA
hsa-mir-4309	72	UCCAGGAUCUGGGUUUUGAGGUCUUGG	0.8350364215275748	3.5683792000000003	0.1791441630029075	0.34921601648754386	premiRNA
Selectedmotif_14972-15080_Motif_1+DMSMaPseq_invitro_SARS-CoV-2_Motif_271+SHAPE_invivo_SARS-CoV-2_Motif_285+SHAPE_invitro_SARS-CoV-2_Motif_275	317	ACUUUAUUAUGAUUCAAUGAGUUAUGAGGAUCAAGAUGCACUUUUCGCAUAUACAAAACGUAAUGUCAUCCCUACUAUAACUCAAAUGAAUCUUAAGU	0.8315467990420591	3.5658666599999997	0.0508334037176767	0.1748510956135021	SARS-CoV2
hsa-mir-4726	2992	GAGUGGUCGGGUCGACUGAACC	0.8294323043518563	3.5643442166666666	0.12215230335271655	0.16443013732229836	premiRNA
hsa-mir-499a	1109	UGUUUAACUCCUCUCCACGUGAACA	0.8281419631950327	3.563415166666667	0.19157105649240902	0.370113701505977	premiRNA
hsa-mir-4502	1411	CUUUUUGCUGAUGGAGGGUCUUGCCUCCAUGGGGAUGGCUG	0.8278188860099908	3.5631825500000005	0.01861024436393701	0.04383638129193267	premiRNA
hsa-mir-4754	1838	GAGUGAGGCCCAGUGGUCACCGCCGCCCUC	0.8277677982871714	3.563145766666667	0.22622182268896	0.2504384782259117	premiRNA
hsa-mir-3681	418	CUGUGCAGGGCCAACUGUGCACAC	0.826546669767966	3.562266549999999	0.3079494472083249	0.3394870922743825	premiRNA
SARS-CoV-2-Conserved-Structured-29_Interval-10970-11089_Motif_1	2712	CAAGGGUACACACCACUG	0.8236644610938999	3.5601913499999998	0.1771967453669582	0.24005000566182208	Control
SHAPE_invivo_SARS-CoV-2_Motif_46	2107	GUGAAACAUUUGUCAC	0.8183940923493592	3.5563966666666667	0.058990434820597216	0.17243558246075558	SARS-CoV2
SHAPE_invitro_SARS-CoV-2_Motif_242	2987	GACCCUGUGGGUU	0.817244861640341	3.5555692166666675	0.028339147541691003	0.2190859644287439	SARS-CoV2
hsa-mir-1208	967	GGAGACGGGUCUUUCUC	0.8163357686914151	3.5549146666666673	0.20884566049894848	0.2500886657753274	premiRNA
hsa-mir-6090	2467	GCCCUGGGCCGGGCGAUGUCCGCUUGGGGG	0.8113744031239977	3.5513424666666666	0.15394018648048466	0.1841570256966147	premiRNA
hsa-mir-4503	2675	UUUACAUAUAAAUUUCUAUUUGU	0.8103940605099897	3.550636616666667	0.3148421479034819	0.34483273759782324	premiRNA
hsa-mir-4746	1213	CAGAGGCAUCGGGUCAG	0.8067481980181573	3.548011583333333	0.12715010201430027	0.1716892942056473	premiRNA
hsa-mir-4758	779	GCUGGAGUAAGGGCACGCCCGGGGCUGC	0.8018016471959184	3.5444500500000005	0.04506125071258294	0.1081482131406548	premiRNA
hsa-mir-3648-1_3648-2	2403	AGGGCCGGUCGGCCGCCCCGGGUGCCGCGCGGUGCCGCCGGCGGCGGUGAGGCCCCGCGCGUGUGUCCCGGCUGCGGUCGGCCGCGCUCG	0.8016481895839304	3.5443395600000005	0.48168700885504756	0.5069465202193864	premiRNA
hsa-mir-6876	940	AGUUCAGGAGGUGGCACUGCUGUGUGUGAGCU	0.800633064726011	3.543608666666666	0.133748137669531	0.21831954911602747	premiRNA
hsa-mir-4787	329	CAUCCCGGACGGCCUGUGAGGGAUG	0.7995912640675602	3.5428585666666663	0.23766838252552325	0.261882071110222	premiRNA
hsa-mir-500a	2080	GAGAGUGCUGUCUGAAUGCAAUGC	0.7972089604510398	3.5411433000000003	0.19668733493485188	0.26781722226335153	premiRNA
hsa-mir-4313	2823	ACCCUGCAGCCCCAGCUGGAGGAUGAGGAGAUGCUGGGCUUGGGU	0.7937424489680001	3.5386474000000003	0.07723425322251261	0.17513232676170506	premiRNA
hsa-mir-4267	2081	CUGGGGGAAGGCUCCAGACCCCAGCCU	0.7925965978727236	3.5378223833333333	0.1875227205169882	0.1996872865900183	premiRNA
hsa-mir-3190	1993	CCCACGGCCCUUGUCAGUGUG	0.7908212589956883	3.5365441333333343	0.05047113972465587	0.15497875947172032	premiRNA
DMSMaPseq_invitro_SARS-CoV-2_Motif_236+SHAPE_invitro_SARS-CoV-2_Motif_239	2546	GCUAGUGGGGGACAACCAAUCACUAAUUGUGUUAAGAUGUUGUGUACACACACUGGU	0.7887284679071682	3.535037316666667	0.10974499129491742	0.17289455532285686	SARS-CoV2
hsa-mir-221	2563	AUUUCUGUGUUCGUUAGGCAACAG	0.7853342940470606	3.532593500000001	0.15254283137998162	0.25467062048977135	premiRNA
hsa-mir-4762	2273	GAAGCCUUGAUCAGAAGCUAGGAAGGCUUC	0.7823504886283376	3.5304451500000003	0.1898379975726609	0.26225354278561896	premiRNA
hsa-mir-2681	1039	GAGACUGCCCAAAGACUCUUCAGUAUC	0.781819356865724	3.530062733333333	0.1588073944111368	0.22491794525612735	premiRNA
bulge-GGG	1306	GCGCUGCCAGAAACUGGCGGGAGCGC	0.780580913613097	3.529171050000001	0.19366746616223396	0.42500129382453394	Control
IAV_invivo_NP_5_Motif_16+IAV_invivo_NP_5_Motif_16	1743	GGGUACGACUUUGAAAGGGAGGGAUACUCUCUAGUCGGAAUAGACCC	0.7789929118184226	3.5280276833333333	0.20290777645398636	0.266009164748569	IAV
SARS-CoV-2-Conserved-Structured-58_Interval-4574-4693_Motif_2+DMSMaPseq_invitro_SARS-CoV-2_Motif_86+SHAPE_invivo_SARS-CoV-2_Motif_94+SHAPE_invitro_SARS-CoV-2_Motif_90	638	AGAAGCUGCUCGGUAUAUGAGAUCUCUCAAAGUGCCAGCUACAGUUUCU	0.7739761159560073	3.5244155733333336	0.06214995743363718	0.25950352799310367	SARS-CoV2
hsa-mir-7106	1042	UGGGAGUGAUCCCAACAGCUGAGCUCCCU	0.771942435700742	3.522951316666667	0.15476733148352717	0.1994282191717779	premiRNA
hsa-mir-5699	1847	CAAGAGGUGUGAGCCACACACACGCCUGGCCUCCUG	0.7714799147267278	3.522618300000001	0.18899782320516975	0.2060255647397283	premiRNA
hsa-mir-3621	1323	CAGGGCGGUGCGGCAGCCGCCACC	0.7710486436058183	3.5223077833333334	0.17183532309798713	0.18478733119457547	premiRNA
Selectedmotif_563-621_Motif_1+DMSMaPseq_invitro_SARS-CoV-2_Motif_12+SHAPE_invivo_SARS-CoV-2_Motif_12+SHAPE_invitro_SARS-CoV-2_Motif_12	1786	GUGGUGAGACACUUGGUGUCCUUGUCCCUCAUGUGGGCGAAAUACCAGUGGCUUACCGC	0.7690055282097195	3.520836733333334	0.1602334866945341	0.2241661927444072	SARS-CoV2
U1snRNP5ss-20	510	GAGGUGAUGCAGAUACUUACCUG	0.7619600057724563	3.515763933333334	0.15482345489720892	0.25162209558331866	Control
hsa-mir-593	434	CACCAGCCAGGCAUUGCUCAGCCCGUUUCCCUCUGGGGGAGCAAGGAGUGGUGCUGGGUUUGUC	0.7618771126435859	3.51570425	0.17669547039754116	0.19770449200739973	premiRNA
hsa-mir-148b	512	CAGGCUGUGGCUCUCUGAAAGUC	0.7609283902513136	3.515021166666667	0.0957153176927242	0.1834067915823861	premiRNA
hsa-mir-3649	180	ACCUGUGUGUGCCCAAGUGUUUCUAGCAAACACAGGG	0.7600612646977083	3.514396833333334	0.19536189649996627	0.3732502354035736	premiRNA
SHAPE_invivo_SARS-CoV-2_Motif_557	2779	GGCCGCAAAUUGCACAAUUUGCCCCC	0.7598298768964833	3.514230233333333	0.23185226657038316	0.23813943157675754	SARS-CoV2
hsa-mir-548ba	2924	UGCUAUUAGAAAGUAAUGGCA	0.75705910288379	3.5122352666666665	0.25753908772783124	0.3492089909915189	premiRNA
DMSMaPseq_invitro_SARS-CoV-2_Motif_396+SHAPE_invitro_SARS-CoV-2_Motif_407	1467	UGCACUUGACCCUCUCUCAGAAACAAAGUGUA	0.75615334325253	3.5115831166666673	0.24115618127869445	0.26431172282711124	SARS-CoV2
SHAPE_invitro_SARS-CoV-2_Multi_2_ComplexLevel_1	361	CCUCUUGAGUGCAUUAAAGACCUUCUAGCACGUGCUGGUAAAGCUUCAUGCACUUUGUCCGAACAACUGGACUUUAUUGACACUAAGAGG	0.7555073277706812	3.5111179833333335	0.0724256192704088	0.18879958040180003	SARS-CoV2
hsa-mir-6879	437	GGGAGAGGGGCCCAGCUGACCCUCCUGUC	0.754945316523591	3.5107133333333334	0.07558601535864293	0.18806901339421292	premiRNA
hsa-mir-4271	160	CCUGCAGCCCCCAGGUGGGGGG	0.7499998768072391	3.5071526	0.1556130767491834	0.21678857402255353	premiRNA
hsa-mir-6789	1367	CGCGGGCGGGUCCCAGGCUGGGCCCCUCGGAGGCCGGGUGCUCACUGCCCCGUCCCGG	0.7495108976242613	3.5068005333333336	0.26093416491630583	0.26003270877919255	premiRNA
hsa-mir-29a	701	UUCAGAGUCAAUAUAAUUUUCUAG	0.7494682820838412	3.5067698500000013	0.28965942108924925	0.31204299367993277	premiRNA
hsa-mir-3199-2	1543	AGUUUCUGGAAUGUCAGAACUUCCAGAAACU	0.7482432183979484	3.5058878	0.2309870631088158	0.316916141008991	premiRNA
hsa-mir-3620	2014	UGGGCCAAG	0.7464295695158072	3.5045819666666667	0.11437088929462505	0.1674801239656787	premiRNA
SHAPE_invitro_SARS-CoV-2_Motif_429	2172	CGGCGGGCACGUAGUGUAGCUAGUCAAUCCAUCAUUGCCUACACUAUGUCACUUGGUG	0.7452157326289965	3.503708000000001	0.04946239996650872	0.17209848101513545	SARS-CoV2
hsa-mir-3134	1561	CUCACAUGGAGUAAAAUAUGAU	0.743608240185199	3.5025505999999997	0.2206550204200219	0.31592798143038925	premiRNA
hsa-mir-8078	206	GGCCUGGGAUUCCUGCCUUCUAGGUC	0.7416070458883406	3.501109733333333	0.15185861566965428	0.22590239748647736	premiRNA
hsa-mir-1302-11_1302-10_1302-3_1302-2_1302-9	2842	CCAAGCUUAGUUUGG	0.739811220996491	3.499816733333334	0.25677299447406776	0.347319190327695	premiRNA
hsa-mir-4449	1751	GGCGGGCGGCGGUGCCCGUC	0.7394798568133649	3.49957815	0.18109769900968056	0.3011586205889408	premiRNA
hsa-mir-4695	741	CAGGCGGGGCAGCCCAAUGCCAUGGGCCUGAU	0.7373890101601509	3.498072733333334	0.09036617551233482	0.12188040722305095	premiRNA
hsa-mir-4682	989	GUCUGUCACUGGGGAAGUC	0.7351830946033857	3.4964844666666672	0.05651545775186184	0.10484768539995701	premiRNA
hsa-mir-299	2407	CAUACAUUUUGAAUAUGUAUG	0.733752036515424	3.4954541	0.2242572536356154	0.3146305801258611	premiRNA
SARS-CoV-2-Conserved-Structured-81_Interval-23537-23656_Motif_1	1732	UGAGUGUGACAUACCCAUUGGUGCAGGUAUAUGCGCUAGUUAUCAGACUCA	0.7335898844998622	3.495337350000001	0.31358459719068266	0.3424902799742034	Control
hsa-mir-769	314	UGAGCUGUGAUGUUGCUCUCGAGCUGG	0.7318775314378625	3.4941044499999996	0.08262104830340136	0.09956478770050965	premiRNA
Selectedmotif_20914-20945_Motif_1+DMSMaPseq_invitro_SARS-CoV-2_Motif_369+SHAPE_invivo_SARS-CoV-2_Motif_392+SHAPE_invitro_SARS-CoV-2_Motif_378	1111	GACAGUGGUUGCCUACGGGUACGCUGCUUGUC	0.7307722125594679	3.4933086166666665	0.12322192876367007	0.20275691049111838	SARS-CoV2
hsa-mir-455	2147	CUACAUCGUGGAAGCCAGCACCAUGCAG	0.7307538098681949	3.493295366666667	0.19563643282406443	0.2520389602147434	premiRNA
hsa-mir-1226	555	AUGGGGCAGCUGGGAUGGUCCAAAAGGGUGGCCUCA	0.7286895603121797	3.4918091000000007	0.083493775801908	0.0843271576246947	premiRNA
hsa-mir-569	1493	AACAACAGCAUCAGAAGCAACAUCAGCUUUAGUU	0.7277746340573402	3.4911503500000003	0.23099614076845087	0.2843666653037979	premiRNA
hsa-mir-6721	283	AGUCUCUGAAGAGAGCUGUGGACUGA	0.7264786216308788	3.4902172166666676	0.1813658255931935	0.24050687694260953	premiRNA
SHAPE_invivo_SARS-CoV-2_Multi_39_ComplexLevel_1	405	GUGUACCUUCCUUACCCAGAUCCAUCAAGAAUCCUAGGGGCCGGCUGUUUUGUAGAUGAUAUCGUAAAAACAGAUGGUACAC	0.7245015012949312	3.4887936833333337	0.22746834529225127	0.2646445605283138	SARS-CoV2
hsa-mir-544a	702	GAUUCUGAUUCAGGGACCAAGAUUC	0.7243028679693702	3.4886506666666666	0.17052658368504042	0.2709923311459089	premiRNA
hsa-mir-1307	1970	GGCUCGUCUGUGUUGCCAAUCGACUC	0.7229623881593402	3.487685516666667	0.1333833308023951	0.19650527085331201	premiRNA
hsa-mir-5587	1494	GGACUCAGCCCUGUGCUGAGCCC	0.7215191773507263	3.4866464	0.1658191828467603	0.27987251755748016	premiRNA
IAV_invivo_HA_4_Motif_7+IAV_invivo_HA_4_Motif_7	1293	GGGCUCAUACCC	0.7214154509864525	3.486571716666667	0.4645276362230444	0.4551090789130909	IAV
hsa-mir-7-1	185	GUUGUUUUUAGAUAACUAAAUCGACAAC	0.7213510994370922	3.4865253833333334	0.18841674450456244	0.24427895815142026	premiRNA
hsa-mir-3619	1451	CAGCCCGUGGUGGGG	0.7211500355674012	3.4863806166666667	0.24241958884496662	0.2612973628373164	premiRNA
SHAPE_invitro_SARS-CoV-2_Motif_152	251	CAUCGUUGAUAGUG	0.718148429306428	3.48421945	0.19393506717116973	0.28333110796509486	SARS-CoV2
hsa-mir-381	212	UAUAUUCGGUUUAUUGACAUGGAAUAUA	0.7181251423788533	3.484202683333333	0.23166663038683957	0.28586461609016395	premiRNA
hsa-mir-3656	35	CGAGGUGGGCUAGGCUCGGGCCCGUGGCG	0.7151715220034286	3.4820760666666666	0.07476724955389233	0.18681860008758408	premiRNA
hsa-mir-6846	660	UAGAGUAGGAGAGCCCACUGA	0.7121418603187785	3.4798947000000005	0.11881227236920612	0.14952910627151067	premiRNA
hsa-mir-6877	1510	GCUGCUGGUGCUCAUCUCAGC	0.7101467076601876	3.478458183333334	0.19199669513386936	0.2090941042880216	premiRNA
SHAPE_invivo_SARS-CoV-2_Motif_257	224	UAGCUGGUUUUGCUA	0.7098948338441489	3.4782768333333336	0.38249790682885587	0.3943398243915516	SARS-CoV2
SHAPE_invitro_SARS-CoV-2_Motif_280	1096	CUAACAUGCUUAG	0.7085279421212334	3.477292666666667	0.2125709940323964	0.23835329447744696	SARS-CoV2
DMSMaPseq_invitro_SARS-CoV-2_Motif_176+SHAPE_invivo_SARS-CoV-2_Motif_193+SHAPE_invitro_SARS-CoV-2_Motif_186	307	ACCUUUAGUACCUUUCUGGAUAACAAUUGCUUAUAUCAUUUGUAUUUCCACAAAGCAUUUCUAUUGGU	0.7074539355956512	3.4765193783333337	0.10309973942382242	0.21557135133560068	SARS-CoV2
DMSMaPseq_invitro_SARS-CoV-2_Motif_441+SHAPE_invivo_SARS-CoV-2_Motif_463	1820	GCACCUCAUGGUGU	0.7074359565134973	3.4765064333333338	0.22358021268599282	0.2553711826489358	SARS-CoV2
hsa-mir-6891	708	AGGGGUCAUAUCUCUUCUCAGGGAAAGCAGGAGCCCUUCAGCAGGGUCAGGGCCCCU	0.7053470774436258	3.4750024333333336	0.11664588977000011	0.25304954460462964	premiRNA
SHAPE_invitro_SARS-CoV-2_Motif_40	1272	GAUUUGGCUACUAACAAUC	0.7053008276610286	3.474969133333334	0.12882516464281646	0.17969503016527247	SARS-CoV2
SHAPE_invitro_SARS-CoV-2_Motif_131	1714	GUAGACAAUUCUAGUCUUAC	0.7018561216310455	3.472488933333334	0.11356795080396542	0.19769525323682752	SARS-CoV2
hsa-mir-8072	476	GCAGAGCAGGACGCCGCUGCUGC	0.7014840400467242	3.4722210333333337	0.08722119496833927	0.31824439384989245	premiRNA
DMSMaPseq_invitro_SARS-CoV-2_Motif_482+SHAPE_invitro_SARS-CoV-2_Motif_489	1541	AACUUUAGCUUGUUUUGUGCUUGCUGCUGUU	0.7007011270602314	3.4716573333333343	0.215652440568686	0.25741153875761397	SARS-CoV2
DMSMaPseq_invitro_SARS-CoV-2_Motif_479	2254	GGAACCUAGUAAUAGGUUUCC	0.6995654611022639	3.4708396500000007	0.26999539117067595	0.2892248351999943	SARS-CoV2
hsa-mir-589	5	CUGAGCUGGGUACUGCCUGUUCAG	0.6971561437238343	3.4691049333333335	0.19177548509662448	0.3233126418227966	premiRNA
hsa-mir-7855	774	UCGGCACUAUUGUGACUGU	0.6926903776786467	3.4658895666666667	0.2185236150998872	0.24443318861990634	premiRNA
IAV_invivo_PA_3_Motif_13+IAV_invivo_PA_3_Motif_13	1233	CCCAAGUCAUGAAGGAGAGGG	0.6885556748920735	3.462912566666667	0.10243120190336136	0.2053573556147983	IAV
hsa-mir-7161	177	CUGGUGUUCUCACGCAAAGUGGCCAGGGUGUGGGAGACUAGA	0.6878320903304035	3.462391583333334	0.11624319114534332	0.1332482185436453	premiRNA
hsa-mir-6867	1620	GAAGGGAAGCUGGGAACCUGACUGCCUC	0.6875707952623542	3.46220345	0.017408815846658945	0.11790536600064233	premiRNA
hsa-mir-5682	459	CUGCAGAGACGAGGCCUGUAG	0.6875137353453855	3.4621623666666665	0.2548977152014465	0.2668261211929416	premiRNA
hsa-mir-600	831	CAGGCAGUGGAGUUACUU	0.6829457012624027	3.458873366666667	0.10333473009921414	0.2774163031595487	premiRNA
SARS-CoV-2-Conserved-Structured-8_Interval-40-157_Motif_1+DMSMaPseq_invitro_SARS-CoV-2_Motif_2+SHAPE_invivo_SARS-CoV-2_Motif_2+SHAPE_invitro_SARS-CoV-2_Motif_2	2538	GAUCUCUUGUAGAUC	0.6815504994873763	3.4578688166666667	0.278851730134634	0.322869373416873	SARS-CoV2
hsa-mir-550b-2	173	AAGACACUAUCUGACAACAACAGGGCUCUU	0.6807814058803671	3.4573150666666663	0.032350618927751984	0.1754423944014522	premiRNA
SHAPE_invivo_SARS-CoV-2_Motif_361	2392	GCUAUCUAACCUUAACUUGCCUGGUUGUGAUGGU	0.6802746490031777	3.4569502	0.1865648621361301	0.2820873733080107	SARS-CoV2
DMSMaPseq_invitro_SARS-CoV-2_Motif_56+SHAPE_invivo_SARS-CoV-2_Motif_63+SHAPE_invitro_SARS-CoV-2_Motif_59	1518	UGAUAGUCAACAAACUGUUGGUCAACAAGACGGCAGUGAGGACAAUCA	0.6802549731697406	3.4569360333333337	0.07314325257334925	0.11460852405378812	SARS-CoV2
hsa-mir-4745	2052	GACGGCGCCCGCCCUGGCCCUGGC	0.6784360233865909	3.4556263833333336	0.1114410273487223	0.10721776116991662	premiRNA
hsa-mir-3936	453	AAAUCCGUGUUUGGACGCUUCUGGUA	0.6783756995960762	3.4555829500000006	0.19130097970093346	0.23442019752788582	premiRNA
hsa-mir-3689a	1189	CUGGGAGGUGUGAUCCUGUGCUUCCUGG	0.6777920217841653	3.4551627000000003	0.40971093756860033	0.39850049624817746	premiRNA
SHAPE_invivo_SARS-CoV-2_Motif_118	668	GGUACAUUUACUUGUGCU	0.6774141832824604	3.454890655	0.2480025843147183	0.2755474714809388	SARS-CoV2
hsa-mir-3074	854	GCCAGUGUGUAAAAUGAGAACUGAUA	0.6768381373791209	3.4544759000000007	0.12219689483748913	0.15832096354881167	premiRNA
hsa-let-7f-1	1846	AUAGUUGUGGGGUAGUGAUUUUACCCUGUUCAGGAGAUAACUAU	0.6763290888460356	3.4541093833333334	0.19035759519815482	0.22311874807443932	premiRNA
hsa-mir-4277	2122	ACACUGGGCUGCCCCCACUGCCCAGUGC	0.6757800867970541	3.4537141000000005	0.17006272012285129	0.200687494486115	premiRNA
hsa-mir-4505	2203	CGGACACCCGGCCUCCACUUUCUGUGGCAGGUACCUCCUCCA	0.674735438929764	3.45296195	0.14843375442714046	0.17780776320390762	premiRNA
hsa-mir-184	1134	CCCAGCUUUGUGACUGUAAGUGUUGGA	0.6687701197482148	3.4486669000000005	0.21374662170932107	0.2454563739059551	premiRNA
hsa-mir-6771	158	CCAGGCCACAUAAUGAGCCAAA	0.6654603204914936	3.4462838333333337	0.23728601579613956	0.3862277392554686	premiRNA
hsa-mir-7162	803	GCUGAACCCCUGCCCCUGGAGCCCCCAGCAGGGCCCUC	0.6652158771960835	3.446107833333334	0.0565648801372621	0.11984163446377631	premiRNA
hsa-mir-3671	2789	ACAUGAAAAUAAAAUGUAAAUUAUUUUAUUUCUAUCA	0.6652101133342883	3.446103683333334	0.05764496577769267	0.20720149319098594	premiRNA
hsa-mir-6765	1941	GUGUGUGGCGUGGGUGCUGCGGGGCCGUCAGGGUGCCUGCGGGACGCUCAC	0.6651140721190746	3.446034533333334	0.02036053202805349	0.25655383785536817	premiRNA
hsa-mir-6859-1_6859-3_6859-2_6859-4	1702	CUCAGGACAGCGGGUGUCAGCUUGCCUGAC	0.6645630098945912	3.445637766666667	0.22700274340421678	0.2466729477075766	premiRNA
r(CCCCGG)4	1672	CCCCGGCCCCGGCCCCGGCCCCGG	0.6613752933973388	3.4433426	0.05333196880472602	0.17834781990041873	Repeat
hsa-mir-3116-1	734	GGCACUGGGUAUCGUAGGUGCC	0.6608555504700807	3.4429683833333335	0.25753857317961926	0.34286622831542496	premiRNA
DMSMaPseq_invitro_SARS-CoV-2_Motif_300	2441	UCUUUCAUGGGA	0.6602449514884192	3.4425287499999997	0.13365738098093896	0.4430678533861503	SARS-CoV2
SHAPE_invivo_SARS-CoV-2_Motif_420	96	AGGUUGGACAGCUGGUGCUGCAGCUU	0.6575881121253493	3.4406158166666674	0.1977899927022055	0.24682160420667157	SARS-CoV2
hsa-mir-548ag-2	1266	CUGCCAUUGAAAGUAAAGGCAA	0.6558379814631524	3.4393557166666677	0.21525208840632618	0.28942179604630414	premiRNA
hsa-mir-548b	16	UUGGCCUUUAUUUUCAAUGGCAAG	0.6554081918167598	3.4390462666666664	0.19499937673435172	0.24993776643279916	premiRNA
DMSMaPseq_invitro_SARS-CoV-2_Motif_170	433	GUAAAUUUACUUAC	0.6551580541036731	3.438866166666667	0.20634309503145437	0.32068955600836957	SARS-CoV2
DMSMaPseq_invitro_SARS-CoV-2_Motif_475+SHAPE_invitro_SARS-CoV-2_Motif_482	587	AUCUGAAUUCUUCUAGAGUUCCUGAU	0.6550171982843005	3.4387647500000003	0.2061272942404264	0.24566389073270548	SARS-CoV2
SARS-CoV-2-Conserved-Structured-26_Interval-26255-26374_Multi_1_ComplexLevel_1	1761	GGUACGUUAAUAGUUAAUAGCGUACUUCUUUUUCUUGCUUUCGUGGUAUUCUUGCUAGUUACACUAGCCAUCCUUACUGCGCUUCGAUUGUGUGCGUACU	0.6544542379675978	3.438359416666667	0.10243172120716296	0.1995328235510773	Control
hsa-mir-3914-2	61	CCUUCUACCAAGUUAAGCAUACUCAUUAGAAGG	0.6531513274254129	3.437421316666667	0.23944430310275283	0.5246103014274149	premiRNA
SHAPE_invitro_SARS-CoV-2_Motif_182	2352	CUAUAGUAGCUGGUGGUAUUGUAGCUAUCGUAG	0.6529324858615098	3.43726375	0.20546334091797563	0.2781059935688837	SARS-CoV2
hsa-mir-329-1	444	UGUUUCUUUAAUGAGGACGAAACA	0.6495606961554413	3.43483605	0.14517872401970358	0.3131109198648296	premiRNA
SARS-CoV-2-Conserved-Structured-103_Interval-1198-1317_Motif_2	635	GCAGACGGGCGAUUUUGUUAAAGCCACUUGC	0.6480870225270601	3.4337750000000007	0.15164354859303394	0.20524044615336626	Control
hsa-mir-7150	2145	GGUAAGGUCUUUCAGCC	0.647722649239839	3.433512650000001	0.10050604263664195	0.17331054018935038	premiRNA
hsa-mir-431	868	CAUGCAGGCCACACUGACGGUAACGUUGCAGG	0.6470803374442848	3.433050183333334	0.17414555625994224	0.24452355504707235	premiRNA
DMSMaPseq_invitro_SARS-CoV-2_Motif_484+SHAPE_invivo_SARS-CoV-2_Motif_510+SHAPE_invitro_SARS-CoV-2_Motif_491	498	GUGCCACUCCAUGGCAC	0.6408647879574901	3.4285749666666674	0.12767473727747197	0.2884389269267974	SARS-CoV2
U1snRNP5ss-15	1830	UUGGUGAGUCCGAUACUUACCUG	0.6379930676600468	3.426507318333334	0.20794051732462981	0.23678359167573768	Control
DMSMaPseq_invitro_SARS-CoV-2_Multi_63_ComplexLevel_1	2595	GAUGUUCUUGUUAACAACUAAACGAACAAUGUUUGUUUUUCUUGUUUUAUUGCCACUAGUCUCUAGUCAGUGUGUUAAUCUUACAACCAGAACUC	0.6370299911685801	3.4258139	0.06421668175191507	0.08332193241521377	SARS-CoV2
SHAPE_invivo_SARS-CoV-2_Motif_162+SHAPE_invitro_SARS-CoV-2_Motif_157	697	GUGAAGAAUCAU	0.63672256205813	3.4255925499999997	0.17424264793054375	0.2391206421788578	SARS-CoV2
hsa-mir-520f	1099	GCUUUCUGUGGUCAGAAAGAAAAGCAAGU	0.6358243023916146	3.4249457999999997	0.26396148282400494	0.2731911527920056	premiRNA
hsa-mir-297	927	CAUGUAUGUGUAUAUACAUAUAUAUG	0.6348393996138572	3.424236666666667	0.30232530501509397	0.3555289471396111	premiRNA
hsa-mir-4651	1190	GGGCCCCAAGACUCGGGGUUU	0.6333271382038984	3.4231478333333336	0.18803389698936762	0.23492392610250637	premiRNA
hsa-mir-6513	287	AUGUCUCAGGUCCCCAGCUGAGUCAA	0.6326978819025317	3.4226947666666674	0.09295114623199414	0.16216233025780977	premiRNA
hsa-mir-4679-1	2962	UGCUUUGUUAGAAACAAAAAGCA	0.6320525377138232	3.4222301166666664	0.2352557220809677	0.2989432085100858	premiRNA
hsa-mir-4510	2668	GGUUGUUAGAUAGACAACU	0.6318857097943137	3.42211	0.24758205126844063	0.25586254831590627	premiRNA
SHAPE_invivo_SARS-CoV-2_Motif_404+SHAPE_invitro_SARS-CoV-2_Motif_392	662	CUGACAAAGUUUUCAG	0.6311761992405619	3.4215991500000005	0.16485156805379217	0.1995426726962985	SARS-CoV2
bulge-UU	1513	GCGCUGCCAGAAACUGGCUUAGCGC	0.6300785655112269	3.4208088500000002	0.14589349985759956	0.25322948828417363	Control
IAV_invivo_PB1_2_Motif_18+IAV_invivo_PB1_2_Motif_18	2508	GUUCUAAGUAUUGCUCCAAUAAUGUUCUCAAACAAAAUGGCGAGACUGGGAAAAGGGUAUAUGUUUGAGAGCAAGAGUAUGAAACUUAGAAC	0.6291322042189669	3.420127466666667	0.21808454635896646	0.2250776895763165	IAV
hsa-mir-3691	2821	CGGUACCCACUGCUGAGGGUGGGGACCA	0.628284661906641	3.4195172333333335	0.13449737798113262	0.36736737910272255	premiRNA
hsa-mir-4461	247	AGGCCAUACGUGUUGGAGAUU	0.6274626055856268	3.4189253500000003	0.2253074134217126	0.25749769885170604	premiRNA
hsa-mir-1973	1479	UGGUAUCCUGACCG	0.6265875402545283	3.4182953000000005	0.22088094102651534	0.4669251627206216	premiRNA
hsa-mir-33b	1274	AUUGCACGUGUGUGAGGCGGGUGCAGU	0.6263338840394611	3.418112666666667	0.21008295379846062	0.2852086030410182	premiRNA
hsa-mir-3713	2245	UGGUUUCACUA	0.6241592414838418	3.416546916666667	0.0939604735401165	0.15347667550046298	premiRNA
hsa-mir-6738	1946	CAGGGGUUCUGAUAAACCCUUC	0.6218299700254434	3.414869833333333	0.082248564031945	0.12514544215315063	premiRNA
IAV_invivo_PA_3_Motif_15+IAV_invivo_PA_3_Motif_15	117	CCCAAUGUUGUUAAACCACACGAAAAGGG	0.6214520782832492	3.41459775	0.19233969075959537	0.24017933800851127	IAV
Selectedmotif_6640-6695_Motif_1+DMSMaPseq_invitro_SARS-CoV-2_Motif_125+SHAPE_invivo_SARS-CoV-2_Motif_137+SHAPE_invitro_SARS-CoV-2_Motif_133	1335	GGUUUAGCUGCUGUUAAUAGUGUCCCUUGGGAUACUAUAGCUAAUUAUGCUAAGCC	0.6213352316102779	3.4145136199999997	0.25489780626056424	0.2639415951302476	SARS-CoV2
hsa-mir-105-2	1254	CUGUGGUGGCUGCUUAUGCACCACGG	0.6200348858708516	3.4135773666666664	0.18923134792661733	0.25921818684205256	premiRNA
hsa-mir-3149	439	CACACAUACAUAUAUAUAUGUUUG	0.6176587859288722	3.411866566666666	0.18967816778616595	0.1949834439832284	premiRNA
hsa-mir-223	2003	AGUUGGACACUCCAUGUGGUAGAGUGUC	0.6170808025346396	3.4114504166666664	0.17251091411353878	0.2827206926945501	premiRNA
hsa-mir-3180-1_3180-3_3180-2	197	CCCACGUCGCAUGCGCCCCGGGAAAGCGUGGG	0.6139545440818307	3.4091994999999997	0.10292753374944356	0.19199115820994472	premiRNA
DMSMaPseq_invitro_SARS-CoV-2_Motif_279+SHAPE_invivo_SARS-CoV-2_Motif_293	2873	GGUUCACUAUAUGUUAAACCAGGUGGAACC	0.6124477456091568	3.4081146000000007	0.07169629289320349	0.11650320554432962	SARS-CoV2
hsa-mir-4687	1975	CCCAAACUUGGAGCACUUGACCUUUGGC	0.6114289078057283	3.4073810333333334	0.14591896471267435	0.18780269589092397	premiRNA
hsa-mir-6716	2682	AGGGCCUUCUGAGCCCAGGUCCG	0.6109699053336923	3.4070505499999997	0.09960955925908054	0.16531977808878479	premiRNA
DMSMaPseq_invitro_SARS-CoV-2_Motif_220+SHAPE_invivo_SARS-CoV-2_Motif_234+SHAPE_invitro_SARS-CoV-2_Motif_225	2748	GCAGCCAAACUAAUGGUUGU	0.609494727082753	3.4059884166666663	0.2682171972684898	0.626244436183315	SARS-CoV2
SARS-CoV-2-Conserved-Structured-77_Interval-1558-1677_Motif_3	2545	AAGAGAAAGUCAACAUCAAUAUUGUUGGUGACUUUAAACUU	0.6078897114791666	3.4048328	0.1489367791709896	0.2705385205809085	Control
SARS-CoV-2-Conserved-Structured-48_Interval-29078-29197_Multi_1_ComplexLevel_1	1693	GGCAGACGUGGUCCAGAACAAACCCAAGGAAAUUUUGGGGACCAGGAACUAAUCAGACAAGGAACUGAUUACAAACAUUGGCC	0.6076629069897322	3.4046695000000002	0.17655451864087293	0.3090516162715247	Control
SHAPE_invivo_SARS-CoV-2_Motif_327+SHAPE_invitro_SARS-CoV-2_Motif_315	2713	GACAGCAGAUAUAGUUGUC	0.6065799028212593	3.4038897333333336	0.367748408949367	0.42524579729565265	SARS-CoV2
hsa-mir-4318	2853	UGUGGACAAGGGCCUUGUCUUAGACAGUCACU	0.6030403129780288	3.401341216666667	0.25694988355776693	0.2762113031456779	premiRNA
hsa-mir-4275	929	CUUUUUGCCACCUGAGCACAGUCAGCAGUCAGCAUAAAA	0.5999080591830325	3.3990859833333342	0.1595243554860343	0.335674117509739	premiRNA
hsa-mir-301b	882	ACUACUGUGCUCUGAGAAGCAGU	0.5994483391217762	3.3987549833333333	0.17105691675951187	0.3955182874269442	premiRNA
hsa-mir-920	525	GACCUGGAUGUGUAGGAGCUAAGACACACUCCAGGGG	0.5949935915433137	3.39554755	0.13974403728935833	0.2577072757345891	premiRNA
hsa-mir-186	304	GGGCUUUCUGGUUUUAUUUUAAGCCC	0.594163294520296	3.394949733333334	0.29695739061444854	0.31789804287504564	premiRNA
SARS-CoV-2-Conserved-Structured-69_Interval-25815-25934_Motif_2+DMSMaPseq_invitro_SARS-CoV-2_Motif_464+SHAPE_invivo_SARS-CoV-2_Motif_486+SHAPE_invitro_SARS-CoV-2_Motif_469	406	GUUACGACUAUUGUAUACCUUACAAUAGUGUAAC	0.5931176744353541	3.394196883333334	0.0070046090230925775	0.38166000578508424	SARS-CoV2
DMSMaPseq_invitro_SARS-CoV-2_Motif_165+SHAPE_invivo_SARS-CoV-2_Motif_181	2009	AGAUGCUUCUGGUAAGCCAGUACCAUAUUGUUAUGAUACCAAUGUACUAGAAGGUUCU	0.5918320786265933	3.39327125	0.1439389936295775	0.21078356877403862	SARS-CoV2
IAV_invivo_PA_3_Motif_16+IAV_invivo_PA_3_Motif_16	2195	CUGUCAUGGAAGCAAGUACUGGCAG	0.591481293238463	3.393018683333333	0.18373979318628333	0.2803028514978848	IAV
DMSMaPseq_invitro_SARS-CoV-2_Motif_127+SHAPE_invitro_SARS-CoV-2_Motif_135	1613	ACACGGUGUUUAAACCGUGU	0.5895640800283237	3.3916382833333336	0.23480871293223285	0.4381881636867052	SARS-CoV2
IAV_invivo_PA_3_Motif_2+IAV_invivo_PA_3_Motif_2	1128	GCAGCAAUAUGC	0.5883541320121198	3.3907671166666664	0.08619273392582437	0.14149262429225323	IAV
r(CCUG)4	1049	CCUGCCUGCCUGCCUG	0.5875050156331194	3.39015575	0.05347962379869581	0.06992640668368162	Repeat
hsa-mir-4518	519	AUGUCUGCUGGGGAACCGGGGCU	0.5866198346088302	3.3895184166666668	0.12539786173114198	0.19112603051875957	premiRNA
hsa-mir-924	2211	UUGCUUAAG	0.5858171531967421	3.3889404833333336	0.11496492053591184	0.17134495382802256	premiRNA
IAV_invivo_PB2_1_Motif_2+IAV_invivo_PB2_1_Motif_2	2637	GUCUCGCACCCGCGAGAU	0.5826774920291565	3.386679916666667	0.22246251370205225	0.5794868845893092	IAV
hsa-mir-626	413	AUCUGAAUGAUCUCAGC	0.580250327512397	3.3849323499999997	0.11478871987498931	0.20226590343287063	premiRNA
hsa-mir-4283-1_4283-2	2096	GUUUGCAAGGGGUGUUUCUGUCCAUGGUCAGGC	0.5777997140317896	3.3831679	0.08307917979438934	0.12201280622993674	premiRNA
hsa-mir-196b	1165	UUGGGAUCCACCUUUCUCUCGA	0.5776328861122795	3.3830477833333332	0.2868671948686923	0.30472550302026574	premiRNA
IAV_invivo_NP_5_Motif_7+IAV_invivo_NP_5_Motif_7	364	GGCGAAUCUGGCGCC	0.5765238172515127	3.3822492500000005	0.3045428892854114	0.35606856103528295	IAV
hsa-mir-6786	229	GCGUCACGUGCACCCAAGUGACGC	0.5763616883839879	3.3821325166666667	0.0406975682548062	0.19779402128515114	premiRNA
Selectedmotif_6265-6300_Motif_1+SHAPE_invivo_SARS-CoV-2_Motif_129+SHAPE_invitro_SARS-CoV-2_Motif_125	1307	GCCACGUAUAAACCAAAUACCUGGUGUAUACGUUGU	0.5759812503574656	3.3818585999999997	0.1704359580539102	0.25974784355024944	SARS-CoV2
hsa-mir-3166	2400	UGCGUUAGGAUUUCUGUAUCAUCCUCCUAACGCA	0.5757560430827451	3.3816964499999997	0.2260797153245346	0.255777447354273	premiRNA
hsa-mir-1249	1244	AAGUUCCCUCUGGCUGGAAC	0.5734950583403962	3.380068533333334	0.13669550800264055	0.16418254852228065	premiRNA
hsa-mir-4723	2534	AGAGCACCUCCUAGAGAAUGUUGAACUAAAGGUGCCC	0.5727916125729501	3.3795620500000005	0.17897973554521693	0.19546138886908462	premiRNA
IAV_invivo_HA_4_Motif_19+IAV_invivo_HA_4_Motif_19	2635	GGGGAUCUAUCAGAUUCUGGCGAUCUACUCAACUGUCGCCAGUUCACUGGUGCUUUUGGUCUCC	0.5702108376671433	3.3777038833333335	0.3878660566387501	0.37960333863827667	IAV
hsa-mir-643	2025	AAGUAGUUGGCGUCUUCAGAGACACUU	0.5699341723009742	3.3775046833333335	0.09738007353648179	0.18518464157507175	premiRNA
hsa-mir-30e	2469	GAAGCUGUAAGGUGUUCAGAGGAGCUUU	0.5695386417528037	3.3772199	0.21610897884618388	0.2683262834383349	premiRNA
hsa-mir-623	12	GGGUUGCAUCCUAAGCUGUGCUGGAGCUUCCC	0.5673307586126967	3.375630216666668	0.03329800993450523	0.16495840080838048	premiRNA
hsa-mir-4311	1152	UGUGACCUGGAGCAGCUCAGGAGGGCUUCCUGGGUGAGGUGGCAGGUUACA	0.5664777070670064	3.3750160166666663	0.2640078106483367	0.2695998335519269	premiRNA
hsa-mir-4705	1217	CUGUGAUAACAACUCAG	0.5644539434317942	3.3735589000000004	0.058558388977665035	0.15833540644411953	premiRNA
hsa-mir-6829	2937	GGCAGGGUCCUCCAGCUCAUUCCUCCUGCC	0.5644015594187713	3.373521183333333	0.22500883396272323	0.4835307525053535	premiRNA
hsa-mir-4274	1486	GCCGGGGCCUGGCGCUCCUCUACCUUGUCAGGUGACCCAGC	0.5636785628173017	3.373000623333334	0.21304692405394984	0.25134764743420956	premiRNA
hsa-mir-6730	261	CAGAGCUGCAGCUGCUCCACCCUG	0.5634333232293371	3.37282405	0.07321347116363255	0.33557987593331445	premiRNA
hsa-mir-3662	1119	UCUCAAUCCAUUCAUAUUGAAA	0.5632203149713482	3.3726706833333338	0.16445886058701292	0.3968745395021739	premiRNA
hsa-mir-6814	729	UGCCACCCAGCCCUGCAGAGCCCCUGACUC	0.5616273363482168	3.3715237333333334	0.06249918802706854	0.11907812964045747	premiRNA
SHAPE_invivo_SARS-CoV-2_Multi_21_ComplexLevel_1	871	UAGUACAUUUAUUAGUGAUGAAGUUGCGAGAGACUUGUCACUACAGUUUAAAAGACCAAUAAAUCCUACUG	0.5614771657578141	3.3714156099999997	0.25665544571727256	0.42402084423966224	SARS-CoV2
SARS-CoV-2-Conserved-Structured-79_Interval-9410-9529_Motif_1	595	GGUGGUAUUGUAGCUAUCGUAGUAACAUGCCUUGCC	0.5598559557859065	3.370248333333333	0.2314777898300515	0.26498560461724263	Control
hsa-mir-3911	1937	GCAGAGAAGACAGUGAGCUUGCCAGUUCUGGUUUCCAACACUUCCUUUCCUGCG	0.5598055162081899	3.370212016666667	0.07716836950592013	0.16570059360770778	premiRNA
IAV_invivo_NS1_NEP_8_Motif_6+IAV_invivo_NS1_NEP_8_Motif_6	1298	GAGGCACUUAAAAUGACCAUGGCCUC	0.5552344497320533	3.366920833333334	0.30657360042129844	0.29333761870723296	IAV
hsa-mir-3689e	2137	GGGAGGUAUGAUAUCGUGGUUCCU	0.5549219743490282	3.3666958500000006	0.15034358007892687	0.22159494266887994	premiRNA
hsa-mir-488	339	UCAAACAAGUUUCCAAAUUGUUUGA	0.5541595133497303	3.3661468755	0.5574444651198956	0.5723104270376181	premiRNA
SHAPE_invivo_SARS-CoV-2_Motif_29	2282	GCACUAUUGCCUUUGGAGGCUGUGUGU	0.5537538548399078	3.3658547999999997	0.25727735774296706	0.3877895442922069	SARS-CoV2
bulge-UG	914	GCGCUGCCAGAAACUGGCUGAGCGC	0.5534903607081226	3.3656650833333335	0.1918218633626069	0.23232218726561066	Control
hsa-mir-8062	742	UUGCUCACGGUAAGAAAAACAUGAGUAA	0.5534478840559378	3.3656345000000005	0.31263327000455843	0.32748186105969324	premiRNA
hsa-mir-2682	1746	GACGUCCAAUCUCUUUGGGACGCC	0.550995719656694	3.363868933333334	0.21755749552445341	0.24800128271405772	premiRNA
hsa-mir-1199	1756	GCAGGCCGUGAACUCGUCGAGCUGCGCGUGCGGCCGGUGCUCA	0.550315676557019	3.3633793000000005	0.1260970284573002	0.12838090381499243	premiRNA
hsa-mir-6750	148	GCUGCUGCCCCAGAGGCCCAGCAGGUGUCCAGAAC	0.5500274603192199	3.3631717833333337	0.01406518855890104	0.06639688421019493	premiRNA
hsa-mir-5701-1_5701-2_5701-3	826	GAUUGGUUAGCCUAAGACUUGUUCUGAUCCAAUC	0.5457099574659923	3.3600631666666665	0.20065990725859298	0.38501078211190887	premiRNA
hsa-mir-212	2501	CUUACUGCCCGGGCCGCCCUCAGUAA	0.5454640326960654	3.3598861000000007	0.13968565178093517	0.20698537816075824	premiRNA
hsa-mir-5697	2477	AAGGGUGUAUGAGAGAUCAACCCUU	0.5443142232860622	3.3590582333333336	0.12429774165260674	0.17813950954764687	premiRNA
hsa-mir-4319	1329	CCACUGGGAAUGCUCCCUGAGGACGUUAUAUGAGUG	0.5436235089402519	3.358560916666667	0.19326652306293862	0.21842396842222683	premiRNA
hsa-mir-6087	508	GAGCCCUGAGGGGCUC	0.5424222645868401	3.357696016666667	0.3162282985408703	0.38343520642041157	premiRNA
hsa-mir-8061	1275	UGUUCAGUGGGAUUUGGAGA	0.5420934698360815	3.3574592833333337	0.11124407834074766	0.16011609231961876	premiRNA
hsa-mir-551a	793	GGGCCAGUCUGACCGUUUCUAGGCG	0.5414294914757078	3.3569812166666675	0.11218912265780648	0.223856912208364	premiRNA
hsa-mir-4697	2066	GACGUGAAGGGACCACAUCCCGCUUCAUGUC	0.5405413775948336	3.356341771666667	0.191686109926236	0.3419043198329157	premiRNA
Selectedmotif_25195-25215_Motif_1+DMSMaPseq_invitro_SARS-CoV-2_Motif_452+SHAPE_invivo_SARS-CoV-2_Motif_475+SHAPE_invitro_SARS-CoV-2_Motif_457	232	UGGCCAUGGUACAUUUGGCUA	0.5371457847599149	3.3538969333333344	0.18384024723473802	0.2308952945394485	SARS-CoV2
hsa-mir-3130-1	908	CAGCCUGUUGUCAAGGCUG	0.5354239178537495	3.3526571833333345	0.15592910298097312	0.23513778617763745	premiRNA
hsa-mir-548ai	1658	CCCAUUUAAAAUAUGGAA	0.5353823902711753	3.3526272833333333	0.18181304835578593	0.19615234082510194	premiRNA
hsa-mir-4643	1850	UGUUCAUUCACAUGAUCAUAAGUGGACA	0.5347244535490691	3.3521535666666673	0.2638216439214633	0.2762848193313384	premiRNA
hsa-mir-4635	450	UGGAUCACGCCGACAACACUGGUCU	0.5335582784752542	3.3513139166666672	0.12210473029466062	0.27601691141380574	premiRNA
hsa-mir-889	362	AUGGUCUCUAUAUUUAUGAUGAUUAA	0.5330248782047853	3.3509298666666667	0.05596130966926036	0.13973218885725852	premiRNA
hsa-mir-6803	4	GGGCGUGGUGGACAGCGAUGCAUCCC	0.5324219180761071	3.350495733333334	0.13864743283582917	0.24343118570055783	premiRNA
hsa-mir-4681	1642	AUCUGCAGGGCAUUGUGCUAACAGGU	0.5321453684501332	3.3502966166666663	0.15175745750660766	0.2083288713154026	premiRNA
SARS-CoV-2-Conserved-Structured-5_Interval-26135-26254_Motif_2+SHAPE_invivo_SARS-CoV-2_Motif_493	2102	UAGCGUGCCUUUGUAAGCACAAGCUG	0.5319520360255825	3.350157416666667	0.15246004190991433	0.38774482425444784	SARS-CoV2
hsa-mir-3972	874	GCAGUCCUGUGGGAAUGAGAGAUGCCAAACUGGACCUGC	0.5303350528856567	3.348993183333333	0.2042019917328804	0.27556767011984784	premiRNA
hsa-mir-765	2643	AAGCCCUACGAGAAACUGGGGUUUCUGGA	0.529296840173304	3.348245666666667	0.08579032268800905	0.114924417065952	premiRNA
hsa-mir-4304	1141	GGCAUCCCCAUUGCU	0.5274180064123859	3.3468929	0.3412719566590649	0.5870181085275841	premiRNA
hsa-mir-324	2965	CAUUGGUGUAAAGCUGGAGACCCACUG	0.5268390970965796	3.3464760833333336	0.12285905567564914	0.15919810854690264	premiRNA
SHAPE_invivo_SARS-CoV-2_Motif_415+SHAPE_invitro_SARS-CoV-2_Motif_400	1319	ACCUUGAAGGAAAACAGGGU	0.5248466296105521	3.3450415000000007	0.18284582510909336	0.2514745021015084	SARS-CoV2
hsa-mir-4325	2648	GUGAGAGAUGCUUCUAGAUCCAGGAGGCAGACCUCAA	0.5244773489389899	3.3447756166666665	0.17637103551545455	0.23726232739287156	premiRNA
hsa-mir-6088	1819	GGGGUCUUGCUCUAUU	0.5233880022077384	3.343991283333333	0.1580398171561173	0.19605113417405243	premiRNA
hsa-mir-1202	2858	GGAGGCACUGCCAGGGCUGCCCAC	0.5213266924527193	3.3425071333333336	0.019699110364285892	0.15116750856502897	premiRNA
hsa-mir-4638	320	AAGUCCGGCUCCAGAACCUGGACACCGCUCAG	0.5203982245948674	3.3418386333333334	0.08260745150795153	0.09913064680902231	premiRNA
hsa-mir-2054	2812	UAUUCUCUAU	0.5195661451728194	3.3412395333333333	0.2053171670422166	0.29093422157029536	premiRNA
SHAPE_invitro_SARS-CoV-2_Motif_16	1075	GAUAACAACUUC	0.5189307083449495	3.340782016666667	0.21315723009290174	0.3510138030253721	SARS-CoV2
DMSMaPseq_invitro_SARS-CoV-2_Motif_191	1328	AGCAGCUGGUACGGACACAACUAUUACAGUUAAUGUUUUAGCUUGGUUGUACGCUGCU	0.5188044265311441	3.3406910933333336	0.27325006268462343	0.3154933106669818	SARS-CoV2
hsa-mir-199a-1	171	CUGUUCAGGAGGCUCUCAAUGUGUACA	0.517553562040605	3.3397904666666656	0.022121951896491642	0.1703446006022557	premiRNA
hsa-mir-635	2949	GUCCAUUAGGCUUUGUUAUGGAAACUUCUCCUGAUC	0.5173796508210604	3.339665250000001	0.17334083941352266	0.472468789172935	premiRNA
hsa-mir-557	2151	UGCUGGAGAAGUGUUU	0.5156973554881426	3.338453991666667	0.08955479426217673	0.18251060601698385	premiRNA
hsa-mir-1193	2671	GUGCACUUCAUUUACGAUGUAG	0.5153732945114281	3.3382206666666665	0.13312975950048597	0.25730976344256473	premiRNA
SARS-CoV-2-Conserved-Structured-94_Interval-25016-25135_Multi_1_ComplexLevel_1	2204	AGAUAAAUAUUUUAAGAAUCAUACAUCACCAGAUGUUGAUUUAGGUGACAUCU	0.5150832032824442	3.3380118000000008	0.07510527887979565	0.1459123359841309	Control
hsa-mir-4757	685	CACGGUGUCUGCGGGAGGAGACCAUG	0.5145728353111165	3.3376443333333334	0.1377184357776914	0.2340014219275422	premiRNA
hsa-mir-4475	2993	AAUGACUCAUAGUCAA	0.5116869923948734	3.335566516666667	0.053551044117257016	0.16870086008047286	premiRNA
hsa-mir-6874	65	UCAGGCUUUAAUGUUUGAAGUAAUGUCAGU	0.5114198177248324	3.33537415	0.13388235935577392	0.1827910116965748	premiRNA
hsa-mir-6074	2896	UUGCUCUUUGGUGGAGAUA	0.5089616116873223	3.3336042333333338	0.25804416201528296	0.31413037682293066	premiRNA
hsa-mir-1302-5	2550	CCAUGUAAUCUUUGG	0.5071965736877906	3.3323334	0.17250675704224572	0.19573888539823123	premiRNA
hsa-mir-4716	2591	CCUUCUGUAUACAUGUAUACAGGAGGAAGG	0.5067684507002318	3.3320251499999998	0.28610734887918143	0.34717663762881107	premiRNA
hsa-mir-548ah	1955	UUUGCCAAUAAAAGUAAUGACAAA	0.5067087519067786	3.3319821666666662	0.23661925370886977	0.27093044690212575	premiRNA
hsa-mir-4728	2192	CAAGCACACAGGGCCUGGGACUAGCAUG	0.5056212338706368	3.331199150000001	0.20663937282601108	0.30389769714922454	premiRNA
hsa-mir-6770-1_6770-3_6770-2	74	ACGUGACCUCCUGGGCCUG	0.5050357042155785	3.3307775666666672	0.11117369718195738	0.152226261936192	premiRNA
hsa-mir-3130-2	2150	CAGCCUUGACAACAGGCUG	0.5034378413561479	3.329627100000001	0.16330396111518897	0.2648930425752548	premiRNA
hsa-mir-2113	1700	AAAUCCCGUUAAUAAGUAAGAGGAUUU	0.5030559912992251	3.329352166666667	0.17976472846667632	0.18920170440881345	premiRNA
DMSMaPseq_invitro_SARS-CoV-2_Motif_246+SHAPE_invitro_SARS-CoV-2_Motif_249	952	AAUUGAUUCUUACUUUGUAGUUAAGAGACACACUUUCUCUAACUACCAACAUGAAGAAACAAUU	0.5020357414653973	3.328617583333333	0.30555331484882775	0.42103972159547953	SARS-CoV2
hsa-mir-3157	2488	GCAGUCUGCUUUGUGCCAACACUGGGGUGAUGACUGC	0.5016908125312212	3.328369233333334	0.1554860190805284	0.2104182364744853	premiRNA
hsa-mir-6774	957	CCUGUAUGUCUCCCCGCAGCACCGUCAUCGU	0.4982250649334792	3.3258738833333337	0.1297385115327772	0.15377066573677106	premiRNA
hsa-mir-6783	863	GAUCCGGGAACCCACAGCCCCGUUC	0.49648349904583733	3.3246199500000007	0.058735213792128135	0.12373534259540624	premiRNA
hsa-mir-526a-2	2461	CUGUUGAAAGAAAAG	0.49621231976499075	3.3244247000000002	0.14389379536482896	0.2078490869288527	premiRNA
IAV_invivo_PB1_2_Motif_7+IAV_invivo_PB1_2_Motif_7	391	ACUCGUGUAUUGAAACGAUGGAGGUUGUUCAGCAAACACGAGU	0.4954947073974707	3.3239080166666675	0.06739374073475776	0.2036125203174686	IAV
hsa-mir-571	1669	UUCCUUGUCUGUAGCCAUGUCUAUGGGCUCUUGAG	0.4943439952139332	3.3230795000000004	0.25817364695628314	0.3227385062426829	premiRNA
hsa-mir-3174	925	AGCCCUGGGCUCCUCAGCAAACCUACUGGAU	0.49395515444913224	3.322799533333334	0.0942678138487876	0.11080347571021905	premiRNA
hsa-mir-1181	2160	GCCGGAGCGGGC	0.49288353911601285	3.322027966666667	0.0788201917263858	0.14076179751429632	premiRNA
hsa-mir-636	246	CGCUGCCUGGAAUUAACCCCGCUGUG	0.4927058084699754	3.3219000000000007	0.16023605254385948	0.22834782991231678	premiRNA
hsa-mir-3614	1235	GCUGCCCCUUUGCUCUCUGGGGUAGC	0.49073109553011884	3.3204782	0.4164618700626144	0.4394435654214908	premiRNA
hsa-mir-3138	2881	CCGGGUGCCCACAAGACUGUG	0.49023524137945806	3.320121183333334	0.03493012946971526	0.2579449545600885	premiRNA
hsa-mir-548i-3_548i-2_548i-1	1881	UGCCAUUAAAAGUAAUGGCA	0.4892583015272312	3.3194177833333334	0.19797816747559263	0.2767953280553308	premiRNA
SARS-CoV-2-Conserved-Structured-41_Interval-3808-3897_Motif_2+SHAPE_invivo_SARS-CoV-2_Motif_74	1586	UUCCUAAAGAGGAA	0.4872697692078911	3.3179860333333338	0.20345699961806732	0.2727373772708982	SARS-CoV2
hsa-mir-940	2132	CAGCCCCGUGUGUUGAGGAAGGAAGG	0.48546693046012035	3.3166879833333334	0.08955651256130778	0.18149648358456874	premiRNA
hsa-mir-300	2850	CACGCAUUUGCUUUACUUGCAAUGAUUAUA	0.4850056826282696	3.3163558833333338	0.2859274892927332	0.3018746792787351	premiRNA
DMSMaPseq_invitro_SARS-CoV-2_Motif_357	1987	UUAAUGGAGUCACAUUAA	0.48484526671565625	3.3162403833333336	0.19518852256753783	0.27467016271255185	SARS-CoV2
hsa-mir-6842	971	CCAAGGCUCUGGGGUCUCACCCUUGG	0.4841650615797067	3.315750633333334	0.16426730793579836	0.17565361791952833	premiRNA
IAV_invivo_PA_3_Motif_3+IAV_invivo_PA_3_Motif_3	416	GGGGCUGAGAAACCAAAGUUUC	0.483594971666887	3.315340166666667	0.06379948133607792	0.18783452711506599	IAV
hsa-mir-6510	1455	GGAGUCCUCUAGACACC	0.4827103230475022	3.314703216666667	0.2327243052431036	0.2370851049100233	premiRNA
hsa-mir-4300	2702	AUCAGCAGAGACAUGAGGUGAUCAAAAACCUUUUUUCAAAGCAGUGGG	0.4798123042625663	3.312616633333333	0.2170987505768448	0.31282233897311595	premiRNA
hsa-mir-578	172	GAAGCUCCUAUAGCUCCUGUAGCUUC	0.47960570801147473	3.312467883333334	0.12084094114395806	0.23550075154743444	premiRNA
IAV_invivo_PB1_2_Motif_11+IAV_invivo_PB1_2_Motif_11	2462	UGGGGAUCACAACUCA	0.47947033827742513	3.312370416666667	0.14877795731821364	0.2598750008065042	IAV
IAV_invivo_NA_6_Motif_17+IAV_invivo_NA_6_Motif_17	2029	GGGGACGACCU	0.4786100413954251	3.311751000000001	0.1840366674737102	0.3211827051567531	IAV
SHAPE_invitro_SARS-CoV-2_Motif_416	1037	GCCGGUAGCACACCUUGUAAUGGUGUUGAAGGU	0.47814747412533093	3.3114179500000005	0.22482974738697048	0.2566552549551184	SARS-CoV2
hsa-mir-4507	1424	UGGGUUAAGCCGAGCUGG	0.477797128549948	3.3111657	0.14796201770525258	0.22373907642718668	premiRNA
hsa-mir-554	54	CAGUACUGGUCUUAGACUG	0.4769384983267782	3.3105474833333326	0.05461230600693592	0.23881081039788526	premiRNA
SHAPE_invitro_SARS-CoV-2_Multi_51_ComplexLevel_1	2729	GUUGCUGUACCUACAGGUUAUGUUGAUACACCUAAUAAUACAGAUUUUUCCAGAGUUAGUGCUAAACCACCGCCUGGAGAUCAAU	0.4746293193665267	3.3088848666666664	0.10227168216584039	0.18746319409439843	SARS-CoV2
hsa-mir-486-1	610	CCCGAGGCCCUUCAUGCUGCCCAGCUCGGG	0.4725731253282009	3.3074044	0.13360691200456376	0.2558045342821612	premiRNA
hsa-mir-4725	1803	CCACCCACCAGGGAGCUUUCCAUGGGCUGUGGG	0.4699783921546736	3.305536183333333	0.11730073484808266	0.11715680765329432	premiRNA
hsa-mir-134	67	GAGGGGCAUGCACUGUGUUCACCCUG	0.46977744402518024	3.3053915000000003	0.20676703637229554	0.2962801332144592	premiRNA
SHAPE_invivo_SARS-CoV-2_Motif_457	678	UUAAACACGCUUGUUAAACAACUUAGCUCCAAUUUUGGUGCAAUUUCAAGUGUUUUAA	0.4696707084157914	3.3053146499999997	0.13047947271452298	0.22003597992140292	SARS-CoV2
SARS-CoV-2-Conserved-Structured-16_Interval-158-277_Motif_2	2931	CACAUCUAGGUUUCGUCCGGGUGUG	0.46832865453908695	3.3043483666666673	0.2678932187566536	0.3797495230941583	Control
hsa-mir-107	1209	GCCUUGUGGCAUGGAGUUCAAGC	0.46783807814139466	3.303995150000001	0.23608271566825564	0.3226189060039881	premiRNA
DMSMaPseq_invitro_SARS-CoV-2_Motif_45+SHAPE_invitro_SARS-CoV-2_Motif_46	2414	CCAGAGAAGAAACUGG	0.4659707721040659	3.302650683333333	0.11459114098265541	0.17019370633969522	SARS-CoV2
hsa-mir-3653	2503	CUUCCUGAGCACGCUCAUGAUGAGCAAACUGAGCCUCUAAG	0.4633706222893349	3.300778566666667	0.22330590713873755	0.2588226281232572	premiRNA
DMSMaPseq_invitro_SARS-CoV-2_Motif_232	2171	CCUAAAGUGAAGUAUUUAUACUUUAUUAAAGG	0.4633121966380439	3.3007364999999993	0.17525784662024058	0.2103757976511584	SARS-CoV2
DMSMaPseq_invitro_SARS-CoV-2_Motif_444	777	AUGAACCACAAAUCAU	0.46298416577258567	3.3005003166666675	0.17936584570281916	0.2608220741375535	SARS-CoV2
hsa-mir-4472-2	82	UUUUUGUUUUUGAGACAGAGU	0.45537857652353664	3.295024266666667	0.08894344626135291	0.12193782418384656	premiRNA
hsa-mir-103b-1	1710	UGCUUGAUCCAUAUGCAACAAGGCA	0.4527268991732364	3.2931150499999995	0.3128955497754112	0.3579259980681826	premiRNA
SHAPE_invivo_SARS-CoV-2_Motif_26+SHAPE_invitro_SARS-CoV-2_Motif_27	409	GUGGCACUGAGAAUUUGACUAAAGAAGGUGCCAC	0.452303336349429	3.292810083333334	0.3425623699538884	0.379460721195026	SARS-CoV2
SARS-CoV-2-Conserved-Structured-46_Interval-1238-1357_Multi_1_ComplexLevel_1	1909	GGCGAUUUUGUUAAAGCCACUUGCGAAUUUUGUGGCACUGAGAAUUUGACUAAAGAAGGUGCCACUACUUGUGGUUACUUACCCCAAAAUGCU	0.4516888716451989	3.2923676666666672	0.0829320426016493	0.5082698222975596	Control
hsa-mir-5089	1212	GCAUCCUUGGAAUCUGCACUCAAGGGAUGC	0.4512171377515264	3.2920280166666664	0.24187212287683368	0.3058387367206891	premiRNA
hsa-mir-8059	1865	AGGCUUGGCACUUGAGGGAAAGCCU	0.45117452221110504	3.291997333333333	0.2217403081142098	0.27308247871056224	premiRNA
hsa-mir-6825	707	GCAUGGGGCUAGGAGGCCCCGCGC	0.4505036225869689	3.2915142833333335	0.1894374544054027	0.28754604305357073	premiRNA
hsa-mir-4755	2717	GGCUUUGGCAUCUAUGAAAGCC	0.45034230390082136	3.2913981333333333	0.11071813394248474	0.15567936514266204	premiRNA
hsa-mir-432	1311	UGGGUGGAUCCUCUAUUUCCUUACGUGGGCCACUGG	0.4501332308095204	3.2912476000000006	0.11283322433857934	0.14870786832937696	premiRNA
hsa-mir-302d	1535	CUUGCUGUGACAUGACAAAAAUAAG	0.44936527145643873	3.290694666666667	0.12913591878731864	0.17530910677376507	premiRNA
IAV_invivo_PB2_1_Motif_19+IAV_invivo_PB2_1_Motif_19	559	UGGGGAGUUGAACCUA	0.44754009485070756	3.289380533333334	0.1125038275839497	0.18375076241465044	IAV
hsa-mir-3129	2984	GUUUGCCUGUUAAUGAAUUCAAAC	0.44456964585068315	3.2872418000000003	0.2793521014159416	0.31155917539827105	premiRNA
hsa-mir-151b	744	CGAGACACAGAAACAGACACCUGCCCUCGA	0.44197528304578565	3.2853738500000005	0.09804641977532161	0.13393838693920393	premiRNA
hsa-mir-4439	2824	GCAUUUUAUCUAAGAUACACACAAAGCAAAUGC	0.44127503170776855	3.2848696666666672	0.2325859535244456	0.27426998617756054	premiRNA
hsa-mir-96	372	UUUUGCUUGUGUCUCUCCGCUCUGAGCAAUC	0.44070290476748697	3.2844577333333334	0.2047408784227262	0.26367578644042217	premiRNA
DMSMaPseq_invitro_SARS-CoV-2_Motif_37	301	AGAAAUCAAUACUGAGUCCUCUUUAUGCAUUUGCAUCAGAGGCUGCUCGUGUUGUACGAUCAAUUUUCU	0.43978538593224237	3.283797116666667	0.1613117759518161	0.2621019518860953	SARS-CoV2
hsa-mir-3591	1711	GUUUGAUAGUUUAGACACAAAC	0.4395355722917062	3.2836172500000007	0.30779888793774873	0.35019285702617686	premiRNA
DMSMaPseq_invitro_SARS-CoV-2_Motif_500	2027	CUGUAGCUGCAUUUCACCAAGAAUGUAGUUUACAG	0.43659861850460424	3.281502633333334	0.13199384582377946	0.22107945388239164	SARS-CoV2
hsa-mir-6856	2393	UGUGGCAGUGGCAGAGGUCGCUACA	0.43558741955415775	3.280774566666667	0.1024552113227154	0.3552710351445658	premiRNA
hsa-mir-4632	2659	GGCGGAGGCAGGCGUGACCGUUUGCC	0.43246474904744525	3.278526233333333	0.09466067592909969	0.14956830675402844	premiRNA
hsa-mir-8082	241	UCUGGGGAGAGAGUCCUCUUUUCAGC	0.4323897493999904	3.2784722333333334	0.19528502827313585	0.2272852404665505	premiRNA
hsa-mir-627	2363	AAGAGGAGGUGGUUGUUUUCCUCCUCUU	0.4320898896984049	3.2782563333333337	0.05389070297570999	0.22819399984389416	premiRNA
IAV_invivo_NS1_NEP_8_Motif_5+IAV_invivo_NS1_NEP_8_Motif_5	2278	CGGAUUCUGAAAGAAGAAUCCG	0.4316339659156008	3.2779280666666666	0.33355258332737264	0.35150934487268654	IAV
hsa-mir-548e	52	UUUUGCUAUUACUUUUAAAGGCAAAA	0.4314079253114643	3.2777653166666667	0.1423550940678007	0.2415969268044656	premiRNA
hsa-mir-711	2822	GCUGCAGGCAAAGCUGGGG	0.43116873662098454	3.2775931000000007	0.09365715416694127	0.14075643465114274	premiRNA
hsa-mir-587	1285	UCACAGGGCUCAGGGAAUGUGUCUGCACCUGUGA	0.43115797278269297	3.277585350000001	0.1689329999430066	0.22974664320127564	premiRNA
hsa-mir-6076	876	GUGGAGGUAGGCGAGAGUAAUAUAAUUUCUCCAGGAGAACAUCUGAGAGGGGAAGUUGCUUUCCUGCCCUGGCCCUUUCAC	0.4310141540142841	3.2774818000000003	0.15964945787244764	0.2155578957018286	premiRNA
hsa-mir-662	2887	GGGGUGGCUGCGGGCCUUCUGAAGGUCUCCC	0.42737206465286454	3.2748594833333335	0.07646732410845004	0.17203684800701274	premiRNA
hsa-mir-4748	772	UGCUGGUGCUAGAGAGGAAAGCA	0.42612547329038925	3.2739619333333336	0.1610291973357111	0.22602268597548128	premiRNA
hsa-mir-378e	2960	CAGGCCAGGGGCAGACAGUGGACAGAGAACAGUGCCCAAGACCACUG	0.4260295941114502	3.2738929	0.11337187483064151	0.15502733770080412	premiRNA
hsa-mir-4654	181	CUGGGGUUGGAAUGUGACCCCA	0.42534705102352766	3.2734014666666673	0.23465281555966636	0.3751093487821541	premiRNA
hsa-mir-1909	201	UGCCCUGGGGCCGUCCCUGCGCA	0.4251826536481481	3.2732831000000004	0.19747345008785153	0.23235686839836486	premiRNA
hsa-mir-6788	279	UGAAGAAGAGUAUUGAUUGUGCUGUUCG	0.42491665952811425	3.273091583333334	0.22536538690837618	0.2730102468369376	premiRNA
hsa-mir-194-2	1925	GUGGAAGUGCCCACUGGUUCCA	0.42470358182600704	3.2729381666666675	0.2643242457058072	0.26688101654898483	premiRNA
DMSMaPseq_invitro_SARS-CoV-2_Motif_63+SHAPE_invivo_SARS-CoV-2_Motif_70+SHAPE_invitro_SARS-CoV-2_Motif_66	384	AACUUCUUAAGAGUGCUUAUGAAAAUUUUAAUCAGCACGAAGUU	0.42452770302311565	3.272811533333334	0.48304514178014635	0.7592913671871104	SARS-CoV2
hsa-mir-30c-1	748	UCAGCUGUGAGCUCAAGGUGGCUGG	0.42358282320537194	3.2721312166666663	0.13987428758933307	0.15979073669210314	premiRNA
hsa-mir-125a	294	CUGUGAGGACAUCCAGGGUCACAG	0.42268618390161217	3.2714856333333344	0.2224999795596872	0.2622106247829653	premiRNA
hsa-mir-378g	1808	AGAAGACCU	0.4214150324693981	3.2705704000000004	0.21917952454374054	0.33084612191104007	premiRNA
hsa-mir-3141	1810	AGGAGGGUCC	0.419000229005646	3.2688317333333337	0.14491087453531956	0.24676882397509678	premiRNA
hsa-mir-1302-7	15	UGGUGCAAUAAUUGG	0.41829229251856864	3.268322016666667	0.19439361728367632	0.23327798126002158	premiRNA
hsa-mir-100	2086	CUUGUGGUAUUAGUCCGCACAAG	0.41825629731739805	3.2682961000000006	0.10230421790669676	0.138413133272229	premiRNA
hsa-mir-615	2645	CGGAUCUCGAGGGUGCUUAUUGUUCGGUCCG	0.41805981675949533	3.2681546333333333	0.1967299689645574	0.2659674691258874	premiRNA
IAV_invivo_PB1_2_Motif_37+IAV_invivo_PB1_2_Motif_37	2848	GGCUAUGGUUUCCAGAGCC	0.416849151154073	3.2672829500000002	0.19967280224422163	0.23252429985421527	IAV
hsa-mir-6165	770	GGAGAGGAUCCACCUGUCCUGUCC	0.41626086688233377	3.2668593833333333	0.11846504067236656	0.2798527167666402	premiRNA
SHAPE_invitro_SARS-CoV-2_Motif_335	802	GCUGUUGGUACCAAUUUACCUUUACAGC	0.41591531295109435	3.266610583333333	0.24293248532912423	0.35711951193888186	SARS-CoV2
hsa-mir-7641-2	1385	AAGCAGGGUCGGGCCUGGUU	0.41523723743476304	3.2661223666666666	0.17091520002008792	0.22307133377202992	premiRNA
hsa-mir-4462	2365	GUCAGGAGUGGCUUUCCUGAC	0.41423337641278757	3.2653995833333336	0.20542835374613425	0.2653991727946472	premiRNA
hsa-mir-8084	2311	AGUAUGGAUUAAAUUUAUAUUUUCCUCGAUACU	0.41293187790100067	3.264462499999999	0.21237570603596476	0.22386682207001443	premiRNA
SHAPE_invitro_SARS-CoV-2_Multi_5_ComplexLevel_1	19	AGGACCUGAGCAUAGUCUUGCCGAAUACCAUAAUGAAUCUGGCUUGAAAACCAUUCUUCGUAAGGGUGGUCGCACUAUUGCCUUUGGAGGCUGUGUGUUCU	0.41243424135131074	3.2641042	0.2393028228710602	0.30584896857102256	SARS-CoV2
hsa-mir-6511b-1_6511b-2_6511a-2_6511a-3_6511a-1_6511a-4	1105	GACAGGGCAGAGGGUUGCGCCCCCUC	0.41232144095561685	3.2640229833333336	0.025142908353649098	0.03830756530552385	premiRNA
hsa-mir-4324	481	CAGGGAACUUUAAAACC	0.41036087146779665	3.262611366666667	0.10422795056427367	0.16957152129482803	premiRNA
DMSMaPseq_invitro_SARS-CoV-2_Motif_161	2015	GUGGUAGUUAUACUAAUGACAAAGCUUGCCCAUUGAUUGCUGC	0.40911043753079096	3.26171105	0.08593333621544429	0.16838262252595756	SARS-CoV2
hsa-mir-6797	2830	AACAGGACCUGUGCUCACUGGGGCCUGCA	0.40607123885393326	3.259522816666667	0.1265231332674733	0.15212022181555582	premiRNA
hsa-mir-618	1304	GAGUGUAAUUACGUACAUGCAGUAGCUC	0.40507492409278156	3.2588054666666673	0.2515502387706343	0.3124936364425027	premiRNA
hsa-mir-548ak	156	UUGAGAAGUAAUUGA	0.4039905078939087	3.2580246833333337	0.21224809000216993	0.28113960953797634	premiRNA
IAV_invivo_HA_4_Motif_12+IAV_invivo_HA_4_Motif_12	438	GGGAGCUAUAAACAGCAGUCUCCC	0.40329525653238785	3.2575241	0.23568123119298653	0.2639029271620532	IAV
DMSMaPseq_invitro_SARS-CoV-2_Multi_33_ComplexLevel_1	209	CCAAGACAUGUGAUCUGCACCUCUGAAGACAUGCUUAACCCUAAUUAUGAAGAUUUACUCAUUCGUAAGUCUAAUCAUAAUUUCUUGG	0.40303185499275906	3.2573344499999997	0.09334458465485755	0.17064489946340222	SARS-CoV2
hsa-mir-135a-1	186	UAUGUGAUUCUACUGCUCACUCAUAUA	0.4023046593369527	3.2568108666666666	0.04080972572035527	0.16798494153495927	premiRNA
hsa-mir-4713	624	CCCAUAAGGGUCGAAUGGG	0.4009684850622387	3.2558488166666666	0.1937160043401384	0.2328010674974565	premiRNA
DMSMaPseq_invitro_SARS-CoV-2_Motif_493+SHAPE_invivo_SARS-CoV-2_Motif_519+SHAPE_invitro_SARS-CoV-2_Motif_500	123	GAACCUUGCUCUUCUGGAACAUACGAGGGCAAUUC	0.4008609855675527	3.2557714166666667	0.3590104738375322	0.381099798623646	SARS-CoV2
hsa-mir-3622a	2326	GUGAGGCAGGGAGCUGAGCUCAC	0.40066980591065965	3.255633766666667	0.09609143908692003	0.1766531798428205	premiRNA
hsa-mir-619	1362	AGCCACUGCGGUCGACCAUGACCUGGA	0.40063716717519204	3.2556102666666664	0.09798407887259472	0.1312676805122311	premiRNA
hsa-mir-6847	1959	GAGCUGGAAGGAGUGGGCCUGGCUC	0.40021084973470306	3.255303316666667	0.05347758838497777	0.0784272260781654	premiRNA
hsa-mir-516a-1_516a-2	22	AGCACUUUCUGUUGUCUGAAAGAAAAGAAAGUGCU	0.398605625798762	3.2541475500000003	0.08353913242142846	0.15043906073477994	premiRNA
hsa-mir-208a	554	UUAUACCUGAUGCUCACGUAUAA	0.3980628274243233	3.253756733333334	0.11560987872591776	0.19782536332213455	premiRNA
hsa-mir-8485	230	UGUAUAUAGCAUAUGUGUAUACAUACACACACACACACACACACACACA	0.3964559599775896	3.252599783333334	0.1845776598056085	0.21288514915743936	premiRNA
hsa-mir-5000	540	CUGAGUAACUUGUGCUUAUAACUCAG	0.3959098282854836	3.252206566666666	0.17549239784785617	0.19722288103065688	premiRNA
hsa-mir-4711	2453	CAUGAGCCCUUUGGAAAGGUCUCGUG	0.3946128436413704	3.2512727333333338	0.2610184682894069	0.2899149774455294	premiRNA
hsa-mir-6734	25	AGAAGCCCAGGUUCUGAAUCCCCU	0.39336477080437826	3.2503741166666678	0.22849058336521955	0.27322309752219337	premiRNA
hsa-mir-23a	336	GGAUUUGCUUCCUGUCACAAAUCA	0.3913931134057136	3.2489545166666667	0.07257146524879814	0.1401165882759877	premiRNA
hsa-mir-4689	55	GGCCGGUCAGGCA	0.39113515165533036	3.248768783333334	0.208689870624796	0.2423974424120229	premiRNA
SARS-CoV-2-Conserved-Structured-40_Interval-14526-14645_Motif_2+Selectedmotif_14556-14640_Motif_1+DMSMaPseq_invitro_SARS-CoV-2_Motif_264+SHAPE_invivo_SARS-CoV-2_Motif_277+SHAPE_invitro_SARS-CoV-2_Motif_268	1779	GUGUAUGCUGCUGACCCUGCUAUGCACGCUGCUUCUGGUAAUCUAUUACUAGAUAAACGCACUACGUGCUUUUCAGUAGCUGCAC	0.39040959951031606	3.2482463833333335	0.05726891695140887	0.24348696327848454	SARS-CoV2
DMSMaPseq_invitro_SARS-CoV-2_Multi_30_ComplexLevel_1	412	UAGAUGCUGUAAAUUUACUUACUAAUAUGUUUACACCACUAAUUCAACCUAUUGGUGCUUUGGACAUAUCAGCAUCUA	0.39012539482773495	3.2480417550000005	0.31696396811954963	0.43538692897468384	SARS-CoV2
hsa-mir-3612	2017	UGGAAGGAAUGGGAUCUACUUCCA	0.38938518302940744	3.2475088	0.21926591665027614	0.25588042003113354	premiRNA
SHAPE_invitro_SARS-CoV-2_Multi_71_ComplexLevel_1	1284	GACUACUAGCGUGCCUUUGUAAGCACAAGCUGAUGAGUACGAACUUAUGUACUCAUUCGUUUCGGAAGAGACAGGUACGUUAAUAGUU	0.3891618275978349	3.247347983333334	0.2529029139310524	0.5834724088084802	SARS-CoV2
hsa-mir-1247	243	CGGACGUUGCUCUCUACCCCG	0.3889112037759215	3.247167533333334	0.15687254406498083	0.3222343403003576	premiRNA
hsa-mir-489	1858	CCAUUUACUUGAACCUUUAGGAGUGA	0.3885597378354344	3.246914476666667	0.11416049988674533	0.1841650884399293	premiRNA
hsa-mir-4691	2091	CUGCGGCCCUGAUGUCUCUACUCCAG	0.38780616267399726	3.2463718999999998	0.139723403979504	0.16500644256466634	premiRNA
SHAPE_invivo_SARS-CoV-2_Motif_124+SHAPE_invitro_SARS-CoV-2_Motif_119	1201	AGAAAGACAAUUCU	0.3873330167499267	3.2460312333333334	0.19609296357430384	0.24327971084515052	SARS-CoV2
hsa-mir-2110	2771	AGUGAGGCGUCGGCUGUGUUUCU	0.38689098179072684	3.2457129666666673	0.21939938625485342	0.24360374669840254	premiRNA
hsa-mir-6794	262	UGAGCAGGCCCAGAACCCAGCUCGUGCUCA	0.38649656234844393	3.2454289833333334	0.17432334161938592	0.248758005379623	premiRNA
DMSMaPseq_invitro_SARS-CoV-2_Motif_85	2529	CCACUUGGCUAUGUAACACAUGGCUUAAAUUUGG	0.38619355451350823	3.245210816666667	0.09151326470506015	0.2700355157045833	SARS-CoV2
hsa-mir-4479	1268	GCGCGGGAAAGUUCGGGAACGCGCG	0.38607570784523926	3.245125966666668	0.18919402071572067	0.20616105142751565	premiRNA
SARS-CoV-2-Conserved-Structured-63_Interval-28998-29117_Motif_2+DMSMaPseq_invitro_SARS-CoV-2_Motif_521+SHAPE_invivo_SARS-CoV-2_Motif_554+SHAPE_invitro_SARS-CoV-2_Motif_529	1593	ACGUACUGCCACUAAAGCAUACAAUGUAACACAAGCUUUCGGCAGACGU	0.38593492146998354	3.2450246000000003	0.04892140079568932	0.12238035701413381	SARS-CoV2
hsa-mir-4327	2448	CUGGGAAGAGACCAUGAACAGGUUAGUCCAG	0.3854667685779975	3.2446875283333334	0.15389841126720824	0.3549985124099295	premiRNA
hsa-mir-4717	2328	GUGUAGGGGUGGCUACAC	0.38465914042990246	3.2441060333333334	0.039779970711547534	0.10102602206768214	premiRNA
hsa-mir-3123	1310	UCCCAUUUCCACAUGGAGAGUGGAGCCCAGA	0.38378421398704043	3.243476083333334	0.23682602122716007	0.2530647883889724	premiRNA
hsa-mir-7156	297	CAGAGUGUGCAUGGCAGGCU	0.38263352495154235	3.2426475833333335	0.15670296099335704	0.1808879212196889	premiRNA
hsa-mir-378d-2	544	AAAACUUUCAUCCAAGUCAUU	0.3815712845743559	3.241882766666667	0.17406524383674418	0.2938120048899669	premiRNA
mismatch-CA	1425	GCGCCGCCAGAAACUGGCAGCGC	0.38050096553144	3.2411121333333335	0.2539921602882235	0.26906002106486027	Control
SARS-CoV-2-Conserved-Structured-96_Interval-26608-26727_Motif_1+SARS-CoV-2-Conserved-Structured-45_Interval-26568-26687_Motif_3+DMSMaPseq_invitro_SARS-CoV-2_Motif_480+SHAPE_invivo_SARS-CoV-2_Motif_505+SHAPE_invitro_SARS-CoV-2_Motif_487	692	UACAAUUUGCCUAUGCCAACAGGAAUAGGUUUUUGUA	0.38037369761115863	3.2410205	0.06695712291836867	0.18733603701784154	SARS-CoV2
SARS-CoV-2-Conserved-Structured-55_Interval-24256-24375_Motif_2+DMSMaPseq_invitro_SARS-CoV-2_Motif_431+SHAPE_invivo_SARS-CoV-2_Motif_454+SHAPE_invitro_SARS-CoV-2_Motif_439	1914	GUUCUCUAUGAGAAC	0.3803407810992201	3.2409968	0.31652362318473465	0.36605196925832434	SARS-CoV2
hsa-mir-6873	1574	GCAAUCAGGACUGGGUCAUUC	0.37963201128272667	3.2404864833333336	0.25903701223885195	0.263124965686701	premiRNA
SHAPE_invivo_SARS-CoV-2_Motif_377+SHAPE_invitro_SARS-CoV-2_Motif_366	542	GCUAGUCUUAAUGGAGUCACAUUAAUUGGAGAAGC	0.37845993345888	3.239642583333333	0.12151402544949552	0.18314026062222552	SARS-CoV2
hsa-mir-6787	907	GGCUGCAGGCCCGGCCCCUCUC	0.3780485233557234	3.239346366666666	0.02427129117195843	0.19456628093792516	premiRNA
hsa-mir-4686	1172	UGUUGGCAGCCCAAGAUGACA	0.37523263381436006	3.2373189166666663	0.2204628140468588	0.2480405486452726	premiRNA
SHAPE_invivo_SARS-CoV-2_Motif_389+SHAPE_invitro_SARS-CoV-2_Motif_376	1017	UGUGUCAAUAUUUAAACACA	0.3725048920067967	3.2353549333333333	0.07474411854314023	0.24408380026662738	SARS-CoV2
hsa-mir-191	1853	CAGCUGUUGUCUCCAGAGCAUUCCAGCUG	0.3706999699354858	3.234055383333333	0.28027658659020105	0.3131347221561037	premiRNA
Pepper530	2165	CCCAAUCGUGGCGUGUCGGCCUGCUUCGGCAGGCACUGGCGCCG	0.36967238217318826	3.2333155166666665	0.09672798880671697	0.15223834988830998	Control
hsa-mir-4733	1942	GGUGGCAAUCAAGGUCUAGCCACC	0.3686257435745169	3.232561933333334	0.2957828425541306	0.3527143849247121	premiRNA
hsa-mir-3167	1607	UUCUUUUUUCUGAAAUUCUUCAGGAAGGA	0.3680700285941258	3.232161816666667	0.21842611237863999	0.36019452915527295	premiRNA
hsa-mir-4690	174	CUGAACCCGUGGGUGAGGAGUGCAG	0.36710572757137905	3.231467516666667	0.015490612130556781	0.17823801182247262	premiRNA
hsa-mir-6868	934	GCAGCAGGCACCUGCUUCC	0.3666182993070351	3.231116566666666	0.1993063748255443	0.21014773187418548	premiRNA
IAV_invivo_PA_3_Motif_5+IAV_invivo_PA_3_Motif_5	2514	UCUCGUUCACUGGGGA	0.3656036975948075	3.2303860500000003	0.1858837118000317	0.21369628316741351	IAV
hsa-mir-210	1178	ACACUGCGCUGCCCCAGACCCACUGU	0.3643592821480299	3.229490066666667	0.12112705361115186	0.17723017426454538	premiRNA
U1snRNP5ss-23	27	CCGGUAAGGACGAUACUUACCUG	0.36337264326732155	3.2287796833333338	0.20311190609932595	0.5415840425418962	Control
hsa-mir-25	2710	AUUGCUGGACGCUGCCCUGGGCAU	0.3617508221871748	3.2276119666666667	0.09177451067485884	0.15261893524366932	premiRNA
SHAPE_invivo_SARS-CoV-2_Motif_350	2867	CAGAGUCGUAUUUGUCUUAUGGGCACAUGGCUUUG	0.3614723744219779	3.2274114833333343	0.16816024898542628	0.19620391420448777	SARS-CoV2
DMSMaPseq_invitro_SARS-CoV-2_Motif_274+SHAPE_invivo_SARS-CoV-2_Motif_288+SHAPE_invitro_SARS-CoV-2_Motif_277	1818	GCCGCCACUAGAGGAGCUACUGUAGUAAUUGGAACAAGCAAAUUCUAUGGUGGUUGGC	0.361368879538095	3.227336966666666	0.08561525151736873	0.17825944290423507	SARS-CoV2
SHAPE_invitro_SARS-CoV-2_Multi_44_ComplexLevel_1	263	GAUUAUGUGUACCUUCCUUACCCAGAUCCAUCAAGAAUCCUAGGGGCCGGCUGUUUUGUAGAUGAUAUCGUAAAAACAGAUGGUACACUUAUGAUU	0.3585430363398167	3.2253023499999998	0.1883848043241757	0.4015099985241751	SARS-CoV2
hsa-mir-6761	2395	GGCAGGUGCCUCCGUGUUGCCGAACCCUCCU	0.35841458786953073	3.2252098666666673	0.04450702162125594	0.30938109987772616	premiRNA
hsa-mir-5591	1856	GUAUACUGAGCUUAUGUAUGCAUCUGCAUAC	0.3574737496994562	3.2245324600000003	0.10134042031761038	0.1352289717680129	premiRNA
hsa-mir-2117	1781	AACAGCAGGAUUGGCUGUAGCUGUU	0.35687994230553155	3.224104916666667	0.26605784303058855	0.27033659431465706	premiRNA
SHAPE_invivo_SARS-CoV-2_Motif_77+SHAPE_invitro_SARS-CoV-2_Motif_73	1723	GUUGAAGAAGUUACAAC	0.35528643127749454	3.222957583333333	0.11180515941403159	0.20858989683883256	SARS-CoV2
hsa-mir-429	432	GUUAGACCUGGCCCUCUGUCUAAU	0.3545428699578771	3.222422216666667	0.23854954240069987	0.2597553798091043	premiRNA
hsa-mir-1299	377	GGAAUCCUACGUGAGGGACAAUCAUUCAGACCCACGUAGCAGUGUUCU	0.3530845897756538	3.22137225	0.17465639808790615	0.22110989746926632	premiRNA
IAV_invivo_NP_5_Motif_14+IAV_invivo_NP_5_Motif_14	1594	GUGAGAGAGAGCCGGAACCCAGGGAAUGCUGAGUUCGAAGAUCUCAC	0.35109452968571686	3.2199394	0.24603262254622427	0.33816970155638615	IAV
IAV_invivo_PB2_1_Motif_16+IAV_invivo_PB2_1_Motif_16	435	GGUUGGGAGAAGAGCAACAGCC	0.3507385822848157	3.2196831166666673	0.08483639691804004	0.12460546717396491	IAV
hsa-let-7c	264	AUGGUUUAGAGUUACACCCUGGGAGUUAACUGU	0.35057476361041934	3.219565166666667	0.03230781373153838	0.07166939475786199	premiRNA
hsa-mir-6848	1139	CCAUGGUGUGCUCUGAUCCCCCUGUGG	0.35015409429152805	3.2192622833333338	0.101483354172276	0.1256779925465182	premiRNA
hsa-mir-6832	1299	GGGUCAGUGGCAGAGCCAGGCAGAUGCUGACCC	0.34936969983051713	3.2186975166666674	0.08329703138918505	0.08735413549364367	premiRNA
hsa-mir-4698	2575	UCCACCUAGACGGGCCUGGGUCAA	0.34931338065080625	3.2186569666666665	0.0561144289577532	0.08315634027662827	premiRNA
hsa-mir-188	1602	GGAGGGUGAGCUUUCUGAAAACCCCUCC	0.3450417803595872	3.2155814	0.04716130061928595	0.12581082491962042	premiRNA
hsa-mir-4485	1705	CAGUGACAUGCGUUUAAC	0.3446569442055906	3.2153043166666664	0.14341521125293522	0.16588301558671836	premiRNA
hsa-mir-6890	1619	UAGGGCUGGAUGGUAGGGCCCA	0.34321371024893926	3.214265183333334	0.07356926614720388	0.188971756945381	premiRNA
DMSMaPseq_invitro_SARS-CoV-2_Motif_143	2237	ACUACACAAUUGGAAUUGUGUUAAUUGUGAUACAUUCUGUGCUGGUAGU	0.34297523914767664	3.214093483333333	0.2606000019438964	0.33740903984917126	SARS-CoV2
IAV_invivo_PB2_1_Motif_25+IAV_invivo_PB2_1_Motif_25	1583	GGGAGAUUAAUGGUCCU	0.34068650916537646	3.21244559	0.16620961929689887	0.22075201515024928	IAV
hsa-let-7e	2903	AUAGUUGAGGAGGACACCCAAGGAGAUCACUAU	0.3406107132253679	3.212391016666667	0.22574732243761234	0.2610559187974588	premiRNA
SHAPE_invitro_SARS-CoV-2_Motif_425	370	UUGCUAUUCAUGCAG	0.33934047845551285	3.211476443333334	0.36289406598157536	0.44327886597329696	SARS-CoV2
hsa-mir-342	2473	UUGAGGGACAUGGUUAAUGGAAUUGUCUCA	0.33839928843524025	3.2107987833333334	0.14966518958802588	0.18032483509643638	premiRNA
SHAPE_invivo_SARS-CoV-2_Motif_394+SHAPE_invitro_SARS-CoV-2_Motif_379	1487	UGCAGAUUCAACUUUGAUUGGUGAUUGUGCA	0.33779711533989865	3.2103652166666667	0.09995361151698275	0.22723961250007277	SARS-CoV2
hsa-mir-6820	877	GUCACCAGCCCUCAUGUACUUGUGAC	0.3345304408804645	3.2080132	0.11870463640776542	0.2923303453376209	premiRNA
hsa-mir-668	2299	AGCAUGCACUUAAUGUGGGUGUAUGU	0.3344100016317886	3.2079264833333334	0.24528604811406216	0.3569182145012114	premiRNA
hsa-mir-1281	2044	GUGAGUGUCUCUUGUCGC	0.33382204143260097	3.2075031500000004	0.2227689829582441	0.2795558870518028	premiRNA
hsa-mir-1297	2839	AGAAUUACUUAUCUGAGCCAAAGUAAUUCA	0.33245454786066225	3.20651855	0.2984115021121087	0.3864598231428452	premiRNA
hsa-mir-6762	394	GCCUGUGUAGACGGGGACCUGCCCUGCAUGGGCACCCCCUCACUGGC	0.3320542025203095	3.2062303	0.2701610191019384	0.3771329089330844	premiRNA
hsa-mir-548ap	2967	CUUUGUCAUUAAAACCAAUAACAAAA	0.33080136118721326	3.2053282500000004	0.17753756102682716	0.25750503256475143	premiRNA
hsa-mir-3666	2263	CGACUCCGUGGCAGAGUUCA	0.3307604586017022	3.2052988	0.18369347445574485	0.2169855906266728	premiRNA
SHAPE_invitro_SARS-CoV-2_Motif_211	620	GGAGAGUGUGGACACUUAUGAAUGUCUUGACACUCGUU	0.33058191777428747	3.20517025	0.13123030365938015	0.20450100985734168	SARS-CoV2
hsa-mir-6839	2266	CCCAAGCAGGCUUUGUGUGAGCAGUGAGGCUAUUUAUUCACUUGGGUGCGAGCUCACACGAAGCCUGCUUGGG	0.3297879631730303	3.2045986000000006	0.21261608563347262	0.2633514034249864	premiRNA
hsa-mir-579	1734	GACGAUUUGAAUUAAUAAAUUC	0.32930354415380186	3.2042498166666675	0.2577358761717234	0.37476723333778844	premiRNA
SHAPE_invivo_SARS-CoV-2_Motif_126	536	AACCAGUUAACUGGUU	0.3281656791320973	3.2034305500000007	0.2574589814632687	0.31358616597262834	SARS-CoV2
hsa-mir-196a-1	1663	GGGCCUGGGUUUCUGAACAC	0.3278518843108282	3.203204616666666	0.10629464442651973	0.24018490447191376	premiRNA
hsa-mir-7158	2532	GCAGCCUUCUGCCUUUGGCUUUCUGAAGCGAGCUGA	0.3272663315077317	3.2027830166666664	0.20181218695478917	0.2774647553888333	premiRNA
hsa-mir-3180-5	269	GGAGGCCCCGCCCUGCUGCCGACCCUGUGGAGCGGAGGGUGAAGCCUCC	0.32612261003207543	3.2019595333333335	0.09769338293132634	0.15845625504787947	premiRNA
hsa-mir-6857	2597	GCCAGUGUUCAAGGGCCCCUCCUCUAGUACUCCCUGUUUGUGUUCUGCCACUGA	0.3243088917058154	3.2006536499999996	0.06527376049973978	0.11897845390206677	premiRNA
hsa-mir-5002	2522	CUUAGUAGGUGAUAGCAUGACUGAC	0.3238869029486812	3.200349816666666	0.0604692330841902	0.19558635930791418	premiRNA
DMSMaPseq_invitro_SARS-CoV-2_Motif_277+SHAPE_invivo_SARS-CoV-2_Motif_291	1560	GUGAUAGAGCCAUGCCUAACAUGCUUAGAAUUAUGGCCUCAC	0.32260498767817747	3.1994268333333338	0.2513895502947152	0.27404687571143466	SARS-CoV2
hsa-mir-6125	1572	CCGCUAGUGGAAGAAGAUGGCGG	0.32211096222262336	3.1990711333333337	0.0609871728462212	0.31136958167511924	premiRNA
hsa-mir-3197	119	GGCGCGCGAGGCUCCAGGCUCC	0.32165698287512423	3.198744266666667	0.06399801416315412	0.1181904420493838	premiRNA
DMSMaPseq_invitro_SARS-CoV-2_Motif_188	1916	CACCAUCUGGUG	0.31916252700800957	3.19694825	0.1696343647331702	0.2494470002098087	SARS-CoV2
IAV_invivo_M1_M2_7_Motif_14+IAV_invivo_M1_M2_7_Motif_14	2036	GGCUGGAUCGAGUGAGCAAGCAGCAGAGGCC	0.31641573436407056	3.1949705500000003	0.1402497854951111	0.2653559206668789	IAV
hsa-mir-4329	531	UGGAGUUUUUUUUUCCUCCUG	0.31519481417722045	3.194091483333333	0.35124081278701147	0.3949582994485249	premiRNA
hsa-mir-4445	6	CGUGCAAGUUUAAGUUUUUGCACG	0.3137857930227093	3.193076983333333	0.25772272396537416	0.2823217041214047	premiRNA
hsa-mir-5192	1202	UCCUGGGAAGCAUGGUAGCCAGGA	0.31351405818892014	3.1928813333333337	0.12167072344550955	0.2631494767246066	premiRNA
DMSMaPseq_invitro_SARS-CoV-2_Multi_21_ComplexLevel_1+SHAPE_invitro_SARS-CoV-2_Multi_40_ComplexLevel_1	2049	AUAACAAUACUAGAUGGAAUUUCACAGUAUUCACUGAGACUCAUUGAUGCUAUGAUGUUCACAUCUGAUUUGGCUACUAACAAUCUAGUUGU	0.3107206453937536	3.1908700666666667	0.14205075411391802	0.2273880438034446	SARS-CoV2
hsa-mir-572	313	GGAAGGGCGCCUGUGCUUCGUCC	0.30962391443795406	3.1900804166666674	0.2268673340061245	0.23971125679011074	premiRNA
hsa-mir-647	2463	CUUCAGCCCCAGGAAGCCUUGGUCGGGGGCAGGAG	0.3093052585284257	3.189850983333334	0.07854044885925265	0.16208024759151832	premiRNA
hsa-mir-551b	2604	UGAGACCUGGUGCAGAACGGGAAGGCGA	0.30846896616321695	3.18924885	0.01569747904517867	0.04965922917157618	premiRNA
IAV_invivo_NP_5_Motif_2+IAV_invivo_NP_5_Motif_2	1537	GGCGUCUCAAGGCACC	0.30844269313856854	3.1892299333333334	0.25641889348249564	0.2928354527342972	IAV
hsa-mir-133a-1	1549	CAAAUCGCCUCUUCAAUGGAUUUG	0.30800281094702575	3.1889132166666663	0.19527909336707527	0.2609901574345544	premiRNA
mismatch-CU	1019	GCGCCGCCAGAAACUGGCUGCGC	0.30794352881828235	3.188870533333334	0.19975179881176064	0.24998863231778434	Control
hsa-mir-320e	661	UUCUUCCUGGAGUCGGGGAAAAG	0.3077908674988462	3.1887606166666664	0.25483777707680594	0.32657773727047573	premiRNA
hsa-mir-6809	2037	GGAUCAUGUUUGCCCCCGUGGACAGCUCUCUGGUGUGCUCCUCCUGCCAUCCUGCCCACCCCUGCAUAAUGCUGCUUC	0.3057219651869252	3.187271000000001	0.04588916698172513	0.1393154417902218	premiRNA
hsa-mir-6855	1952	GACAUUGCCAGAGGAUGGGCAGCAGAC	0.3045684289425885	3.1864404500000005	0.06762994389464008	0.09863393746287882	premiRNA
IAV_invivo_PB1_2_Motif_2+IAV_invivo_PB1_2_Motif_2	293	GGAUGUCAAUCC	0.30213371816500595	3.1846874500000006	0.22416626714518292	0.2349898558302647	IAV
hsa-mir-22	1237	GCUUUAUGUCCUGACCCAGCUAAAGC	0.3003930781989371	3.183434183333334	0.18142229194266898	0.24677826699503694	premiRNA
hsa-mir-3180-4	1791	GGAGGCCCCGCUCUGCUGCCGACCCUGUGGAGCGGAGGGUGAAGCCUCC	0.3003459024947658	3.183400216666667	0.1500559125516893	0.1632875098964832	premiRNA
hsa-mir-8081	2213	CUAUGGCCCCCCUCCUCUCUGAAAGCAAGGCCACUUG	0.30031263876223613	3.1833762666666665	0.07974543371774752	0.16030373115522306	premiRNA
hsa-mir-5187	650	AAGUGGAGCAGGAAUGCGCUUUUCUCCACUG	0.2989681543414005	3.1824082333333337	0.22170958033034935	0.2809825445567363	premiRNA
hsa-mir-4317	223	GUUUAUUUUGUAGC	0.2987884561120194	3.1822788500000008	0.3347831758364619	0.3538329307206439	premiRNA
hsa-mir-500b	1342	GGGUGAGAGUGCUUUCUGAAUGCAGUGCACCC	0.29747492061977737	3.1813331000000002	0.2241527028196713	0.28828431238418273	premiRNA
hsa-mir-6080	1322	GGGGCUGGUUGUCUA	0.2974703141599491	3.1813297833333336	0.07171764240039938	0.12782509473917408	premiRNA
hsa-mir-655	2336	AUGUUCGCUUCAUUCAUCAUGAAUAA	0.29721728294194455	3.1811476000000005	0.2135215660620985	0.23147972306508802	premiRNA
IAV_invivo_M1_M2_7_Motif_5+IAV_invivo_M1_M2_7_Motif_5	2811	GCUCACCGUGCCCAGUGAGC	0.29712619540714963	3.1810820166666676	0.19788957357499498	0.23274747350859032	IAV
SHAPE_invitro_SARS-CoV-2_Motif_246	2193	GUGCGGCACAGGCACUAGUACUGAUGUCGUAU	0.29703300140077393	3.1810149166666672	0.21124734543306806	0.23057096703827612	SARS-CoV2
hsa-mir-6769b	2201	AAGUGCCGUCCUCAUGAGCCCCU	0.2964962909606809	3.1806284833333343	0.13845445943553908	0.18856953554479378	premiRNA
IAV_invivo_M1_M2_7_Motif_16+IAV_invivo_M1_M2_7_Motif_16	217	GGAGGGCCUUCUACGGAAGGAGUGCC	0.29642805054071136	3.1805793500000004	0.05212104749352502	0.24378737295826233	IAV
IAV_invivo_PA_3_Motif_25+IAV_invivo_PA_3_Motif_25	2679	GUUCUUUGAGAAC	0.2963315000686321	3.1805098333333337	0.29339404817189935	0.3498439119828185	IAV
hsa-mir-4688	1923	CCUCCCUAGGGGAUCCCAGGUAGG	0.29520465351365316	3.1796985000000006	0.20466089744805657	0.2547682791577792	premiRNA
hsa-mir-583	1073	UUACUGCAGGGAUCUUAGCAGUAC	0.29482808120970005	3.179427366666667	0.06558440080349696	0.16163625809221346	premiRNA
hsa-mir-6741	1375	CCGUGCCCUGGCCACUCAUUCGG	0.29352848083714045	3.1784916500000002	0.15077288338888073	0.17696234973398042	premiRNA
IAV_invivo_PB2_1_Motif_28+IAV_invivo_PB2_1_Motif_28	396	GGAAUUUGAACC	0.29294660857229793	3.1780727	0.11210152984660751	0.21658979281481225	IAV
IAV_invivo_HA_4_Motif_18+IAV_invivo_HA_4_Motif_18	821	GGGACUUAUGAUUAUCCC	0.29284528960411527	3.17799975	0.22753248636310136	0.25154896270230026	IAV
hsa-mir-761	134	CACAGUUCUGG	0.2924079768449394	3.1776848833333333	0.23685699556104656	0.2253841814455573	premiRNA
SHAPE_invitro_SARS-CoV-2_Motif_386	714	UGGAGGAAUACAAAUCCA	0.2914148796612568	3.1769698500000008	0.128643209016993	0.1740682938964462	SARS-CoV2
hsa-mir-4539	2495	UGCUGUGCUGUGCUGAGCAGGGCUGAGCUG	0.29047305538470686	3.176291733333334	0.0430176963733742	0.07042962621416586	premiRNA
hsa-mir-15b	1772	UUUACAUGCUACAGUCAAGAUGCGAA	0.2879048498642608	3.174442616666667	0.33844135684502274	0.42374422190440963	premiRNA
SARS-CoV-2-Conserved-Structured-81_Interval-23537-23656_Motif_3	135	GCACGUAGUGUAGCUAGUCAAUCCAUCAUUGCCUACACUAUGUC	0.28789873878187505	3.1744382166666667	0.0807320560423412	0.15348740667598035	Control
hsa-mir-4641	1179	GGCAUCAGAGGACAGCCGCCUGGUGCC	0.28703733079398613	3.1738180000000003	0.2529706074963606	0.29098130852292153	premiRNA
hsa-mir-4707	1939	GGUUCUGGGGUGUAGACGCUGCUGGCCAGCC	0.28699668283690855	3.1737887333333337	0.032413734274588046	0.0769161471960584	premiRNA
DMSMaPseq_invitro_SARS-CoV-2_Motif_245	2430	AUUGUUGUCGCUUCCAAGAAAAGGACGAAGAUGACAAU	0.28654703217276545	3.1734649833333335	0.09710288445416984	0.3339253653868736	SARS-CoV2
hsa-mir-6831	2226	GGUCUGAGCCCAUGUGUGGACCUAGGUCUGCUGUUAAACUGACU	0.28639876898080535	3.173358233333334	0.06288468685330433	0.11813009471772629	premiRNA
hsa-mir-5695	2257	GCCUCUCUGAGCAUGCAUUCCUGAGACUC	0.2859127527468613	3.1730083	0.19286319651273326	0.24810631846388503	premiRNA
hsa-mir-614	248	CAGCCCUGCACUGAAC	0.2853644682870988	3.172613533333333	0.17769121391844372	0.19630062288143896	premiRNA
SARS-CoV-2-Conserved-Structured-73_Interval-7171-7290_Motif_2+DMSMaPseq_invitro_SARS-CoV-2_Motif_137+SHAPE_invivo_SARS-CoV-2_Motif_148	112	CUGCUUUUGGCUUAGUUGCAG	0.2849230351769222	3.1722957000000007	0.26697817548874764	0.30973123573298633	SARS-CoV2
hsa-mir-5787	1406	AGGUGCUAGGUCGGCCUCGGC	0.284002206172051	3.1716327	0.031689232135438374	0.08564997753589228	premiRNA
hsa-mir-4759	2250	AUUAGACAGAAAAAAGUUAGACACAAAAAAUUGUGUCUAAU	0.28373635094025296	3.1714412833333334	0.08593186966216221	0.23728961702257143	premiRNA
hsa-mir-1261	2890	GCUUAUGGGGAUAUUGUGGUUGAUCUGUUCUAUCCAGAUGAC	0.2830762614504872	3.1709660166666667	0.08549351969374087	0.09667132779464988	premiRNA
IAV_invivo_NP_5_Motif_15+IAV_invivo_NP_5_Motif_15	1849	GGGUCGGUUGCUCACAAGUCCUGCCUGCCUGCCU	0.28287619294648747	3.1708219666666664	0.1095770327735094	0.155925751622755	IAV
hsa-mir-222	1002	AGAUCCUGUCUUUCGUAAUCAGCAGCU	0.27906368771946083	3.1680769499999997	0.2075181128814927	0.43551924085593646	premiRNA
SHAPE_invivo_SARS-CoV-2_Motif_422	1708	GUGCACUUGACCCUCUCUCAGAAACAAAGUGUAC	0.27762475929812547	3.1670409166666667	0.2277011102397323	0.27117503846732427	SARS-CoV2
hsa-mir-34a	2714	GUUGUUGUGAGCAAUAGUAAGGAAGCAAU	0.2757239117517986	3.1656723000000007	0.055193253322127114	0.22822450176082662	premiRNA
SHAPE_invitro_SARS-CoV-2_Motif_248	1528	GUUGUCGCUUCCAAGAAAAGGACGAAGAUGACAAU	0.27567229162407414	3.1656351333333337	0.19437055800732864	0.25423795515307923	SARS-CoV2
SARS-CoV-2-Conserved-Structured-38_Interval-25655-25774_Multi_1_ComplexLevel_1	1650	GCCUUGAAGCCCCUUUUCUCUAUCUUUAUGCUUUAGUCUACUUCUUGCAGAGUAUAAACUUUGUAAGAAUAAUAAUGAGGC	0.27546238520335653	3.1654840000000006	0.14732303655820678	0.23206558375575562	Control
hsa-mir-4419b	938	UCCCAGCCACUCUGGAGG	0.274046859449791	3.164464816666667	0.19914261086497975	0.19887965168502758	premiRNA
SHAPE_invitro_SARS-CoV-2_Motif_303	725	UGCAGCAGAAACGCUCA	0.27349151483802914	3.164064966666666	0.14473772628293194	0.22541378401931766	SARS-CoV2
hsa-mir-4312	2481	GGAGCCUUCCCCAGAGGAGUCAGGCC	0.2730786001123169	3.1637676666666668	0.05064569833484157	0.07126881245158517	premiRNA
hsa-mir-4679-2	108	UGCUUUUUGUUUCUAACAAAGCA	0.2719632581328886	3.1629646166666667	0.28284003056854895	0.556813634355707	premiRNA
hsa-mir-6070	2865	GGAGCUCUGUGCCUUUGGGUCCUGGUGAGCUCU	0.27106388736048476	3.1623170666666667	0.19780379363500028	0.1967538133159216	premiRNA
SARS-CoV-2-Conserved-Structured-11_Interval-5211-5330_Multi_1_ComplexLevel_1	1731	UUUAACUUCUAUUAAAUGGGCAGAUAACAACUGUUAUCUUGCCACUGCAUUGUUAACACUCCAACAAAUAGAGUUGAA	0.26994009634669774	3.161507933333333	0.009547280830526427	0.1188129451666321	Control
hsa-mir-4433a	875	CUGUUUCUGGUGAAAUAUUCAAACAG	0.26965044493046	3.161299383333333	0.31252464435803773	0.3317800164432334	premiRNA
hsa-mir-3685	910	GACUUGAGAUUAUAGUC	0.26828019674184095	3.1603128000000003	0.20023798844851676	0.25763369345292575	premiRNA
hsa-mir-6798	1508	CUUGGGCCCAUUCCUUUCCUUACCCUAC	0.26750101058968156	3.159751783333334	0.16119445502070143	0.20019987370252235	premiRNA
hsa-mir-29b-1	1187	UUUAGAUUUAAAUAGUGAUUGUCUAG	0.2673004096807768	3.1596073500000004	0.22548949288754966	0.26837140151968186	premiRNA
hsa-mir-3679	1104	GAAGGGGAGUUUCCCUCUAUUCCCUUC	0.26526942385729	3.1581450333333336	0.18706966316377294	0.30403473445254303	premiRNA
hsa-mir-6780b	528	GGAAGACACAUGAGCAGUGCCUCCACUUCACGCCUCUCCC	0.26453977450931304	3.1576196833333334	0.19219769529960842	0.243626527793072	premiRNA
hsa-mir-596	2681	CGGGAACCUGCCUCCCG	0.26426037767450244	3.157418516666667	0.338802788030477	0.3530240773269692	premiRNA
hsa-mir-6727	1259	GGGAGCGGCCCUCACAUUGAUGGCUCCU	0.2636959127352429	3.1570121000000007	0.11768911550049832	0.18683129323747288	premiRNA
hsa-mir-3127	2866	GGGAAGGAGAAGGGACGCUUCCC	0.26241240025002344	3.1560879666666675	0.13156676508727846	0.3288051388718471	premiRNA
hsa-mir-7114	576	CUGUCCCCUGCCACUGGGUGACC	0.2621242071602637	3.1558804666666673	0.03358375246764353	0.18300151309631502	premiRNA
hsa-mir-5700	1598	AAGGCCCUUGGGCACCCCAGGCCUU	0.25913255455620476	3.1537264666666665	0.11101849260243227	0.13201386692824027	premiRNA
hsa-mir-2467	2484	GGCUCUGGGUCCUGCUCCUUAGAGCA	0.2591316517826711	3.153725816666667	0.10804760837887573	0.16390237964230142	premiRNA
hsa-mir-1273e	674	UGGAGGCUGCAGUGAGCCGAGAUCGAGCCACUGUACUCCA	0.25909197604324596	3.1536972500000005	0.30662603028329344	0.3554158677525754	premiRNA
hsa-mir-6751	918	GUGUCUGGCCCCAGCAGCCCAGACU	0.258409062586693	3.1532055500000005	0.048831398025042626	0.08500171222844181	premiRNA
hsa-mir-205	2533	AGUCUGUCUCAUACCCAACCAGAUU	0.2579763099912672	3.1528939666666673	0.1745764336115119	0.2018014472595732	premiRNA
SHAPE_invitro_SARS-CoV-2_Motif_210	1631	ACUGUGUAUGAUGAUGGU	0.25791936581449426	3.1528529666666665	0.1407385946279399	0.14775467404801593	SARS-CoV2
hsa-mir-383	2333	UUGUGGCUUUGGGUGGAUAUUAAUCAGCCACAG	0.25727080404831976	3.1523860000000004	0.17064585924163167	0.21826781547162025	premiRNA
hsa-mir-4446	473	CUUGGCUUCAAUUUACUCCCAGG	0.2571039992768503	3.152265900000001	0.13279506100345592	0.2081110457124118	premiRNA
hsa-mir-4674	1331	CACGCCGCGCCGCCGGGUCCCUCCUCCCCGGAGAGGCUG	0.2570582356030782	3.1522329500000006	0.16259882322592545	0.16292628971209422	premiRNA
hsa-mir-3945	838	AUAUAAAAUGCAAUUA	0.2563934239132872	3.1517542833333336	0.1313182517373351	0.26129566441058205	premiRNA
hsa-mir-4269	2761	UGGCUUCUGCCUCUUUCUUUGUGGAAGCCA	0.2553174104526948	3.1509795500000006	0.06339557186942622	0.24729083916694738	premiRNA
hsa-mir-6505	345	CUCAGCAUGUUGAGCCCUGUCUCUGGGGAGCUGAC	0.25412970770229426	3.1501243999999997	0.08233656853708397	0.14259880148238308	premiRNA
hsa-mir-181a-2	735	GAGUUUGGGAUUUGAAAAAACC	0.2528751534142872	3.149221116666667	0.14888995037073144	0.18670186370537092	premiRNA
hsa-mir-9500	427	CCACAUAGGAGGGACAGCGGCCUUUCCAACAGG	0.25272807077233295	3.149115216666667	0.101137868067164	0.22095307292841407	premiRNA
hsa-mir-676	746	CUUGCAGAAUUAAUGGAAUGCUG	0.25249538668090693	3.148947683333334	0.152425008205322	0.1839162067160053	premiRNA
hsa-mir-877	2225	AGGGGACACGGGCAAAGACUUGGGGGUUCCUGGGACCCUCAGACGUGUGUCCUCU	0.2522168926196293	3.148747166666667	0.06781051040512005	0.22374227170871108	premiRNA
hsa-mir-4636	719	UUAGCCCAGCAAUGGGAGAGUGCUAA	0.25189180155516483	3.1485131	0.06203810866758457	0.16900961975800366	premiRNA
SHAPE_invivo_SARS-CoV-2_Motif_249	2078	UGUGUACACACA	0.2516562471068608	3.1483435000000006	0.24692123447905895	0.5736819762467974	SARS-CoV2
hsa-mir-8067	1453	UCAUAAAGAUGAUC	0.25126048507829685	3.1480585500000005	0.17798728591645596	0.3004593075137198	premiRNA
hsa-mir-374b	785	UAAGUGUCCUAGCACUUA	0.25108714214311445	3.1479337425	0.22824733519245247	0.23786806822535708	premiRNA
DMSMaPseq_invitro_SARS-CoV-2_Motif_276	2638	UGGGAUUAUCCUA	0.2509739586473686	3.1478522499999997	0.1584664710291691	0.20527237512772958	SARS-CoV2
hsa-mir-146b	63	GGCUGUGAGCUCUAGCAAUGCCC	0.25073194589608966	3.1476780000000004	0.06635217438760337	0.09101710338829104	premiRNA
SHAPE_invivo_SARS-CoV-2_Motif_469	1854	GACUCAUUCAAGGAGGAGUU	0.2504370630229628	3.1474656833333348	0.25293879147995596	0.28875511668360293	SARS-CoV2
hsa-mir-3147	592	GUGACGCCGCGAAGUGCAC	0.2503774336736265	3.1474227500000005	0.07867453091352516	0.2326954840390744	premiRNA
hsa-mir-4497	2164	GGGCGCCGGCGGCCGGGAGAUCCGCGCUUCCUGAAUCCCGGCCGGCCCGCCCGGCGCCC	0.2502108372345099	3.1473028000000003	0.18265480765193673	0.3038729896213058	premiRNA
hsa-mir-4652	2658	GAACUAACUAACCAGAACUAUUUUGUUC	0.2491799624506257	3.1465605666666665	0.3088788857772942	0.3367712505223573	premiRNA
hsa-mir-938	2619	CAGUGCACCUUCAUGAACCG	0.2491491524102666	3.146538383333333	0.028395608494368344	0.14381272213090976	premiRNA
hsa-mir-6811	2805	CACUCAGGCAGUGCCAUGAGC	0.24911630534244625	3.1465147333333334	0.1588389551716625	0.16733237256777148	premiRNA
DMSMaPseq_invitro_SARS-CoV-2_Motif_424	1062	GUUUUUGUACACAAUUAAACCGUGCUUUAACUGGAAUAGCUGUUGAACAAGACAAAAAC	0.24703937066087395	3.145019333333334	0.07826307011714843	0.16146182746295665	SARS-CoV2
SARS-CoV-2-Conserved-Structured-77_Interval-1558-1677_Motif_2+SHAPE_invivo_SARS-CoV-2_Motif_31	694	GGUGUUGUUGGAGAAGGUUCCGAAGGUCUUAAUGACAACCUUCUUGAAAUACUCC	0.2454945168115264	3.1439070333333334	0.13264988307659648	0.1893795377100671	SARS-CoV2
IAV_invivo_HA_4_Motif_4+IAV_invivo_HA_4_Motif_4	1414	CCCCACUACAAUUGGGG	0.2446745901101305	3.143316683333333	0.27628992878955316	0.28808365878250153	IAV
DMSMaPseq_invitro_SARS-CoV-2_Motif_436+SHAPE_invivo_SARS-CoV-2_Motif_458+SHAPE_invitro_SARS-CoV-2_Motif_444	1070	UUCACGUCUUGACAAAGUUGAGGCUGAA	0.2440512828548738	3.1428679	0.16646771074218278	0.2060226906202456	SARS-CoV2
hsa-mir-6793	2859	GGGUGAUACACAAGCCUGACCCUCCC	0.24352376218639726	3.1424880833333333	0.0874271254667338	0.22267506876644808	premiRNA
Selectedmotif_27533-27667_Motif_1+DMSMaPseq_invitro_SARS-CoV-2_Motif_494+SHAPE_invivo_SARS-CoV-2_Motif_520+SHAPE_invitro_SARS-CoV-2_Motif_501	644	GACUUGCUUUAGCACUCAAUUUGCUUUUGCUUGUC	0.2413501612925493	3.140923083333334	0.020153077388858534	0.15095230575500473	SARS-CoV2
Selectedmotif_27533-27667_Multi_1_ComplexLevel_1	2308	GCACUGACUUGCUUUAGCACUCAAUUUGCUUUUGCUUGUCCUGACGGCGUAAAACACGUCUAUCAGUUACGUGC	0.23901042692037086	3.1392384666666673	0.0840611166115107	0.1538017137666408	Control
hsa-mir-6499	2249	UGCAGUUCUGUUGGGUGACAGCA	0.23879903902513577	3.1390862666666677	0.1493374198408319	0.22965539830629553	premiRNA
DMSMaPseq_invitro_SARS-CoV-2_Motif_255+SHAPE_invivo_SARS-CoV-2_Motif_268	2123	GUUAAUGCCUAUAUUAACCUUGACCAGGGCUUUAAC	0.2383500573393294	3.138762998333334	0.27747567556001745	0.6382512331500023	SARS-CoV2
DMSMaPseq_invitro_SARS-CoV-2_Motif_235+SHAPE_invitro_SARS-CoV-2_Motif_238	2899	AUCUUUCUGUGCUUUUGCUGUAGAUGCUGCUAAAGCUUACAAAGAU	0.23827195816940544	3.1387067666666666	0.29086945000865744	0.3582046401767866	SARS-CoV2
hsa-mir-6735	1609	AUCUGAGGUGACUGGCACAGAAGACUCAGG	0.2381243199745074	3.138600466666667	0.1164773918318046	0.17125230743965197	premiRNA
hsa-mir-6504	2785	AAUGCAGUCUGCACCCUGCUGCAUU	0.23744214725521345	3.1381093000000004	0.25584564730986015	0.3371557492413559	premiRNA
hsa-mir-770	2120	GCCACAUGAGCUGGGCCUCGUGGGC	0.23738154568822534	3.1380656666666664	0.181102094402751	0.1723385204632213	premiRNA
hsa-mir-8085	1258	AGGCAUGGGUGGCU	0.2367453912711363	3.137607633333334	0.03860959967434527	0.3224356240978331	premiRNA
hsa-mir-4535	26	UCACAGUUGGUUUCUGACACGUGG	0.236614651144955	3.1375135000000007	0.21005717020505676	0.2381557590608176	premiRNA
hsa-let-7d	1371	AUAGUUUUAGGGCAGGGAUUUUGCCCACAAGGAGGUAACUAU	0.23557268845022764	3.1367632833333334	0.09485437604486827	0.11444442821275844	premiRNA
hsa-mir-6743	207	GGCCCCAGGAAGAAGGGCCUGGUGGAGCC	0.23480315503047275	3.1362092166666677	0.08241955894951163	0.18041026334353077	premiRNA
SARS-CoV-2-Conserved-Structured-24_Interval-4174-4293_Motif_1	2432	GGCUGGUGGCACUACUGAAAUGCUAGCGAAAGCUUUGAGAAAAGUGCCAACAGAC	0.23403767251759922	3.1356580666666667	0.27876930390165267	0.342008127408804	Control
hsa-mir-3183	2877	CGGAGCAGUCACGUUGACGGAAUCCUCCG	0.2339233906473872	3.1355757833333335	0.19298196416204128	0.19889848521496015	premiRNA
DMSMaPseq_invitro_SARS-CoV-2_Motif_84+SHAPE_invivo_SARS-CoV-2_Motif_92+SHAPE_invitro_SARS-CoV-2_Motif_88	2275	ACAAGAGGGUGUGGUUGAUUAUGGUGCUAGAUUUUACUUUUACACCAGUAAAACAACUGUAGCGUCACUUAUCAACACACUUAACGAUCUAAAUGAAACUCUUGU	0.23290737690475907	3.1348442500000004	0.06202017641800791	0.2301045804654098	SARS-CoV2
U1snRNP5ss-17	771	AGAGUGAGUAAGAUACUUACCUG	0.23222594492272294	3.1343536166666666	0.19419247557042654	0.2428549129555008	Control
DMSMaPseq_invitro_SARS-CoV-2_Motif_437+SHAPE_invivo_SARS-CoV-2_Motif_459+SHAPE_invitro_SARS-CoV-2_Motif_445	1647	GCAGACUUCAAAGUUUGC	0.2295739897959523	3.1324442	0.13490436940235764	0.16412741609602322	SARS-CoV2
hsa-mir-4694	2216	UUUGCCUCUCUCAGAAAAUAGAGUCAAA	0.22867464217158795	3.131796666666667	0.22007656429665268	0.2657920457330765	premiRNA
hsa-mir-4424	717	ACUAAUUUUUCCACUAGUUAGU	0.22765008680244414	3.1310589833333338	0.17523531770132122	0.1936091268078881	premiRNA
SARS-CoV-2-Conserved-Structured-36_Interval-120-237_Motif_2	226	CAGGACACGAGUAACUCGUCUAUCUUCUG	0.22460121224514373	3.1288637833333346	0.21843871215944344	0.2967039880081933	Control
hsa-mir-641	202	CCUCUGUCCUCUGUCCUCUACCUAUAGAGG	0.22387109993637935	3.1283381000000006	0.22207454536231727	0.39489771733058937	premiRNA
hsa-mir-3922	1238	CAGAGGUCCCACAGCAGGGCUGGAAAGCACACCUGUGGGACUUCUG	0.22369112393052534	3.128208516666667	0.21849713235041623	0.266923583987393	premiRNA
hsa-mir-3193	1255	AGUGGACGAGUCUCAUUA	0.22357445781226098	3.128124516666667	0.2940677340278235	0.4748321560725164	premiRNA
hsa-mir-4533	906	CGCUGCUGGCUGCCUUCCAGCG	0.22131250085225837	3.1264959	0.08349704178307613	0.2578396114733196	premiRNA
hsa-mir-637	467	CACUGCAGUUACCCUCCCCUCGGCGUUACUGAGCACUG	0.21993118790083555	3.1255013500000004	0.2359622981839259	0.24942715530767443	premiRNA
hsa-mir-1257	814	GACCCCCAUGCACCCCUGUGGGCCCCUGGCAUC	0.21928072799543372	3.1250330166666664	0.040032283122032344	0.10977283395159532	premiRNA
hsa-mir-7159	2301	GGAUGGCCAGGGAAGUAUGCCGGGCCUUGGCAUUUC	0.21838133407499175	3.1243854500000006	0.12033019431905295	0.22537028374887663	premiRNA
SARS-CoV-2-Conserved-Structured-4_Interval-7011-7130_Motif_3	2042	UACUGGUUCUAUACCUUGUA	0.21728527441233123	3.1235962833333333	0.31492566398877214	0.6073155358316162	Control
DMSMaPseq_invitro_SARS-CoV-2_Motif_460+SHAPE_invivo_SARS-CoV-2_Motif_482	2851	ACCCUCAAAAAGAGAUGGCAACUAGCACUCUCCAAGGGU	0.21698930358135432	3.1233831833333334	0.23091411805203377	0.30139271550626795	SARS-CoV2
SHAPE_invivo_SARS-CoV-2_Motif_73	2494	CUUAGCUGUCUUUGAUAAAAAUCUCUAUGACAAACUUGUUUCAAGCUUUUUGGAAAUGAAGAGUGAAAAGCAAGUUGAACAAAAGAUCGCUGAG	0.21639239666496304	3.122953408333334	0.07633945058785489	0.1873693511189291	SARS-CoV2
hsa-mir-515-1_515-2	1251	UUUCUGUUGUCUGAAAGCAGA	0.2158961374236124	3.1225961000000004	0.29740016817389464	0.3353088224334826	premiRNA
hsa-mir-4760	258	AGUUAGAAUUCUUAAGUAUCAAAACUAAAU	0.2157344715168744	3.1224797	0.11943404614337684	0.20646433676933457	premiRNA
hsa-mir-628	1314	UAGAGGGUAAAAUUAAUAACCUUCUA	0.21442961653938572	3.1215402000000005	0.4013355130991772	0.551719578646134	premiRNA
Selectedmotif_3461-3615_Motif_1+SHAPE_invitro_SARS-CoV-2_Motif_64	822	GCAGGAGCCUUAAAUAAGGCUACUAACAAUGC	0.2144038296235629	3.1215216333333338	0.238882630685336	0.31270181719542073	SARS-CoV2
DMSMaPseq_invitro_SARS-CoV-2_Multi_72_ComplexLevel_1	1401	UAGUGUUACCACAGAAAUUCUACCAGUGUCUAUGACCAAGACAUCAGUAGAUUGUACAAUGUACAUUUGUGGUGAUUCAACUG	0.2142745478238603	3.121428550000001	0.12019659568672861	0.1490862499067319	SARS-CoV2
hsa-mir-450b	861	UGAAUAUGUAAUAUAAGUGUAUUG	0.21424290445408456	3.1214057666666672	0.2906496251376154	0.3097219155006991	premiRNA
DMSMaPseq_invitro_SARS-CoV-2_Motif_256+SHAPE_invivo_SARS-CoV-2_Motif_269+SHAPE_invitro_SARS-CoV-2_Motif_259	1739	CAGAGUCACAUGUUGACACUG	0.21351075511785889	3.120878616666667	0.20491252157303683	0.25194397870392526	SARS-CoV2
DMSMaPseq_invitro_SARS-CoV-2_Motif_283+SHAPE_invivo_SARS-CoV-2_Motif_297+SHAPE_invitro_SARS-CoV-2_Motif_286	976	GUCUCUAUAGAAAUAGAGAU	0.21276256419037254	3.120339916666667	0.22905325823398873	0.2772870833329132	SARS-CoV2
SHAPE_invivo_SARS-CoV-2_Motif_555+SHAPE_invitro_SARS-CoV-2_Motif_530	2200	GGUCCAGAACAAACCCAAGGAAAUUUUGGGGACC	0.21262365280630416	3.1202399	0.13529799730099487	0.24563867204618067	SARS-CoV2
U1snRNP5ss-10	2651	GGCGUAAGUCUGAUACUUACCUG	0.2123677049353422	3.1200556166666664	0.3137140170262303	0.39742534269117874	Control
hsa-mir-92a-1	2317	AAUGCUGUGUUUCUGUAUGGUAUU	0.2122537239896412	3.1199735499999997	0.2237094465656712	0.24759619882914297	premiRNA
hsa-mir-3152	596	CACAAGACUAGGCUUCCCUGUG	0.21201050754031636	3.1197984333333335	0.19452587034981553	0.251422654254061	premiRNA
SHAPE_invitro_SARS-CoV-2_Motif_263	2491	AACUUUAAUGUU	0.2117704855204199	3.119625616666667	0.23433718532456185	0.6055164251462894	SARS-CoV2
hsa-mir-937	1656	GGCUGGCCCCCUGCUUCGUGCCCAUCC	0.21143030193430717	3.119380683333334	0.08207298442420036	0.14883910132413836	premiRNA
hsa-mir-3606	563	UUUUAAUUUUUUUAAAA	0.2113459736269982	3.119319966666667	0.3864544547858283	0.40749475405609686	premiRNA
hsa-mir-8080	1565	GCUGAGCCCUUUGAUAAGGGGGAGGUU	0.2098921841644074	3.118273233333334	0.04515248446156	0.13666909184299067	premiRNA
hsa-mir-1587	1064	UGGGCAGUUCUUCUGCUGG	0.2095655421813072	3.1180380500000004	0.2140401615896217	0.2518809892027611	premiRNA
hsa-mir-1910	2085	CCGCCUUUGUGCUGUCCUUGGAGGGAGG	0.20888128613847318	3.117545383333334	0.15160115487116022	0.30911991003136113	premiRNA
hsa-mir-548ae-2	2799	UUUGUCAUUUAAAAGUAAUGGCAAA	0.2074816399398931	3.1165376333333334	0.2760781365225394	0.32323970353086495	premiRNA
SHAPE_invitro_SARS-CoV-2_Motif_434	2115	ACCACCAAUUAAAGAUUUUGGUGGU	0.205647111526269	3.115216766666667	0.22096668731000202	0.23613070894675448	SARS-CoV2
hsa-mir-4526	2767	AUGCCCCAGGUGACGUGCUGGGCU	0.2053493814443024	3.1150024000000003	0.13570871549669372	0.20114855147263702	premiRNA
hsa-mir-4481	2338	GUUUUUUAAGAGGAAGGGAGACCUAAGCUAGCA	0.20475595830783047	3.1145751333333336	0.19988506733379083	0.23310667338164662	premiRNA
SARS-CoV-2-Conserved-Structured-73_Interval-7171-7290_Motif_1+DMSMaPseq_invitro_SARS-CoV-2_Motif_136+SHAPE_invitro_SARS-CoV-2_Motif_143	903	AAAUUACCAUUUCAUCUUUUAAAUGGGAUUU	0.20389945770428144	3.1139584500000006	0.2199461796872259	0.25107852461742036	SARS-CoV2
hsa-mir-450a-2	1676	UAAUAUGUAAUAUAAAUGUAUUG	0.20202053135120568	3.1126056166666665	0.3760603025781687	0.39221342494561856	premiRNA
hsa-mir-6862-2_6862-1	2360	GAGACUUUGUGAUUUGUCUCCAAAGCCUC	0.20176701402437486	3.1124230833333333	0.19663995960272687	0.22597203520873332	premiRNA
SHAPE_invivo_SARS-CoV-2_Motif_539+SHAPE_invitro_SARS-CoV-2_Motif_517	1232	UGGGGCGCGAUCAAAACAACGUCGGCCCCA	0.19972264863415135	3.1109511333333337	0.09421781479777491	0.14236946221447705	SARS-CoV2
hsa-mir-6736	328	CUGUGGUUUGCUGGCUGCCUCAG	0.19968688491337358	3.1109253833333335	0.12305288764944373	0.2886173267296291	premiRNA
hsa-mir-6841	509	UUGUGAAACACAGGUGUUUUUUAACCUCAC	0.19901330011667412	3.1104404000000003	0.09605488777302575	0.13810694354752914	premiRNA
hsa-mir-3944	2617	CGAGAAGCGCCUGCGUCUCCCAUUUUCG	0.19855147358383896	3.1101078833333333	0.06287868893902775	0.11508517959093076	premiRNA
hsa-mir-550a-2	2768	AGCCCUGUUGUUGUCAGAUAGUGU	0.198332400539543	3.10995015	0.12634116852479513	0.19083659705380593	premiRNA
hsa-mir-99b	878	CUUGCGGGGCCUUCGCCGCACACAAG	0.1977997410063338	3.1095666333333334	0.06110372676769363	0.20760605534271784	premiRNA
hsa-mir-6864	733	GAUAUGCCAUUAUGUGGGUCAUGAGGUGGUGA	0.1973844188845298	3.1092676000000004	0.032498140316645226	0.21124599083492887	premiRNA
hsa-mir-384	2775	GACAAUAUGUAUAAUGUUCAUAAGUCAUUC	0.19728985914383304	3.1091995166666666	0.3510152164972582	0.34238552592193094	premiRNA
hsa-mir-219a-1	1885	UUCUCGAGUCUAUGGCUCCGGCCGAGAG	0.19728307676830706	3.1091946333333333	0.20065752768636677	0.21022778466863057	premiRNA
hsa-mir-4500	1782	AGAAGCUAAAGUGUAGAUCAAACGCAUAAUGGCUGA	0.19678902816471355	3.1088389166666666	0.12267350686887918	0.2160709482326897	premiRNA
hsa-mir-1178	1047	GCAUGCCC	0.19645032605311769	3.1085950499999995	0.14011449874183504	0.14413202070249584	premiRNA
hsa-mir-330	2038	AGGCUCUGCAAGAUCAACCGAGCA	0.19639916888618134	3.1085582166666668	0.1410453441618334	0.1851563281453117	premiRNA
hsa-mir-1284	1261	UUUCUUAAAUUUUAUAUAUUGGAA	0.19340332648700398	3.1064012000000005	0.3282321771084457	0.30930122291146034	premiRNA
hsa-mir-5692b	1801	GUGUUCACACAUAAUGUGUACACCAUGUGUGUACAC	0.1916685661229263	3.1051521666666666	0.2131789815972188	0.2689503148460334	premiRNA
hsa-mir-18b	1703	UGCAGUUAGUGAAGCAGCUUAGAAUCUACUGCC	0.19159382110390485	3.105098350000001	0.08636160045927252	0.25574611733068064	premiRNA
IAV_invivo_PB2_1_Motif_26+IAV_invivo_PB2_1_Motif_26	833	CCUAUCAAUGG	0.19119713315376724	3.104812733333334	0.3103363812248625	0.35700996931784756	IAV
DMSMaPseq_invitro_SARS-CoV-2_Motif_311	972	AUUGGCGACCCUGCUCAAU	0.19052030763155997	3.104325416666667	0.24187851662490892	0.2727706407970781	SARS-CoV2
hsa-mir-6830	1267	GACAUCCCUCAUCUGUUUCUCACUGGUGUC	0.1905188030090031	3.104324333333334	0.1455897344345685	0.32082110695141985	premiRNA
hsa-mir-4254	169	CUGCAGUGAGUAGGUCUGCCU	0.1904384561644603	3.1042664833333338	0.0413366104124818	0.15221291060534836	premiRNA
hsa-mir-7157	2603	CAGAGAUGAAAUUGGGACUCCUCU	0.18908635603868268	3.1032929666666678	0.035088829462751804	0.5152969525798364	premiRNA
hsa-mir-6889	1804	CGGAAUUCUCCAGAGCCUCUG	0.18831779483657843	3.102739600000001	0.20630310210687025	0.209430445394298	premiRNA
hsa-mir-3179-4_3179-1_3179-3_3179-2	855	UUCUGCUGUGCCUUACAGCAGUAGAA	0.18794925490227532	3.10247425	0.28311035460827555	0.4651569660920575	premiRNA
hsa-mir-3162	2699	GGGAGCAUGAACAAUGUUUCUCACUCCC	0.18628231829345976	3.1012740500000007	0.30693134575656167	0.3189871290744772	premiRNA
hsa-mir-448	2874	GCUGCCAGGAAAUCCCUAUUUCAUAUAAGAGGGGGCUGGCUGGUUGC	0.18483558898286717	3.1002324000000008	0.10435134494947614	0.12487619989879505	premiRNA
Broccoli	415	GAGACGGUCGGGUCCAGAUAUUCGUAUCUGUCGAGUAGAGUGUGGGCUCC	0.18384763066391532	3.0995210666666666	0.05187101379124262	0.1179547527032436	Control
SHAPE_invitro_SARS-CoV-2_Motif_381	1433	ACUAAAAAUGU	0.18353508583677272	3.0992960333333337	0.24564606323895927	0.29550299416984405	SARS-CoV2
bulge-U	752	GCGCUGCCAGAAACUGGCUAGCGC	0.18330228600514967	3.0991284166666673	0.38152350078071096	0.3857175799362701	Control
hsa-mir-549a	788	GUCACUGUCUCAAAUCAGUGAC	0.1830698796901946	3.0989610833333336	0.2653029263851574	0.35224597258791424	premiRNA
DMSMaPseq_invitro_SARS-CoV-2_Motif_382	1231	AGGACUUGUUCUUACCUUUCUUUUCCAAUGUUACUUGGUUCCAUGCUAUACAUGUCUCUGGGACCAAUGGUACUAAGAGGUUUGAUAACCCUGUCCU	0.18140673935983	3.097763616666667	0.21387439586315796	0.2164924939577572	SARS-CoV2
hsa-mir-584	572	CUGAGGAAUUUGCUGGGAUAUGUCAG	0.18127264276794391	3.097667066666667	0.02514671872063385	0.14432247999526995	premiRNA
hsa-mir-548ar	1159	UUUGCUGUUGAACGUAGUGGUAA	0.18108882418755948	3.0975347166666665	0.16671519004235924	0.2179182604685949	premiRNA
hsa-mir-138-2	2427	AGGCCGACGAGCAGCGCAUCCUCUUACCCGGCUA	0.18058320156429838	3.0971706666666674	0.004794381907662229	0.06004407406674001	premiRNA
hsa-mir-33a	46	AUUGCAUGUUCUGGUGGUACCCAUGCAAU	0.1802369763399175	3.0969213833333336	0.27301511438365694	0.2913207199325701	premiRNA
hsa-mir-3178	2295	AUCGGUCGAGAGCGUCCUGGCUGAU	0.1798815844919577	3.096665499999999	0.2192942692037399	0.3310689537422618	premiRNA
hsa-mir-9-1	2024	GUAUGAGUGGUGUGGAGUCUUCAUAA	0.17944563746710604	3.096351616666668	0.11004825984600215	0.19396015825563262	premiRNA
DMSMaPseq_invitro_SARS-CoV-2_Motif_298	1564	UUGCAGCAGAAACGCUCAA	0.17884640417275938	3.095920166666667	0.213835025045876	0.5230423912620668	SARS-CoV2
hsa-mir-6768	857	CUGGGUUCGGCUGCUACCCCAAA	0.1787859414940089	3.0958766333333343	0.1332515674020098	0.17906390669214955	premiRNA
SHAPE_invivo_SARS-CoV-2_Motif_252	2434	GUGCUAAUGACCCUGUGGGUUUUACAC	0.17753858624623453	3.0949785333333337	0.27232439031797373	0.30115263516555746	SARS-CoV2
hsa-mir-4298	2284	GCAGCCUUGC	0.17742525344563434	3.094896933333333	0.4028199418593059	0.5334086421403531	premiRNA
DMSMaPseq_invitro_SARS-CoV-2_Motif_89+SHAPE_invivo_SARS-CoV-2_Motif_97+SHAPE_invitro_SARS-CoV-2_Motif_93	17	AGAUUGGUCCUAUUCUGGACAAUCU	0.17586255245795765	3.093771783333333	0.25547641063716675	0.2994419657898069	SARS-CoV2
bulge-UUA	2059	GCGCUGCCAGAAACUGGCUUAAGCGC	0.17581044622140823	3.093734266666667	0.13643095239850628	0.24085334405907108	Control
hsa-mir-503	1088	CUGCAGUGAGCGAUCGGUGCUCUGGGG	0.17553519288563843	3.0935360833333334	0.03425777872516521	0.0968712284188658	premiRNA
hsa-mir-520c_520b_519c_519b	2367	CUUUCUGUUGUCUGAAAGAAAAGAAAG	0.17553468362877342	3.093535716666667	0.37536238434239966	0.4007892589123858	premiRNA
hsa-mir-548m	597	UUUGUCAUUAAAGUAAUGCAAA	0.1752290299729414	3.0933156450000006	0.05583109183735524	0.17705334796021469	premiRNA
hsa-mir-325	240	GUGUUUGUGACAUAAUUUGU	0.17392186713592792	3.0923744833333324	0.1637238930770675	0.20922959826352755	premiRNA
hsa-mir-3918	1005	GACUGCUCAAGGUCAAAGGGGUC	0.17376105770664782	3.0922587000000004	0.08965280784642349	0.10878665412176376	premiRNA
hsa-mir-3169	696	AUAGCACAAAGUCUUAUGGUACUGU	0.1735217764240104	3.0920864166666675	0.26589058254370823	0.26000294056723017	premiRNA
hsa-mir-4320	805	UUUCAGAUAACUCGGGA	0.17350205429449392	3.092072216666667	0.2669742975511425	0.2761696406074083	premiRNA
hsa-mir-4644	488	UCCACCCUGGUCCAGGUCCACAGCAGUGGA	0.17325837488438103	3.091896766666667	0.17160119015458647	0.23210970030262817	premiRNA
hsa-mir-6858	1766	GCAGGGACCCCUCCAAGUUGGGGACGGCAGC	0.17187266380548397	3.0908990500000004	0.05289342077588823	0.30578827229421407	premiRNA
Selectedmotif_7850-7888_Motif_1+SHAPE_invitro_SARS-CoV-2_Motif_155	609	CUAAUAACACUAAAGGUUCAUUGCCUAUUAAUGUUAUAG	0.1710586167060798	3.0903129333333332	0.29673318235738044	0.3074744675116052	SARS-CoV2
hsa-mir-663a	1825	CCGCCCUCGUGUCUGUGGCGGUGG	0.17067218333736997	3.0900347000000004	0.08646360771128528	0.19375634097233585	premiRNA
IAV_invivo_NA_6_Motif_6+IAV_invivo_NA_6_Motif_6	1529	GAGCUGCCCUGUCGGUGAAGCUC	0.17061422064686763	3.0899929666666672	0.2349229565507574	0.23632344367837058	IAV
DMSMaPseq_invitro_SARS-CoV-2_Motif_397+SHAPE_invivo_SARS-CoV-2_Motif_424+SHAPE_invitro_SARS-CoV-2_Motif_408	2925	UCUAACUUUAGAGUCCAACCAACAGAAUCUAUUGUUAGA	0.1705937577800921	3.0899782333333334	0.3071245749429667	0.32324668353862984	SARS-CoV2
hsa-mir-6764	115	GAGUUGCUGAGUGGGUUGAUCUC	0.16973897013145456	3.089362783333334	0.029660467501973545	0.16943448865625801	premiRNA
hsa-mir-26a-1	2239	UAGGCUGUGCAGGUCCCAAUGGGCCUA	0.16853670726431025	3.08849715	0.14228009489457605	0.15397556573019883	premiRNA
SHAPE_invitro_SARS-CoV-2_Motif_468	720	CAUUACUUUAUGAUG	0.16793349250719986	3.088062833333334	0.15798690907137877	0.2686101335535394	SARS-CoV2
SARS-CoV-2-Conserved-Structured-98_Interval-10850-10969_Motif_2+DMSMaPseq_invitro_SARS-CoV-2_Motif_196+SHAPE_invivo_SARS-CoV-2_Motif_212+SHAPE_invitro_SARS-CoV-2_Motif_203	1236	GAAUUUACACCUUUUGAUGUUGUUAGACAAUGCUCAGGUGUUACUUUC	0.16660794318254163	3.087108433333334	0.18693613365634187	0.24144492175299795	SARS-CoV2
hsa-mir-187	1841	CCGGGCGCUGCUCUGACCCCUCGU	0.1659034094572479	3.086601166666668	0.057890567930814756	0.20491230412046355	premiRNA
hsa-mir-4655	2231	GGGUCGUGGGAAAGUGUUGACCC	0.16574820185348482	3.086489416666667	0.08149784800284765	0.09701901777310452	premiRNA
SARS-CoV-2-Conserved-Structured-84_Interval-29118-29237_Motif_2+SARS-CoV-2-Conserved-Structured-48_Interval-29078-29197_Motif_4+DMSMaPseq_invitro_SARS-CoV-2_Motif_523	2849	GCAAAUUGCACAAUUUGC	0.16510264933242408	3.0860246166666676	0.2631749144349316	0.39131559740567384	SARS-CoV2
hsa-mir-6777	3	UGGUGGAGAUGGAGAGCCCUGAGCCUCCA	0.16423482933763656	3.085399783333333	0.05259542487504298	0.1162306808116901	premiRNA
IAV_invivo_NA_6_Motif_5+IAV_invivo_NA_6_Motif_5	1588	GCCCUUAUAGGGC	0.16400059432757544	3.085231133333334	0.2346950271387179	0.2876063382284231	IAV
IAV_invivo_PB1_2_Motif_10+IAV_invivo_PB1_2_Motif_10	77	GGCUCAUAGACUUCCUUAAGGAUGUAAUGGAGUC	0.16382249331290752	3.0851029000000003	0.18792537565554437	0.24865776972500658	IAV
hsa-mir-6514	949	CUGGCAUUUACGAGUCAGAGUUCUUACAGAGCUGC	0.1626359248164353	3.0842485666666666	0.08156347449261554	0.14273988040934588	premiRNA
hsa-mir-1258	1345	AACUCCUGCGAGUCCCUGGAGUU	0.159843137018332	3.0822377500000004	0.4280123350659681	0.575948356245017	premiRNA
DMSMaPseq_invitro_SARS-CoV-2_Multi_36_ComplexLevel_1	213	AUGCCUUUUUACCUUUUGCUAUGGGUAUUAUUGCUAUGUCUGCUUUUGCAAUGAUGUUUGUCAAACAUAAGCAUGCAU	0.15930420436646184	3.081849716666667	0.19573348466988455	0.26604652219627506	SARS-CoV2
hsa-mir-518a-2	2528	UUUCUGUUGUCUAAAAGAAGAGAAA	0.15924209817691806	3.0818050000000006	0.15619017743181507	0.1860932667528006	premiRNA
DMSMaPseq_invitro_SARS-CoV-2_Motif_222	750	AACAUUUACUUAUGCAUCAGCAUUGUGGGAAAUCCAACAGGUUGUAGAUGCAGAUAGUAAAAUUGUU	0.15902395105419578	3.081647933333334	0.18560817376794284	0.31597616381227855	SARS-CoV2
hsa-mir-6878	292	GAAGAUUCUGAAAAUCACUAACU	0.1588975396113699	3.081556916666667	0.10434750590828197	0.2123334955356865	premiRNA
hsa-mir-182	1933	CACACUGGUGAGGUAACAGGAUCCGGUG	0.15855325882229457	3.081309033333334	0.21274224555608642	0.26207727969783173	premiRNA
hsa-mir-517a	1511	CUGUCUGUUGUAUAAAAGAAAAGAUCG	0.15728365830871743	3.0803949166666675	0.0950912045167612	0.17392781624015471	premiRNA
hsa-mir-3689d-2	1184	CUCGCUGGGAGGUGUGCUAUCGUCUUCCCUGGGAG	0.1567071100929222	3.0799798000000003	0.127800965124424	0.15486359527737772	premiRNA
hsa-mir-6871	401	GGUUGCUGGAGGUCAGC	0.15529262600112737	3.078961366666667	0.18894626560458294	0.2043067475453092	premiRNA
SHAPE_invivo_SARS-CoV-2_Motif_536	2698	UUAGAUUUCAUCUAA	0.1544614262045743	3.0783629	0.35555861405815176	0.4598416925854785	SARS-CoV2
hsa-mir-6756	1551	GGGGCUGAGGCUGAGUCUUCCUCCC	0.15387122064557077	3.0779379500000004	0.006464068860344209	0.19288980465691785	premiRNA
SHAPE_invivo_SARS-CoV-2_Motif_378+SHAPE_invitro_SARS-CoV-2_Motif_367	848	UCAAUUAUUAUAAGAAAGUUGA	0.15362499495113216	3.0777606666666677	0.2843399127319012	0.5129251974406303	SARS-CoV2
SHAPE_invivo_SARS-CoV-2_Motif_218	891	GGUCUAUAUGCC	0.1529884007212945	3.0773023166666675	0.17692550051463754	0.19445765122254627	SARS-CoV2
hsa-mir-6817	60	GUGGAACUGACCUGCCCCCUUUCUC	0.15211148354704812	3.0766709333333337	0.05247171396194436	0.10890099156919728	premiRNA
hsa-mir-1237	1093	AGCGCGGCGACCGUAACUCCU	0.15196710922569667	3.076566983333334	0.05870016876921449	0.10534074258912016	premiRNA
DMSMaPseq_invitro_SARS-CoV-2_Motif_194	526	AUUACUGCAAAAUGGUAUGAAUGGACGUACCAUAUUGGGUAGU	0.15148539852707044	3.0762201500000006	0.17513862601443797	0.2833200558434878	SARS-CoV2
hsa-mir-1471	570	GUGUAGAGGCGGAGCACAG	0.15100452115786023	3.075873916666667	0.021777910559945	0.13961881795346562	premiRNA
hsa-mir-6880	2661	AGGGCAGCUCCCAUGACUGCCUGACCGC	0.1496613793233063	3.074906850000001	0.094574599524784	0.25786001107789913	premiRNA
hsa-mir-3176	285	CACUCCCGGGAUCCCCAGGGAC	0.14923536280732708	3.074600116666667	0.06868041300815794	0.12173443289201365	premiRNA
hsa-mir-4466	2129	GGGGUAGAAGCCACCCG	0.14852106060943115	3.074085816666667	0.04518603747027956	0.15843725126317915	premiRNA
hsa-mir-661	382	GGUUUCGGGCUGCC	0.14846927844543215	3.074048533333334	0.07709832328172656	0.13432193413381435	premiRNA
hsa-mir-6872	104	AAGGCCAGGACCCGCUGACCCAU	0.14770344871196944	3.0734971333333334	0.08509893106310468	0.1069627027042698	premiRNA
DMSMaPseq_invitro_SARS-CoV-2_Multi_85_ComplexLevel_1+SHAPE_invitro_SARS-CoV-2_Multi_75_ComplexLevel_1	2223	GAAUGGAGAACGCAGUGGGGCGCGAUCAAAACAACGUCGGCCCCAAGGUUUACCCAAUAAUACUGCGUCUUGGUUC	0.1476327777478706	3.0734462500000004	0.2586217338397881	0.3621135082900342	SARS-CoV2
hsa-mir-3923	1496	AGCUUCUUUAUAAGAAGAGGAAACU	0.14724696937622217	3.073168466666667	0.07550970178004755	0.39611188743027703	premiRNA
3-way model-5_mrRNA	2605	GCGCUUUAGGUCUACACGGGCCGAAGCUAACGCGUUAAGCGC	0.14605489164638744	3.0723101666666666	0.15807152080333817	0.1676368140870459	Control
hsa-mir-1283-1	98	UUCUGUUGUCAGAAAGAAGAGAA	0.145532764471077	3.0719342333333333	0.16855549469836284	0.305824332197978	premiRNA
hsa-mir-4704	422	GUGAUUGUCUUCCUCACUCAAUCAG	0.14517292819956662	3.0716751500000004	0.0857670868713542	0.15676347968596163	premiRNA
U1snRNP5ss-12	2912	GGGGUGAAGAGGAUACUUACCUG	0.14509116932462335	3.071616283333333	0.1279971014338481	0.18784571207050776	Control
DMSMaPseq_invitro_SARS-CoV-2_Motif_538	109	GUACGAUCGAGUGUAC	0.1434598344003097	3.0704417166666667	0.26210627190649805	0.2840385105639651	SARS-CoV2
IAV_invivo_PA_3_Motif_21+IAV_invivo_PA_3_Motif_21	2181	GGGAAGGCGAAAGACC	0.14271956010227763	3.069908716666667	0.04872572026161931	0.20656553140351191	IAV
hsa-mir-630	2760	UAUUUUGUUAUUCUGGUCACAGAAUGACCUAGUA	0.14073706942120384	3.068481316666667	0.2520896829262078	0.27769803676010085	premiRNA
mismatch-UU	1643	GCGCUGCCAGAAACUGGCUGCGC	0.14072459262800074	3.0684723333333337	0.2648949508978556	0.29433115671058935	Control
SHAPE_invivo_SARS-CoV-2_Motif_466	2154	UGGUUUGUAACACAAAGGAAUUUUUAUGAACCA	0.13927628925073307	3.0674295500000004	0.2817548415258695	0.30141779054668305	SARS-CoV2
hsa-mir-4257	193	UUGGGGAGGAGCUAAGAAGCCCCUACAGGGCCCAG	0.13848636240832027	3.0668608000000006	0.0769827686649532	0.09500589693570952	premiRNA
hsa-mir-4537	92	GCUGGGCUGAGCUAACCAGGGCUGGGCUGAGC	0.1383404834644107	3.0667557666666667	0.05501696670147869	0.06791166251676173	premiRNA
hsa-mir-27b	888	UGAACAGUGAUUGGUUUCCGCUUUGUUCA	0.13788282357865758	3.0664262500000006	0.21912914327842448	0.34614571342729933	premiRNA
SARS-CoV-2-Conserved-Structured-26_Interval-26255-26374_Motif_2	2615	UGCUUUCGUGGUA	0.1369776426483803	3.0657745166666674	0.1878496377602111	0.29150760499188305	Control
hsa-mir-4451	2220	GCUCCCAACCAACCACUUCCACAUGUUUUGCUGGU	0.13579977781469832	3.0649264499999997	0.1951794932116225	0.25152703334466037	premiRNA
hsa-mir-193a	813	AGAUGAGGGUGUCGGAUCAACU	0.1349216800904473	3.064294216666667	0.15214946257578935	0.2643217788400539	premiRNA
SHAPE_invivo_SARS-CoV-2_Motif_507	1827	UAGCUUGUUUUGUGCUUGCUG	0.13410927650183646	3.0637092833333335	0.22656279590138545	0.2234317255450179	SARS-CoV2
hsa-mir-6822	995	GCUUCCGCUCUGCAGAGGC	0.13357069107055672	3.0633215000000003	0.3238064737745814	0.4020771795595578	premiRNA
hsa-mir-6888	2629	AGAUCUGUCUCUGAUUGUUUCCAAGAUCU	0.13235708566413762	3.0624477	0.1888390109696363	0.230039346988645	premiRNA
hsa-mir-4732	1832	AAGCUGUGUGUGUCCAGC	0.1322160446604522	3.062346150000001	0.18444683200766318	0.24092032728627275	premiRNA
hsa-mir-3976	1806	AUGUCAUAUUGGAGUUGGACUGCAGGGCUUCCUUUACACAAUAAAUAUUGUAUGAAGUGCUGAUGUAACCUUUACUGCAGCAUGACAU	0.13138803929332749	3.061749983333334	0.2495244920718585	0.2526413608703047	premiRNA
DMSMaPseq_invitro_SARS-CoV-2_Motif_249+SHAPE_invivo_SARS-CoV-2_Motif_262	2759	ACCUCGUCUAUGCUUUAAGGCAUUUUGAUGAAGGU	0.1295632793523043	3.060436150000001	0.23935673841658492	0.2615224088200872	SARS-CoV2
hsa-mir-16-2	2978	UUGGCGUAGUGAAAUAUAUAUUAAACACCAA	0.1281716423753355	3.059434166666667	0.09303383442423402	0.16373566081659446	premiRNA
hsa-mir-548aa-2	363	UUUUGCCAUUACUUUCAAUGGCAAAA	0.1273585906416232	3.058848766666667	0.16972168034482482	0.2367506665561771	premiRNA
DMSMaPseq_invitro_SARS-CoV-2_Motif_115	1692	UAUCCAAACGCAAGCUUCGAUAAUUUUAAGUUUGUAUGUGAUA	0.1269416481570653	3.058548566666667	0.1489644645713261	0.23500747163909771	SARS-CoV2
hsa-mir-8054	1601	GGGUUCAAUAGAUUGCUUUAGCUGAAGCAAGCCU	0.12535211859179635	3.0574041000000007	0.1281224540330437	0.22670889100989502	premiRNA
hsa-mir-4780	23	GGACCAGCCCAAAGGCCAGGCCUGACCC	0.12528320687868535	3.057354483333333	0.03328976443986135	0.18648908044529494	premiRNA
hsa-mir-601	1811	GAGUCAGAAAAACUAC	0.12474542005476287	3.056967275	0.11997840008184747	0.15854891683939093	premiRNA
DMSMaPseq_invitro_SARS-CoV-2_Motif_15+SHAPE_invivo_SARS-CoV-2_Motif_15	2117	UUCAAGAAAACUGGA	0.12213891610323273	3.0550905833333335	0.18523188135031085	0.2101254772162342	SARS-CoV2
hsa-mir-185	1337	UCCUGAUGGUCCCCUCCCCAGGG	0.12201590742218921	3.0550020166666663	0.10982977448501138	0.2162364192299103	premiRNA
SARS-CoV-2-Conserved-Structured-71_Interval-2118-2237_Motif_1	839	GUUUAUGAAAAACUCAAACCCGUCCUUGAUUGGCUUGAAGAGAAGUUUAAGGAAGGUGUAGAGUUUCUUAGAGAC	0.12120831862576184	3.05442055	0.19015985847612027	0.2640847263546857	Control
DMSMaPseq_invitro_SARS-CoV-2_Motif_126	2898	ACUACUAACAUAGU	0.12102859724834003	3.0542911499999996	0.18565443171170262	0.27893342337309174	SARS-CoV2
hsa-mir-4784	2554	CUGAGAGUGUCAUGGUGGAGCCUCCG	0.12085799619841896	3.054168316666667	0.14939698079111877	0.16024236199643047	premiRNA
hsa-mir-3135a	604	AGUGGUGCAAUCUCAGUUCACU	0.1207577651880845	3.05409615	0.2722224931845193	0.26877250109422157	premiRNA
hsa-mir-7856	2751	GAUCCUUUGUUCUGGAUC	0.118336364533121	3.052352733333333	0.3564072078009125	0.3508810793518294	premiRNA
hsa-mir-4798	675	AAUUGGCUUUUACAAAAGACCAACU	0.11749217868650047	3.0517449166666673	0.13543274705132577	0.20071658716043195	premiRNA
hsa-mir-766	1826	UCUUUCAUUUUGGAUUUGACU	0.11643521606228187	3.0509839	0.07387030366792165	0.18920323120492943	premiRNA
SHAPE_invivo_SARS-CoV-2_Motif_408+SHAPE_invitro_SARS-CoV-2_Motif_395	1767	UACCAUUUAAUGAUGGUG	0.1153409850947305	3.0501960500000003	0.14656798922778763	0.34710212509322175	SARS-CoV2
SARS-CoV-2-Conserved-Structured-66_Interval-1598-1717_Multi_1_ComplexLevel_1	2004	CUUCUUGAAAUACUCCAAAAAGAGAAAGUCAACAUCAAUAUUGUUGGUGACUUUAAACUUAAUGAAG	0.11496420445842397	3.049924766666667	0.164240053307793	0.2389582461254397	Control
mismatch-AG	1707	GCGCAGCCAGAAACUGGCGGCGC	0.11429811962647073	3.0494451833333343	0.27702038110827315	0.35390040555320157	Control
SHAPE_invivo_SARS-CoV-2_Multi_65_ComplexLevel_1	832	GACGACUACUAGCGUGCCUUUGUAAGCACAAGCUGAUGAGUACGAACUUAUGUACUCAUUCGUU	0.11384126992209179	3.0491162499999995	0.23458979164461752	0.26364546923861826	SARS-CoV2
hsa-mir-6840	1794	AGAUCCCCUGUUAGAGACGGGCC	0.11352985934887684	3.0488920333333334	0.054766544560236594	0.2814612025673231	premiRNA
hsa-mir-1282	1173	GCUUCUGCUGCAUGAUCUCCGAGUCCCUGGGGGUAGAGAUGAUGGGGCACUGGGAGGU	0.1133050687388644	3.0487301833333333	0.03479967380558113	0.13589470178698795	premiRNA
DMSMaPseq_invitro_SARS-CoV-2_Motif_434	2969	UUCAAGACUCACUUUCUUCCACAGCAAGUGCACUUGGA	0.11322108765214645	3.048669716666667	0.1806111675932733	0.19729742145390855	SARS-CoV2
SHAPE_invivo_SARS-CoV-2_Motif_316	2870	AGAGAAUUACAUCU	0.11179211288772602	3.0476408500000005	0.06899555566288836	0.22400976639211967	SARS-CoV2
Selectedmotif_10164-10260_Motif_1+DMSMaPseq_invitro_SARS-CoV-2_Motif_184+SHAPE_invivo_SARS-CoV-2_Motif_201+SHAPE_invitro_SARS-CoV-2_Motif_193	253	CAUGUGAUCUGCACCUCUGAAGACAUG	0.11139232310031642	3.0473529999999998	0.2600730934681795	0.293807296666204	SARS-CoV2
hsa-mir-1205	2598	UGAGGUACUUCCUUC	0.11111639847140702	3.0471543333333337	0.13314789921775685	0.26040991728815754	premiRNA
hsa-mir-28	1581	AUUGAGUUACCUUUCUGACUUUCCCACU	0.10837898078339911	3.0451833833333333	0.17433847958569534	0.22725757450553077	premiRNA
hsa-mir-548ag-1	1757	CUGCUUUUAAAGGUAAUGGCAA	0.10715660227007154	3.0443032666666667	0.08740092325279902	0.1415338957713781	premiRNA
hsa-mir-4721	1198	CCAUCAAGCCCCACCAGAAGGUGGAGGCCCAGGUGAG	0.10519679666754858	3.0428921999999994	0.0862848799373151	0.12908670525397026	premiRNA
hsa-mir-4297	1114	UGUGCCUGCCUUCGAAGUGCACGGCAGG	0.10486689081090181	3.042654666666666	0.2690801167820011	0.2863611245171685	premiRNA
hsa-mir-4279	2133	GCAGAUUCUCUCUCUC	0.10477161348098664	3.0425860666666664	0.24769007750095445	0.27067301487566414	premiRNA
hsa-mir-6826	1389	ACCUCCUGGCUUUUCCUCUGCAGCAUGGCUCGGACCUAGUGCAAUGUUUAAGCU	0.10450321196486101	3.0423928166666663	0.04183842439405916	0.10432871592943023	premiRNA
hsa-mir-4425	1462	AACAGCUUUGCGAAGUGUUGUU	0.10446795750095074	3.042367433333334	0.11797470382124191	0.21772295178705472	premiRNA
SARS-CoV-2-Conserved-Structured-31_Interval-26095-26214_Multi_1_ComplexLevel_1	721	GUUGAUGAGCCUGAAGAACAUGUCCAAAUUCACACAAUCGACGGUUCAUCCGGAGUUGUUAAUCCAGUAAUGGAACCAAUUUAUGAUGAACCGACGACGAC	0.10438686991914829	3.04230905	0.18331677474043645	0.22792753962914697	Control
hsa-mir-4450	2229	GUGAGCGCAGGUCUUUGGCAC	0.10433055073943986	3.042268500000001	0.2447088648375985	0.5563690413094803	premiRNA
IAV_invivo_NP_5_Motif_22+IAV_invivo_NP_5_Motif_22	2738	GUUCUCAGUACAGAGAAAUCUCCCUUUUGACAGAACAACCAUUAUGGCAGCAUUCAAUGGGAAUACAGAGGGGAGAACAUCUGACAUGAGGAC	0.10397388574931844	3.042011700000001	0.31817919897853325	0.34777218811924	IAV
SARS-CoV-2-Conserved-Structured-18_Interval-25855-25974_Motif_3+SARS-CoV-2-Conserved-Structured-10_Interval-25895-26014_Motif_2+DMSMaPseq_invitro_SARS-CoV-2_Motif_466+SHAPE_invivo_SARS-CoV-2_Motif_488+SHAPE_invitro_SARS-CoV-2_Motif_471	561	UCCUAUUUCUGAACAUGACUACCAGAUUGGUGGUUAUACUGAAAAAUGGGA	0.10025232916884971	3.0393321666666666	0.12901900810875988	0.20157446718627084	SARS-CoV2
DMSMaPseq_invitro_SARS-CoV-2_Motif_8+SHAPE_invivo_SARS-CoV-2_Motif_8+SHAPE_invitro_SARS-CoV-2_Motif_8	1681	CACGUCCAACUCAGUUUGCCUGUUUUACAGGUUCGCGACGUG	0.0988308775172143	3.0383087166666667	0.2217419949573442	0.25671999213447816	SARS-CoV2
hsa-mir-3158-2	2459	CCUUCCAAUACCUGUAAGCAGAAGG	0.09878951197091643	3.038278933333333	0.14790668938173243	0.5890266545496547	premiRNA
hsa-mir-1306	1967	ACGUCCAGUGGUGCAGAGGUAAUGGACGU	0.09856752227366558	3.0381191000000007	0.10002763771608317	0.1277789234371159	premiRNA
DMSMaPseq_invitro_SARS-CoV-2_Multi_10_ComplexLevel_1	506	UCACACUCAAAGGCGGUGCACCAACAAAGGUUACUUUUGGUGAUGACACUGUGAUAGAAGUGCAAGGUUACAAGAGUGUGAAUAUCACUUUUGAACUUGAUGA	0.09837898149325527	3.0379833499999997	0.20857950687911953	0.21205182281656085	SARS-CoV2
hsa-mir-7849	2148	UGACUACUUCGAAAAUGGGAAGUAGACA	0.09770176245438	3.03749575	0.1439778314193822	0.22960079958154958	premiRNA
SARS-CoV-2-Conserved-Structured-94_Interval-25016-25135_Motif_3	2552	UCAGUUGUAAACAUUCAAAAAGAAAUUGA	0.09751090687003743	3.0373583333333336	0.16639085222682506	0.22948413704135315	Control
hsa-mir-941-4_941-5_941-2_941-3_941-1	1041	ACAGCGCCACGGAAGAGGACGCA	0.0967924380250613	3.0368410333333338	0.08632019996513508	0.1476232519408844	premiRNA
hsa-mir-3168	630	AGACAGCCUGAGUUGGAGGCUCAUCUUCACUUCUUGCUGUGU	0.09625054242415619	3.036450866666667	0.16116912057678218	0.19608045436109087	premiRNA
SARS-CoV-2-Conserved-Structured-92_Interval-9610-9729_Motif_2+SHAPE_invivo_SARS-CoV-2_Motif_192+SHAPE_invitro_SARS-CoV-2_Motif_185	2445	GUGGAUGGUUAUGUUCAC	0.09429342199419657	3.0350417333333333	0.03045784897666682	0.16415646734767944	SARS-CoV2
SHAPE_invitro_SARS-CoV-2_Motif_217	239	GCUAAAGAUACUACUGAAGCCUUUGAAAAAAUGGUUUCACUACUUUCUGUUUUGC	0.093827567702517	3.0347063166666666	0.05627451881813775	0.1626836228475326	SARS-CoV2
hsa-mir-6503	49	UCCCCAGAAGCUGAGGAUUAGGGGA	0.09370499883422213	3.034618066666667	0.11985637922437162	0.24343524853046813	premiRNA
hsa-mir-548s	537	CCAUUAUUUUUAAUAAUUAUAAUAAUGG	0.09290747943490733	3.034043850000001	0.2852343250657469	0.33534969177018603	premiRNA
DMSMaPseq_invitro_SARS-CoV-2_Motif_324	738	AGACUCAUCUCUAUGAUGGGUUU	0.09223410297056002	3.0335590166666666	0.2432858238848509	0.28734717789470654	SARS-CoV2
hsa-mir-3609	1168	UCCUUUUCUCUACCUUGUAGAGAAGCA	0.09180417443593279	3.0332494666666663	0.2149265930260157	0.25649362033655204	premiRNA
DMSMaPseq_invitro_SARS-CoV-2_Motif_492	974	UUAGAGGUACAACAGUACUUUUAA	0.09095908581577737	3.032641	0.2394001127966885	0.26216350768463903	SARS-CoV2
IAV_invivo_PA_3_Motif_12+IAV_invivo_PA_3_Motif_12	2572	CCUACUGAUGG	0.08935219522100488	3.0314840333333337	0.16381100891558512	0.31003880621431107	IAV
DMSMaPseq_invitro_SARS-CoV-2_Multi_83_ComplexLevel_1+SHAPE_invivo_SARS-CoV-2_Multi_67_ComplexLevel_1+SHAPE_invitro_SARS-CoV-2_Multi_73_ComplexLevel_1	566	ACCAACCACCACAAACCUCUAUCACCUCAGCUGUUUUGCAGAGUGGUUUUAGAAAAAUGGCAUUCCCAUCUGGU	0.08844817169269403	3.0308331333333336	0.09853525043359072	0.17835190765185405	SARS-CoV2
SARS-CoV-2-Conserved-Structured-91_Interval-4971-5090_Motif_1	2845	GUUUACAACAGUAGAC	0.08792460933894432	3.0304561666666667	0.24756553393442793	0.45236166028552266	Control
hsa-mir-7973-1	500	UUACCCAACGUCUCUGAGUCUCGGUUUUGAGAGGGUGAGUAA	0.08751396312108739	3.030160500000001	0.15644194028419017	0.17619824037159185	premiRNA
hsa-mir-4634	2580	GGGGCUCUU	0.08728512160419113	3.0299957333333345	0.07190002356793598	0.1643271349059298	premiRNA
hsa-mir-582	549	GUUACUAAUCUAACUAAUUGUAAC	0.08626508010271551	3.0292612999999995	0.19417498528496452	0.2603956627824202	premiRNA
SARS-CoV-2-Conserved-Structured-21_Interval-26375-26490_Motif_1+SHAPE_invivo_SARS-CoV-2_Motif_497+SHAPE_invitro_SARS-CoV-2_Motif_481	2825	ACGUGAGUCUUGUAAAACCUUCUUUUUACGUUUACUCUCGU	0.08625626069972825	3.02925495	0.19647574847635932	0.22091663159441835	SARS-CoV2
SARS-CoV-2-Conserved-Structured-63_Interval-28998-29117_Motif_1+Selectedmotif_29025-29051_Motif_1+DMSMaPseq_invitro_SARS-CoV-2_Motif_520+SHAPE_invivo_SARS-CoV-2_Motif_553+SHAPE_invitro_SARS-CoV-2_Motif_528	1312	UGCUGAGGCUUCUAAGAAGCCUCGGCA	0.08541482946978864	3.028649116666667	0.1386502016102193	0.2069366921889419	SARS-CoV2
DMSMaPseq_invitro_SARS-CoV-2_Motif_175	1349	GACAUUUUAUCUUACUAAUGAUGUUUCUUUUUUAGCACAUAUUCAGUGGAUGGUUAUGUU	0.0837671057336227	3.02746275	0.15009996076367804	0.17583306704049353	SARS-CoV2
IAV_invivo_PB1_2_Motif_9+IAV_invivo_PB1_2_Motif_9	2185	GGCCUCACGGCC	0.08345486183099171	3.027237933333334	0.06830485804214355	0.20939922539883565	IAV
hsa-mir-17	560	AGGUAGUGAUAUGUGCAUCUACU	0.08116755776791373	3.025591066666667	0.15577287251465916	0.3499277310569474	premiRNA
SARS-CoV-2-Conserved-Structured-72_Interval-17205-17324_Motif_2+Selectedmotif_17020-17331_Motif_4+DMSMaPseq_invitro_SARS-CoV-2_Motif_307+SHAPE_invitro_SARS-CoV-2_Motif_313	2190	AUACCUGCACGUGCUCGUGUAGAGUGU	0.0808567953397996	3.0253673166666673	0.24916564236984265	0.6372411971814296	SARS-CoV2
Selectedmotif_20240-20410_Motif_1+DMSMaPseq_invitro_SARS-CoV-2_Motif_360+SHAPE_invivo_SARS-CoV-2_Motif_381+SHAPE_invitro_SARS-CoV-2_Motif_369	2168	UUCAUUGAACGGUAUAAAUUAGAAGGCUAUGCCUUCGAACAUAUCGUUUAUGGA	0.08073925654045092	3.025282688333333	0.19424377092390455	0.2445181059237274	SARS-CoV2
hsa-mir-6089-2_6089-1	2010	CGUGCGCCAGUGGAG	0.0798615685364968	3.0246507500000006	0.0779333004619494	0.089877531707886	premiRNA
SHAPE_invivo_SARS-CoV-2_Motif_210	646	CUGGAAUUGCCGUUUUAG	0.07931877016205682	3.0242599333333335	0.08386044179979753	0.10991797346078327	SARS-CoV2
hsa-mir-4263	1175	GGAGAUUGGAGUGGCCAGUGUUCCUAAACAAUUC	0.07926245098234716	3.0242193833333335	0.03977721431928189	0.07819381025599635	premiRNA
IAV_invivo_PB2_1_Motif_29+IAV_invivo_PB2_1_Motif_29	1457	GGCCAUUAGAGGCC	0.07906784541563114	3.0240792666666665	0.2139305214118275	0.2407752101565978	IAV
hsa-mir-3192	1383	AGUGGAAAAAGUUCUUUUCUUCCUCU	0.07815995616475171	3.0234255833333337	0.18529561746479567	0.4029468664884264	premiRNA
hsa-mir-6887	105	AGGACACAGGCUGGCACUGAGGUCCC	0.07684940676958474	3.0224819833333334	0.05798556251292289	0.07537650181533534	premiRNA
DMSMaPseq_invitro_SARS-CoV-2_Motif_31	2376	AACCAUACAGGUGUUGUUGGAGAAGGUU	0.07553716756754687	3.021537166666667	0.10357902574013365	0.13893091236653451	SARS-CoV2
hsa-mir-943	991	UCACUGCUGCUGGCGCCCUGA	0.07349261699300813	3.020065083333334	0.08218135215940366	0.2222223772433134	premiRNA
hsa-mir-3118-2_3118-3_3118-4	1162	CACACACAAUCACCGUGUG	0.07229081708665125	3.0191997833333333	0.25517689426856055	0.32154863593027394	premiRNA
hsa-mir-3187	2067	UGAAGGUCACCAUGUUCUCCUUG	0.0715916074104054	3.018696350000001	0.19662568769526576	0.21865731585064954	premiRNA
Selectedmotif_22779-22822_Motif_1+DMSMaPseq_invitro_SARS-CoV-2_Motif_401+SHAPE_invitro_SARS-CoV-2_Motif_411	2238	AGUCAGACAAAUCGCUCCAGGGCAAACUGGAAAGAUUGCUGAUU	0.07122737301141956	3.0184341000000003	0.16205505252634625	0.2070041852161008	SARS-CoV2
hsa-mir-3687-1_3687-2	2425	CGGUGGUCCCUCCCG	0.07030642826635197	3.0177710166666665	0.20897088350255316	0.31878582510666714	premiRNA
hsa-mir-95	2300	UGAAUUGAAAUGCGUUACAUUCA	0.07021869719725998	3.0177078499999994	0.231449245062724	0.26320583292720506	premiRNA
hsa-mir-874	546	GUAAGAGAGACUCUCGCUUCCUGC	0.0695979362263308	3.0172609	0.1401599249635967	0.20677561756916543	premiRNA
hsa-mir-6810	1597	UGGCACAGAUCCAAUACCUUCUGUCCCC	0.06861935286331251	3.016556316666667	0.22247623694787563	0.25844393937700005	premiRNA
SHAPE_invivo_SARS-CoV-2_Motif_545	168	AUGGUGCUAACAAAGACGGCAUCAU	0.06737294668515183	3.0156589000000005	0.02083989474134081	0.42007473312722515	SARS-CoV2
hsa-mir-4326	781	CAGACUCUG	0.06701387429893867	3.015400366666667	0.11833082943103557	0.21338643788398193	premiRNA
hsa-mir-6824	1256	GGGAUGCCUUCACUGUGUCUCUC	0.06600860124656333	3.014676566666667	0.0747271518012443	0.15375973473620552	premiRNA
hsa-mir-4436a	2515	CUGCCCCUCGAAUCUGCUCCACGAUUUGGGCAG	0.06564125575109145	3.0144120766666673	0.21779090157109876	0.3252830940615618	premiRNA
hsa-mir-5009	1533	GGGAUAUUUGCAUUAUACUUAUCC	0.06556489962853015	3.0143571000000002	0.16990555635698867	0.2474278330030159	premiRNA
DMSMaPseq_invitro_SARS-CoV-2_Motif_258	2535	UUAAAAUAUGACUUCACGGAAGAGAGGUUAAAACUCUUUGACCGUUAUUUUAA	0.06555214505885548	3.0143479166666673	0.21326913936068573	0.25158682338278227	SARS-CoV2
hsa-mir-1260b	1330	CCAUUAUUGCUACUGUUCAGCAGGUGCUGCUGGUGGUGAUGG	0.06539848837372808	3.0142372833333333	0.15552145783398058	0.22270261408788763	premiRNA
hsa-mir-6724-2_6724-3_6724-1_6724-4	2722	GGGCUGCCCGGGCCGGUCGACCAGCGCGCCGUAGCUCC	0.06515233212340647	3.01406005	0.0400738223863979	0.188631095358482	premiRNA
hsa-mir-508	110	CUCAUGUAAACUAAAACAUGAU	0.06465784370706615	3.013704016666667	0.07342873365002929	0.23403850126835132	premiRNA
hsa-mir-195	1031	UUGGCACAGGGAAGCGAGUCUGCCAA	0.06316229518151012	3.0126272166666674	0.1781868383285054	0.26939814175670457	premiRNA
hsa-mir-6726	1733	UCUGCAGGUUCGCACUGAUGCCUGCUCG	0.0628156995884988	3.012377666666666	0.11494078940672137	0.14710512290226824	premiRNA
IAV_invivo_M1_M2_7_Motif_6+IAV_invivo_M1_M2_7_Motif_6	2815	GCUUUGUCCAAAAUGCCCUUAAUGGGAACGGGGAUCCAAAUAACAUGGACAAAGC	0.06240211356964508	3.012079883333333	0.17488464907201276	0.2152201835891791	IAV
hsa-mir-608	2794	CCGUUUAAAAAGGCAUCUCCAAG	0.0621948228773726	3.0119306333333333	0.04965054251519418	0.2348400517086268	premiRNA
hsa-mir-6086	807	AGAGAUGAGCAUAAAGUUUUU	0.061614478383127	3.0115127833333335	0.24126233786323295	0.23876885771379602	premiRNA
hsa-mir-4280	1221	GAGCCUUAAAGGAUGAGGUA	0.06015710097443924	3.010463466666667	0.08917250108110113	0.18155129465812947	premiRNA
hsa-mir-1254-1	2502	CAGUGAACUAUCAUUGUGCCACUG	0.060028629356112646	3.010370966666667	0.24996413991181793	0.2807469776995764	premiRNA
SHAPE_invivo_SARS-CoV-2_Motif_207	2718	UUACCAACUGGAGUUCAUGCUGGCACAGACUUAGAAGGUAA	0.05963492750304877	3.0100874999999996	0.13752969861719658	0.19726178075366368	SARS-CoV2
SARS-CoV-2-Conserved-Structured-72_Interval-17205-17324_Multi_1_ComplexLevel_1	824	AAUGUAGUAGAAUUAUACCUGCACGUGCUCGUGUAGAGUGUUUUGAUAAAUUCAAAGUGAAUUCAACAUUAGAACAGUAUGUCUUUUGUACUGUAAAUGCAUU	0.05902458314982196	3.0096480500000005	0.1945965613933214	0.29354772231194176	Control
hsa-mir-4642	1350	GGCUGUGGCCUAGGGCAAGCCACAAAGCC	0.05771938095174227	3.0087083000000003	0.09832551106543493	0.2655827105411799	premiRNA
hsa-mir-20b	1639	CAGGUAGUUUUGGCAUGACUCUACUG	0.05610843945008535	3.0075484166666673	0.17822320830332763	0.21899009186467572	premiRNA
hsa-mir-204	996	AUGCCUGAGAAUAUAUGAAGGAGGCU	0.05521272606789799	3.0069035000000013	0.05146092871712721	0.14225581490761446	premiRNA
DMSMaPseq_invitro_SARS-CoV-2_Motif_378	2696	AUUAGAGAAAACAACAGAGUUGUUAUUUCUAGU	0.05472953389475366	3.006555600000001	0.2846251998250349	0.45776951162357205	SARS-CoV2
hsa-mir-378i	2669	AAGGUGGAGUUCUGGGUGCUGUUUUCCCACUCU	0.054657913861040526	3.0065040333333335	0.14038562348386976	0.17773034552962194	premiRNA
hsa-mir-629	836	GAACUUUUACGGUGAACCAGGAGGUUC	0.053704330380507814	3.005817450000001	0.3487712933530673	0.44925474067713994	premiRNA
hsa-mir-6718	2261	AUGAUAUAUUGUGAGAGCCAUGUCAU	0.053602316971144245	3.0057440000000004	0.0972532026752269	0.1411432250807112	premiRNA
SHAPE_invivo_SARS-CoV-2_Motif_45	2973	AAAUUUUUGGCUUUGUGUGCUGACUCUAUCAUUAUUGGUGGAGCUAAACUUAAAGCCUUGAAUUU	0.053511970173607114	3.00567895	0.15964254601154787	0.19139408531440957	SARS-CoV2
hsa-mir-4722	249	AGGUUGGCUGGGCCAGGCCUGACCU	0.05318884669248693	3.0054463000000005	0.15979200463276647	0.2072003877604045	premiRNA
hsa-mir-144	761	UGUAAGUUUGCGAUGAGACACUACA	0.05306282876633089	3.0053555666666676	0.17750247976065522	0.22120018521073978	premiRNA
SHAPE_invitro_SARS-CoV-2_Motif_467	530	GCUUUAGUCUACUUCUUGCAGAGUAUAAACUUUGUAAGAAUAAUAAUGAGGC	0.05294674134904913	3.0052719833333335	0.2570540805234458	0.2799007185146469	SARS-CoV2
DMSMaPseq_invitro_SARS-CoV-2_Motif_531+SHAPE_invivo_SARS-CoV-2_Motif_566+SHAPE_invitro_SARS-CoV-2_Motif_541	2103	UGCAGAUUUGGAUGAUUUCUCCAAACAAUUGCA	0.052591997646192615	3.005016566666667	0.2808464058056845	0.30242593658055333	SARS-CoV2
hsa-mir-4458	460	AGAAAGUGAAACACUAUUUUAGGUUUU	0.052403919826570985	3.0048811500000006	0.1548177757138453	0.35627270792257526	premiRNA
hsa-mir-6075	1540	CCUGCCUGCCCUCCAGGUCAUGUUCCAGUGUCCCACAGAUGCAGCACCACGG	0.052051652963923806	3.0046275166666674	0.03791316025707101	0.18888029983426335	premiRNA
DMSMaPseq_invitro_SARS-CoV-2_Motif_14	1884	AAGGAGCUGGUGGCCAUAGUUACGGCGCCGAUCUAAAGUCAUUUGACUUAGGCGACGAGCUUGGCACUGAUCCUU	0.05037760990703063	3.0034222000000006	0.11078770534786371	0.15365718714283583	SARS-CoV2
hsa-mir-4540	2676	CUUGGCACCUUUGGCCUUAG	0.0498618484425369	3.0030508499999997	0.15797444495637933	0.2182104526178399	premiRNA
hsa-mir-650	666	GGACGUCACCACCAUGGCC	0.04950775288478244	3.0027959	0.11419567438346795	0.23349475947804474	premiRNA
hsa-mir-888	2716	AGUCACUUAGAUUACAUGUGACU	0.04866588184209417	3.00218975	0.1794544857623098	0.24380076985444157	premiRNA
hsa-mir-4426	1158	CUUUGUCUGACUACAAUAUUCAAAAG	0.048576067449463314	3.002125083333334	0.09087213637069234	0.2460039737176564	premiRNA
hsa-mir-499b	2032	UGUUCACGUGGAGAGGAGUUAAACA	0.048531438029618866	3.00209295	0.12146841087634357	0.1836745869424983	premiRNA
hsa-mir-4523	582	CUGUGUGAGGACUAGAGGCGG	0.04761232197965919	3.001431183333333	0.04843034046560371	0.06538144268837526	premiRNA
hsa-mir-6827	1313	CUGUGCUGUCUCUGAGCACCG	0.04752489183508005	3.001368233333334	0.17988868571085365	0.21338165943322937	premiRNA
hsa-mir-548l	2156	UGUCGUAGAAAGUAAUGGCA	0.046888482789556984	3.000910016666667	0.1496557042877592	0.1752549855055073	premiRNA
SARS-CoV-2-Conserved-Structured-69_Interval-25815-25934_Motif_3+SARS-CoV-2-Conserved-Structured-18_Interval-25855-25974_Motif_2+DMSMaPseq_invitro_SARS-CoV-2_Motif_465+SHAPE_invivo_SARS-CoV-2_Motif_487+SHAPE_invitro_SARS-CoV-2_Motif_470	277	UGUCAUUACUUCAGGUGAUGGCA	0.04632179563852155	3.000502000000001	0.18674996819710643	0.28976300327748167	SARS-CoV2
hsa-mir-3929	472	AAUCCCAGCACUUUGGGAG	0.04524217108379092	2.999724666666667	0.11430464423041731	0.22071929793554412	premiRNA
hsa-mir-6823	2082	UGCUGUUGCUGUGAAAGCUGA	0.04495249651951313	2.9995160999999997	0.04937698062468885	0.11392402167210783	premiRNA
SARS-CoV-2-Conserved-Structured-32_Interval-2903-3022_Motif_1	2039	GUAUCUGAAUUAC	0.0446559238395142	2.999302566666667	0.25088103906761766	0.2888816935375605	Control
hsa-mir-1272	862	AAACGUGCUCAGUGUCUUUAUAACAGGAAAGCCGUAAAC	0.044634581347243824	2.9992872	0.20162836987911834	0.2741414997225171	premiRNA
hsa-mir-1292	2932	GCUGAGGUUGCGUUGACGCUCGC	0.04448645704351956	2.99918055	0.11570272363226376	0.11794942832633354	premiRNA
SARS-CoV-2-Conserved-Structured-46_Interval-1238-1357_Motif_2	2914	GCCACUUGCGAAUUUUGUGGC	0.04420282411750992	2.9989763333333337	0.07066697817072176	0.2283713540023306	Control
hsa-mir-6763	2731	GGAGCAGACAGACCCAACCUCAUGCUCC	0.04291157324274026	2.9980466283333342	0.20489499858748733	0.25971019470575357	premiRNA
hsa-mir-1291	1550	CAGUUGUACUGUGGCUG	0.042816812114101245	2.9979784000000005	0.09618495724241206	0.28073200570600043	premiRNA
hsa-mir-214	2247	CUGUGCAGAACAUCCGCUCACCUGUACAG	0.04274035414016707	2.99792335	0.3603660145753142	0.3590194695008964	premiRNA
hsa-mir-125b-1	1243	UUGUGAUGUUUACCGUUUAAAUCCACGG	0.041624201979362084	2.997119716666667	0.1978523502321531	0.2674240015257679	premiRNA
DMSMaPseq_invitro_SARS-CoV-2_Motif_321+SHAPE_invivo_SARS-CoV-2_Motif_340+SHAPE_invitro_SARS-CoV-2_Motif_329	1083	CUCUUGUAAUGUAAACAGAUUUAAUGUUGCUAUUACCAGAG	0.04162403994308626	2.9971196	0.07676894584086863	0.37582576653557337	SARS-CoV2
hsa-mir-622	449	UUGAGGAGAGCACCACAGUGGUCAUCACACAG	0.041315476578709875	2.996897433333334	0.032221598186629244	0.1374399535220325	premiRNA
IAV_invivo_PB1_2_Motif_14+IAV_invivo_PB1_2_Motif_14	97	CCCCAGGGAUGCAAAUAAGGGG	0.04030559706650443	2.996170316666666	0.08349114222633695	0.10269406154154408	IAV
hsa-mir-3170	351	CAGUGUUAGCUCCAGAAGCAUUG	0.03782424298965734	2.994383733333334	0.20111821277618305	0.29019643453329513	premiRNA
hsa-mir-147b	942	AUUCUGGACACCAG	0.036656285516812714	2.9935428	0.06872090594616265	0.2574718128261224	premiRNA
hsa-mir-639	2033	CGGGGCGGACGCAGAGCCGCGUUUAGUCUAUCG	0.036492212213983556	2.9934246666666664	0.14269855132685713	0.16498370117247224	premiRNA
hsa-mir-203a	751	CAACAGUUCUGUAGCGCAAUUGUG	0.03558309611702009	2.992770100000001	0.22435639885050393	0.23314029326306016	premiRNA
hsa-mir-153-2	2438	GCAGCUAGUAAUAUGAGCCCAGUUGC	0.03524059772697261	2.9925235000000003	0.16012500361140009	0.18262780360513933	premiRNA
SHAPE_invivo_SARS-CoV-2_Motif_119	745	AGUGAGUACACUGGUAAUUACCAGUGUGGUCACU	0.03507418647217116	2.992403683333334	0.21628635415181774	0.21945128750426715	SARS-CoV2
hsa-mir-378h	2509	GGGAUGAGCCCUGGCUCUGUUUCCUAG	0.033342967758112865	2.9911572000000004	0.011004662017024026	0.03680425879747949	premiRNA
SHAPE_invivo_SARS-CoV-2_Motif_188	2074	UACUAAUAUGUUUACACCACUAAUUCAACCUAUUGGUGCUUUGGACAUAUCAGCAUCUAUAGUAGCUGGUGGUAUUGUAGCUAUCGUAGUA	0.03269996152137906	2.990694233333334	0.19282387327427875	0.2591288446738244	SARS-CoV2
SHAPE_invivo_SARS-CoV-2_Motif_371+SHAPE_invitro_SARS-CoV-2_Motif_361	2892	CUGUUAAUGUAGCAUUUGAGCUUUGGGCUAAGCGCAACAUUAAACCAG	0.0322273248541729	2.9903539333333335	0.24446533316644006	0.266829460991833	SARS-CoV2
DMSMaPseq_invitro_SARS-CoV-2_Motif_28	2763	CCAUUCUUCGUAAGGGUGG	0.03139036119582451	2.9897513166666667	0.2805753343009572	0.3445835946406904	SARS-CoV2
hsa-mir-548av	727	AUUUGCCAUCACCUUUACCUUUAAUGGCAAAA	0.031226172152799575	2.9896331000000003	0.37525035840972004	0.36188026054198	premiRNA
hsa-mir-8076	2159	UGUGAGAGCUACUAAGUCUUAUA	0.031086612623630383	2.989532616666667	0.1599978803940745	0.48085849889918086	premiRNA
IAV_invivo_PA_3_Motif_27+IAV_invivo_PA_3_Motif_27	2143	GGUCUGCAGGACU	0.031084367263815076	2.989531000000001	0.1599601099859165	0.2136295151268692	IAV
hsa-mir-7845	2144	UGGCGACACUCGCGCCAGCUCCCGGGACGGCUGGGCUCGGGCUGGUCGCCGA	0.030854808157697942	2.9893657166666667	0.08538957400338912	0.10332849599504328	premiRNA
hsa-mir-574	2104	UGUGUGUCGCUCCGGGUCCACG	0.030698558892165426	2.9892532166666665	0.03937782887910462	0.16603056811472125	premiRNA
hsa-mir-320b-2	627	AUUUCCCAAAGUUGGGAAAA	0.030339463357913474	2.9889946666666667	0.17004991472971462	0.22347679710991422	premiRNA
DMSMaPseq_invitro_SARS-CoV-2_Motif_135	1360	GAACUCUACUAAUGUCACUAUUGCAACCUACUGUACUGGUUCUAUACCUUGUAGUGUUUGUCUUAGUGGUUUAGAUUC	0.029997520520811675	2.9887484666666673	0.18921556604595346	0.24698773588300993	SARS-CoV2
hsa-mir-5703	608	UCCCCUCAGGA	0.029505346908404256	2.9883941000000003	0.1507182714877463	0.21153196743996788	premiRNA
DMSMaPseq_invitro_SARS-CoV-2_Motif_525	1108	UGGCAUGGAAGUCA	0.028657688855881273	2.987783783333333	0.06435732882165877	0.19096698088321237	SARS-CoV2
hsa-mir-505	988	GAUGUUUCUGCCAGUUUAGCGUC	0.028377389247537035	2.987581966666667	0.21551614720873474	0.4986036204154239	premiRNA
hsa-mir-4724	2707	GAGCUUCGUGUACAUUAUCUAUUAGAAAAUGAAGUAC	0.027656188933918757	2.9870627000000005	0.20272766028881806	0.2193499372097893	premiRNA
SARS-CoV-2-Conserved-Structured-83_Interval-6091-6210_Multi_1_ComplexLevel_1	2688	GUUAACUGGUUAUAAGAAACCUGCUUCAAGAGAGCUUAAAGUUAC	0.027552902382392337	2.986988333333334	0.14087939459967236	0.16899474171551956	Control
IAV_invivo_M1_M2_7_Motif_18+IAV_invivo_M1_M2_7_Motif_18	39	AUGCUGACGAUGGUCAUUUUGUCAGCAU	0.02749574987326601	2.9869471833333336	0.31381243877707893	0.423059427276901	IAV
DMSMaPseq_invitro_SARS-CoV-2_Motif_288+SHAPE_invivo_SARS-CoV-2_Motif_302+SHAPE_invitro_SARS-CoV-2_Motif_291	2205	UAUGUCUGAAGCAAAAUGUUGGACUGAGACUGACCUUACUAAAGGACCUCAUGAAUUUUGCUCUCAACAUA	0.027371829159473587	2.9868579600000005	0.16258301829240326	0.2729089530163008	SARS-CoV2
hsa-mir-4295	1784	CCUUGCCUGUGGCAAGACCACUUCGGUUCAAGG	0.027202718843285262	2.9867362000000006	0.05501655313187603	0.11584115532138077	premiRNA
hsa-mir-4789	894	UGUAUGUGUAAAUACAUAUCCACACA	0.0267661236733297	2.986421850000001	0.24719600749446138	0.2737559278316489	premiRNA
hsa-mir-4671	677	CUAAUCUCUUAGCACUGAAGAUUAG	0.02658339305079352	2.9862902833333336	0.19056210445306182	0.3157982075813661	premiRNA
hsa-mir-6818	1931	AGCAUCUGAAUGGGUACAGUUGUUGU	0.026331797011228234	2.986109133333334	0.12497477425286109	0.15937766915670856	premiRNA
hsa-mir-1200	1864	CCUCAAUCACUUGCCAGAGAGAUUGG	0.025494532428366988	2.9855062999999995	0.1408109253557278	0.1915740424540821	premiRNA
SARS-CoV-2-Conserved-Structured-72_Interval-17205-17324_Motif_1	732	UAUUUGCCUAUAGAUA	0.025165274716822887	2.9852692333333337	0.1848690119567625	0.30494806784843126	Control
hsa-mir-7-2	2678	GUUGUUGUCUUACUGCGCUCAACAAC	0.025153909029507458	2.98526105	0.19339378435253865	0.3103964151043191	premiRNA
hsa-mir-6885	238	AAAGCCAGGGACCCUGAGAGGCUUU	0.024620184686489414	2.9848767666666673	0.18310455639103762	0.35865470389056847	premiRNA
hsa-mir-1254-2	1169	CAGUGAGCUAUGAUCAUGUCCCUG	0.024324792556495726	2.984664083333334	0.05367696041410967	0.10674685561063578	premiRNA
hsa-mir-5707	1060	AGGCACAUAUGUGAACAUUGUACCA	0.02300121081518184	2.9837111000000007	0.0864995458538325	0.1531437674946435	premiRNA
hsa-mir-1286	275	GGCUGCUGGAUUGAAUUAGCUGCA	0.022996766391628794	2.9837079000000006	0.05564576300190022	0.3512377422876146	premiRNA
hsa-mir-4423	837	CCAUGCUGUUUAAGCCUAGCAUAG	0.02226642260247099	2.98318205	0.06587460719923922	0.22815423869384954	premiRNA
SHAPE_invitro_SARS-CoV-2_Motif_534	2975	GAAGUCACACCUUC	0.021896678970123252	2.982915833333333	0.13189797118438493	0.1535481166331571	SARS-CoV2
hsa-mir-371a	1515	CACUUUCUGCUCUCUGGUGAAAGUG	0.021099830863948673	2.9823421000000003	0.14757329650055143	0.27484381929479496	premiRNA
hsa-mir-3617	2310	GAUGGGAUUAGAAACCAUAUGUCUCAUC	0.020881706889265796	2.9821850500000004	0.24034780049136473	0.23798461209660404	premiRNA
hsa-mir-664b	337	UGGGUAGAAAGUAUUAUUCUAUUCA	0.020066641276130993	2.9815982	0.1865022945056726	0.19849575083105367	premiRNA
hsa-mir-5681b	613	UAGUCUAAUAGGGACUA	0.020025507210227153	2.9815685833333334	0.10634922170574357	0.22462165733379214	premiRNA
hsa-mir-425	1774	CGUUGAGUGGGCACCCGAGAAGCCAUCG	0.019065696907112913	2.9808775166666677	0.06011916397299473	0.1276671262580393	premiRNA
hsa-mir-3925	1150	GAGCCUGUCACAUCUCCAGACUC	0.017323668058681782	2.9796232499999995	0.24445019398218418	0.3240919913532745	premiRNA
IAV_invivo_PB1_2_Motif_32+IAV_invivo_PB1_2_Motif_32	535	GGUCUCCGACGGAGGCC	0.016935105070352424	2.979343483333333	0.2123118186125076	0.23065186867512022	IAV
IAV_invivo_PB2_1_Motif_32+IAV_invivo_PB2_1_Motif_32	482	AGGGGCAAUUCUCCU	0.016063303612800547	2.978715783333333	0.09328745787281165	0.16231260134703843	IAV
hsa-mir-6776	2573	GGUUCCCACGCCGCGGCAACC	0.015913119133576206	2.9786076500000007	0.04356164106932128	0.15119245002217188	premiRNA
hsa-mir-206	2734	CCCAUAUGGAUUACUUUGCUAUGGA	0.015570805927843339	2.9783611833333334	0.1912086562065971	0.24347752846888274	premiRNA
SHAPE_invivo_SARS-CoV-2_Motif_362	1161	GGCAGUUUGUAUGUAAAUAAACAUGCAUUCC	0.015247775038880149	2.9781286000000002	0.3309346155034446	0.36441935203096854	SARS-CoV2
hsa-mir-1343	2934	GGUGGGCCUCUGCUCUGGCCCCUCC	0.014604629913909303	2.977665533333333	0.12959959163031246	0.16939908787737093	premiRNA
DMSMaPseq_invitro_SARS-CoV-2_Motif_147	647	CCUAUACUGUUACUAGAUCAGGCAUUAGUGUCUGAUGUUGGUGAUAGUGCGG	0.014104285043616672	2.9773052833333336	0.30408032447757	0.6653275806361084	SARS-CoV2
IAV_invivo_PB1_2_Motif_20+IAV_invivo_PB1_2_Motif_20	562	GCCCUGGAAUGAUGAUGGGC	0.013193525435858671	2.9766495333333336	0.32400815717652504	0.4325262808739741	IAV
hsa-mir-1204	680	UUAUUUGAGAUGAGUUACAUCUUGGAGG	0.012178599651079404	2.975918783333334	0.2450505907220721	0.2583222851423294	premiRNA
SARS-CoV-2-Conserved-Structured-50_Interval-13686-13805_Motif_1+DMSMaPseq_invitro_SARS-CoV-2_Motif_247+SHAPE_invivo_SARS-CoV-2_Motif_260+SHAPE_invitro_SARS-CoV-2_Motif_250	1749	ACUUAAGGAUUGUCCAGCUGUUGCUAAACAUGACUUCUUUAAGU	0.010987771915368727	2.9750613833333333	0.17178762757239968	0.21637372422458823	SARS-CoV2
IAV_invivo_PB1_2_Motif_26+IAV_invivo_PB1_2_Motif_26	1082	GGUUUGUUGCC	0.009090419722981198	2.9736952833333334	0.05463422987054235	0.10623795413149818	IAV
hsa-mir-6130	1490	UAUAUACUGAUGUAAUUUUCCUUGGAUUUAUAUGCAGUACUGAG	0.009044262532541087	2.97366205	0.28250664902290185	0.32889805987164006	premiRNA
hsa-mir-4512	1636	CUCGUCUCUACAAAAAAUUGAGACAGG	0.008956994424236538	2.973599216666667	0.10636525126215951	0.1730749781606455	premiRNA
hsa-mir-6883	2480	GGAUGUGUUGACCCCUGAAGUGGUUCUGAUGACCUUUCC	0.00862762097249419	2.9733620666666667	0.2230947956829462	0.25617915765855376	premiRNA
hsa-mir-6731	1296	UGGAAGCUCCAGGUGCCAACCACCUGCCUCUA	0.00854016767987565	2.9732991000000006	0.183811562872476	0.18093287847080244	premiRNA
hsa-mir-3117	225	AUAUAAGGGAAGGCAUUAUAG	0.008078989292142538	2.9729670500000007	0.2012583855711792	0.23183369342146085	premiRNA
r(GGCCUG)6	1968	GGCCUGGGCCUGGGCCUGGGCCUGGGCCUGGGCCUG	0.008035864494855587	2.9729360000000007	0.2642761711603141	0.3138180413564751	Repeat
SHAPE_invitro_SARS-CoV-2_Motif_494	1817	GUCGCUACAGGAUUGGCAACUAUAAAUUAAACACAGACCAUUCCAGUAGCAGUGAC	0.007216030385617946	2.9723457166666676	0.3234363937396848	0.3185763160661654	SARS-CoV2
hsa-mir-196a-2	2373	GUUGGGAUUGAGUUUUGAACUCGGC	0.007065568129920149	2.972237383333334	0.22395683186238477	0.24184844865029914	premiRNA
hsa-mir-548v	507	GGUUUUGCCAUCAUGCCAAAAGCU	0.00688038381521403	2.97210405	0.21166905588179716	0.2737320908007295	premiRNA
hsa-mir-892c	956	AGUCACUUAGAUUACAUGUCACU	0.006281659777733619	2.9716729666666666	0.1844172119956174	0.2636170076382979	premiRNA
hsa-mir-6835	2330	GAAGCGAGAUGUUUGUCUAAA	0.006112077241542582	2.9715508666666666	0.12238754188163974	0.23076707034658883	premiRNA
hsa-mir-4772	1722	CAGACUGUCUUCCCAAAUAGCCUG	0.005365090012102112	2.9710130333333336	0.23063359376432832	0.25830781119109847	premiRNA
hsa-mir-5585	2530	UCGAGAGGUCAGAGGAUUGCUCCUGA	0.005255576637993549	2.9709341833333336	0.028371477428157828	0.22559017199106657	premiRNA
hsa-mir-4729	966	GCUAACUGUGACCUUAGC	0.005128054089280624	2.9708423666666675	0.24125324092847378	0.39776786624608407	premiRNA
hsa-mir-4737	296	AGUGCCUCACAGCCGCACAGGACCGAGGAUGCU	0.003201141850656846	2.9694549833333332	0.14130158567130283	0.23298535093707942	premiRNA
U1snRNP5ss-13	955	GCUGUGAGUUGGAUACUUACCUG	0.0032001001888874105	2.969454233333334	0.056113235075916465	0.1778939863813362	Control
hsa-mir-5580	2187	UGUGUGCUGAGAAAAUUCACACA	0.002153484738253599	2.968700666666667	0.12383521698948743	0.22446290785141698	premiRNA
hsa-mir-5007	2856	UGGUUUGACACAGAGCUAAAUCA	0.0014807564190095661	2.9682163000000004	0.08927498686123667	0.2811803511140522	premiRNA
hsa-mir-6073	348	UGCCUCUCGGGGU	0.0008632130255475373	2.967771666666667	0.04489501761489889	0.2803785783298703	premiRNA
hsa-mir-6802	820	UGAAGCCCCGAGAUGCCUCACGUCUUCA	0.0005695107024247187	2.9675602	0.14565000931072994	0.21400506627705593	premiRNA
hsa-mir-892b	2623	GUAGAUUUUAUGUCAC	-0.00019085609375246127	2.967012733333334	0.15226614384193785	0.23435623293786334	premiRNA
hsa-mir-586	743	GUCCCAAUACAUGUGGGCC	-0.0005114795866257529	2.9667818833333333	0.1456383822434799	0.20375255547473384	premiRNA
SARS-CoV-2-Conserved-Structured-28_Interval-7131-7250_Multi_1_ComplexLevel_1	1226	GUUUGUCUUAGUGGUUUAGAUUCUUUAGACACCUAUCCUUCUUUAGAAACUAUACAAAU	-0.0008754593571775574	2.966519816666667	0.2464446507823723	0.4008272820825082	Control
IAV_invivo_PA_3_Motif_14+IAV_invivo_PA_3_Motif_14	2521	GCUAUAUGAUGC	-0.0014041142795811427	2.966139183333334	0.2729392631833077	0.3039914339320472	IAV
hsa-mir-6892	963	AGGAAAAGCAGGGCUCAGGGCCAGAGAGACUGGGCAUAGAACUAAGGAGGAUGGUGUCCUCCUGACUGCAUCUCUCUUCCCUCUCCCACCCCUUGCAG	-0.0015410349322657918	2.966040600000001	0.10477017969016028	0.27901986131503165	premiRNA
hsa-mir-8057	1107	GGACUUGCGGUUCA	-0.002298230447056476	2.9654954166666663	0.19420426960863094	0.2174972094184599	premiRNA
hsa-mir-3622b	1522	GUGAGCUCAGCUCCCUGCCUCAC	-0.0025798494936423704	2.9652926500000008	0.08773491350284163	0.1974205418746243	premiRNA
SARS-CoV-2-Conserved-Structured-65_Interval-4094-4213_Motif_1	2134	UUCUUAAAGAAAGAUGCUCCAUAUAUAGUGGGUGAUGUUGUUCAAGAG	-0.002767279168163798	2.9651577000000002	0.22920367526314492	0.3519177951262427	Control
hsa-mir-1295a	79	CUAUUCAGAAAUGUGGCCUGUGAUUAG	-0.0031083886758495574	2.9649121000000007	0.15633431287859717	0.23495506988799542	premiRNA
MG-aptamer	1472	GGAUCCCGACUGGCGAGAGCCAGGUAACGAAUGGAUCC	-0.0037862095637480704	2.9644240666666675	0.10008346140611261	0.3737815264229642	Control
hsa-mir-302a	2724	CUUGCUUUGAAACUAAAGAAGUAAG	-0.004104865473277038	2.9641946333333338	0.17318302778510195	0.20996114385040282	premiRNA
hsa-mir-548w	1222	GCCUUUCAACAUAAUGGC	-0.004495372896911932	2.9639134666666664	0.19628670455815753	0.23619091190764738	premiRNA
hsa-mir-4322	45	GUGUCGCCCCACGAGGGGGACUGU	-0.004618636206385802	2.9638247166666676	0.09641394927821648	0.17199960840149506	premiRNA
bulge-UUU	2267	GCGCUGCCAGAAACUGGCUUUAGCGC	-0.006346868823369737	2.962580383333334	0.2634969648720553	0.2960621787734703	Control
IAV_invivo_PA_3_Motif_11+IAV_invivo_PA_3_Motif_11	1216	GGGCCUCCCUGUUCUCAGCGGUCC	-0.006355248413610812	2.96257435	0.30389333536620206	0.32085462312158275	IAV
IAV_invivo_NA_6_Motif_1+IAV_invivo_NA_6_Motif_1	1225	GUCUGGUAGUCGGAC	-0.0066500849906600615	2.962362066666667	0.13165322088089718	0.19886500389525427	IAV
hsa-mir-1203	600	GCUCAAGCCACAGCAGGGUGUUUAGCGCUCUUCAGUGGCUCCAG	-0.00832477619265529	2.961156283333333	0.16221661591645758	0.2395293151254254	premiRNA
hsa-mir-4463	1555	UUUCUGAAUUUGUGAGA	-0.008364521376199266	2.961127666666666	0.014656901401649283	0.17738535387279045	premiRNA
hsa-mir-4314	1309	ACAGGUAGUGGCCACAGUGAGAAAGCUGGCCUGUCCUUCUGC	-0.008644959872779924	2.96092575	0.18855293754039582	0.24254763189001774	premiRNA
hsa-mir-4506	1257	GGUUCAAGUUUGGCUCCAUCUUUAUGAAA	-0.009403775750323268	2.9603793999999994	0.23293508724526896	0.28127099486101764	premiRNA
SHAPE_invivo_SARS-CoV-2_Motif_367	550	CUCUGGAACACUUUUACAAGACUUCAGAG	-0.011497052947668463	2.958872233333333	0.21726458583641445	0.2904559316170472	SARS-CoV2
hsa-mir-1-1	2217	CCCAUAUGGACCUGCUAAGCUAUGGA	-0.011567839651964318	2.9588212666666664	0.05930732948232272	0.19713506905319844	premiRNA
hsa-mir-4710	1210	GGUUCUUCCCGAAGC	-0.011685015027093078	2.9587369000000003	0.0702024528975494	0.1757270275273812	premiRNA
hsa-mir-1268a	1271	GGGGCCUGUGGUCCC	-0.012380983977832988	2.9582358	0.3090135486092724	0.44646230075926163	premiRNA
hsa-mir-3660	1623	CAUUGUAAUAGUUCAUAUGGGCACUG	-0.014142179402833698	2.9569677333333337	0.1518193559696348	0.36633041084622303	premiRNA
r(CUG)16	796	CUGCUGCUGCUGCUGCUGCUGCUGCUGCUGCUGCUGCUGCUGCUGCUG	-0.01484902793206281	2.9564588	0.05870038005641065	0.11792953162797831	Repeat
hsa-mir-4428	2818	CUUACUGUACACGUGGCUGGCAAG	-0.014945740440416655	2.9563891666666673	0.03900374602587417	0.10795183142018346	premiRNA
hsa-mir-6083	1503	AGGUGGAAAGGGAGCAGGAGCAUCGUCUUUAAGAGGGUCAGGUACCUUUGCUCUUA	-0.01514036915517207	2.9562490333333336	0.0269597465241007	0.0510011453188802	premiRNA
SHAPE_invitro_SARS-CoV-2_Motif_382	1809	GAAAAUGACUCUAAAGAGGGUUUUUUC	-0.015775921723239078	2.9557914333333337	0.4978348644371593	0.5031856676118821	SARS-CoV2
hsa-mir-6784	1034	AGGGACCCCCGGAGUCUGUCACGGUCUCA	-0.016923277441072377	2.9549653333333334	0.03224845371890259	0.40895641530647703	premiRNA
hsa-mir-4496	1764	CCUCGAAGCUGCCUUUAGAAAUGAGG	-0.016946448628449427	2.9549486500000004	0.14501791187986815	0.17709492609596397	premiRNA
DMSMaPseq_invitro_SARS-CoV-2_Motif_395	2030	UCUAUUAAAAUAUAAUGA	-0.017641607397813314	2.954448133333333	0.2641534588150447	0.2908007884161493	SARS-CoV2
hsa-mir-4653	133	CACCAAAGGGUUAAGGGUUUGCUCUGGAG	-0.01801125843800344	2.954181983333333	0.032953627716266864	0.1618276440473459	premiRNA
hsa-mir-124-3	2963	CUUGAUUUAAUGUCUAUACAAUUAAG	-0.018474196076725635	2.953848666666667	0.12618984279286086	0.17218578005350185	premiRNA
hsa-mir-4478	2510	AGCCUCCAAACCUGUAGACAGGGUCAUGCAGUACUAGGGGCGAG	-0.01871361624760008	2.9536762833333334	0.01954081405424307	0.15046038269740297	premiRNA
IAV_invivo_NP_5_Motif_18+IAV_invivo_NP_5_Motif_18	1428	GGUGCUCCCAAGAGGGAAGCU	-0.019403913928701055	2.9531792666666674	0.07632857820320985	0.1874337109770843	IAV
SARS-CoV-2-Conserved-Structured-5_Interval-26135-26254_Motif_3+SHAPE_invivo_SARS-CoV-2_Motif_494	586	AUGAGUACGAACUUAUGUACUCAU	-0.0198672450840931	2.952845666666667	0.18620363528403838	0.23910854253787706	SARS-CoV2
hsa-mir-6805	1290	GUGUAUGGGCUGAGCCUUGC	-0.02100416103618462	2.9520270833333337	0.04563430237846183	0.20014325483091217	premiRNA
hsa-mir-6813	2882	GGUUCUCAGUCAGAACC	-0.021102470759253575	2.9519563000000004	0.13919117095469297	0.16481149763352637	premiRNA
hsa-mir-7111	1992	GGCCAUCUGCUAUUCGUCCACCAACCUGACUUGAUCC	-0.021302261486781677	2.95181245	0.1481595447322106	0.1920603685306001	premiRNA
hsa-mir-5693	1301	UGCUGUGAGCUAGCCAGCAG	-0.021327793774171055	2.951794066666667	0.049249779759627	0.1322834087389617	premiRNA
hsa-mir-369	86	UAUUCGCUUUAUUGACUUCGAAUA	-0.022131308515675203	2.951215533333334	0.2272535656843468	0.28268685548245764	premiRNA
hsa-mir-4276	897	GUGCUGGCAGUGGCCACGUAA	-0.023139822293558952	2.9504894	0.04538772975529002	0.10422365894215198	premiRNA
hsa-mir-1285-2	288	CAAUUUGAGACCAAU	-0.023493600723175388	2.950234678333333	0.10277985077624299	0.21753149152422074	premiRNA
DMSMaPseq_invitro_SARS-CoV-2_Motif_469	2802	UUGAACAUGUUACCUUCUUCAUCUACAAUAAAAUUGUUGAUGAGCCUGAAGAACAUGUCCAA	-0.024250465221000203	2.9496897333333343	0.2725519541957414	0.29735198436127314	SARS-CoV2
SHAPE_invivo_SARS-CoV-2_Motif_360+SHAPE_invitro_SARS-CoV-2_Motif_351	2944	UGGAAUUGCAAUGUCGAUAGAUAUCCUGCUAAUUCCA	-0.025935711928932372	2.9484763500000013	0.3234720367767433	0.3868426194790165	SARS-CoV2
hsa-mir-3189	1553	UGGGUAGGAAUAUCCUGGAUCCCCU	-0.026636264191461746	2.947971950000001	0.023154492092509808	0.06147971244656138	premiRNA
hsa-mir-2392	2497	UCCUCAGACCAGGUGGCUCCCGAGCCACCCCAGGCUGUAGG	-0.026880452858441498	2.9477961333333327	0.05863075083154876	0.06604320397421025	premiRNA
U1snRNP5ss-1	601	GGAGUAAGUCUGAUACUUACCUG	-0.026929341517522534	2.9477609333333334	0.14600369026077908	0.1663531920378059	Control
hsa-mir-4438	2527	UGUGCCUUGCCUUUCCUUUGGCACA	-0.026931239656747413	2.9477595666666674	0.08708724965789047	0.2387941455795827	premiRNA
hsa-mir-708	376	GCUGGGGGUAAAUGACUUGCACAUGAACACAAC	-0.027709638775570825	2.947199116666667	0.04107292994571996	0.05644286862855211	premiRNA
hsa-mir-758	2248	CACACGCUUUAUUUGUGCCGUUUG	-0.028081072214790052	2.9469316833333337	0.11757827132139297	0.12416802349100835	premiRNA
hsa-mir-1266	2175	AGGGCUGGGAUUACUAAAGCCCU	-0.028743777433000328	2.946454533333334	0.19299044934604248	0.21062896594898264	premiRNA
hsa-mir-4719	2792	GUGAUUACAUUAAAACUUAAAAUUUCAC	-0.028925165469254218	2.9463239333333338	0.2585813309528041	0.2519389748431227	premiRNA
Selectedmotif_10164-10260_Motif_2+DMSMaPseq_invitro_SARS-CoV-2_Motif_185+SHAPE_invivo_SARS-CoV-2_Motif_202+SHAPE_invitro_SARS-CoV-2_Motif_194	399	AAUUAUGAAGAUUUACUCAUUCGUAAGUCUAAUCAUAAUU	-0.029908887697006406	2.94561565	0.4474543831293699	0.46939678670567503	SARS-CoV2
DMSMaPseq_invitro_SARS-CoV-2_Motif_261	425	UGAUGGUGUUCCAUUUGUAGUUUCAACUGGAUACCACUUCA	-0.030452912917530425	2.9452239500000004	0.16332544323877787	0.28367812555521843	SARS-CoV2
IAV_invivo_NS1_NEP_8_Motif_2+IAV_invivo_NS1_NEP_8_Motif_2	2121	GCUUUCUUUGGC	-0.03076737903193855	2.944997533333334	0.11320946372732105	0.18760237548979047	IAV
SHAPE_invivo_SARS-CoV-2_Motif_513	2435	GCAUACAGUCGCUACAGGAUUGGCAACUAUAAAUUAAACACAGACCAUUCCAGUAGCAGUGACAAUAUUGC	-0.03123952959031909	2.944657583333333	0.2069075701977139	0.2411206724592572	SARS-CoV2
IAV_invivo_PB2_1_Motif_33+IAV_invivo_PB2_1_Motif_33	1697	CCCAGAUGAAGGCACAGCUGGAGUGGAGUCCGCUGUUCUGAGGGGAUUCCUCAUUCUGGG	-0.03246248680462989	2.94377705	0.06945440224315688	0.2057009741925168	IAV
hsa-mir-4292	1962	GAGGCCAGAGGUGCCC	-0.032548342882533936	2.943715233333334	0.058835073434212175	0.2754285211941943	premiRNA
hsa-mir-6816	400	CUGCAGGGACUGUGACACUGAA	-0.033914887384860794	2.9427313166666664	0.03727447379010977	0.15081744161237637	premiRNA
hsa-mir-4771-2_4771-1	583	UGCUUCAGUUUCACUCCAAGCA	-0.03505907182130328	2.9419075000000006	0.11092930419944064	0.3157446078180472	premiRNA
hsa-mir-150	1053	CCAGUGCUGGGCUCAGACCCUGG	-0.035197728576938224	2.9418076666666675	0.11359042997702742	0.47596566760788206	premiRNA
hsa-mir-4701	1778	CCUUGUGAAUGUCGGGCAAUGG	-0.03546932452249283	2.941612116666667	0.14244767296307223	0.34434204371198385	premiRNA
Selectedmotif_14055-14160_Multi_1_ComplexLevel_1	1180	ACAUUAGAUAAUCAAGAUCUCAAUGGUAACUGGUAUGAUUUCGGUGAUUUCAUACAAACCACGCCAGGUAGUGGAGUUCCUGUUGUAGAUUCUUAUUAUUCAUUGU	-0.03575960093579325	2.9414031166666668	0.1192351926402008	0.26498666885806027	Control
hsa-mir-326	20	AAGGCGGGUGGUGCUCAGAUCGCCU	-0.03868069831594731	2.9392999166666676	0.10240869685996612	0.21578688518717692	premiRNA
DMSMaPseq_invitro_SARS-CoV-2_Motif_338+SHAPE_invivo_SARS-CoV-2_Motif_356+SHAPE_invitro_SARS-CoV-2_Motif_347	204	GUGAUGAACUGAAGAUUAAUGCGGCUUGUAGAAAGGUUCAACACAUGGUUGUUAAAGCUGCAUUAUUAGCAGACAAAUUCCCAGUUCUUCAC	-0.03963064755430547	2.9386159500000004	0.3639655364399491	0.3665963382969285	SARS-CoV2
hsa-mir-556	1678	AUAUGAGCUUCAUUUAUACAUUUCAUAU	-0.04005923350265102	2.938307366666667	0.15601459771731405	0.23758002855940977	premiRNA
DMSMaPseq_invitro_SARS-CoV-2_Motif_121	2398	GAUCUAAAACCAGUC	-0.04023946413693661	2.938177600000001	0.22433518225507224	0.27323444485794574	SARS-CoV2
hsa-mir-3160-2	879	CUCUCCUGACCAGCUGAGCUGGAGGAGAG	-0.0412248993196003	2.9374680833333335	0.1571115590590462	0.18116738440209673	premiRNA
SHAPE_invivo_SARS-CoV-2_Motif_403	244	GCCACUAGUCUCUAGUCAGUGUGUUAAUCUUACAACCAGAACUCAAUUACCCCCUGCAUACACUAAUUCUUUCACACGUGGU	-0.04174112374487962	2.9370964	0.11906110657229516	0.13943709478364275	SARS-CoV2
hsa-mir-7160	2146	UGUGCCCCGUACCGGACAGG	-0.04184945656898233	2.9370184	0.044287144231016214	0.0730460507514326	premiRNA
hsa-mir-649	2374	GUUGAAAAAUAUCUAUGUAUUAGUAAAC	-0.04427132018473202	2.93527465	0.1445028464868768	0.2546193590149538	premiRNA
IAV_invivo_NS1_NEP_8_Motif_10+IAV_invivo_NS1_NEP_8_Motif_10	2002	GAAGAGGGAGCAAUUGUUGGCGAAAUUUCACCAUUGCCUUCUCUUC	-0.0449527290187269	2.9347840333333344	0.0923755494824662	0.13489310979639182	IAV
hsa-mir-548ax	1397	GCCAUGGAAAGUAAUGGC	-0.045334926296239544	2.9345088500000003	0.21155136823799514	0.21878035099640233	premiRNA
SHAPE_invitro_SARS-CoV-2_Motif_181	900	ACCAGGAGUUUUCUGUGGUGUAGAUGCUGUAAAUUUACUUACUAAUAUGUUUACACCACUAAUUCAACCUAUUGGU	-0.04536467152678978	2.934487433333333	0.20171432147386778	0.2414369835680546	SARS-CoV2
DMSMaPseq_invitro_SARS-CoV-2_Motif_381	767	ACACUAAUUCUUUCACACGUGGUGU	-0.04619857964394314	2.933887016666668	0.2880826807516169	0.34983169508047524	SARS-CoV2
SHAPE_invitro_SARS-CoV-2_Motif_69	187	UCUCUAUGACAAACUUGUUUCAAGCUUUUUGGAAAUGAAGAGUGAAAAGCAAGUUGAACAAAAGAUCGCUGAGA	-0.04654732800461278	2.933635916666667	0.21779503250598087	0.2505340553549997	SARS-CoV2
hsa-mir-665	1903	ACCCAGGACUCUUUCAUGACCA	-0.04744167565248091	2.932991983333333	0.03151731885520552	0.14393547537433868	premiRNA
hsa-mir-6845	1395	GAGCCCUUGCACACCACCAGCCUC	-0.04769616519696417	2.9328087499999995	0.10116748386548924	0.27799511071484273	premiRNA
DMSMaPseq_invitro_SARS-CoV-2_Multi_32_ComplexLevel_1+SHAPE_invivo_SARS-CoV-2_Multi_25_ComplexLevel_1+SHAPE_invitro_SARS-CoV-2_Multi_30_ComplexLevel_1	2721	CUUUACCAACCACCACAAACCUCUAUCACCUCAGCUGUUUUGCAGAGUGGUUUUAGAAAAAUGGCAUUCCCAUCUGGUAAAG	-0.048481346691312315	2.9322434166666667	0.32004664788176646	0.3552065395132859	SARS-CoV2
hsa-mir-3156-3	2568	GACACUUUCACUAUAUAUAGUGGC	-0.04902558024419035	2.931851566666667	0.22324753114936732	0.25397265022510573	premiRNA
hsa-mir-449a	655	UGGUUGAAUAUGUGAAUGGCAUCG	-0.04960798491393727	2.9314322333333336	0.04476261491098501	0.053961115285746354	premiRNA
hsa-mir-4534	2090	AGCCAAAAUCACCAGGGA	-0.04990907146160868	2.93121545	0.09621858362422481	0.13149006154701015	premiRNA
hsa-mir-4508	633	CGCGGAGCAGCGCUGGGUGCAGCGCCUG	-0.05103999207151085	2.9304011833333337	0.11114258232531972	0.42620940710704563	premiRNA
hsa-mir-3171	2446	UAUCUAUAUAUAUGUGUA	-0.051092839045319936	2.9303631333333335	0.3405726254076146	0.3938727350992131	premiRNA
hsa-mir-1296	280	AUCUCCUUUAGGAAAACCUUCUGUGGGGAGU	-0.051674340941533836	2.9299444499999994	0.1992933449786677	0.2248921867309648	premiRNA
hsa-mir-142	2478	UACUAACAGCACUGGAGGGUGUA	-0.052852460403646176	2.9290962	0.040254303287599186	0.1637952673602159	premiRNA
hsa-mir-6893	520	AGGGUGGAGCCCACUGUGGCUCCUGACUCAGCCCU	-0.054277361113142776	2.928070266666667	0.17974251518339848	0.2429828302169932	premiRNA
hsa-mir-6127	2765	GAGGUGGGAAGGCUGCCCCAAAUGGCCUCUAACAUCCCUUCCAGUCUCCUCCUC	-0.05432995345851965	2.9280323999999998	0.056956343555343264	0.17344977041164628	premiRNA
hsa-mir-548bb	319	UUGCCCAA	-0.05473032194691187	2.927744133333333	0.21745730687482315	0.4625832691491849	premiRNA
IAV_invivo_PA_3_Motif_26+IAV_invivo_PA_3_Motif_26	1848	CCCAUUGGAGAGUCCCCCAAAGGAGUGGAGGAAAGUUCCAUUGGG	-0.05649297569839065	2.9264750166666667	0.1563080359162103	0.21132863249879766	IAV
hsa-mir-935	545	CUCGGCCAUCCUCCGUCUGCCCAG	-0.05660179463131897	2.9263966666666668	0.0656945768170578	0.14506161874011458	premiRNA
hsa-mir-5691	1404	AAGCUGACAGACAGCUG	-0.05696149201459355	2.9261376833333337	0.010921397629820138	0.12869004493927497	premiRNA
hsa-mir-6772	840	CUGAGGACUGAGGCUCACCUUG	-0.05696910771953618	2.9261322	0.017931045358093863	0.20885391896259958	premiRNA
Selectedmotif_27006-27100_Motif_1+SHAPE_invivo_SARS-CoV-2_Motif_512+SHAPE_invitro_SARS-CoV-2_Motif_493	1126	AGGACCUGCCUAAAGAAAUCACUGUUGCUACAUCACGAACGCUUUCUUAUUACAAAUUGGGAGCUUCGCAGCGUGUAGCAGGUGACUCAGGUUUU	-0.059459628419963426	2.9243390166666665	0.15065832874573581	0.2666473593993913	SARS-CoV2
hsa-mir-4454	1044	CCAAAUUUCAUGCG	-0.05969367824571056	2.9241705000000002	0.12709729474433845	0.17081514310024468	premiRNA
hsa-mir-124-1	1420	CUUGAUUUAAAUGUCCAUACAAUUAAG	-0.0597114096438427	2.924157733333334	0.19610996197677696	0.24749689594803612	premiRNA
hsa-mir-631	477	CAGCUACACAAGCUG	-0.059807404562978755	2.924088616666667	0.1511093049244846	0.2121355790426032	premiRNA
hsa-mir-302f	2498	AUUUUCACUUAAU	-0.05981927950715859	2.9240800666666673	0.16489377796413768	0.28929028706579085	premiRNA
DMSMaPseq_invitro_SARS-CoV-2_Motif_139	2791	UAAUUCUUGGCUUAUGUGGUUAAUAAUUA	-0.060361869549245786	2.9236893999999993	0.09360458266216126	0.15920728352340022	SARS-CoV2
hsa-mir-5195	1097	GGAUGGGAGACCUGACCCAUCC	-0.06055217883985921	2.9235523766666667	0.08316883178922418	0.1593585618053236	premiRNA
hsa-mir-6792	2616	GUGAUGUGAGGAGCAACAGGCACCCUCCU	-0.06105966719509175	2.9231869833333337	0.18335914441434364	0.26138861215928566	premiRNA
hsa-mir-6853	783	GUCAGGUGAUGGUGAUAAGGUCAAGGCCUG	-0.06108742169425888	2.923167	0.11238063751688172	0.1329039757600321	premiRNA
hsa-mir-7854	681	UUGAGCAUCUUCUGGGCAGCUGA	-0.06131448081212604	2.923003516666667	0.027905007205531827	0.12532274444228314	premiRNA
hsa-mir-4678	2281	AUGAUUUUUGGGGUCA	-0.061636215410885126	2.9227718666666678	0.117417915310903	0.19233351347473196	premiRNA
hsa-mir-1911	703	GUUGGGCAUCCACAGUCUCCCACC	-0.06170806692499105	2.922720133333334	0.18325575355252344	0.21243902653968058	premiRNA
hsa-mir-5589	445	UGCAGUGAGCAACCUACACAACUGCA	-0.06324444859194114	2.9216139333333335	0.28860242744503356	0.27404306493942676	premiRNA
hsa-mir-6732	1536	CUGGCCAUCAGUGUGGGCUAAC	-0.06373502498963346	2.921260716666667	0.10917615587584585	0.4734246588265533	premiRNA
SHAPE_invivo_SARS-CoV-2_Multi_58_ComplexLevel_1	2644	GCUGACACUACUGAUGCUGUCCGUGAUCCACAGACACUUGAGAUUCUUGACAUUACACCAUGUUCUUUUGGUGGUGUCAGU	-0.06527104786197312	2.9201547750000003	0.148606402194835	0.27612911063013745	SARS-CoV2
hsa-mir-6508	2783	CCCACCCUGAGUUUUGGUGGG	-0.0660087874496989	2.9196236	0.1316150127061022	0.17448218489099357	premiRNA
DMSMaPseq_invitro_SARS-CoV-2_Motif_467+SHAPE_invivo_SARS-CoV-2_Motif_489+SHAPE_invitro_SARS-CoV-2_Motif_472	1106	UCUGGAGUAAAAGACUGUGUUGUAUUACACAGUUACUUCACUUCAGA	-0.06646880843546496	2.9192923833333335	0.3059452569236685	0.34410045002219464	SARS-CoV2
IAV_invivo_NP_5_Motif_1+IAV_invivo_NP_5_Motif_1	188	UCACUCACUGAGUGA	-0.06666140012275784	2.919153716666667	0.2621240706684587	0.3108581409282006	IAV
hsa-mir-320a	414	UCUUCCCGGAGUCGGGAAAA	-0.06688994071514247	2.9189891666666674	0.17267596543289124	0.2110859549824187	premiRNA
SARS-CoV-2-Conserved-Structured-100_Interval-25216-25335_Motif_2+Selectedmotif_25278-25325_Motif_1+DMSMaPseq_invitro_SARS-CoV-2_Motif_454+SHAPE_invivo_SARS-CoV-2_Motif_477+SHAPE_invitro_SARS-CoV-2_Motif_459	143	UUGCUGUAGUUGUCUCAAGGGCUGUUGUUCUUGUGGAUCCUGCUGCAA	-0.0670154493844335	2.918898800000001	0.1443899483636629	0.2576371228629101	SARS-CoV2
hsa-mir-873	2548	CUCCUAUUGAAAAUGAACAGGAG	-0.06760116422380641	2.9184770833333338	0.32545734361672063	0.3249530144805539	premiRNA
SARS-CoV-2-Conserved-Structured-16_Interval-158-277_Multi_1_ComplexLevel_1	1011	CUCGUCUAUCUUCUGCAGGCUGCUUACGGUUUCGUCCGUGUUGCAGCCGAUCAUCAGCACAUCUAGGUUUCGUCCGGGUGUGACCGAAAGGUAAGAUGGAGAG	-0.06925210553744013	2.9172884000000003	0.22958828858139424	0.2627936934018295	Control
hsa-mir-6077	1995	CUUCGCGCUAGUUUGUUUGUGUUAAG	-0.0696111779236533	2.9170298666666667	0.11877007707180935	0.16754147910036882	premiRNA
hsa-mir-760	2221	CCCGGAUACCUCAGAAAUUCGG	-0.06995404668232937	2.916783	0.02627980841992713	0.08228029231354528	premiRNA
hsa-mir-6780a	355	GGAGAGUAUGGUCACAGCAGCAUCCUCC	-0.07144878502650814	2.9157067833333343	0.16467011273032955	0.2494235534523016	premiRNA
hsa-mir-4715	1286	GUGGCUAAUCAGCUGAUGGUGCCAC	-0.07163445545004112	2.9155730999999996	0.19858523469455028	0.21016930608553203	premiRNA
hsa-mir-1278	379	ACUCCCAGAACUCAUUAAGUUGGUAGU	-0.07207028673469823	2.9152593	0.13609247683609008	0.20971638715364316	premiRNA
SARS-CoV-2-Conserved-Structured-83_Interval-6091-6210_Motif_2	1960	GCUUCAAGAGAGC	-0.07269706619585554	2.9148080166666674	0.12398815778617628	0.20698399036301277	Control
hsa-mir-718	2627	GCCCGGGCACCGCCCCUU	-0.07294937982464109	2.9146263500000007	0.01686059095263682	0.18438162076317374	premiRNA
hsa-mir-106b	2381	GCAGAUAGUGGUCCUCUCCGUGCUACCGC	-0.07345585892536009	2.9142616833333332	0.0696453432732615	0.14792305079671358	premiRNA
hsa-mir-4287	1629	UUUUCAGUUCCUGAGAUC	-0.07362470072429209	2.9141401166666667	0.2836655630070456	0.29667549203899746	premiRNA
SARS-CoV-2-Conserved-Structured-27_Interval-5651-5770_Motif_1	2565	AACAGGAGUCACCUUUUGUU	-0.07429222073468524	2.9136595	0.047965661087091625	0.1374146716506468	Control
hsa-mir-934	469	CUGGUAGUAUAAAACCCAG	-0.0744716180395548	2.913530333333334	0.19034522456706945	0.267123457225377	premiRNA
IAV_invivo_PB2_1_Motif_9+IAV_invivo_PB2_1_Motif_9	1673	UCCUCCCAGUGGCUGGUGGA	-0.07470022807605825	2.913365733333334	0.22244917337177633	0.25033757478923857	IAV
hsa-mir-1972-1_1972-2	1868	UUAAAUGUGUCAUUUAAAAAUUCAG	-0.07489282902256701	2.9132270600000005	0.07206620164483872	0.1476979169516762	premiRNA
SARS-CoV-2-Conserved-Structured-84_Interval-29118-29237_Multi_1_ComplexLevel_1	887	UGGGGACCAGGAACUAAUCAGACAAGGAACUGAUUACAAACAUUGGCCGCAAAUUGCACAAUUUGCCCCCA	-0.0749601574097858	2.913178583333334	0.1835131727757934	0.28503469602961334	Control
SARS-CoV-2-Conserved-Structured-82_Interval-9210-9329_Motif_1	1477	UAGGCACGGCACUUGUGAAAGAUCAGAAGCUGGUGUUUG	-0.07524429959266107	2.9129740000000006	0.10439928675006761	0.2249722006115804	Control
DMSMaPseq_invitro_SARS-CoV-2_Multi_15_ComplexLevel_1	2593	GACAUCACUUUCUUAAAGAAAGAUGCUCCAUAUAUAGUGGGUGAUGUU	-0.07563864959082577	2.912690066666667	0.1315183674460907	0.16874338694402255	SARS-CoV2
hsa-mir-129-2	2130	GCUUGCUGUACAUAACUCAAUAGCCGGAAGC	-0.07630862329338947	2.912207683333333	0.12670781515310311	0.17663297815767637	premiRNA
hsa-mir-1265	2828	UGUUAAGGCAUGUUCAGGAACA	-0.07634545182397545	2.912181166666667	0.13962100972035893	0.2775395830584963	premiRNA
hsa-mir-30a	1363	GAAGCUGUGAAGCCACAGAUGGGCUUU	-0.07782433376120941	2.9111163666666666	0.08032693590147691	0.12574422801515328	premiRNA
SHAPE_invivo_SARS-CoV-2_Motif_209	2947	GGAGACAGGUGGUUUCUCAAUCGAUUUACCACAACUCU	-0.0780030134768587	2.910987716666668	0.24248533334293945	0.28036155104832444	SARS-CoV2
hsa-mir-3665	1327	GCGGCCGCGCUGGCCGCU	-0.0785792144720635	2.9105728500000008	0.3049893848999777	0.31726042468718824	premiRNA
SHAPE_invivo_SARS-CoV-2_Motif_273	2600	AUGCAUUCUGCAU	-0.07911841101158297	2.9101846266666667	0.2012194496930734	0.23368317206953335	SARS-CoV2
IAV_invivo_NP_5_Motif_20+IAV_invivo_NP_5_Motif_20	2758	CUGGGCCAUAAGGACCAG	-0.07922856327157647	2.9101053166666673	0.25562090193879766	0.26527506246930627	IAV
DMSMaPseq_invitro_SARS-CoV-2_Multi_86_ComplexLevel_1+SHAPE_invitro_SARS-CoV-2_Multi_76_ComplexLevel_1	1321	UUGGCUACUACCGAAGAGCUACCAGACGAAUUCGUGGUGGUGACGGUAAAAUGAAAGAUCUCAGUCCAAGAUGGUAUUUCUACUACCUAGGAACUGGGCCAG	-0.07923286880689433	2.9101022166666666	0.12662797944937615	0.16401158304795274	SARS-CoV2
hsa-mir-6852	218	GACAUGCUCUGACUCCCCUGAUGUC	-0.07962585307073794	2.9098192666666662	0.05423049296450511	0.1993261810595721	premiRNA
SHAPE_invivo_SARS-CoV-2_Motif_133+SHAPE_invitro_SARS-CoV-2_Motif_129	316	GUCUCUGAAGAAGUAGUGGAAAAUCCUACCAUACAGAAAGAC	-0.08091223591283417	2.9088930666666672	0.09331465569425815	0.28710355711367225	SARS-CoV2
hsa-mir-3198-2	305	AGCAGUACCAGAUGGUUCUGUGG	-0.08163815842647772	2.9083704000000004	0.19264866032225375	0.2453597433822719	premiRNA
hsa-mir-6836	300	GCAUCCAGACAGCGGGCGAAUGC	-0.08205929070615646	2.9080671833333334	0.0426604211867066	0.09159631651426033	premiRNA
hsa-mir-3150b	51	CCCAGCCUUGGCGUUCAGGUGCUGAG	-0.08237165034898569	2.907842283333333	0.08252900324870802	0.2299839822591282	premiRNA
SARS-CoV-2-Conserved-Structured-83_Interval-6091-6210_Motif_1	1240	GGUUAUAAGAAACC	-0.08298470302281463	2.907400883333334	0.3123845978333684	0.3394531284566074	Control
hsa-mir-1231	1769	CUGCAGGAAAGGGAAGACCAAGGCUUGCUGUCUGUCCAGUCUGCCACCCUACCCUGU	-0.083865115551001	2.9067669833333336	0.008494441677095671	0.22158409103208337	premiRNA
hsa-mir-380	2457	CAUGCGCUAUCUCUGUGUCGUAUG	-0.08456955668413899	2.9062597833333332	0.23560153325530922	0.28952585608983006	premiRNA
IAV_invivo_NS1_NEP_8_Motif_9+IAV_invivo_NS1_NEP_8_Motif_9	2954	UCAUACUGAAAGCGAACUUCAGUGUGA	-0.08473971792131386	2.9061372666666663	0.23195147367941552	0.23818555687647577	IAV
IAV_invivo_NP_5_Motif_17+IAV_invivo_NP_5_Motif_17	2439	GGUGUGGAUGGCAUGCC	-0.085345316926476	2.905701233333334	0.052257562426943925	0.09798201488306459	IAV
hsa-mir-555	1873	CCUUUGUGAGCAGUGUGACCCAAGGCCUGUGGACAGGG	-0.08538885838847159	2.9056698833333336	0.07863740800115303	0.2047793264962622	premiRNA
hsa-mir-3126	2570	GAAGCACUGGUUAUGAUUUGCAUC	-0.08697794814099373	2.9045257333333336	0.10473622250381837	0.2577546953090325	premiRNA
hsa-mir-633	191	UUAACCUAAAAUGAGAAGGCUAA	-0.08853682970218005	2.9034033333333333	0.2507443578100569	0.2606379311891198	premiRNA
hsa-mir-6865	2766	ACUUCAGAUGCUUCAUGACA	-0.08864317179489964	2.9033267666666664	0.0820397491754074	0.0867140318466248	premiRNA
DMSMaPseq_invitro_SARS-CoV-2_Motif_440	1160	UGUGGAAAGGGCUAUCAUCUUAUGUCCUUCCCUCA	-0.08895601754655387	2.9031015166666667	0.11446747597603178	0.3986176473501783	SARS-CoV2
hsa-mir-483	1094	GGGAGUGGUUCCAUCACGCCUCCUCAC	-0.0890314570067574	2.9030471999999996	0.1852776608886476	0.23989003160743552	premiRNA
hsa-mir-653	1140	ACUGAACCAGCUUCAAACAAGUUCACU	-0.08956976466156491	2.9026596166666665	0.09781175722028468	0.1906380944625764	premiRNA
hsa-mir-1304	1359	GAGAUGUGAUCCUGCCACAUCUC	-0.08998406826963765	2.902361316666667	0.11677673361179171	0.1980161102640424	premiRNA
hsa-mir-599	464	GGACAGGGAUUCUUUUCACUGUU	-0.09016591926667775	2.902230383333334	0.0936422208853404	0.22408849328567026	premiRNA
hsa-mir-3689d-1	2325	CUCGCUGGGAGGUGUGCUAUCGUCUUCCCCGGGAG	-0.09070260655873259	2.9018439666666667	0.13801816203202366	0.14644594312917497	premiRNA
hsa-mir-4494	1378	CUGAAAAUACAAAAUGGAAAAUUCCAG	-0.09087633259396444	2.901718883333334	0.15941297310601346	0.22566392553315556	premiRNA
DMSMaPseq_invitro_SARS-CoV-2_Motif_242	1035	GUCUUACACCGUGCGGCACAGGCACUAGUACUGAUGUCGUAUACAGGGCUUUUGAC	-0.09115556739250108	2.901517833333333	0.1493927163551671	0.2339153297078919	SARS-CoV2
mismatch-GG	1200	GCGCGGCCAGAAACUGGCGGCGC	-0.09215653490955979	2.900797133333333	0.20976448187563104	0.2907723427725999	Control
hsa-mir-1539	1390	AGCGCGAAAGU	-0.09263345396404193	2.9004537500000005	0.061119311139331216	0.3717441144877044	premiRNA
hsa-mir-1246	2483	CAGGAGUGGACACCUG	-0.09279095322370037	2.900340349999999	0.15283047761720564	0.22689862850791884	premiRNA
hsa-mir-126	2826	ACGCGCUGUGACACUUCAAACUCGU	-0.09317083569727641	2.9000668333333337	0.16230907874509132	0.22214598092767546	premiRNA
hsa-mir-4676	1983	AGUGAGUUGAUUACUUCUCACU	-0.09593297549129705	2.8980780833333335	0.3276788191166678	0.33433844400684215	premiRNA
hsa-mir-3661	2790	GCUGCUUGCACUCGUUCAGC	-0.09749343111915784	2.8969545500000002	0.17310852154443535	0.28361280042933484	premiRNA
hsa-mir-6866	2060	GAUUCUUGAGGCUUGGAAGAGUAAGGAUC	-0.09755220399103683	2.896912233333334	0.09629456424428323	0.1383545238820853	premiRNA
hsa-mir-7853	1123	CUUCACUGGUGCAGUAAGAAG	-0.09783882301412082	2.8967058666666676	0.1092088253415631	0.18726157210637667	premiRNA
hsa-mir-6875	1840	AGAAGGCCUAUGGUGAUUUGCAUUCUU	-0.09902418781254718	2.8958524000000008	0.2306361270518525	0.3583523473735353	premiRNA
hsa-mir-3973	1206	UUGUUACAUUUUAGGAUUGCUUGCCCCUUGCUCCAAUGGUGCAGGCAGAAGAAAUGCAAACAA	-0.09928606158157965	2.8956638500000005	0.13407005540263756	0.21914436465367887	premiRNA
IAV_invivo_PB1_2_Motif_15+IAV_invivo_PB1_2_Motif_15	1391	GCCAGUUGGAGGC	-0.0994847643512589	2.895520783333333	0.027771609373008405	0.2366176235908104	IAV
hsa-mir-4660	2092	GGAGAAGACUUUUCCUUUCCUCC	-0.10013890479491412	2.8950498000000002	0.262960180977845	0.4938656764500826	premiRNA
DMSMaPseq_invitro_SARS-CoV-2_Motif_387	2995	GUAAUGAUCCAUUUUUGGGUGUUUAUUAC	-0.10032073264391482	2.8949188833333337	0.2564882565097582	0.2828790779119736	SARS-CoV2
SHAPE_invivo_SARS-CoV-2_Motif_456+SHAPE_invitro_SARS-CoV-2_Motif_442	1121	CUUGGAAAACUUCAAG	-0.10071167988029775	2.8946373999999992	0.29898782039266775	0.29366021911325535	SARS-CoV2
hsa-mir-559	1795	AAAAUUACUUUUGGUAAAUACAGUUUU	-0.10109170124210959	2.894363783333334	0.20410550828370175	0.2369176032436323	premiRNA
IAV_invivo_PB1_2_Motif_35+IAV_invivo_PB1_2_Motif_35	2184	GUACCAAAGGUGC	-0.1010963308499791	2.8943604499999993	0.24299445560868504	0.33622157277532305	IAV
hsa-mir-7974	889	ACCACCCAGGCCUUAUGGCUUCAUA	-0.10165848098530325	2.8939557000000007	0.05777606738022929	0.17108644521060817	premiRNA
hsa-mir-3195	1828	GGUUGGCCGCUGACCCCCGCGGGGCCCCCGGCGGCC	-0.10297058129910655	2.8930109833333333	0.03762137138147737	0.07567649555379818	premiRNA
hsa-mir-141	1127	GUUGGAUGGUCUAAUUGUGAAGCUCCUAAC	-0.10346060214385441	2.892658166666667	0.20202553049395863	0.2540478455374278	premiRNA
DMSMaPseq_invitro_SARS-CoV-2_Multi_60_ComplexLevel_1+SHAPE_invitro_SARS-CoV-2_Motif_374	1388	UGCUUUGGUGUAAAGAUGGCCAUGUAGAAACAUUUUACCCAAAAUUACAAUCUAGUCAAGCGUGGCAACCGGGUGUUGCUAUGCCUAAUCUUUACAAAAUGCA	-0.10396134053081628	2.892297633333334	0.2536246056915079	0.40550374753412016	SARS-CoV2
hsa-mir-3616	2795	CUCAUGAUAUGUUUGCCCCAUCAGCGUGUCACGAG	-0.10401856248406081	2.8922564333333334	0.21162208747496866	0.2100920319483827	premiRNA
SHAPE_invivo_SARS-CoV-2_Motif_473	2450	AUGAAUCUCUCAU	-0.10420664030368244	2.892121016666667	0.19885871003438368	0.23387255402452817	SARS-CoV2
hsa-mir-4278	1348	AUAGAACAUUGACAUCAACACUAG	-0.10443663922254638	2.891955416666667	0.2984998527918274	0.3467068851683464	premiRNA
SARS-CoV-2-Conserved-Structured-99_Interval-14886-15005_Motif_2	2228	UCAGCUGGUUUUCCAUUUAAUAAAUGGGGUAAGGCUAGA	-0.10446228725013401	2.8919369499999994	0.2518969787223162	0.2798514182741863	Control
DMSMaPseq_invitro_SARS-CoV-2_Motif_9+SHAPE_invivo_SARS-CoV-2_Motif_9+SHAPE_invitro_SARS-CoV-2_Motif_9	2358	ACGUGGCUUUGGAGACUCCGUGGAGGAGGUCUUAUCAGAGGCACGU	-0.10458855980472226	2.8918460333333336	0.17789647921152255	0.22890499070003814	SARS-CoV2
hsa-mir-3914-1	2482	CCUUCUAAUGAGUAUGCUUAACUUGGUAGAAGG	-0.10781315112863886	2.8895243166666673	0.15390559556593814	0.23065305441451722	premiRNA
hsa-mir-7153	1120	UAGGUGGUCGAAGUCAUCCACA	-0.10789203964670356	2.889467516666667	0.14301515661241299	0.21601215476353525	premiRNA
SHAPE_invivo_SARS-CoV-2_Motif_465	2464	UGCCAUUUGUCAUGAUGGAAAAGCACACUUUCCUCGUGAAGGUGUCUUUGUUUCAAAUGGCA	-0.10807692303689682	2.8893344000000005	0.09557840787429295	0.327709964437238	SARS-CoV2
hsa-mir-19a	1726	CACUACAAGAAGAAUGUAGUUGUG	-0.1083661346403878	2.8891261666666668	0.16104006266584103	0.2617375929872738	premiRNA
hsa-mir-4430	2252	GGAGAUCGUACC	-0.10905747398326067	2.8886283999999995	0.0254494462582242	0.2106924784596866	premiRNA
hsa-mir-522	347	CUUUCUGUUGUCUGAAAGAAAAGAAAA	-0.10906733504801737	2.8886213000000005	0.09822922710625327	0.1239277963130569	premiRNA
U1snRNP5ss-3	178	AAAUAAGUACGAUACUUACCUG	-0.10935737998092437	2.888412466666667	0.09348100703686923	0.21721175432433454	Control
DMSMaPseq_invitro_SARS-CoV-2_Motif_367+SHAPE_invivo_SARS-CoV-2_Motif_390	568	UAUAAUAUGAGAGUUAUA	-0.11025584797979392	2.887765566666667	0.19028886449139779	0.2350236095919488	SARS-CoV2
hsa-mir-3177	2756	GGCGCUGUCUUGAGACAUUCGCGCAGUGCA	-0.11098524269933681	2.887240400000001	0.1411829279142636	0.24014015689589946	premiRNA
hsa-mir-4273	2496	CAGUAAGCCUUGACUUAUGGCUAAAUGCUUC	-0.11103216377507599	2.887206616666667	0.11174986817922737	0.22161458026363248	premiRNA
hsa-mir-5100	710	UGGAGCUAGACCACAUGGGUUCA	-0.11112091335789863	2.8871427166666668	0.027226201679556975	0.06381470074524659	premiRNA
hsa-mir-181b-1	1595	UGGGUUGAACUGUGUGGACAAGCUCA	-0.11128290333718645	2.8870260833333337	0.06517836979174221	0.18057637435577398	premiRNA
IAV_invivo_HA_4_Motif_2+IAV_invivo_HA_4_Motif_2	47	CUGCAGAUGCAG	-0.1115965824182561	2.8868002333333345	0.3201869827888592	0.3563525867975824	IAV
hsa-mir-514a-1	10	CAAUCAUGUAUAAUUAAAUUUGAUUG	-0.1116987810119349	2.8867266500000004	0.1592585557164764	0.20711457666539315	premiRNA
hsa-mir-4741	795	CCCGGCCGGCAGCCCCCGGCCUUAAAGCGCGGG	-0.11196972881238806	2.8865315666666667	0.0467762803657873	0.0913511331261261	premiRNA
hsa-mir-422a	2885	AGGCCUGAGUCUCUCUGCUGCAGAUGGGCUC	-0.11218171855664641	2.8863789333333334	0.07846307966790989	0.1145972230596888	premiRNA
SHAPE_invivo_SARS-CoV-2_Motif_220+SHAPE_invitro_SARS-CoV-2_Motif_209	2935	GCUGUAGUGUUACUAAUCCUUAUGACAGC	-0.1128577107494364	2.8858922166666674	0.2599454763879114	0.27956327793946967	SARS-CoV2
SHAPE_invivo_SARS-CoV-2_Motif_93+SHAPE_invitro_SARS-CoV-2_Motif_89	1295	GGCUAUGUAACACAUGGCU	-0.11353844829029229	2.8854020833333336	0.20071009376331936	0.20229078758135338	SARS-CoV2
hsa-mir-6778	2298	GGCAGGUGUGGUUGGAGGAAGCAGCCUGAACCUGCC	-0.11358736009741334	2.885366866666667	0.031607085215268685	0.11046802064219337	premiRNA
hsa-mir-21	1783	GUUGACUGUUGAAUCUCAUGGCAAC	-0.11383476634185839	2.8851887333333344	0.1462914573541271	0.21979941014279217	premiRNA
hsa-mir-663b	950	UCCUAGGCGGGUCGCUGCGGUACCUCCCUCCUGUCUGUGGCGGUGGGAUCCCGUGGCCGUGUUUUCCUGGUG	-0.11404400146943704	2.8850380833333333	0.02165436231696541	0.06809029277392609	premiRNA
hsa-mir-6746	1704	CCUGGAGAGCUGCUGUCUCCAG	-0.11445411528239016	2.8847428	0.11723462077965802	0.22396813032791962	premiRNA
hsa-mir-1468	1030	CGCUGAUGUGCAUUCAACUCAUUCUCAGCA	-0.11642061066828086	2.883326916666667	0.3154189637247751	0.3055257998010318	premiRNA
hsa-mir-128-2	1086	ACGAGAGUGAGUAGCAGGUCUC	-0.11672660460029154	2.8831066	0.050340520694933645	0.20576562111055707	premiRNA
hsa-mir-5096	794	AGGCUGGUCUCAAACUCCU	-0.11763041979624712	2.882455850000001	0.11551885359292298	0.24623576506633282	premiRNA
IAV_invivo_NP_5_Motif_9+IAV_invivo_NP_5_Motif_9	2983	GGAAUGGAUCCC	-0.1192513612508984	2.8812887666666676	0.14521193947889074	0.2775207776277741	IAV
hsa-mir-6854	1668	UGCUGAUGUCAUCAGUCAUAACUUCUGCG	-0.11929170828346439	2.881259716666668	0.06031483882492109	0.2773138145841056	premiRNA
hsa-mir-15a	1525	UUUGUGGAUUUUGAAAAGGUGCAGG	-0.11934721728179927	2.8812197499999996	0.15076400059121742	0.2518227954773364	premiRNA
hsa-mir-4432	1223	CGUUCCAAUGCGACACCUCUAGAGUGUCAUCCCCUAGAAUGUCACCUUGGAAAG	-0.11948004073152069	2.881124116666667	0.2095248171243547	0.2158562293981486	premiRNA
hsa-mir-376b	1264	GUUUACGUGAUUCCUGGUUAAUC	-0.12111616729997779	2.8799461	0.1443446163620174	0.28039133509718817	premiRNA
hsa-mir-497	898	UUUGUACGGCACUGUGGCCACGUCCAAA	-0.12112994038338373	2.8799361833333337	0.2582435980314168	0.26874831451419734	premiRNA
hsa-mir-3185	2755	GCGGGAGCCAGGCCGC	-0.12254342910948794	2.8789184666666663	0.047618914933817875	0.2637710597623001	premiRNA
hsa-mir-4499	947	GGGAACUGGUGAGUUGUACAUAGAAAUGCUUUCUAACUCC	-0.12326185165838464	2.8784012000000003	0.13807451966058548	0.1410156075489128	premiRNA
DMSMaPseq_invitro_SARS-CoV-2_Motif_122	1418	UCUGAAGAAGUAGUGGAAAAUCCUACCAUACAGA	-0.12440927682033553	2.8775750500000004	0.1737689773110476	0.24389082888774516	SARS-CoV2
hsa-mir-4305	2304	CUGGGUUCUUAGAGGCCUAAUCCUCUACAAACUCAGUUU	-0.12444869793132848	2.877546666666667	0.04446195925513839	0.07033148978148208	premiRNA
DMSMaPseq_invitro_SARS-CoV-2_Motif_40+SHAPE_invivo_SARS-CoV-2_Motif_40+SHAPE_invitro_SARS-CoV-2_Motif_41	1538	GCAGUGGCUAACUAACAUCUUUGGCACUGU	-0.12460709996451932	2.877432616666667	0.24086307438097557	0.33335980679656757	SARS-CoV2
hsa-mir-933	56	CGCGCGUCGAGUCAGCCGUGUG	-0.12602619051614242	2.876410866666667	0.2765201433997529	0.30486106094221516	premiRNA
hsa-mir-200b	101	AUUGGAUGGAGUCAGGUCUCUAAU	-0.1260578338859169	2.876388083333334	0.09466898186796599	0.1314015679735202	premiRNA
IAV_invivo_NA_6_Motif_9+IAV_invivo_NA_6_Motif_9	374	GGCCCGAGUGAUGGGCU	-0.1269038947237254	2.875778916666667	0.21579630149133525	0.5113730007213603	IAV
hsa-mir-658	489	CGCCAGCUCGCUGACAGCACGACUCAGGGCG	-0.12717062958101832	2.875586866666667	0.052759012687776705	0.06417276619614767	premiRNA
hsa-mir-485	2230	GAAUUCGAUUCAUCAAAGCGAGUC	-0.1283208093596508	2.8747587333333335	0.1220324047230901	0.1486281521152468	premiRNA
DMSMaPseq_invitro_SARS-CoV-2_Motif_337+SHAPE_invivo_SARS-CoV-2_Motif_355+SHAPE_invitro_SARS-CoV-2_Motif_346	1514	GUCUAGCUGUCCACGAGUGCUUUGUUAAGCGUGUUGACUGGAC	-0.128489743750741	2.8746370999999997	0.29970272442892015	0.3313848236160282	SARS-CoV2
DMSMaPseq_invitro_SARS-CoV-2_Motif_421	69	AGUUGCUUACUCUAAUAACU	-0.128548424030463	2.87459485	0.2892133181382162	0.28986748578281024	SARS-CoV2
hsa-mir-1322	558	AGAAACCUACUUAUUACAUAGUUUACAUAAGAAGCGUGAU	-0.12897476461899263	2.874287883333333	0.18660816383798953	0.2731911984563101	premiRNA
SHAPE_invitro_SARS-CoV-2_Motif_146	892	UGGCCCCGAUUUCAGCUAUGGUUA	-0.1289970793289136	2.874271816666667	0.027192254036232443	0.09833874577680556	SARS-CoV2
hsa-mir-7704	2832	CGUGCUCAGCUUGGCACCCAAGUUCUGC	-0.12947179931965924	2.8739300166666673	0.05134167794431844	0.05599879133778871	premiRNA
SARS-CoV-2-Conserved-Structured-66_Interval-1598-1717_Motif_4	515	AGAUCGCCAUUAUUUUGGCAUCU	-0.12973392771712516	2.873741283333333	0.13388784294872844	0.1436243799553925	Control
hsa-mir-6740	2244	GAGAAACUUGAGGUCUCUGGGAGUUGCUUAAACCAGUUGACCGUAACCUGGCCAGAGAAUUCUGAUAGUGUC	-0.1299013574856585	2.8736207333333326	0.10625370373033691	0.15449613736286105	premiRNA
hsa-mir-548c	869	UUUGCCAUUACUUUCAGUAGCAAA	-0.13050040559568807	2.873189416666667	0.17613915967454027	0.2412061910815658	premiRNA
SHAPE_invivo_SARS-CoV-2_Motif_396+SHAPE_invitro_SARS-CoV-2_Multi_57_ComplexLevel_1	128	GACCCUAAGACUAAAAAUGUUACAAAAGAAAAUGACUCUAAAGAGGGUUUUUUCACUUACAUUUGUGGGUU	-0.1306785529064348	2.87306115	0.19080935758558207	0.24274583754762363	SARS-CoV2
IAV_invivo_PB1_2_Motif_24+IAV_invivo_PB1_2_Motif_24	649	CCCAAUCAUGAAGGG	-0.13075973308039301	2.8730027000000002	0.31290894197113484	0.45984625785021593	IAV
hsa-mir-4492	817	CCCCGCGCGCGGACAGACACACGGACAAGUCCCGCCAGGGG	-0.13120216155626271	2.87268415	0.25946225305344994	0.3529536658943683	premiRNA
SHAPE_invivo_SARS-CoV-2_Motif_380	1930	AAAUUUACAAGAAUUU	-0.13136417468358932	2.8725675000000006	0.13615681518045794	0.45759964354754173	SARS-CoV2
DMSMaPseq_invitro_SARS-CoV-2_Motif_391+SHAPE_invivo_SARS-CoV-2_Motif_418+SHAPE_invitro_SARS-CoV-2_Motif_403	2560	ACCAUUGGUAGAUUUGCCAAUAGGU	-0.13265989312995266	2.8716345783333335	0.35348127579211036	0.4134232537250082	SARS-CoV2
SARS-CoV-2-Conserved-Structured-95_Interval-6411-6530_Motif_2	466	GUUCUUGAGUGUAAUGUGAAAACUACCGAAGUUGUAGGAGACAUUAUACUUAAACCAGC	-0.1327347700928	2.8715806666666666	0.18431224946146324	0.24257871738330997	Control
SARS-CoV-2-Conserved-Structured-74_Interval-14766-14885_Multi_1_ComplexLevel_1	2246	CAACAAUGUGUGAUAUCAGACAACUACUAUUUGUAGUUGAAGUUGUUG	-0.1333261793498494	2.87115485	0.12108181650887415	0.2719552579232743	Control
hsa-mir-591	2235	UUGUAAUAGUGUAGAAUGUUGGUUAAC	-0.13338705869330789	2.871111016666667	0.015143246210944431	0.20394602442804582	premiRNA
DMSMaPseq_invitro_SARS-CoV-2_Motif_76+SHAPE_invivo_SARS-CoV-2_Motif_82+SHAPE_invitro_SARS-CoV-2_Motif_78	1539	GGUGUUUUAACU	-0.13342532240233376	2.871083466666667	0.20232030754484565	0.28077885951146747	SARS-CoV2
hsa-mir-6849	2547	GUGUGGAGAGAGCACUGAGCCUGCCCACC	-0.1341168237814831	2.8705855833333325	0.07074582712649609	0.1643313993369214	premiRNA
hsa-mir-194-1	1913	UGGACUGUGUACCAAUUUCCA	-0.13422953158501816	2.870504433333334	0.23824245337693667	0.2648878131727526	premiRNA
hsa-mir-5190	1627	AUGGUUAAUGUUCCACAGCCA	-0.13425668423516143	2.8704848833333343	0.08754414199829104	0.2235673959373434	premiRNA
hsa-mir-5090	2511	GGUGCAAAGCCUGCCCGCCCC	-0.1344764517206382	2.8703266500000004	0.009833787237966055	0.38807109911087945	premiRNA
DMSMaPseq_invitro_SARS-CoV-2_Motif_488	2058	AAUAUUGCUUUGCUUGUACAGUAAGUGACAACAGAUGUUUCAUCUCGUUGACUUUCAGGUUACUAUAGCAGAGAUAUU	-0.1351794113792581	2.869820516666667	0.2557114702358934	0.2745212892678846	SARS-CoV2
SHAPE_invivo_SARS-CoV-2_Motif_108	2006	CUGAUCCUAGUUUUCUGGGUAG	-0.13538626225878378	2.8696715833333335	0.09847027605819499	0.14662058678815865	SARS-CoV2
SARS-CoV-2-Conserved-Structured-74_Interval-14766-14885_Motif_1	126	GCUCAGGAUGGUAAUGCUGCUAUCAGC	-0.13658838623769046	2.8688060500000003	0.043816064544586523	0.26217334843762513	Control
hsa-mir-6752	1688	UGGAGCCAGGGGGCCCAGGUCUACAGCUUCUCCCCGCUCCC	-0.13766446914240105	2.868031266666667	0.030508368728383074	0.05050825700678379	premiRNA
Selectedmotif_756-821_Motif_1+DMSMaPseq_invitro_SARS-CoV-2_Motif_16+SHAPE_invivo_SARS-CoV-2_Motif_16+SHAPE_invitro_SARS-CoV-2_Motif_15	2816	ACAUAGCAGUGGUGUUACCCGUGAACUCAUGCGUGAGCUUAACGGAGGGGCAUACACUCGCUAUGU	-0.1378819449719831	2.8678746833333335	0.2099009074313489	0.2369191441804498	SARS-CoV2
hsa-mir-1260a	2585	ACCAAAACACUCAUCGCGG	-0.13806516170334365	2.8677427666666673	0.018776880801197222	0.22026242858258094	premiRNA
hsa-mir-3909	1548	GACAGGGAAAAGCACACAAGGAACUUGUC	-0.13827205887894814	2.8675938000000003	0.10999291055089255	0.22914656030029873	premiRNA
hsa-mir-6791	233	GGCUGGGCAGGCGGAAAGAGGUCUGAACUGCCUCUGCC	-0.1385518955265068	2.867392316666667	0.07905005448166907	0.19902478575760293	premiRNA
hsa-mir-4675	1556	CCCUGGUCAGACUCUCCGGGG	-0.1392721699185514	2.866873716666667	0.2268131872594393	0.27457636234786587	premiRNA
hsa-mir-6799	2111	GGCUGGGGUCACUGACUCUGCUUCCCCUGCC	-0.14001422661561322	2.8663394333333336	0.02823458650251922	0.0898846316975988	premiRNA
hsa-mir-200a	159	GCUGGAUUUCCCAGCUUGACUCUAAC	-0.1400370505824011	2.866323	0.10227307915833535	0.1626816255234005	premiRNA
hsa-mir-365a	731	AGAUGUGUUUCCAUUCCACUAUCAUAAU	-0.14079146833246958	2.8657798166666666	0.10096260579006786	0.10612700454048271	premiRNA
hsa-mir-3065	944	CUGGAGUCGCCUGAGUCAUCACUCAG	-0.1417171352775612	2.8651133333333334	0.0318611612846228	0.09400671498326878	premiRNA
hsa-mir-1268b	1615	GGUGGGUGCC	-0.1419805599652281	2.8649236666666673	0.019699462653653084	0.22273451899857125	premiRNA
hsa-mir-3917	2011	UGGUCAGGCGGCU	-0.14221400794195446	2.864755583333333	0.024699249074735773	0.044685117845751965	premiRNA
hsa-mir-6833	2088	GAAAAAUCCCUGUUAACUUUC	-0.14255752484573073	2.8645082500000005	0.3962941213857116	0.6555571256975771	premiRNA
hsa-mir-1245a	2219	AUCUGAUGUUGAAUACUCUUUAAGU	-0.14270782506515334	2.8644000333333337	0.2956936359740412	0.3065782601948712	premiRNA
hsa-mir-564	712	AGGCAACAUGGCCGAGAGGCCGGGGCCU	-0.14400018010140073	2.8634695333333333	0.0803816607073967	0.2797977308847372	premiRNA
hsa-mir-329-2	935	UGUUUCUUUAUUGAGGACGAAACA	-0.14403180032313584	2.863446766666667	0.27754144359569255	0.3189386917050761	premiRNA
hsa-mir-151a	1652	CUAGUAUGUCUCAUCCCCUACUAG	-0.14423774842912787	2.8632984833333333	0.0597026150094583	0.2271468792597464	premiRNA
hsa-mir-5186	1302	CUUUCCUCAGCUGAUUUCUUUCUGGGGAGAG	-0.14438459959068742	2.863192750000001	0.33844421305538797	0.3556878239531339	premiRNA
DMSMaPseq_invitro_SARS-CoV-2_Multi_66_ComplexLevel_1	556	UCUUCAGGUUGGACAGCUGGUGCUGCAGCUUAUUAUGUGGGUUAUCUUCAACCUAGGA	-0.1445539969425651	2.8630707833333333	0.1887588988333196	0.19293126834761642	SARS-CoV2
hsa-mir-4773-2	41	UCUGCUUUGAUGAAAUAAAGCAGA	-0.14457415888482714	2.8630562666666677	0.26834576603368165	0.26306428423983885	premiRNA
SHAPE_invivo_SARS-CoV-2_Motif_472	1509	UCAAAAAGAAAUUGA	-0.1446942277648739	2.8629698166666677	0.11677697353506349	0.22300248202867073	SARS-CoV2
IAV_invivo_PB1_2_Motif_25+IAV_invivo_PB1_2_Motif_25	1459	ACAGGUUUUAUCGAACCUGU	-0.1468312547565699	2.86143115	0.09403914480429908	0.18017644274441252	IAV
Selectedmotif_29621-29866_Motif_3+DMSMaPseq_invitro_SARS-CoV-2_Multi_90_ComplexLevel_1+SHAPE_invivo_SARS-CoV-2_Motif_571+SHAPE_invitro_SARS-CoV-2_Motif_546	2340	CCACAUUUUCACCGAGGCCACGCGGAGUACGAUCGAGUGUACAGUGAACAAUGCUAGG	-0.14685377779884493	2.861414933333334	0.03829212264730073	0.09001229438496486	SARS-CoV2
hsa-mir-507	1949	CAUGCAUGUGUCUAGAAAUAUGUUUU	-0.14685572223414983	2.8614135333333337	0.15024391437068668	0.30379843755968877	premiRNA
hsa-mir-4459	1835	GAGGUUGCAGUGAGCCAAGAUCGUG	-0.1474039603978341	2.8610188	0.0770008100278381	0.22514710471184843	premiRNA
hsa-mir-93	198	AGGUAGUGUGAUUACCCAACCUACU	-0.14796192073803988	2.860617066666667	0.21602449622825667	0.3012821537126774	premiRNA
hsa-mir-378d-1	1712	UUGUUGUUAUUACU	-0.14840041404722157	2.8603013500000003	0.2074955775796924	0.2720925717623645	premiRNA
hsa-mir-585	885	CCCAGAGAAAGCCUGAACGUUGGG	-0.14844833048865136	2.8602668500000004	0.04191928165896537	0.07911197655725163	premiRNA
Selectedmotif_19973-19999_Motif_1+DMSMaPseq_invitro_SARS-CoV-2_Motif_355+SHAPE_invivo_SARS-CoV-2_Motif_375+SHAPE_invitro_SARS-CoV-2_Motif_364	502	ACUCACUGUCUUUUUUGAUGGUAGAGU	-0.1486931210046513	2.860090600000001	0.23106722995625117	0.3439631282095041	SARS-CoV2
IAV_invivo_M1_M2_7_Motif_7+IAV_invivo_M1_M2_7_Motif_7	931	GGGAGAUAACAUUCC	-0.14882731018869438	2.859993983333334	0.13042677023539256	0.22399644966094637	IAV
SHAPE_invitro_SARS-CoV-2_Motif_405	140	AGCUGGUGCUGCAGCU	-0.14919457698083463	2.8597295499999995	0.17401707260942478	0.2241577371041489	SARS-CoV2
SARS-CoV-2-Conserved-Structured-96_Interval-26608-26727_Multi_1_ComplexLevel_1	612	GAUUUGUCUUCUACAAUUUGCCUAUGCCAACAGGAAUAGGUUUUUGUAUAUAAUUAAGUUAAUUUUCCUCUGGCUGUUAUGGCCAGUAACUUUAGCUUGUUU	-0.1495142051080136	2.8594994166666674	0.20508445221278795	0.2794269959629741	Control
hsa-mir-4790	1051	UUCAUGUUCACUGAAAGGUAGAUUUUAAAAACAUGAA	-0.14975126417887635	2.8593287333333333	0.2850797428285387	0.27540869035159143	premiRNA
hsa-mir-3651	90	AUGGAGGCUGCUUCUCCUCAGCAGCUGCCAUA	-0.1501526511809992	2.8590397333333333	0.2453638339800268	0.2546748624442544	premiRNA
SHAPE_invivo_SARS-CoV-2_Motif_329+SHAPE_invitro_SARS-CoV-2_Motif_317	2506	GUGCUAAGCAC	-0.15095806406172946	2.8584598333333333	0.36076846467960144	0.3517045134510953	SARS-CoV2
SARS-CoV-2-Conserved-Structured-17_Interval-23977-24096_Motif_2+Selectedmotif_23969-24097_Motif_2+DMSMaPseq_invitro_SARS-CoV-2_Motif_427+SHAPE_invivo_SARS-CoV-2_Motif_451+SHAPE_invitro_SARS-CoV-2_Motif_436	237	GGCUUCAUCAAACAAUAUGGUGAUUGCC	-0.15135329368538838	2.8581752666666667	0.21208125999962046	0.24790108670625066	SARS-CoV2
hsa-mir-4782	89	AUCAAGAAAAGAUUUGGUGUUCUUGAU	-0.15164285250946918	2.857966783333333	0.21277190427566786	0.29541894392298873	premiRNA
hsa-mir-6755	395	AACGUUAUGUGUGGUCUUUAACCUGUU	-0.1517466020217812	2.857892083333334	0.12323018402700459	0.18321366120266072	premiRNA
hsa-mir-3960	367	CGCUAGUAGUGGCG	-0.15238289532710725	2.8574339500000008	0.2098044670676302	0.27552043548623734	premiRNA
hsa-mir-4323	932	GUGUCUGGAGACGCCAGGCAGC	-0.15359749609921697	2.8565594333333344	0.023353835522525557	0.1498493184536921	premiRNA
hsa-mir-4999	1084	GUGAUAGGAUUUAUCAC	-0.15382774964651375	2.8563936500000007	0.32749297072945144	0.32549136503357384	premiRNA
hsa-mir-1293	2690	GUGCAGCUUGUACCUGCAC	-0.15412186863434518	2.856181883333333	0.2333744644793658	0.2685001787671445	premiRNA
hsa-mir-376a-2	1951	UGGUUACGUGUUUGAUGGUUAAUCA	-0.15472862504147503	2.855745016666667	0.05463498409917921	0.25281744799640415	premiRNA
hsa-mir-323a	1788	CGUUCGCUUUAUUUAUGGCGCACA	-0.15485964294412854	2.8556506833333337	0.07674061995516404	0.20974761640899858	premiRNA
hsa-mir-4703	698	UAUAGUGUGUUUGAUUUGCACUGUA	-0.15599137373540797	2.854835833333334	0.2091414508848198	0.2638632131810932	premiRNA
hsa-mir-876	2777	ACCAUAUCUAAGCUAAUGUGGUGGU	-0.15696794321900376	2.854132700000001	0.23549130611932553	0.3533982117335484	premiRNA
SHAPE_invivo_SARS-CoV-2_Motif_328+SHAPE_invitro_SARS-CoV-2_Motif_316	2744	UUGAUGAAAUUUCAA	-0.15826048343956636	2.853202066666667	0.1592651521835574	0.28035537342134276	SARS-CoV2
hsa-mir-2909	30	UUGGUCUUUCCCCUGUGGUCCCAA	-0.15840282073345652	2.8530995833333335	0.2882659824514846	0.3303131545409583	premiRNA
hsa-mir-4663	899	CAGUGGCAUCUGUCAUUG	-0.15885608249173602	2.8527732333333335	0.16957827893217153	0.277718789282941	premiRNA
hsa-mir-4511	1305	CCCUGCACUCAGUUUGCACAGGG	-0.15927758514004273	2.852469750000001	0.18819999910064902	0.24927237009927783	premiRNA
IAV_invivo_M1_M2_7_Motif_4+IAV_invivo_M1_M2_7_Motif_4	641	CCUCUGACUAAGGGG	-0.1594086493387763	2.8523753833333334	0.19493252257749846	0.35955261923601556	IAV
SARS-CoV-2-Conserved-Structured-72_Interval-17205-17324_Motif_4+Selectedmotif_17020-17331_Motif_5+DMSMaPseq_invitro_SARS-CoV-2_Motif_309+SHAPE_invivo_SARS-CoV-2_Motif_326+SHAPE_invitro_SARS-CoV-2_Motif_314	2819	ACAGUAUGUCUUUUGUACUGU	-0.15943989919188342	2.852352883333333	0.27836842098288145	0.33435466524088925	SARS-CoV2
hsa-mir-4683	844	UGCACCAGUUCUGGCCGCUGGUGGA	-0.16013762739361181	2.851850516666667	0.039880391077622535	0.05217131082677902	premiRNA
hsa-mir-6081	1893	CCCGUAGGACACCGAGGCUUAUGAAUAGGA	-0.16027389990119564	2.8517524	0.10297858531205152	0.11981248626199592	premiRNA
bulge-CC	1531	GCGCUGCCAGAAACUGGCCCAGCGC	-0.16100357239721075	2.851227033333334	0.22937286606394613	0.5692398095273032	Control
SARS-CoV-2-Conserved-Structured-83_Interval-6091-6210_Motif_3+DMSMaPseq_invitro_SARS-CoV-2_Motif_116+SHAPE_invivo_SARS-CoV-2_Motif_127+SHAPE_invitro_SARS-CoV-2_Motif_123	2013	CCUGACUUAAAUGGUGAUGUGGUGGCUAUUGAUUAUAAACACUACACACCCUCUUUUAAGAAAGG	-0.1610318130052041	2.8512067	0.22233478565277154	0.37311508426472156	SARS-CoV2
hsa-mir-621	203	UGCUCUGAUGAAGACCCAUGUGGC	-0.16193833652176307	2.8505540000000003	0.004664387033983172	0.08462928738923695	premiRNA
hsa-mir-6806	673	CCAGGUUCCAUGUGAUGCUGAA	-0.1619923871936162	2.8505150833333346	0.12104761061190403	0.15505213177475438	premiRNA
hsa-mir-31	2607	AGCUGUUGAACUGGGAACCUGCU	-0.16233229300325852	2.85027035	0.06128702253233817	0.22813344599654325	premiRNA
hsa-mir-6828	1590	CUGUGGUCUAACCUUUCCCAUCU	-0.1625117597522463	2.850141133333334	0.04996936340822326	0.1362000625343515	premiRNA
hsa-mir-4677	1320	CAGCCAUGACCUGACCUUCUGUCUG	-0.16262391200284002	2.8500603833333336	0.170528373477301	0.26326088738349246	premiRNA
hsa-mir-4530	2236	UGGGUCAAGGAGCCCA	-0.16312967351433755	2.849696233333334	0.057708942275592735	0.19942765906884052	premiRNA
hsa-mir-6515	527	GACAUCUGGGCCAACUCUGAUCUC	-0.16313768273594753	2.8496904666666683	0.11416707651606788	0.1280515803607602	premiRNA
hsa-mir-26a-2	616	UAGGCUGUUUCCAUCUGUGAGGCCUA	-0.1635527270812824	2.849391633333333	0.15313677477914756	0.32491510058520356	premiRNA
hsa-mir-32	2706	GUUGCAUGUUGUCACGGCCUCAAUGCAAU	-0.16363550446995387	2.8493320333333343	0.23781768084181196	0.247608094271144	premiRNA
hsa-mir-4750	625	UGAGUGCCGACUGGCGCCUG	-0.16402024803179407	2.8490550166666666	0.08256396790649186	0.14979557242788524	premiRNA
SARS-CoV-2-Conserved-Structured-38_Interval-25655-25774_Motif_1	1118	CAGUUUACUCACACCUUUUGCUCGUUGCUGCUG	-0.16445725986645826	2.8487403666666666	0.1820271185249683	0.2218833893378819	Control
U1snRNP5ss-25	856	CAGGCAAGAAGGAUACUUACCUG	-0.1644781856940194	2.8487253000000003	0.19544015523036445	0.26714180196009396	Control
Selectedmotif_2458-2527_Motif_1+DMSMaPseq_invitro_SARS-CoV-2_Motif_46+SHAPE_invivo_SARS-CoV-2_Motif_48+SHAPE_invitro_SARS-CoV-2_Motif_47	2083	CCCCAAAAGAAAUUAUCUUCUUAGAGGG	-0.16466147186949878	2.8485933333333335	0.042312260542839465	0.08550637677940165	SARS-CoV2
SHAPE_invivo_SARS-CoV-2_Motif_206	2157	CAUAGAUUAUGACUGUG	-0.16485471170189311	2.8484542000000004	0.15494554143738604	0.20836931095825945	SARS-CoV2
hsa-mir-548h-3	2070	UGUCAUUGAAAGUAAUAGCA	-0.1652454274578814	2.8481728833333335	0.10162852774410328	0.1517313523096217	premiRNA
DMSMaPseq_invitro_SARS-CoV-2_Motif_195	431	CUUUAUUAGAAG	-0.16547674581498636	2.848006333333334	0.09599000085805598	0.14183273105371308	SARS-CoV2
hsa-mir-296	281	CUGUUGUGCCUAAUUCAGAG	-0.16549190778075404	2.8479954166666666	0.12001175606081975	0.1912175381423176	premiRNA
SARS-CoV-2-Conserved-Structured-104_Interval-28758-28877_Motif_2+SARS-CoV-2-Conserved-Structured-30_Interval-28838-28957_Motif_1	100	AGUUCAAGAAAUUCAACU	-0.16563114323737158	2.8478951666666674	0.13184556165905997	0.19466116997699232	Control
hsa-mir-595	2100	CUCAAUGUAGUCUUGUAAGGAACAGGUUGAAG	-0.16628880218300804	2.84742165	0.06160002516438183	0.3648299855497931	premiRNA
Selectedmotif_15083-15135_Motif_1+DMSMaPseq_invitro_SARS-CoV-2_Motif_272+SHAPE_invivo_SARS-CoV-2_Motif_286+SHAPE_invitro_SARS-CoV-2_Motif_276	390	UAGUGCAAAGAAUAGAGCUCGCACCGUAGCUGGUGUCUCUAUCUGUAGUACUA	-0.16675609165312627	2.8470852	0.24567688510066285	0.4385132231814906	SARS-CoV2
SHAPE_invivo_SARS-CoV-2_Motif_251	1440	CCACAUAGAUCAUCCAAAUCCUAAAGGAUUUUGUGACUUAAAAGG	-0.16716676101902384	2.8467895166666666	0.1867286266512341	0.24622132145868855	SARS-CoV2
hsa-mir-602	962	GCCCGCUGUGUUCACUCGGGC	-0.168605735736438	2.84575345	0.1718049898086666	0.20134471092034134	premiRNA
hsa-mir-129-1	590	GCUUGCUGUUCCUCUCAACAGUAGUCAGGAAGC	-0.1693839728189862	2.845193116666666	0.18137491404816317	0.310387825257917	premiRNA
hsa-mir-454	2364	CUCUGCUGUGUAAAUAGUUCUGAGUAGU	-0.16961549950844582	2.8450264166666663	0.05569727961840118	0.23044429445345307	premiRNA
hsa-mir-320c-1	2412	UCUUCCCAGAGUCAGGAAAA	-0.17046058812860063	2.8444179500000004	0.05374698688375664	0.21711210717004403	premiRNA
hsa-mir-5093	312	UCCUGAGCUAGGAGGAUUAGGA	-0.17122125584929127	2.8438702666666664	0.10828285430305576	0.18336126312205958	premiRNA
SHAPE_invivo_SARS-CoV-2_Motif_28+SHAPE_invitro_SARS-CoV-2_Motif_30	1177	ACCAUUCUUCGUAAGGGUGGU	-0.17157067550309926	2.8436186833333337	0.2164038188579547	0.27826982501156416	SARS-CoV2
DMSMaPseq_invitro_SARS-CoV-2_Motif_70+SHAPE_invivo_SARS-CoV-2_Motif_75	1991	AACUGAAAGUAAACCUUCAGUU	-0.17178201710225557	2.8434665166666675	0.11323000360238551	0.21685762876987733	SARS-CoV2
hsa-mir-1273d	1054	CAGUGAGCCAAGAUCGUGCCACUG	-0.17195734035220375	2.843340283333333	0.13096189198383534	0.22747617239480414	premiRNA
hsa-mir-1290	1519	UUCAGAUUUUGGAACAUUUCGGAUUUUGGA	-0.1720056665139286	2.843305488333334	0.1821532996883344	0.19170312715827242	premiRNA
hsa-mir-6071	8	AGGCUCUGGGUCCGGCUUACUCCCUAGCUUACUGUCCUCAGAACCC	-0.17350170809272444	2.8422283333333334	0.04287642021546583	0.14135625464014628	premiRNA
hsa-mir-6128	95	CAUGAUUUGGAAAAAUUACUG	-0.17421554732983294	2.841714366666667	0.10759169321848565	0.23027696676628379	premiRNA
hsa-mir-3122	690	UCUUCUUUUGGAAGGAAGA	-0.17517197801920542	2.8410257333333333	0.2414650474171693	0.37494847480738486	premiRNA
hsa-mir-7112	1569	CCUGCAGGUGAGAGCGGGAACACCUGCAU	-0.17638250473639258	2.8401541499999996	0.06834055083451278	0.21944602282912812	premiRNA
DMSMaPseq_invitro_SARS-CoV-2_Motif_415+SHAPE_invitro_SARS-CoV-2_Motif_423	1633	GUGUUAUAACAC	-0.176383754730516	2.84015325	0.3264737982513867	0.38960503026276605	SARS-CoV2
hsa-mir-4258	1844	UGGAGGCUGACCUCUUACUUUCGGUCGGUCUUCUU	-0.17638643990307937	2.8401513166666668	0.20114162036930258	0.27060987583176893	premiRNA
DMSMaPseq_invitro_SARS-CoV-2_Motif_388+SHAPE_invitro_SARS-CoV-2_Motif_399	106	GUUCAGAGUUUAUUCUAGUGCGAAUAAUUGCACUUUUGAAUAUGUCUCUCAGC	-0.1770722468645491	2.839657533333334	0.19562551087362146	0.19814744000167844	SARS-CoV2
hsa-mir-4272	1980	AAUGCAUAGAAAGCAUU	-0.17735208351210774	2.8394560500000003	0.10889194001383977	0.22047272172496638	premiRNA
Selectedmotif_8392-8428_Motif_1+DMSMaPseq_invitro_SARS-CoV-2_Motif_153+SHAPE_invivo_SARS-CoV-2_Motif_169+SHAPE_invitro_SARS-CoV-2_Motif_164	411	GCUUUGAUAUGGAACGUUAAAGAUUUCAUGUCAUUGU	-0.17869751700255765	2.838487333333333	0.13595929962570777	0.17787122269018518	SARS-CoV2
IAV_invivo_PB1_2_Motif_31+IAV_invivo_PB1_2_Motif_31	2218	GGGAGCAAACCC	-0.1790239506533032	2.8382523	0.14206398076226542	0.2644419190307777	IAV
hsa-mir-548ad	1724	UUUUGAAAGUAACUUGGCGAAA	-0.17906846433295	2.8382202500000004	0.14143563188792324	0.2138551970571414	premiRNA
hsa-mir-452	1387	GGAAACUGAGACUUUGUAACUAUGUCUCAGUCUCA	-0.17943029133584412	2.8379597333333337	0.21599879062835378	0.2199974069668885	premiRNA
hsa-mir-4685	2022	GCAAGGUUGUUGGUGAUAUGGCUUCCUCUC	-0.1794386477780458	2.8379537166666666	0.06177114858379913	0.19566311094781863	premiRNA
hsa-mir-7110	1038	GAGAGAGUGCACAGCCAGCUCAGGGAUUAAAGCUCUUUCUCUCUCUCUC	-0.18106928826117918	2.8367796500000004	0.08862120460090789	0.1536114493683934	premiRNA
hsa-mir-3674	1985	GGCCGUUUGAGAUGUCC	-0.1812381300601118	2.8366580833333335	0.06318415192427122	0.2233015317991584	premiRNA
SHAPE_invivo_SARS-CoV-2_Motif_191	852	ACAUUUUAUCUUACUAAUGAUGU	-0.18169840567431128	2.836326683333333	0.2208661364671673	0.24740258991596803	SARS-CoV2
DMSMaPseq_invitro_SARS-CoV-2_Motif_138+SHAPE_invitro_SARS-CoV-2_Motif_144	125	AUGUACUUGGAUUGGCUGCAAUCAUGCAAUUGUUUUUCAGCUAUUUUGCAGUACAU	-0.18224278806908284	2.8359347261666663	0.2458857660874414	0.35943859517068677	SARS-CoV2
hsa-mir-122	1575	UGUUUGUGUCUAAACUAUCAAACG	-0.18279430330069535	2.8355376333333333	0.1985529712332756	0.23080680046064744	premiRNA
IAV_invivo_PB1_2_Motif_30+IAV_invivo_PB1_2_Motif_30	2063	UACCGAUGCCAUAGAGGUG	-0.18284506695096311	2.835501083333334	0.2411121704004593	0.4425323794342057	IAV
hsa-mir-3664	1904	GAGUACCUUCCAACACGAGCUCUC	-0.18302647813525577	2.8353704666666673	0.12602593404726245	0.5051910015679385	premiRNA
hsa-mir-6881	1871	GGGUCAGGUCUGCAGCCUUGUAUCUGCUGAUCC	-0.1830909917208919	2.8353240166666667	0.19894428952167156	0.24874821787835857	premiRNA
bulge-AA	189	GCGCUGCCAGAAACUGGCAAAGCGC	-0.18365568814054548	2.834917433333333	0.11273970556677011	0.2626254635341763	Control
hsa-mir-335	1824	AAAAUGUUUGUCAUAAACCGUUUU	-0.185248273247007	2.833770766666667	0.20985692372364417	0.22170943789395775	premiRNA
hsa-mir-548au	1773	GCGGUUUUUGCUAUUGGUUUUAAUGGC	-0.1854996146581407	2.8335898	0.13747422400346682	0.14967015307034504	premiRNA
SHAPE_invivo_SARS-CoV-2_Motif_531	388	GCUAGAAAAUCAGC	-0.1856727619923887	2.833465133333334	0.07574467788363798	0.30473075594779336	SARS-CoV2
hsa-mir-5683	2369	CUUCUUACUGCACCAGUGAAG	-0.1859528532683814	2.8332634666666663	0.20723160816518182	0.23348816837674777	premiRNA
hsa-mir-8075	210	GCUUAUACGUGCCCUUGCU	-0.18598306145971724	2.8332417166666666	0.08366838004994034	0.2177894363048748	premiRNA
hsa-mir-1255b-2	2981	GGUUUGCGCCUCAAGAAACC	-0.18650988768701351	2.8328624	0.10495946675480254	0.18246838890945272	premiRNA
hsa-mir-4770	812	CUAUCCUUCCCUUGGAAAAUGAUCUGAG	-0.18750948946975177	2.8321426833333327	0.06790840226225706	0.2683363244175353	premiRNA
SARS-CoV-2-Conserved-Structured-93_Interval-5691-5810_Multi_1_ComplexLevel_1	1072	UUGUGCUAGUGAGUACACUGGUAAUUACCAGUGUGGUCACUAUAAACAUAUAACUUCUAAAGAAACUUUGUAUUGCAUAG	-0.1877449513258982	2.83197315	0.22440099128152702	0.23182188076310423	Control
hsa-mir-137	446	AUAAUACGGAUUACGUUGUUA	-0.1880446952872873	2.8317573333333335	0.11750234066276204	0.20763134743843395	premiRNA
hsa-mir-4747	1289	UCUUAGCACGGGGUCUAAGG	-0.1881594632663268	2.8316746999999993	0.013579559707141708	0.24036647852768192	premiRNA
hsa-mir-6085	442	UACAUAGUUCAUGCUGAGGCCGGGAUUUCAUGCAGAAAACUGGUUGCAAAAGGUGCUGAAG	-0.18853874389088018	2.831401616666667	0.03177128323700761	0.04406298571244505	premiRNA
hsa-mir-6745	2153	CCUAGUGGCUAGCCCUGGGUCUAGCAGCCUAUGGCAGUGUCUGGUAAACACUGGUGGAGUCCUGGG	-0.18923077767493332	2.83090335	0.09157857461007876	0.12094253978271828	premiRNA
hsa-mir-6812	2386	GCAGCCAGUCCUGUCUCACCGC	-0.18972505775891962	2.830547466666667	0.0352823264558892	0.06818012324691183	premiRNA
hsa-mir-640	368	UCAGACACAUCAGAUCCCUUAUCUGUAAAAUGGGCAUGA	-0.1900074406908052	2.83034415	0.1520403988253809	0.23264904178331877	premiRNA
hsa-mir-5188	981	GAUUAUUGUAAGCAGGAUCCAUUCAAUAAUC	-0.19037475377902177	2.830079683333334	0.09838942741835563	0.1716897206433783	premiRNA
hsa-mir-8063	343	AUGAGAAAUUGGUUUCAA	-0.190540285408329	2.8299605000000003	0.14522631529556745	0.2632917887130442	premiRNA
hsa-mir-3136	2886	GUCAUUUUUCUGUGACUGCACAUGGC	-0.19069685874641193	2.829847766666667	0.10823820371777793	0.177434424411367	premiRNA
Selectedmotif_26917-26995_Motif_1+DMSMaPseq_invitro_SARS-CoV-2_Motif_485+SHAPE_invivo_SARS-CoV-2_Motif_511+SHAPE_invitro_SARS-CoV-2_Motif_492	331	GCUUCUAGAAAGUGAACUCGUAAUCGGAGCUGUGAUCCUUCGUGGACAUCUUCGUAUUGCUGGACACCAUCUAGGACGC	-0.19108407914846023	2.829568966666667	0.1552051110572255	0.23952787547774856	SARS-CoV2
hsa-mir-4435-1_4435-2	1061	GAGGGAUGAGUGCACUUCACCUGC	-0.1912786384190968	2.8294288833333336	0.07505796991129891	0.24488182029650615	premiRNA
hsa-mir-7641-1	346	AAGCAGGGUUGGGCCUGGUU	-0.19198099622869408	2.8289231833333335	0.05158516241967702	0.10451236494900434	premiRNA
SARS-CoV-2-Conserved-Structured-48_Interval-29078-29197_Motif_2	1452	CCAAGGAAAUUUUGG	-0.19227231430376393	2.8287134333333337	0.2685633755378801	0.29015532384995507	Control
hsa-mir-4473	1248	CUAAGCUAUGGACUGCUAUGGACUGCUAG	-0.1925742804769296	2.828496016666667	0.0285360340940583	0.21686349000990532	premiRNA
IAV_invivo_NP_5_Motif_24+IAV_invivo_NP_5_Motif_24	1928	GGGAGUCUUCGAGCUCUC	-0.19365709946108858	2.827716383333333	0.3103332055275918	0.3043862511849423	IAV
hsa-mir-4517	895	UGAGGAGCUUAGCAAGUAGCUAAGGCCAGA	-0.1943691100030879	2.8272037333333344	0.052142333338968706	0.27131714723625355	premiRNA
DMSMaPseq_invitro_SARS-CoV-2_Multi_81_ComplexLevel_1	1526	CCAUGGCAGAUUCCAACGGUACUAUUACCGUUGAAGAGCUUAAAAAGCUCCUUGAACAAUGGAACCUAGUAAUAGGUUUCCUAUUCCUUACAUGG	-0.19509627325163964	2.8266801733333344	0.16978557657516985	0.23290026794250335	SARS-CoV2
hsa-mir-566	2650	CAACUACUCAGGAGGCUG	-0.1959495423888986	2.826065816666667	0.0700338757332275	0.3019304000034716	premiRNA
SHAPE_invivo_SARS-CoV-2_Motif_385	2847	GUCAAAGUGAC	-0.19634694792825524	2.8257796833333337	0.203640636365246	0.3040326640388948	SARS-CoV2
SHAPE_invitro_SARS-CoV-2_Motif_456	284	CUCUCAUCGAUCUCCAAGAACUUGGAAAGUAUGAGCAG	-0.1965806736814526	2.8256114	0.2448310370380152	0.25041117768065546	SARS-CoV2
DMSMaPseq_invitro_SARS-CoV-2_Motif_532+SHAPE_invivo_SARS-CoV-2_Motif_567+SHAPE_invitro_SARS-CoV-2_Motif_542	1917	CAUGAGCAGUGCUGACUCAACUCAGGCCUAAACUCAUG	-0.19691504710969182	2.82537065	0.09510801851892285	0.22436503215937967	SARS-CoV2
hsa-mir-1827	2956	UUCAGCCUAAAGCAAUGAGAAGCCUCUGAAAGGCUGA	-0.19780453366929765	2.824730216666667	0.1449123753030289	0.2222171764901682	premiRNA
hsa-mir-4306	7	UCCAGAGGCAUCCCUAACCCAGAAUCUUUUGACUGUCCUCUGGA	-0.19785080659993415	2.8246969000000006	0.020904181255550644	0.23823041466666411	premiRNA
hsa-mir-922	2719	CUGUCCUGGACUGGGGUCAGACUGUGCCCCGAGGAGAAGCAG	-0.20020861959083638	2.822999266666667	0.04686995364150762	0.07027909677355008	premiRNA
hsa-mir-449b	1484	UGGCUGCUUGGGUCAAGUCAGCAGCCA	-0.20056225681741227	2.822744646666667	0.2345486216219358	0.291756335045574	premiRNA
hsa-mir-181c	326	GAGUUUGGGCAGCUCAGGCAAACC	-0.20107905531406717	2.8223725500000003	0.03642647709512441	0.25628555819308924	premiRNA
hsa-mir-1908	397	UUGGUCCGUAUGUGUGGUGCCACCGG	-0.20180898243851572	2.8218470000000004	0.002367957154768714	0.2870857291539328	premiRNA
hsa-mir-6072	2068	CUUUGCUACUGCUC	-0.20206868029184988	2.821660016666667	0.07549209098741504	0.1445612373032918	premiRNA
hsa-mir-1285-1	2913	CAGGCUGGUCUCAAACUCCUGGUCUG	-0.2023293966589159	2.8214723	0.16498425897419525	0.22970372878233947	premiRNA
hsa-mir-99a	797	CUUGUGGUGAAGUGGACCGCACAAG	-0.20258596952693925	2.821287566666667	0.08205006759778968	0.2630073675179388	premiRNA
DMSMaPseq_invitro_SARS-CoV-2_Motif_342	2243	GGAAUUGCAAUGUCGAUAGAUAUCCUGCUAAUUCC	-0.20292941698659916	2.8210402833333332	0.12130916910202492	0.2450020486110345	SARS-CoV2
hsa-mir-1298	945	GAUGUAUCCAAGUACCCUGUGUUAUUUGGCAAUAAAUACAUC	-0.20363247872807236	2.8205340765	0.22352528231605762	0.2775282619464709	premiRNA
hsa-mir-4290	130	GUCAGUCCCAAUCUGAAUCCCACCAAAAUAGGUGGUAGAGGGUUGC	-0.20400316193933563	2.820267183333334	0.05778543989848802	0.2086476876151054	premiRNA
hsa-mir-1915	2382	GGGCCGUGCACCCGUGGGCCCC	-0.2040776291818873	2.820213566666667	0.07218897276441065	0.20955720492945146	premiRNA
hsa-mir-8066	120	AUUGUUGCCUCUGCAUGUUACAAU	-0.20436369265202747	2.8200076000000003	0.20140136185529306	0.29886983360813446	premiRNA
SHAPE_invivo_SARS-CoV-2_Motif_177+SHAPE_invitro_SARS-CoV-2_Motif_171	1065	GCUAACAAACAUGCUGAUUUUGACACAUGGUUUAGCCAGCGUGGUGGUAGU	-0.20495558801790312	2.8195814333333336	0.25369049327423965	0.2894073657561537	SARS-CoV2
hsa-mir-1270	1478	GUGUUGGGUAUAAGUAACA	-0.2051245224089921	2.8194598000000006	0.04222556959433654	0.3452321662114291	premiRNA
hsa-mir-5191	496	UCCUCUCCUGGUCUGGGAGGAUAGAAGAGAGGA	-0.20546162730587347	2.8192170833333337	0.04786153306889728	0.18368495044410993	premiRNA
hsa-mir-4658	511	CCACUACCGGUGA	-0.20702050886705792	2.8180946833333347	0.10540128436484358	0.19143358377689326	premiRNA
hsa-mir-7109	1015	CUGCUCUCCCUGGCAGCAAG	-0.20705129575938008	2.8180725166666662	0.06006937905442249	0.09208302157931339	premiRNA
hsa-mir-4803	1014	UUGAAUCACACACACAUUUCAA	-0.2075218491030455	2.817733716666666	0.1721300881012943	0.1768206438140034	premiRNA
hsa-mir-521-1	1437	CUUUCUGUUGUCUAAAAGAAAAGAACG	-0.21080093091156388	2.8153727666666666	0.22915903778450755	0.22751066412719004	premiRNA
hsa-mir-4315-1_4315-2	1456	GGACCCUCUCUCUACCUCU	-0.21084456496571521	2.8153413500000006	0.114544285246109	0.13300986334129894	premiRNA
DMSMaPseq_invitro_SARS-CoV-2_Motif_530+SHAPE_invivo_SARS-CoV-2_Motif_565+SHAPE_invitro_SARS-CoV-2_Motif_540	2194	GCAGAGACAGAAGAAACAGCAAACUGUGACUCUUCUUCCUGC	-0.21136465511356436	2.8149668833333337	0.2390037878228813	0.36565681226079233	SARS-CoV2
hsa-mir-5194	1469	CUCAGGAAUUGGAUAAGCUUUUCUGAG	-0.2117429172243896	2.814694533333333	0.10719605148362032	0.14836727321138077	premiRNA
DMSMaPseq_invitro_SARS-CoV-2_Motif_498+SHAPE_invitro_SARS-CoV-2_Motif_506	499	GUUUUAAUUAUGCUUAUUAUCUUUUGGUUCUCACUUGAACUGCAAGAUCAUAAUGAAAC	-0.21226032219967353	2.8143220000000007	0.21204053722377159	0.2538118185659192	SARS-CoV2
hsa-mir-3937	1929	CUGUUGUUUCAGCUCGACAACAACAG	-0.21244911760851604	2.8141860666666667	0.13118326468989888	0.2443209194275349	premiRNA
hsa-mir-4268	1807	UGCCCUAGCGGCU	-0.21246930269881872	2.8141715333333335	0.15625723658603508	0.25442103725204646	premiRNA
SARS-CoV-2-Conserved-Structured-19_Interval-2943-3062_Multi_1_ComplexLevel_1	216	GCAUUGAUUUAGAUGAGUGGAGUAUGGCUACAUACUACUUAUUUGAUGAGUCUGGUGAGUUUAAAUUGGCUUCACAUAUGU	-0.2148151713014217	2.8124825	0.12539899866597773	0.14001565365137733	Control
SARS-CoV-2-Conserved-Structured-101_Interval-11690-11809_Multi_1_ComplexLevel_1	2861	GUGUUUAUGAUUACUUAGUUUCUACACAGGAGUUUAGAUAUAUGAAUUCACAGGGACUACUCCCACCCAAGAAUAGCAUAGAUGC	-0.2150083879857766	2.812343383333334	0.14573158102727007	0.1601147620086893	Control
hsa-mir-3667	2255	AGGUUCUGCUGGCUGAGAACCU	-0.2151442669766918	2.81224555	0.017372725672465915	0.5827126342603226	premiRNA
U1snRNP5ss-5	107	GGAAUAAGUACGAUACUUACCUG	-0.21516692890720385	2.8122292333333334	0.014850994630771268	0.0982353342456282	Control
SHAPE_invivo_SARS-CoV-2_Motif_538	2108	CUGGCAGUAACCAG	-0.21521838699865184	2.812192183333334	0.08062528752084178	0.2421675017634862	SARS-CoV2
Selectedmotif_9457-9524_Motif_1+SHAPE_invivo_SARS-CoV-2_Motif_189+SHAPE_invitro_SARS-CoV-2_Motif_183	1862	AUGAGGUUUAGAAGAGCUUUUGGUGAAUACAGUCAUGUAGUUGCCUUUAAUACUUUACUAUUCCUUAU	-0.2161660283774876	2.8115098783333337	0.19495571680401821	0.19319102542174613	SARS-CoV2
SHAPE_invivo_SARS-CoV-2_Motif_56	2251	GUACUUAAUGAGAAGUGC	-0.21643532572273574	2.8113159833333334	0.24913526787646856	0.2689794371688651	SARS-CoV2
SHAPE_invivo_SARS-CoV-2_Motif_22	1380	UCAAGACUAUUCAACCAAGGGUUGAAAAGAAAAAGCUUGA	-0.2166590746709775	2.8111548833333337	0.20639816276650808	0.3269856753755758	SARS-CoV2
hsa-mir-4436b-2_4436b-1	2774	CCUGCCCAAAUGGUGGAGCAGAUUCGAGGGGCAGG	-0.21781487942316885	2.8103227000000004	0.046828937378967074	0.20035083569535642	premiRNA
IAV_invivo_PB1_2_Motif_12+IAV_invivo_PB1_2_Motif_12	2047	CCCUGAACACAAUGACCAAAGAUGCUGAGAGAGGG	-0.2183936035546618	2.8099060166666665	0.1358129418954704	0.25893695266663513	IAV
hsa-mir-548o-2	1432	UUUGCCAUUAAAAGUAAUGCGGCCAA	-0.21948885303594506	2.809117433333333	0.23651215158981181	0.5968818544170523	premiRNA
SHAPE_invivo_SARS-CoV-2_Motif_47	688	GGAUUGUACAGAAAGUGUGUUAAAUCC	-0.21961327374738662	2.80902785	0.2194312273356991	0.31110341351298215	SARS-CoV2
hsa-mir-4532	2601	GGCGGUGAAGCUCC	-0.21973463891763684	2.8089404666666664	0.046758085416107854	0.09306973083119538	premiRNA
hsa-mir-378f	2443	CAGGCUGCUAAACAACAGAACGAGCACUG	-0.2200870678165586	2.808686716666667	0.21931215145357438	0.30000918937963433	premiRNA
DMSMaPseq_invitro_SARS-CoV-2_Motif_150+SHAPE_invivo_SARS-CoV-2_Motif_166+SHAPE_invitro_SARS-CoV-2_Motif_161	1460	UGUCACAUCAAUCUGACA	-0.2206651669509895	2.808270483333333	0.11786844022663183	0.12020098192563192	SARS-CoV2
hsa-mir-487a	718	GUUCGCUUAAUUUAUGACGAAUC	-0.2207590322505042	2.808202900000001	0.05607000129345524	0.14263078037751847	premiRNA
SARS-CoV-2-Conserved-Structured-4_Interval-7011-7130_Multi_1_ComplexLevel_1	2332	UAGGUGUUUUAAUGUCUAAUUUAGGCAUGCCUUCUUACUGUACUGGUUACAGAGAAGGCUAUUUGAACUCUACUAAUGUCACUAUUGCAACCUA	-0.22100991070085105	2.808022266666667	0.24964014632721476	0.3294661034157259	Control
Selectedmotif_2458-2527_Motif_2+DMSMaPseq_invitro_SARS-CoV-2_Motif_47+SHAPE_invivo_SARS-CoV-2_Motif_49+SHAPE_invitro_SARS-CoV-2_Motif_48	1415	AACACUUCCCACAGAAGUGUU	-0.2216234494835081	2.807580516666667	0.061627378498534745	0.29979480033918177	SARS-CoV2
hsa-mir-3175	1762	ACGUCUGGCCGCGUGCGCAUGU	-0.22165796321016115	2.807555666666667	0.14702045172217215	0.19077618414408043	premiRNA
hsa-mir-1912	2366	UGUAUAGUAUUAUUCAAUACC	-0.22200636435023913	2.807304816666667	0.03053143057972466	0.1537097941062797	premiRNA
DMSMaPseq_invitro_SARS-CoV-2_Motif_474	780	UUAACGUGAGUCUUGUAAAACCUUCUUUUUACGUUUACUCUCGUGUUAA	-0.22333249237587996	2.8063500000000006	0.18611652410681082	0.3514747319781352	SARS-CoV2
hsa-mir-216b	369	AUGUGAUGUCACUGAGGAAAUCACAC	-0.2234946443914436	2.8062332500000005	0.1849829707255499	0.552520033940764	premiRNA
hsa-mir-1976	36	GGGUCCUAAGGUGUGUCCUC	-0.2242662611347404	2.8056776833333337	0.07392531588110639	0.1953980077388994	premiRNA
hsa-mir-6728	569	GAGGGGCUUACUGCCCUGUGGGGCUCUCUGGACCCAGUGCCAUGCUUCUC	-0.22428688603779115	2.8056628333333333	0.020233729847816184	0.05419292762123881	premiRNA
DMSMaPseq_invitro_SARS-CoV-2_Multi_69_ComplexLevel_1+SHAPE_invivo_SARS-CoV-2_Multi_57_ComplexLevel_1+SHAPE_invitro_SARS-CoV-2_Multi_62_ComplexLevel_1	1687	AGGAAGUCUAAUCUCAAACCUUUUGAGAGAGAUAUUUCAACUGAAAUCUAUCAGGCCGGUAGCACACCUUGUAAUGGUGUUGAAGGUUUUAAUUGUUACUUUCCU	-0.2244591305985049	2.8055388166666675	0.13002040232712198	0.3862412345725775	SARS-CoV2
hsa-mir-9-2	99	GUAUGAGUGUAUUGGUCUUCAUAA	-0.22578903175455978	2.804581283333333	0.07225937555565413	0.18169493252916885	premiRNA
SARS-CoV-2-Conserved-Structured-12_Interval-26215-26334_Motif_2+DMSMaPseq_invitro_SARS-CoV-2_Motif_472+SHAPE_invivo_SARS-CoV-2_Motif_495	1125	GGAAGAGACAGGUACGUUAAUAGUUAAUAGCGUACUUCUUUUUC	-0.22626247860314194	2.8042404	0.2734959450070639	0.28521342114423043	SARS-CoV2
hsa-let-7a-3	2397	AUAGUUUGGGGCUCUGCCCUGCUAUGGGAUAACUAU	-0.22665578693953475	2.8039572166666673	0.03755326784567283	0.10293013368884159	premiRNA
hsa-mir-466	182	AUAUGUGUGUAUAUAUGUACACAUAC	-0.22692847084293943	2.8037608833333327	0.21309010749847615	0.37879715892719407	premiRNA
IAV_invivo_PB2_1_Motif_18+IAV_invivo_PB2_1_Motif_18	1142	UCGUCAAUAGGGCGA	-0.22766504145467692	2.8032305500000003	0.04366904345743514	0.25412003244866077	IAV
hsa-mir-1248	1195	AAAUUGCAGACACUAGGACCAUGUCUUGGUUUUUGCAAUAAUG	-0.2282699691667007	2.8027949999999997	0.1578589327504856	0.1672869142028424	premiRNA
hsa-mir-548a-2	1584	UUUGCCGUUAAAAGUAAUGGCA	-0.2284424915038873	2.8026707833333333	0.2660860862620885	0.32210259122082935	premiRNA
hsa-mir-208b	1896	UUAUGUUUCUGAUCCGAAUAUAA	-0.22877063810954373	2.802434516666667	0.25635709554398844	0.2716350791871893	premiRNA
bulge-CCC	2915	GCGCUGCCAGAAACUGGCCCCAGCGC	-0.22880533702051203	2.8024095333333334	0.05284897353356697	0.19084577322667173	Control
hsa-mir-3161	2490	GAUUGAAGUUGAAUAGUGC	-0.2310300950812982	2.8008077	0.0570288875349571	0.12838273237882578	premiRNA
hsa-mir-921	1374	AUUCAGACUCAGGU	-0.23182571634138813	2.8002348500000003	0.12233931299753179	0.26653057404398006	premiRNA
SHAPE_invivo_SARS-CoV-2_Motif_226	1043	AGAUACUACUGAAGCCUUUGAAAAAAUGGUUUCACUACUUUCU	-0.232131779717517	2.8000144833333334	0.18741066836215398	0.349994898804808	SARS-CoV2
DMSMaPseq_invitro_SARS-CoV-2_Motif_375	2128	UUGGAGGAAUACAAAUCCAA	-0.23256830544335497	2.7997001833333335	0.21980496862068039	0.5770752924206688	SARS-CoV2
hsa-mir-3654	1100	CAUCACUGGAAUGUUCCAGCGACU	-0.23260122195529356	2.7996764833333336	0.0880135757388343	0.24307730636451907	premiRNA
DMSMaPseq_invitro_SARS-CoV-2_Motif_239	1637	CUGUGGGUUUUACACUUAAAAACACAG	-0.2330755947254494	2.7993349333333337	0.17078841239310888	0.23435014141704547	SARS-CoV2
hsa-mir-1250	1789	UGUGGCCUUUUUGCCUUUUCUAAAGGCCACAU	-0.2336561244040102	2.79891695	0.1367647052976271	0.22802164673324685	premiRNA
DMSMaPseq_invitro_SARS-CoV-2_Multi_47_ComplexLevel_1	402	AUUAUGUGUACCUUCCUUACCCAGAUCCAUCAAGAAUCCUAGGGGCCGGCUGUUUUGUAGAUGAUAUCGUAAAAACAGAUGGUACACUUAUGAU	-0.23438179228922096	2.7983944666666667	0.1541081457478236	0.26146447956551616	SARS-CoV2
hsa-mir-3650	749	GUCCUGACUGCGUGCCAGGGGC	-0.23466739279857368	2.798188833333334	0.07160123037434526	0.09215891768712091	premiRNA
hsa-mir-548ao	231	UUUUGCAGUUGAAAGUAAUGGCAAAG	-0.23481405877582048	2.7980832333333336	0.08676993109585497	0.1956472046931171	premiRNA
hsa-mir-4316	2883	UGUGGUCACCCACUCU	-0.2367495126409587	2.7966897000000004	0.03363063562544417	0.07044812363415659	premiRNA
DMSMaPseq_invitro_SARS-CoV-2_Motif_128	2999	UAUAUGCCUUAUUUCUUUACUUUAUUGCUACAAUUGUGUACUUUUACUAGAAGUACAAAUUCUAGAAUUAAAGCAUCUA	-0.23713615434202315	2.796411316666667	0.18933211806116954	0.20609874761952557	SARS-CoV2
hsa-mir-4788	2518	AGGCAUUAGGAUCCUUAUUCUUGCCU	-0.23775029497370279	2.7959691333333336	0.24983095253448434	0.5087333811715846	premiRNA
SHAPE_invivo_SARS-CoV-2_Motif_386	1736	UUGACUAUACAGAAAUUUCAUUUAUGCUUUGGUGUAAAGAUGGCCAUGUAGAAACAUUUUACCCAAAAUUACAAUCUAGUCAA	-0.23816230692588203	2.7956724833333335	0.0809476973363508	0.17815933700732667	SARS-CoV2
DMSMaPseq_invitro_SARS-CoV-2_Motif_308	352	GUGAAUUCAACAU	-0.2382335797390041	2.795621166666667	0.0989562238623461	0.3294362470698421	SARS-CoV2
hsa-mir-7847	375	UAGGCCCACUGCUCAGUGGAGC	-0.2382684638342864	2.7955960500000003	0.04970376400659803	0.10122739762857356	premiRNA
DMSMaPseq_invitro_SARS-CoV-2_Motif_216	1229	AUGGCUGAUCAAGCUAU	-0.2384698980726072	2.7954510166666666	0.024138001264046936	0.346819342663703	SARS-CoV2
SHAPE_invivo_SARS-CoV-2_Motif_253+SHAPE_invitro_SARS-CoV-2_Motif_243	1157	ACAGUCUGUACCGUCUGCGGUAUGUGGAAAGGUUAUGGCUGU	-0.2388706600776674	2.795162466666667	0.20545355815990882	0.2995003049943242	SARS-CoV2
hsa-mir-3184	2035	CUUUUGGAAAAUAGAAAAG	-0.23957723083042554	2.7946537333333326	0.16174657245225404	0.2811349631424906	premiRNA
hsa-mir-4519	342	GCUGCACUGUCUCCGUCUGCGG	-0.24015458922759617	2.794238033333333	0.05913642339836836	0.16079045256525168	premiRNA
hsa-mir-190a	1926	UAGGUUGUUAUUUAAUCCAACU	-0.2401884085130696	2.7942136833333326	0.1799364503421447	0.18989083512463034	premiRNA
hsa-mir-4288	1815	CAGCACUGAGCAGGCAGUGUUGU	-0.24132520872496352	2.7933951833333333	0.01819420596967083	0.16266276645508018	premiRNA
hsa-mir-2278	2916	CUGGGGACUGUGUGGACUGGUAUCACCCAG	-0.24204714977584021	2.7928753833333335	0.07281164029280458	0.18005946213609203	premiRNA
hsa-mir-4734	782	CACCUCCCGGCCCGGAGCUG	-0.24291050219903404	2.7922537666666667	0.05244314295937331	0.12084120769541927	premiRNA
DMSMaPseq_invitro_SARS-CoV-2_Multi_84_ComplexLevel_1	2442	UUAAUUGAAUUGUGCGUGGAUGAGGCUGGUUCUAAAUCACCCAUUCAGUACAUCGAUAUCGGUAAUUAUACAGUUUCCUGUUUACCUUUUACAAUUAA	-0.24414278807319836	2.791366516666667	0.033407484576941	0.2074113123530431	SARS-CoV2
IAV_invivo_PB2_1_Motif_34+IAV_invivo_PB2_1_Motif_34	2968	CCUUGCGAAAGGAGAGAAGGCUAAUGUGCUAAUUGGGCAAGG	-0.24466734579263932	2.7909888333333335	0.040737499504771846	0.1244811770678012	IAV
hsa-mir-5092	236	GACUGGACAACAUGAUGAGCCCAAACCAAUC	-0.2448602615524826	2.790849933333334	0.02604470994265894	0.031647159224492516	premiRNA
hsa-mir-4763	1376	UGCUCUGGUGACUGAGGACCGCCAGGCA	-0.24494100191369525	2.7907917999999996	0.07851546339812926	0.10953585334892088	premiRNA
hsa-mir-4776-2	1752	CAAGGGCUCUACUGUCCUUUCAGGAGAGCCCUUG	-0.245153199990307	2.790639016666667	0.3037570790056112	0.28840973398880815	premiRNA
SHAPE_invivo_SARS-CoV-2_Motif_393	2421	GAUUCAGAUCUUAAUGACUUUGUC	-0.24554046668843285	2.790360183333334	0.1319009647660811	0.20656072970144684	SARS-CoV2
hsa-mir-2052	408	AUGUCCCUUUAGUUCAAAGU	-0.2463050464277715	2.7898096833333335	0.30306950617021483	0.31557563027526975	premiRNA
SARS-CoV-2-Conserved-Structured-50_Interval-13686-13805_Motif_2+DMSMaPseq_invitro_SARS-CoV-2_Motif_248	937	UUAGAAUAGACGGUGACAUGGUACCACAUAUAUCACGUCAACGUCUUACUAA	-0.24644585595106416	2.789708300000001	0.22057689161043187	0.3033069672960944	SARS-CoV2
hsa-mir-548an	1398	UUUGCCUAUAAAAGUAAUGGCAAA	-0.24707008912789516	2.789258850000001	0.053944729284230684	0.15671780813754488	premiRNA
hsa-mir-4515	1912	GCCCCAGGGCAGGGGC	-0.24737342103538312	2.78904045	0.2148264672056148	0.29014160152950985	premiRNA
hsa-mir-190b	1170	GGUUGUUUAAUUAGGAACCAACU	-0.24746853632902308	2.788971966666667	0.027484181713249824	0.09797672927647219	premiRNA
DMSMaPseq_invitro_SARS-CoV-2_Motif_208	3000	CACUGUACAGUCUAAAAUGUCAGAUGUAAAGUG	-0.24984975198769577	2.7872574833333332	0.16129596841276211	0.25793369673679195	SARS-CoV2
hsa-mir-7973-2	2362	UUACUCACCCUCUCAAAACCGAGACUCAGAGACGUUGGGUAA	-0.25031259703426095	2.7869242333333335	0.02094986202727446	0.035957705956063575	premiRNA
hsa-mir-5010	2512	AAAAUUCAUGGCCUACAGCUGCCUCUUGCCAAACUGCACUGGAUUUU	-0.25042525159730733	2.786843121666667	0.12679381733015926	0.3090280575066783	premiRNA
hsa-mir-140	2456	GGUAGGUUACGUCAUGCUGUUCUACC	-0.25097326522500935	2.7864485500000007	0.1343908164123789	0.25863763000048484	premiRNA
hsa-mir-4666b	818	UCCCAGGCCCUUCCUCCAAUACUGGGA	-0.252292541431006	2.7854986666666677	0.03385649587754113	0.15872131849553886	premiRNA
hsa-mir-3196	94	CCUCCCCCAGUGCCAGG	-0.25255038744119407	2.785313016666667	0.011301463202739349	0.30100236954478654	premiRNA
DMSMaPseq_invitro_SARS-CoV-2_Motif_377+SHAPE_invivo_SARS-CoV-2_Motif_400	1199	AAGAAGGUCAAAUCAAUGAUAUGAUUUUAUCUCUUCUU	-0.2531797363347183	2.784859883333334	0.20420946848099872	0.23813223681547346	SARS-CoV2
hsa-mir-518d	1977	UUCUGUUGUCUGAAAGAAACCAA	-0.2534039945398257	2.7846984166666675	0.024898018733177544	0.06329644014986284	premiRNA
DMSMaPseq_invitro_SARS-CoV-2_Multi_29_ComplexLevel_1	2889	UGAGUACUGUAGGCACGGCACUUGUGAAAGAUCAGAAGCUGGUGUUUGUGUAUCUACUAGUGGUAGAUGGGUACUUA	-0.2536123963379871	2.7845483666666673	0.07676288790502168	0.11327335860383753	SARS-CoV2
IAV_invivo_PB2_1_Motif_3+IAV_invivo_PB2_1_Motif_3	1417	GGAGAAGAACCC	-0.2536327897606438	2.784533683333334	0.0524951769098355	0.2357254384910382	IAV
SHAPE_invivo_SARS-CoV-2_Motif_37	699	GUGCCUGGAAUAUUGGUGAACAGAAAUCAAUACUGAGUCCUCUUUAUGCAUUUGCAUCAGAGGCUGCUCGUGUUGUACGAUCAAUUUUCUCCCGCAC	-0.2541066995700134	2.784192466666667	0.14016425268180743	0.2700955593661083	SARS-CoV2
hsa-mir-4645	1866	UUGUCUCCUCAAGUUGCGACGAGACAG	-0.2541560048938043	2.7841569666666666	0.1418071138504991	0.18437895569452675	premiRNA
hsa-mir-1538	142	GCCUCGCUUCCUGCCGGCGCGGC	-0.2547106550643841	2.783757616666667	0.15699962111316307	0.19914342548553318	premiRNA
hsa-mir-5685	2988	CGGGCCCCUCCCCUCAAUGGGCCCG	-0.2549742186402881	2.7835678500000003	0.18213585373186675	0.21912744423832503	premiRNA
IAV_invivo_M1_M2_7_Motif_9+IAV_invivo_M1_M2_7_Motif_9	2907	GGGCUGUGACCACUGAAGUGGCAUUUGGCCU	-0.2549767417765768	2.783566033333333	0.05229976618014938	0.20156560232908696	IAV
hsa-mir-6838	1512	ACUCCUAGGUCACGGAAGU	-0.25500706570810905	2.7835442	0.1400031540176307	0.19979992703026378	premiRNA
SARS-CoV-2-Conserved-Structured-26_Interval-26255-26374_Motif_1+SARS-CoV-2-Conserved-Structured-6_Interval-26175-26294_Motif_3+SHAPE_invitro_SARS-CoV-2_Motif_478	704	GUUUCGGAAGAGAC	-0.25531933275878127	2.783319366666666	0.21037891467973652	0.2914946898811856	SARS-CoV2
hsa-mir-4253	764	CCCUAGGACUUACUUGUGCAGGG	-0.25557632229151206	2.7831343333333334	0.21943689103687053	0.2267464314160703	premiRNA
SHAPE_invitro_SARS-CoV-2_Motif_296	2749	GAGGCUAUGUACACACCGCAUACAGUCUUACAGGCUGUUGGGGCUUGUGUUCUUUGCAAUUC	-0.2556324099908283	2.78309395	0.08079471086676143	0.11245706337701485	SARS-CoV2
hsa-mir-4783	571	CGGGCUGAUUGCGCUAACAGUGGCCCC	-0.2559834037113114	2.782841233333334	0.03873033914508738	0.4095319602187364	premiRNA
hsa-mir-642b	2884	GUCUUGAUCCCCCACCCCAAGAC	-0.25697580645381507	2.7821267000000005	0.01876093478268215	0.04959691079468819	premiRNA
hsa-mir-3921	176	GAGACUUAGAAAUCCCUAAGUCUC	-0.2579345056510435	2.781436433333333	0.20830140818486775	0.29494785091006603	premiRNA
IAV_invivo_PB2_1_Motif_30+IAV_invivo_PB2_1_Motif_30	308	GUGCUUGGGACAUUUGAUACCGCAC	-0.258018046925014	2.7813762833333335	0.0531393796514078	0.3381592276793368	IAV
hsa-mir-3670-3_3670-2_3670-1_3670-4	2057	CCUCACCUGCUGAGAG	-0.25825992078805904	2.7812021333333328	0.0885035633653892	0.16859113607731846	premiRNA
hsa-mir-5704	2152	AUGCUAAGUCCAUGGGCAAACAU	-0.25847304478624383	2.7810486833333337	0.017417723448361875	0.24670246959949463	premiRNA
hsa-mir-7151	1208	AUUGGCUUGGAUUCUGCAAAGCCU	-0.2588811447197744	2.7807548500000006	0.1578030671930171	0.333682910880833	premiRNA
IAV_invivo_PB1_2_Motif_36+IAV_invivo_PB1_2_Motif_36	436	CCAGUAUGGUGG	-0.26007567614177785	2.7798947833333343	0.03164695995661275	0.16331176367155623	IAV
DMSMaPseq_invitro_SARS-CoV-2_Motif_340+SHAPE_invivo_SARS-CoV-2_Motif_358	315	AUAAAAUAGAAGAAUUAUUCUAUUCUUAU	-0.26026738820357653	2.7797567500000007	0.20641709486262041	0.26519324545198697	SARS-CoV2
hsa-mir-365b	2417	AGCUGUGUUUUCUGACUCAGUCAUAAU	-0.26042498005539133	2.7796432833333333	0.05672961878069427	0.17095945941806093	premiRNA
hsa-mir-370	2062	AGUUACACAGCUCACGAGUGCCU	-0.2605137064901727	2.779579400000001	0.07907986610807519	0.14593571107905126	premiRNA
SHAPE_invivo_SARS-CoV-2_Multi_27_ComplexLevel_1	1412	ACCAAUGUGCUAUGAGGCCCAAUUUCACUAUUAAGGGUUCAUUCCUUAAUGGUUCAUGUGGUAGUGUUGGU	-0.2606528030585569	2.77947925	0.2974677188504395	0.3079936118992169	SARS-CoV2
hsa-mir-4509-1_4509-3_4509-2	2028	UUUUCCCUUUCUCUUGCCCUGAAA	-0.2609156953413194	2.779289966666667	0.07893983740646636	0.29898227416406287	premiRNA
hsa-mir-4294	299	GGGCCAUGUCUGUGAGGGCCCA	-0.2610729168245038	2.779176766666667	0.029066640318162893	0.17315928730555236	premiRNA
hsa-mir-1302-4	1368	CCAUGCAACAUUUGG	-0.2618891166915663	2.7785891	0.06254070561368869	0.14794403445043802	premiRNA
hsa-mir-606	1008	GUUUUACUAUGAUGAGGUGUGCCAUCCACCCCAUCAUAGUAAAC	-0.2621292313036197	2.7784162166666673	0.12675346617991476	0.14697932802419744	premiRNA
hsa-mir-20a	1701	AGGUAGUGUUUAGUUAUCUACU	-0.26383207052144886	2.7771901666666676	0.09948527239617416	0.16069177608666677	premiRNA
hsa-mir-5698	1278	GUGGAAUGCAAAGUCCCAC	-0.2639381116896581	2.7771138166666667	0.2443740984341848	0.26800247069832955	premiRNA
hsa-mir-3116-2	2745	GGCACCUACGAUACCCAGUGCC	-0.2643685494811497	2.7768039000000004	0.02541020151516818	0.19352888355094489	premiRNA
SARS-CoV-2-Conserved-Structured-52_Interval-19645-19764_Multi_1_ComplexLevel_1	1480	UAAAUAAGGGACACUUUGAUGGACAACAGGGUGAAGUACCAGUUUCUAUCAUUAAUAACACUGUUUACACAAAAGUUGAUGGUGUUGAUGUAGAAUUGUUUG	-0.26631340145026083	2.7754035999999993	0.121410465274899	0.35405054510896	Control
hsa-mir-198	872	GUUCCUGUGAUUUUUC	-0.26658594646542666	2.775207366666667	0.24732013020872337	0.29100064134261405	premiRNA
hsa-mir-509-2_509-3_509-1	760	AUCAUGUAUAAUUAAAAAUGAU	-0.2665924742125198	2.775202666666667	0.0789538849898369	0.27685971136282467	premiRNA
hsa-mir-7844	1377	UGUAAAUAACUACAAUUCUCUUAACUCCGUAGCAGUUGC	-0.26670539034841073	2.775121366666667	0.20828665871041635	0.32665128155783557	premiRNA
hsa-mir-382	1738	GAUUCGCUUUACUUAUGACGAAUC	-0.2680025833248804	2.774187383333333	0.1982540326008183	0.3324564016378252	premiRNA
hsa-mir-5001	1785	GGAGCUGGCUGCUGGCCUCAGUUCU	-0.26867526534804503	2.7737030500000004	0.06834597251100102	0.09169929071452597	premiRNA
SARS-CoV-2-Conserved-Structured-90_Interval-14846-14965_Multi_1_ComplexLevel_1	1771	GUUGAAGUUGUUGAUAAGUACUUUGAUUGUUACGAUGGUGGCUGUAUUAAUGCUAACCAAGUCAUCGUCAACAACCUAGACAAAUCAGCUGGUUUUCCAUUUAAU	-0.2697353298095344	2.7729398	0.18904315920581533	0.3667040158040552	Control
hsa-mir-3908	2313	GUUUCUAAAAAAAUAAAAAGUUAAAAAAAUUUAUGUUAACGUGUAAUGUGUUUACUAAUUUUUUUUUUUUUUUUUGGAGAC	-0.269968384269589	2.772772000000001	0.20510953005567598	0.22525014704758464	premiRNA
hsa-mir-346	62	CUCUCUGUUGCUCUGAAGGAG	-0.27063229318584764	2.772293983333333	0.11523922832260364	0.25798109547896353	premiRNA
hsa-mir-4321	1461	GAGACACCCGCUACCUGGUGUU	-0.2708132182613135	2.772163716666667	0.05769561164883534	0.10099843063214667	premiRNA
hsa-mir-3943	1679	GGCGUGGACAACUUGCU	-0.2709158566677379	2.7720898166666674	0.05017009992013653	0.261487088259852	premiRNA
hsa-mir-3188	1611	UCCCCUAGCGCGCCUUCUGGAGA	-0.27128509104321996	2.7718239666666675	0.014736132418559344	0.019349760326509213	premiRNA
hsa-mir-577	2673	CCUGAUGAAUCUGAGGCCAGG	-0.2714490254578121	2.7717059333333345	0.08975272410360247	0.45168616832588243	premiRNA
SHAPE_invitro_SARS-CoV-2_Motif_57	2419	UGGUACUGAAGAUGAUUACCA	-0.2719459444182848	2.77134815	0.09454373309159192	0.26123377077360044	SARS-CoV2
SARS-CoV-2-Conserved-Structured-38_Interval-25655-25774_Motif_3	1364	UUCUUGCAGAGUAUAAACUUUGUAAGAA	-0.27254281661261853	2.7709184	0.2660098573083965	0.38831601185918174	Control
DMSMaPseq_invitro_SARS-CoV-2_Motif_3+SHAPE_invivo_SARS-CoV-2_Motif_3+SHAPE_invitro_SARS-CoV-2_Motif_3	648	GUUCUCUAAACGAAC	-0.27337230345426006	2.7703211666666667	0.14688823896532024	0.2117937529663375	SARS-CoV2
SARS-CoV-2-Conserved-Structured-99_Interval-14886-15005_Motif_1	753	GAUGGUGGCUGUAUUAAUGCUAACCAAGUCAUCGUC	-0.2734669326390732	2.770253033333334	0.06368871356664099	0.36227348478741717	Control
hsa-mir-4256	2324	AGGUCUCCUGGCAU	-0.27360017275350446	2.7701571	0.06122241015827081	0.11332324770140519	premiRNA
Selectedmotif_10164-10260_Multi_1_ComplexLevel_1+SHAPE_invivo_SARS-CoV-2_Multi_26_ComplexLevel_1+SHAPE_invitro_SARS-CoV-2_Multi_31_ComplexLevel_1	2280	CUGUCCAAGACAUGUGAUCUGCACCUCUGAAGACAUGCUUAACCCUAAUUAUGAAGAUUUACUCAUUCGUAAGUCUAAUCAUAAUUUCUUGGUACAG	-0.27439597919790903	2.769584116666667	0.07309253106293938	0.1649517940235527	SARS-CoV2
hsa-mir-767	2126	CAUGCAGCAUGCUUGUCUG	-0.27470722773484935	2.769360016666667	0.09791639339883672	0.17057290716554244	premiRNA
SARS-CoV-2-Conserved-Structured-25_Interval-26528-26647_Motif_1+SARS-CoV-2-Conserved-Structured-9_Interval-26491-26607_Motif_2+Selectedmotif_26533-26552_Motif_1+DMSMaPseq_invitro_SARS-CoV-2_Motif_477+SHAPE_invivo_SARS-CoV-2_Motif_501+SHAPE_invitro_SARS-CoV-2_Motif_483	513	CAACGGUACUAUUACCGUUG	-0.27521581330714606	2.7689938333333344	0.3187249270301441	0.3373170988779214	SARS-CoV2
hsa-mir-5586	1582	UAUAUGCUUUUUAAAUGGGGCACAGA	-0.27528153059082866	2.7689465166666665	0.010446694784642782	0.10749404363262301	premiRNA
hsa-mir-1183	1324	AGGAGUUCACU	-0.2760699296626446	2.768378866666667	0.050050261481411035	0.1041191715843652	premiRNA
hsa-mir-4487	2161	AGCUGGCUGAAGGGCAGAAGGGAACUGUCCUUCAGCCAGAG	-0.2764805758805021	2.768083200000001	0.1042545685586122	0.18940579400946217	premiRNA
hsa-mir-6870	548	UUGAACUUCAUUUCUCAUGCUCA	-0.27779080120311933	2.7671398333333332	0.08476863712874039	0.20268622246859	premiRNA
IAV_invivo_NA_6_Motif_10+IAV_invivo_NA_6_Motif_10	1869	CCUCGUACAAAAUUUUCAAGAUCGAAAAGGGG	-0.2781528365383668	2.766879166666667	0.08408631149282195	0.12454971092872706	IAV
hsa-mir-145	2961	AUCCCUUAGAUGCUAAGAUGGGGAU	-0.2783726966160006	2.7667208666666667	0.17199008706651842	0.2726686083080614	premiRNA
hsa-mir-130a	640	GCUACUGUCUGCACCUGUCACUAGCAGU	-0.2791638040084199	2.7661512666666668	0.026118943446299933	0.05138260177352013	premiRNA
hsa-mir-378j	1996	AGAAGAACU	-0.27942769165687426	2.765961266666667	0.10210277394760636	0.25996668598959993	premiRNA
IAV_invivo_PB1_2_Motif_28+IAV_invivo_PB1_2_Motif_28	1339	GUCUGGGAUCAACGAGUCAGCGGAC	-0.2795235708358127	2.7658922333333336	0.06654713611692534	0.17795684052036617	IAV
hsa-mir-4739	1063	CCCUUGUCUUCCCAGAG	-0.2797152134534925	2.7657542500000005	0.0620989284576436	0.17373287148102418	premiRNA
hsa-mir-4794	2807	CUGUAUGUCCUAACAGUGCUUGUAG	-0.2803382892283571	2.7653056333333335	0.06863155199567904	0.26301927241904016	premiRNA
hsa-mir-3158-1	1516	CCUUCUGCUUACAGGUAUUGGAAGG	-0.2805119921155501	2.765180566666667	0.1216254136159846	0.18687507047016358	premiRNA
hsa-mir-491	2208	UGAGGAGUAGAACACUCCUUA	-0.28178372224874615	2.7642649166666673	0.3718569923230965	0.3686659680597105	premiRNA
hsa-mir-1302-6	2786	CACAAUAUUUAGGACAACAAUAUU	-0.2818497404569398	2.764217383333333	0.13798020187536505	0.2968113418869238	premiRNA
SARS-CoV-2-Conserved-Structured-36_Interval-120-237_Multi_1_ComplexLevel_1	970	GUUGACAGGACACGAGUAACUCGUCUAUCUUCUGCAGGCUGCUUACGGUUUCGUCCGUGUUGCAGCCGAUCAUCAGC	-0.28206092001982086	2.7640653333333334	0.22909070079083874	0.26719088308642575	Control
hsa-mir-6744	2561	GCCUCCUGGAUCUCUAGGUCUCAGGGC	-0.2821603177007387	2.7639937666666667	0.04967062806310073	0.30030468578696556	premiRNA
hsa-mir-378a	2241	GUGUGUUACCUAGAAAUAGCACU	-0.28267948192701353	2.763619966666667	0.12781666865824853	0.22267462481373382	premiRNA
IAV_invivo_M1_M2_7_Motif_11+IAV_invivo_M1_M2_7_Motif_11	2902	GGUGACAACAACC	-0.28278924992955495	2.7635409333333336	0.027388068418152993	0.11368966624736696	IAV
hsa-mir-6757	127	GAUGAAGAUUAAUCCCUAAUCCCCAACA	-0.2827983008129362	2.763534416666667	0.11637496651214192	0.15246097326905075	premiRNA
SHAPE_invitro_SARS-CoV-2_Motif_169	1877	CAUGUCAUGUCUAAACAUACUGACUUUUCAAGUG	-0.28283156454546526	2.7635104666666668	0.19347827497694664	0.23933380411410926	SARS-CoV2
DMSMaPseq_invitro_SARS-CoV-2_Motif_515+SHAPE_invivo_SARS-CoV-2_Motif_548+SHAPE_invitro_SARS-CoV-2_Motif_523	579	UUCCUCAAGGAA	-0.2829079762233206	2.76345545	0.13241061474551932	0.1759474013447934	SARS-CoV2
hsa-mir-5692c-1	1402	UAAGAGUAAUAGCUCUCUAGGUUAUUAUGAAUA	-0.2830437626220776	2.7633576833333335	0.08908989047245411	0.11551086367179712	premiRNA
hsa-mir-525	524	UUUCUCUUAUGUGAAAAAAAAGAAG	-0.28309971143315804	2.7633174	0.20194852859816986	0.2173467938500227	premiRNA
DMSMaPseq_invitro_SARS-CoV-2_Motif_159	497	AGCAUCUACAGAUACUUGUUUUGCU	-0.2844193580077839	2.7623672500000005	0.23021179712212497	0.25771641031337966	SARS-CoV2
DMSMaPseq_invitro_SARS-CoV-2_Motif_83	739	UUAAUGCCUGUCUGUGUGGAAACUAAAGCCAUAGUUUCAACUAUACAGCGUAAAUAUAAGGGUAUUAA	-0.2869014065258137	2.7605801666666667	0.3117824521499722	0.31204880352908687	SARS-CoV2
hsa-mir-451a	457	UGAGUUUA	-0.28696300345849124	2.7605358166666676	0.049624770081319304	0.20307399740666893	premiRNA
hsa-mir-8058	665	CCAGGCCCCACGGAGAACCAGGGCACCUGG	-0.28787330010546364	2.7598804	0.12125676770839279	0.189777098801628	premiRNA
SHAPE_invitro_SARS-CoV-2_Motif_11	465	CGUUCGGAUGCUCGAACUGCACCUCAUGGUCAUGUUAUGGUUGAGCUGGUAGCAGAACUCGAAGGCAUUCAGUACG	-0.28875922186701247	2.759242533333333	0.26564980589761605	0.2971182785629824	SARS-CoV2
hsa-mir-2277	303	GCCAGUCAGCGCUCACAUUAAGGCUGAC	-0.2887904717201178	2.759220033333334	0.12780007040077762	0.3096927408599841	premiRNA
bulge-A	1346	GCGCUGCCAGAAACUGGCAAGCGC	-0.28895729963962785	2.759099916666667	0.08693185602172009	0.2650578007022612	Control
hsa-mir-548as	2662	UUUGCCGUUGCUUUUAAUGGUAAA	-0.2907429162461303	2.757814266666667	0.25493519225436523	0.4085010065755477	premiRNA
hsa-mir-5702	1115	UCCAACCUGAAAUCCUUCUGUAGGUUGAG	-0.29144603794102664	2.7573080166666664	0.09709026197363206	0.19157527700418817	premiRNA
hsa-mir-1289-2	1	CCUGCCUCAGAACUACUGAACAGAGUCACUGGGUGUGGA	-0.29186939243248067	2.7570032	0.030660367776596562	0.21000229070440954	premiRNA
SHAPE_invitro_SARS-CoV-2_Motif_532	1227	UGGCCGCAAAUUGCACAAUUUGCCCCCA	-0.2932472794740823	2.7560111166666665	0.21850379091027908	0.27398736406649593	SARS-CoV2
hsa-mir-320b-1	1935	AAUCCCUCUCUUUCUAGUUCUUCCUAGAGUGAGGAAAA	-0.2936074629661825	2.755751783333334	0.268457487631496	0.3029224301881386	premiRNA
hsa-mir-1252	324	UUUAGAAAAGAGAAUUCCAAA	-0.2938250313879222	2.7555951333333333	0.20672022248232813	0.2509228672066626	premiRNA
Selectedmotif_3261-3355_Multi_1_ComplexLevel_1+DMSMaPseq_invitro_SARS-CoV-2_Multi_12_ComplexLevel_1+SHAPE_invivo_SARS-CoV-2_Multi_8_ComplexLevel_1+SHAPE_invitro_SARS-CoV-2_Multi_11_ComplexLevel_1	387	AACUACUAUUCAAACAAUUGUUGAGGUUCAACCUCAAUUAGAGAUGGAACUUACACCAGUUGUUCAGACUAUUGAAGUGAAUAGUUUUAGUGGUU	-0.2948177582029756	2.7548803666666672	0.19803690556809547	0.21759440934717195	SARS-CoV2
DMSMaPseq_invitro_SARS-CoV-2_Motif_446+SHAPE_invivo_SARS-CoV-2_Motif_468+SHAPE_invitro_SARS-CoV-2_Motif_453	2109	AACUGUGAUGUUGUAAUAGGAAUUGUCAACAACACAGUU	-0.29573509185390556	2.754219883333334	0.29817146565076524	0.28792364286790684	SARS-CoV2
hsa-mir-6715b	291	UGGCAAUUCAGUAAAAAUGCUCA	-0.2961634926179365	2.7539114333333337	0.009394071683304382	0.23528018593015496	premiRNA
hsa-mir-548g	1386	UUUUUGCAUUACGUUCUAUGGCAAAA	-0.29712214551908495	2.7532212000000005	0.14217899271124607	0.16820068832224094	premiRNA
SARS-CoV-2-Conserved-Structured-12_Interval-26215-26334_Motif_3	1899	UGGUAUUCUUGCUA	-0.29750147243971903	2.7529480833333335	0.12891274151701085	0.2710647817712885	Control
hsa-mir-4662a	386	CUUUAGCUAUUCUGAAUGCCUAAAG	-0.29814894624804467	2.7524819000000007	0.12465802215324946	0.1741387759003257	premiRNA
SARS-CoV-2-Conserved-Structured-24_Interval-4174-4293_Motif_2	2131	UUAUAUAACCACUUACCCGGGUCAGGGUUUAAAUGGUUACACUGUAG	-0.2987040593794125	2.752082216666667	0.15221616088317	0.18036501160380228	Control
hsa-mir-646	973	GCUUUUCACCUGUGAUCCCAGGAGAGGAAGC	-0.2990428540831666	2.7518382833333326	0.042519459981896705	0.16066200301619044	premiRNA
hsa-mir-7850	1382	CUGGGUCCUCUGUGCAGGGUCUUACCCAG	-0.2995230370111947	2.7514925500000005	0.11077155301320972	0.13570364957013697	premiRNA
hsa-mir-3978	634	GUGGAGCCAAAAUUAGAAGGGCCAAAAUUCUACCUGGCCCACUACCACAG	-0.2999051648445891	2.7512174166666665	0.05243888865817947	0.19044974363027442	premiRNA
hsa-mir-523	2557	UUUCUGUUGUCUGAAAGAAAAGAAC	-0.30096890984433183	2.750451516666667	0.029375927055796978	0.13792629362390732	premiRNA
hsa-mir-942	1520	UGUGUGUACUCACAGCCCCUCACACA	-0.3011852051239068	2.750295783333334	0.05343550226298453	0.13251073452663648	premiRNA
SARS-CoV-2-Conserved-Structured-41_Interval-3808-3897_Motif_1	2740	CUCUAUGACAAACUUGUUUCAAGCUUUUUGGAAAUGAAGAGUGAAAAGCAAGUUGAACAAAAGAUCGCUGAG	-0.3015075184236516	2.750063716666667	0.2493953045105166	0.2789109116102348	Control
IAV_invivo_NP_5_Motif_6+IAV_invivo_NP_5_Motif_6	2410	GGAUGAGAGAACUCAUCC	-0.3016460594390895	2.7499639666666673	0.17022512680463547	0.28726989113181434	IAV
IAV_invivo_NA_6_Motif_18+IAV_invivo_NA_6_Motif_18	2285	GCUGAGUUGCCAUUCAGC	-0.30168147593927747	2.749938466666667	0.12468782786931205	0.19575789692277884	IAV
SARS-CoV-2-Conserved-Structured-68_Interval-17965-18084_Multi_1_ComplexLevel_1	1867	ACAAGUUGCAAUUUACAAGUCUUGAAAUUCCACGUAGGAAUGUGGCAACUUUACAAGCUGAAAAUGUAACAGGACUCUUUAAAGAUUGU	-0.3018603408392432	2.7498096833333334	0.15371524949086596	0.28640303033435943	Control
hsa-mir-363	2654	AAUUUUGAUGAGUAUCAUAGGAGAAAAAUU	-0.3018719611549902	2.7498013166666673	0.10208245365601408	0.5569956310425906	premiRNA
hsa-mir-3154	245	CCUGCCACGUCAAAGGAGGCAGA	-0.30245767599436374	2.7493795999999997	0.0898256529642404	0.22360588640625745	premiRNA
DMSMaPseq_invitro_SARS-CoV-2_Motif_301+SHAPE_invivo_SARS-CoV-2_Motif_317+SHAPE_invitro_SARS-CoV-2_Motif_305	532	CCGAAAUUAUGUCUUUACUGGUUAUCGUGUAACUAAAAACAGUAAAGUACAAAUAGG	-0.30332554228522823	2.748754733333333	0.22641723578307546	0.24549568649159328	SARS-CoV2
hsa-mir-3202-1	1918	UAAUGAUUGGAGUCAUUUUCAGAGCAUUA	-0.3037023229215341	2.74848345	0.1352658673608825	0.2485855243763673	premiRNA
hsa-mir-3186	523	GUGGCUUCAACCAAGUUCAAAGUCAC	-0.3037296839040314	2.7484637500000004	0.05821201716778693	0.17450781019386913	premiRNA
hsa-mir-8074	1969	AUGGGAGCCCAGAGACGUCCUAU	-0.3037503551031622	2.7484488666666658	0.07668447510856033	0.0909768987805305	premiRNA
hsa-mir-4460	1021	CCUUCUCCUCUUUGCAGUGAUAAAGGAGG	-0.30423218154198234	2.748101950000001	0.05532183253922361	0.19777319791462297	premiRNA
hsa-mir-744	664	ACAGCAGUCUUACUGAAGGUUUCCUGGAAACCACGCACAUGCUGU	-0.3043734308780249	2.74800025	0.2612681663473911	0.28847692835890104	premiRNA
hsa-mir-511	321	CAGUCAGUAAAUAUUUUUUUGUGAAUG	-0.3046452351559329	2.74780455	0.10440306428099955	0.15449076786007318	premiRNA
hsa-mir-135b	2571	AUGUGAUUGCUGUCCCAAACUCAUGU	-0.30482701670885354	2.747673666666668	0.12953980950530777	0.19883410329049603	premiRNA
hsa-mir-4768	1829	AUGGAUAUGGGAACUGUGAUGUCCA	-0.304849123086423	2.74765775	0.15880835866240528	0.28805798639812935	premiRNA
SHAPE_invivo_SARS-CoV-2_Motif_179+SHAPE_invitro_SARS-CoV-2_Motif_173	1464	GAGUUUUUAGUGCAGUUGGUAACAUCUGUUACACACCAUCAAAACUU	-0.30493909951532966	2.747592966666667	0.15036391938175012	0.2630376294863027	SARS-CoV2
SHAPE_invitro_SARS-CoV-2_Motif_134	1009	ACUAACAUAGU	-0.3054519906229448	2.7472236833333334	0.2247911468900962	0.35829259329845414	SARS-CoV2
hsa-mir-4289	1730	AUCAGGCAGUUUCCUG	-0.305502916309489	2.7471870166666665	0.030662794370273628	0.035721596589974126	premiRNA
Selectedmotif_19491-19545_Motif_1+DMSMaPseq_invitro_SARS-CoV-2_Motif_346+SHAPE_invivo_SARS-CoV-2_Motif_366+SHAPE_invitro_SARS-CoV-2_Motif_357	157	AGACAUCAUGCUAAUGAGUACAGAUUGUAUCUCGAUGCUUAUAACAUGAUGAUCU	-0.3055934019952607	2.7471218666666672	0.10702002337157569	0.3108995722754852	SARS-CoV2
hsa-mir-4285	1559	UCAUAAAUAUUUUAAGGAAUGACCCGGCCCUGGGG	-0.3061917556641119	2.7466910500000004	0.023250557989734678	0.11951271360591575	premiRNA
hsa-let-7i	2599	GCUGUUGGUCGGGUUGUGACAUUGCCCGCUGUGGAGAUAACUGC	-0.3065859436260014	2.746407233333333	0.0773976374411763	0.14510501606593038	premiRNA
hsa-mir-5193	14	GGGAGGUAAGAAGUCUCUGACUCCU	-0.3070871218257113	2.746046383333333	0.03973149149595953	0.1382412399215319	premiRNA
hsa-mir-4521	2689	UCAGUUUUGUAGCAUCAAAACU	-0.3082012369590544	2.7452442166666664	0.0543584848805963	0.1914614001510428	premiRNA
IAV_invivo_HA_4_Motif_10+IAV_invivo_HA_4_Motif_10	2800	CCCGGAAAUAGCAGGAAGACCCAAAGUAAGAGAUCAAGCUGGG	-0.3087922295513951	2.7448187	0.06621325530838312	0.1980962772327231	IAV
hsa-mir-3610	1052	GAGUGAAUC	-0.30997310363018904	2.7439684666666673	0.1233037140625076	0.2645061399319083	premiRNA
hsa-mir-6078	1696	GUGGACAGAGGCAAAACUCUAACUUC	-0.31008770957295206	2.7438859500000006	0.08540775940549818	0.2997671482147219	premiRNA
hsa-mir-421	994	GAAUGAAAAAAUGAAUCAUC	-0.3105655314009697	2.743541916666667	0.07890911821993338	0.23775203533317554	premiRNA
hsa-mir-4433b	1449	CCUGUUUGAAUAUUUCACCAGAAACAGG	-0.3106425217798083	2.7434864833333337	0.1906258782112773	0.28424894302250436	premiRNA
hsa-mir-7843	1888	UCCUGAUCUGAUGGAAGUCAUGA	-0.3120013116889555	2.7425081500000004	0.08629212673752909	0.20328059837239226	premiRNA
SARS-CoV-2-Conserved-Structured-22_Interval-21365-21484_Motif_1	1610	UUCUUUAUUUGACAUGAGUAAAUUUCCCCUUAAAUUAAGGGGUACUGCUGUUAUGUCUUUAAAAGAA	-0.3122163801224464	2.7423533	0.15207472591428392	0.23605804971742367	Control
hsa-mir-4429	144	GGCGACUGGUGUCUAAUUUGUUUGUC	-0.3128255670737068	2.741914683333334	0.09002775739166571	0.1431957039336058	premiRNA
IAV_invivo_NP_5_Motif_23+IAV_invivo_NP_5_Motif_23	594	GUCUUUCCAGGGGC	-0.31289433989858073	2.741865166666667	0.026666613802444915	0.39173078928005933	IAV
hsa-mir-135a-2	2697	GUGAUAGUAAUAAAGUCUCAU	-0.31363991509762196	2.7413283500000003	0.120254081850453	0.23182187228292678	premiRNA
DMSMaPseq_invitro_SARS-CoV-2_Motif_399	1579	AUGCUUGGAACAGGAAGAGAAUCAGCAACUGUGUUGCUGAUUAUUCUGUCCUAUAUAAUUCCGCAU	-0.3139948671328331	2.7410727833333333	0.20170702543368754	0.2344633434272593	SARS-CoV2
hsa-mir-3131	835	CCUUUCCCCUCAGACCAAGG	-0.3146397715087924	2.7406084500000003	0.08733093636540382	0.16363910418828392	premiRNA
hsa-mir-4427	645	UAGACAAUGGUUUCAUCAUUUCGUCUG	-0.31667126658914424	2.739145766666667	0.1989940795099647	0.21189275760576884	premiRNA
DMSMaPseq_invitro_SARS-CoV-2_Motif_282+SHAPE_invivo_SARS-CoV-2_Motif_296+SHAPE_invitro_SARS-CoV-2_Motif_285	1351	AAAUUGCCGAUAAGUAUGUCCGCAAUUU	-0.3168284186282104	2.7390326166666674	0.2390590845088284	0.31077402221474365	SARS-CoV2
SARS-CoV-2-Conserved-Structured-97_Interval-11010-11129_Motif_3+DMSMaPseq_invitro_SARS-CoV-2_Motif_198	670	UACCUUUUGCUAUGGGUA	-0.3169065432609766	2.7389763666666673	0.06858271744372252	0.15394950580355543	SARS-CoV2
SHAPE_invitro_SARS-CoV-2_Motif_465	2581	GGCAACUAGCACUCUCCAAGGGUGUUCACUUUGUUUGCAACUUGCUGUUGUUGUUUGUAACAGUUUACUCACACCUUUUGCUCGUUGCU	-0.31834044855777693	2.73794395	0.0795121559770013	0.16811626084169884	SARS-CoV2
SARS-CoV-2-Conserved-Structured-6_Interval-26175-26294_Multi_1_ComplexLevel_1	2576	ACGACGACUACUAGCGUGCCUUUGUAAGCACAAGCUGAUGAGUACGAACUUAUGUACUCAUUCGUUUCGGAAGAGACAGGUACGUUAAUAGUUAAUAGCGU	-0.319142180900252	2.7373667000000004	0.034501484953275166	0.19968203672602136	Control
bulge-UC	81	GCGCUGCCAGAAACUGGCUCAGCGC	-0.31917757425239995	2.737341216666667	0.2033114036315176	0.345223701190163	Control
hsa-mir-4730	1426	GCCAGAUGCUGAGCGAUGGC	-0.31957757237216294	2.737053216666667	0.044584978767022276	0.29675531842072767	premiRNA
SHAPE_invivo_SARS-CoV-2_Motif_155	2996	UUGCAAACUACACAAUUGGAAUUGUGUUAAUUGUGA	-0.3196506275843141	2.7370006166666667	0.20203555717426278	0.22250910713949146	SARS-CoV2
hsa-mir-4731	2073	AGUGUGCAGUCAUCCACACA	-0.3198738672756909	2.7368398833333334	0.08840370701252415	0.1315895812528824	premiRNA
U1snRNP5ss-22	893	AAGGUACAGCAGAUACUUACCUG	-0.3199397234476087	2.736792466666666	0.04267638479316088	0.2735816816886327	Control
U1snRNP5ss-24	1571	AUGGUAAGUGCGAUACUUACCUG	-0.31997578809289623	2.7367665000000003	0.1061044726259334	0.20725330471581424	Control
hsa-mir-3198-1	2513	AGCAGUACCAGACGGUUCUGUGG	-0.32078721946385463	2.736182266666667	0.0869969249047336	0.2655685796259917	premiRNA
hsa-mir-1287	2399	CGAGUCUGAGCCUUUAAAAGCCACUCU	-0.3208257378013133	2.7361545333333335	0.030123308970922396	0.14850507681399722	premiRNA
SHAPE_invivo_SARS-CoV-2_Motif_530	2997	UUCUAUUCUAAAUGGUAUAUUAGAGUAGGA	-0.32114535898408236	2.735924405	0.2301444072306572	0.23367602416283942	SARS-CoV2
hsa-mir-759	823	UGACUCAGAUCU	-0.32119159256305246	2.7358911166666666	0.028136443333325274	0.12433479189825983	premiRNA
hsa-mir-1276	428	GACACCUGGAUUCAGAGAACAUGUC	-0.3218118442771166	2.7354445333333337	0.16526896284127104	0.24454188522578585	premiRNA
hsa-mir-502	1792	GCUAGUGCUGGCUCAAUGCAAUGC	-0.32195885747495323	2.7353386833333335	0.08749226708090303	0.12977843694773253	premiRNA
DMSMaPseq_invitro_SARS-CoV-2_Motif_27	1356	CCAUAAUGAAUCUGG	-0.322391309145868	2.7350273166666668	0.0488606975184201	0.16631848546512282	SARS-CoV2
IAV_invivo_PB1_2_Motif_5+IAV_invivo_PB1_2_Motif_5	1224	GGGCCACUGCCAGAAGACAAUGAACCAAGUGGUUAUGCCC	-0.32284616811886135	2.734699816666667	0.1447758785934883	0.3163112847964803	IAV
hsa-mir-8060	2210	UGGUCAGAUAUCCCAU	-0.32293679269287007	2.734634566666667	0.04127595914070274	0.14909883280288383	premiRNA
hsa-mir-4657	48	GCAUAUAGAGUAUAUGC	-0.3230878799456299	2.734525783333334	0.052774681701115975	0.2070444538669006	premiRNA
DMSMaPseq_invitro_SARS-CoV-2_Motif_154+SHAPE_invivo_SARS-CoV-2_Motif_170+SHAPE_invitro_SARS-CoV-2_Motif_165	1641	ACUACGAAAACAAAUACGUAGU	-0.3232339440738541	2.7344206166666667	0.09552963646787227	0.20808358763920712	SARS-CoV2
Selectedmotif_4937-4959_Motif_1+DMSMaPseq_invitro_SARS-CoV-2_Motif_92+SHAPE_invivo_SARS-CoV-2_Motif_101+SHAPE_invitro_SARS-CoV-2_Motif_97	1842	CACUUCUUUCUUUGAGAGAAGUG	-0.32344294772103743	2.7342701333333337	0.13946917832281347	0.20745604083859495	SARS-CoV2
hsa-let-7b	2583	GUGGUUUCAGGGCAGUGAUGUUGCCCCUCGGAAGAUAACUAU	-0.3236477152770218	2.734122700000001	0.17906627746654055	0.19930383079296976	premiRNA
hsa-mir-103b-2	611	UGCUUGACCUGAAUGCUACAAGGCA	-0.3242500735566786	2.7336890000000005	0.04811535664157683	0.11803733925429055	premiRNA
hsa-mir-597	9	ACCACUGUGAAGACAGUAAAAUGUACAGUGGU	-0.3242549114969009	2.7336855166666667	0.2676334030040275	0.5109453172036406	premiRNA
DMSMaPseq_invitro_SARS-CoV-2_Motif_202	2207	CAGCAAGAACUG	-0.32425690222828335	2.733684083333334	0.045117253312033104	0.23175989284918982	SARS-CoV2
SHAPE_invivo_SARS-CoV-2_Motif_314	64	AGCUUUUUGCAGCAGAAACGCUCAAAGCU	-0.3243286842982717	2.7336324	0.12757583890370366	0.23322523712281348	SARS-CoV2
IAV_invivo_HA_4_Motif_13+IAV_invivo_HA_4_Motif_13	1448	GUGCCCAAAAUACGUCAGGAGUGC	-0.3245131047276769	2.7334996166666676	0.021571490501252184	0.1732010903621524	IAV
hsa-mir-527	154	UUUCUGUUGUCUAAAAGAAAAGAAA	-0.32494104253092165	2.7331915	0.19109569152190817	0.21559996686727984	premiRNA
hsa-mir-550a-1	2549	AGCCCUGUUGUUGUAAGAUAGUGU	-0.32530682784854253	2.7329281333333335	0.05749808396737735	0.07962158169111166	premiRNA
hsa-mir-136	1219	GAUGGAUUCUUAUGCUCCAUC	-0.3256086088373936	2.73271085	0.13004774463702642	0.1843720796666222	premiRNA
hsa-mir-4775	1036	CUCUUGAUAGCAGACAU	-0.32569418713882664	2.7326492333333334	0.06624020606259555	0.2742606004459823	premiRNA
hsa-mir-1302-8	2189	ACAUGCAGUAUUUGG	-0.32601383841404685	2.7324190833333333	0.13039303379253722	0.23001823777145902	premiRNA
hsa-mir-548h-1	985	UGUCAUUACUUUUAAUGGUA	-0.32778301991261943	2.7311452666666667	0.14758583528838412	0.19127366422939565	premiRNA
SARS-CoV-2-Conserved-Structured-70_Interval-14446-14565_Motif_2+Selectedmotif_14486-14531_Motif_1+DMSMaPseq_invitro_SARS-CoV-2_Motif_262+SHAPE_invivo_SARS-CoV-2_Motif_276+SHAPE_invitro_SARS-CoV-2_Motif_266	2904	AGAGCUAGGUGUUGUACAUAAUCAGGAUGUAAACUUACAUAGCUCU	-0.32800480127751874	2.7309855833333327	0.17964970904955269	0.2471293000612906	SARS-CoV2
hsa-mir-6132	2405	UGCAGUAUCCGCUGUUGCUGCU	-0.3285884559413897	2.7305653499999996	0.08403350227809694	0.16038997663246843	premiRNA
SHAPE_invitro_SARS-CoV-2_Motif_449	538	CUUCUUGCAUGUGACUUAUGUCCCUGCACAAGAAAAG	-0.32865364082016485	2.730518416666667	0.10556990132833866	0.1963401209402975	SARS-CoV2
SARS-CoV-2-Conserved-Structured-53_Interval-11050-11169_Motif_1	588	CAGAGUACUCAAUGGUCUUUG	-0.33020479093621213	2.7294015833333334	0.2995670996253141	0.33146090889396357	Control
hsa-mir-1288	1435	CUCACCAUAGUGGUGGA	-0.3304739563376362	2.729207783333333	0.1730853606365682	0.19354628118816808	premiRNA
hsa-mir-6749	2485	GGAGCUCUGUCCUGUCUCACUCAUUGCUCC	-0.3306587471356706	2.7290747333333343	0.06337604408091317	0.1667435922100889	premiRNA
hsa-mir-4797	1821	UGAAAGGUUUUUUCUCUCA	-0.331950291990542	2.7281448166666666	0.14184250867116066	0.17164835710769774	premiRNA
hsa-mir-609	2516	CUCUGGUCUAUAAUGGGUUAAAUAGUAGAG	-0.3336154230522903	2.7269459166666663	0.02571436050386813	0.0916113695922978	premiRNA
hsa-mir-217	2449	GGAUAAGAAUCAGUCAC	-0.33376620938053786	2.7268373500000003	0.18427875398044963	0.30747414313161536	premiRNA
hsa-mir-558	2642	CUCUAGACUCUAUUAUAGUUUCCUGAG	-0.33530047068708435	2.7257326766666665	0.2852585306349029	0.3234202897778402	premiRNA
full-UA	2953	GCGCUGCCAGAAACUGGCAGCGC	-0.33664837175852586	2.724762183333334	0.019700619574322332	0.17454431132911039	Control
IAV_invivo_PB1_2_Motif_22+IAV_invivo_PB1_2_Motif_22	2314	CACCAAGACUACUUACUGGUG	-0.3376092931675302	2.724070316666667	0.2858410884302709	0.4236323658343369	IAV
hsa-mir-23c	2380	UGAGUGGCAUAAUCAGAGUACAAUUUGAGUCAUGCCCAUACAUCA	-0.33782417641670587	2.7239156	0.08150236994600944	0.10895090113891906	premiRNA
SHAPE_invivo_SARS-CoV-2_Motif_33	298	AGAGAUCGCCAUUAUUUUGGCAUCUUU	-0.3384782242682041	2.7234446833333337	0.22461859728016317	0.4452285243042397	SARS-CoV2
hsa-mir-4491	1839	CAUUAACGUGGACCAGACAAUAUUAAUG	-0.3393680811964404	2.7228039833333333	0.053002427158538236	0.20132680874824918	premiRNA
SARS-CoV-2-Conserved-Structured-93_Interval-5691-5810_Motif_1	2209	ACCUGCUCAGUAUGAACUUAAGCAUGGU	-0.33944423824586234	2.7227491500000003	0.04915320091410343	0.3182919199785479	Control
hsa-mir-92b	858	AGUGUUGUUUUUUCCCCCGCCAAUAUU	-0.33973926000722615	2.722536733333334	0.047976062913438915	0.15516299083083268	premiRNA
SARS-CoV-2-Conserved-Structured-105_Interval-17765-17884_Multi_1_ComplexLevel_1	2569	AGCCUCAAAGAUUUUGGGACUACCAACUCAAACUGUUGAUUCAUCACAGGGCU	-0.3397461581229498	2.7225317666666666	0.12330049774449102	0.25120327508734325	Control
DMSMaPseq_invitro_SARS-CoV-2_Motif_215	1270	CAACGUAAGUUG	-0.3397905329143602	2.722499816666667	0.04112682825270156	0.11882365165298668	SARS-CoV2
hsa-let-7a-2	2331	AUAGUUUAGAAUUACAUCAAGGGAGAUAACUGU	-0.339824282755716	2.7224755166666665	0.11717805322359787	0.21200800480535842	premiRNA
hsa-mir-4767	426	CGCCCGACUUCGGGG	-0.34035013676535986	2.7220969	0.10720427153604628	0.3111977608628917	premiRNA
SHAPE_invitro_SARS-CoV-2_Motif_28	1025	UGCUGUUGUUAAAAUUUAUUGUCCAGCA	-0.3405479136134642	2.7219545000000003	0.28830129762148843	0.300486424214605	SARS-CoV2
hsa-mir-3194	2270	GGCUGCGUGCCACCCGGGCAGCU	-0.3409473793283228	2.721666883333333	0.10913283924143774	0.29805301495920733	premiRNA
DMSMaPseq_invitro_SARS-CoV-2_Motif_179+SHAPE_invitro_SARS-CoV-2_Motif_188	706	AUAAAGAAAUGUAUCUAAAGUUGCGUAGUGAUGUGCUAUUACCUCUUACGCAAUAUAAUAGAUACUUAGCUCUUUAU	-0.3410466844170824	2.7215953833333337	0.1891594136143975	0.24028148124486767	SARS-CoV2
DMSMaPseq_invitro_SARS-CoV-2_Motif_227	1427	UCCGAUUUACAGGA	-0.341652399162444	2.721159266666666	0.07191292944646001	0.21331518584770967	SARS-CoV2
U1snRNP5ss-16	2787	GAGGUGAGCAGGAUACUUACCUG	-0.34174763019627913	2.721090700000001	0.04152502701382453	0.14944031358919876	Control
hsa-mir-501	2918	GAGAGUGCUUUCUGAAUGCAAUGC	-0.3423991086154135	2.7206216333333324	0.024215603648415563	0.2447533792915825	premiRNA
hsa-mir-604	2880	CUCUCGUGUCCACUAGCAGGCAGGUUUUCUGACACAGG	-0.3426126261302663	2.7204679000000005	0.13328499905687707	0.4257348581697343	premiRNA
hsa-mir-4422	227	CCCACCAUGUACCAGUGGG	-0.3426653110677995	2.7204299666666674	0.1243725110007682	0.1542054364777179	premiRNA
hsa-mir-3135b	2268	GGUGCAGUCAGUCCUAGCUC	-0.34302426771381755	2.720171516666666	0.04245897553880008	0.07601041016351295	premiRNA
hsa-mir-4774	1495	UAAUAACUGACAAACAGACAAUUG	-0.34305410553652416	2.720150033333333	0.17011250613377818	0.2549741142124226	premiRNA
hsa-mir-8056	145	UAGGAGCUGUGCCUCCUGGCCUAUUCCUGUUCGUG	-0.3436463481229877	2.7197236166666676	0.056718568300003956	0.08216373756745585	premiRNA
IAV_invivo_NA_6_Motif_8+IAV_invivo_NA_6_Motif_8	1552	GCCUGUGUAAAUGGU	-0.34374877819706057	2.7196498666666664	0.10239492441689499	0.10554933086933098	IAV
hsa-mir-7977	344	ACCAAAAAUGAUAUGGGU	-0.34409190158416886	2.719402816666667	0.1422745153530706	0.29458696083133756	premiRNA
hsa-mir-338	1318	UGAGUGAUGACUCAGGCGACUCCA	-0.3445636586258795	2.71906315	0.03226474831122544	0.06653218945131856	premiRNA
hsa-mir-6782	687	GGUGUCGAACUCAUGGCUGCCACC	-0.34556177893409906	2.7183445000000006	0.030632025150494815	0.09685755133760189	premiRNA
hsa-mir-4498	2163	GCUGCAGAUCUUUGUCUAAGCAGC	-0.34562395456776107	2.718299733333334	0.05946351112403082	0.10787584066928949	premiRNA
hsa-mir-545	2046	UAGAUGAAUAAAUGAAUGACUCAUCA	-0.34595055025478366	2.7180645833333332	0.007663253201093794	0.07495349795092253	premiRNA
DMSMaPseq_invitro_SARS-CoV-2_Motif_356+SHAPE_invivo_SARS-CoV-2_Motif_376+SHAPE_invitro_SARS-CoV-2_Motif_365	1443	GAUGGUCAAGUAGACUUAUUUAGAAAUGCCCGUAAUGGUGUUCUUAUUACAGAAGGUAGUGUUAAAGGUUUACAACCAUC	-0.34596816591271945	2.7180519000000003	0.16096719203362464	0.19975019547796563	SARS-CoV2
hsa-mir-143	790	CUCUGGUCAGUUGGGAGUCUGAG	-0.34619679909726103	2.7178872833333343	0.043601864468919775	0.24728989071913263	premiRNA
hsa-mir-4482	257	GAAAUGUGUGGAAGAUGGCAUUUC	-0.3463296456950231	2.717791633333334	0.053247852739695505	0.25642638324185324	premiRNA
hsa-mir-103a-1	2776	GCCUUGUUGCAUAUGGAUCAAGC	-0.34633277068033325	2.717789383333334	0.024203808008678617	0.03379348755203149	premiRNA
SARS-CoV-2-Conserved-Structured-62_Interval-6971-7090_Motif_1+SHAPE_invivo_SARS-CoV-2_Motif_143	2531	AGUGUUUGCCUAGGUUCUUUAAUCUACUCAACCGCU	-0.34645452936725274	2.717701716666667	0.11149557802389919	0.19873926082504478	SARS-CoV2
IAV_invivo_NS1_NEP_8_Motif_11+IAV_invivo_NS1_NEP_8_Motif_11	196	GAGUCCUCAUCGGAGGACUU	-0.3471522344209423	2.717199366666667	0.31164503253195874	0.386109742608222	IAV
hsa-mir-6754	676	UGGAGGAGUCUGGUGGCCUGUUCUCUU	-0.3480024156097522	2.716587233333334	0.03266330550666831	0.05239784200022131	premiRNA
DMSMaPseq_invitro_SARS-CoV-2_Motif_55+SHAPE_invivo_SARS-CoV-2_Motif_62+SHAPE_invitro_SARS-CoV-2_Motif_58	2796	CUUCUGCUGCUCUUCAACCUGAAGAAGAGCAAGAAGAAG	-0.3494696309351597	2.7155308333333337	0.11821903464403859	0.29853972615240776	SARS-CoV2
hsa-mir-610	1979	GGGACACAUUUGAGCCAAAUGUCCC	-0.3503012242483808	2.714932083333334	0.0513652853356626	0.4151000546423587	premiRNA
SHAPE_invitro_SARS-CoV-2_Motif_13	2921	UUCUUCUUCGUAAGAA	-0.35081985606975186	2.714558666666667	0.13155870055922958	0.13838525681638209	SARS-CoV2
Selectedmotif_18847-18871_Motif_1+DMSMaPseq_invitro_SARS-CoV-2_Motif_336+SHAPE_invivo_SARS-CoV-2_Motif_354+SHAPE_invitro_SARS-CoV-2_Motif_345	2808	CUAGUUGUGAUGCAAUCAUGACUAG	-0.35095265637143447	2.7144630500000004	0.12104898468073429	0.258540486765099	SARS-CoV2
SARS-CoV-2-Conserved-Structured-49_Interval-23497-23616_Multi_1_ComplexLevel_1	691	GCUGUUUAAUAGGGGCUGAACAUGUCAACAACUCAUAUGAGUGUGACAUACCCAUUGGUGCAGGUAUAUGCGCUAGUUAUCAGACUCAGACUAAUUCUCCUCGGC	-0.3510710354446097	2.714377816666667	0.06333474399520843	0.13768761031988416	Control
SHAPE_invivo_SARS-CoV-2_Motif_39	2472	CUAACAAUCUAGUUGUAAUGGCCUACAUUACAGGUGGUGUUGUUCAG	-0.3516387179613383	2.713969083333333	0.12034537900528913	0.17640706178180637	SARS-CoV2
SHAPE_invitro_SARS-CoV-2_Motif_233	378	UGGUACUAUCUAUACAGAACUGGAACCA	-0.35178709689349474	2.7138622500000005	0.17294929798728406	0.2788418451069564	SARS-CoV2
hsa-mir-6134	1148	UGCAUAAAUGAAGCUGAAUGA	-0.3523016414655585	2.7134917761666677	0.104734749422042	0.1479675584780299	premiRNA
hsa-mir-6747	1990	AGAACAUUCGUUCACUUUCCU	-0.3524269318488396	2.713401566666667	0.16053350467219257	0.16228863438618152	premiRNA
hsa-mir-611	455	UCCAGACGGAGAUGCGA	-0.353249682611034	2.712809183333334	0.023994254675716496	0.13686352809922805	premiRNA
hsa-mir-4301	1357	GUGAACAUUGCAU	-0.3534976212603847	2.712630666666667	0.06261480413899706	0.1792176402681924	premiRNA
hsa-mir-4513	849	CCAUAAGCUGUCUAAAACUUCG	-0.3536368798650423	2.712530400000001	0.041343673974659705	0.2791831929595052	premiRNA
SHAPE_invivo_SARS-CoV-2_Motif_79+SHAPE_invitro_SARS-CoV-2_Motif_75	1032	UGUUACUUUAUAUUGACAUUAAUGGCAAUCUUCAUCCAGAUUCUGCCACUCUUGUUAGUGACA	-0.3537621802019799	2.712440183333334	0.21766629639353838	0.2629263426911838	SARS-CoV2
SHAPE_invitro_SARS-CoV-2_Motif_479	1729	AGCGUACUUCUUUUUCUUGCU	-0.35499590125458413	2.7115519	0.13643813282564995	0.16966864180649036	SARS-CoV2
hsa-mir-409	327	UUUGCAUCUGGACGACGAAU	-0.3550070817575837	2.7115438500000004	0.02870905297651636	0.3153348234382272	premiRNA
SHAPE_invitro_SARS-CoV-2_Motif_170	2368	ACAAGGCUAUUGAUGGUGGUGUCACUCGUGACAUAGCAUCUACAGAUACUUGU	-0.35507548421382784	2.7114946000000004	0.2184984492086091	0.3891164266211018	SARS-CoV2
hsa-mir-199a-2	2946	CUGUUCAGGACAAUGCCGUUGUACA	-0.35516138658781193	2.71143275	0.10425583931538537	0.23997075787851208	premiRNA
DMSMaPseq_invitro_SARS-CoV-2_Motif_241	1908	GGCUGUAGUUGUGAUCAACUCCGCGAACCCAUGCUUCAGUCAGCUGAUGCACAAUCGUUUUUAAACGGGUUUGCGGUGUAAGUGCAGCC	-0.35527374717075966	2.71135185	0.08671313462938467	0.22226203916538628	SARS-CoV2
hsa-mir-101-2	50	GAUGCUGUAUAUCUGAAAGGUAC	-0.3565693197844736	2.710419033333334	0.04784533937007797	0.1709913940827369	premiRNA
DMSMaPseq_invitro_SARS-CoV-2_Motif_129+SHAPE_invivo_SARS-CoV-2_Motif_141+SHAPE_invitro_SARS-CoV-2_Motif_137	2371	UGCCGACUACUAUAGCAAAGAAUACUGUUAAGAGUGUCGGUA	-0.3570711461292849	2.710057716666667	0.05811264366581596	0.12961159024059063	SARS-CoV2
hsa-mir-664a	2401	GGAUAGAAACUAUUAUUCUAUUC	-0.3571198496040532	2.7100226499999995	0.25565128121396324	0.27942130771240575	premiRNA
hsa-mir-590	1365	AGUGCAGUAUGGUGAAGUCAAUCUGUAAU	-0.35713410879628354	2.7100123833333343	0.14088242546264504	0.18163530290649116	premiRNA
hsa-mir-4472-1	1277	CACUCUCCCUAAUGGGGCUGAAGACAGCUCAGGGGCAGGGUG	-0.3573292467679058	2.709871883333333	0.07107866277046228	0.19358486340220948	premiRNA
DMSMaPseq_invitro_SARS-CoV-2_Motif_13+SHAPE_invivo_SARS-CoV-2_Motif_13	2098	GUUCUUCUUCGUAAGAAC	-0.35753818097097034	2.7097214500000004	0.11760809563447745	0.2727332169458398	SARS-CoV2
hsa-mir-6748	2240	UGGAUUUGAAAUGGUCCCACUCCUGACGAUCCU	-0.35759325015655596	2.7096818000000003	0.029212894445645444	0.05715193457129888	premiRNA
IAV_invivo_PB2_1_Motif_8+IAV_invivo_PB2_1_Motif_8	2626	CUCCUUUGAUGGUUGCAUACAUGUUGGAG	-0.3593658807129903	2.7084055	0.0562323248942055	0.23375754767544235	IAV
hsa-mir-331	2256	GGAUCCCAGAUCAAACCAGGCCC	-0.3601040253914029	2.707874033333334	0.040542700278777453	0.1746374820200747	premiRNA
IAV_invivo_PB2_1_Motif_5+IAV_invivo_PB2_1_Motif_5	1660	GCCGGAUCAGACCGAGUGAUGGUAUCACCACUGGC	-0.3612622838357648	2.7070400833333337	0.0492275147274343	0.07679392315319344	IAV
SHAPE_invivo_SARS-CoV-2_Motif_203	1250	GCUGGUAAUGUUCAACUCAGGGUUAUUGGACAUUCUAUGC	-0.36154732879217494	2.70683485	0.1961041443009771	0.30216707742592486	SARS-CoV2
hsa-mir-6844	2840	AGAAAUCAAGCUAUUUGCUAAAAGUUCU	-0.3615596435491022	2.7068259833333337	0.30451901092867756	0.4040297220237528	premiRNA
DMSMaPseq_invitro_SARS-CoV-2_Motif_370	410	UGUACAUACAGCUAAUAAAUGGGAUCUCAUUAUUAGUGAUAUGUACG	-0.36214174729433746	2.706406866666667	0.2383760030831978	0.24635193770014013	SARS-CoV2
hsa-mir-4670	1003	UUCACAGACUCUCCAAAAGUCUGAA	-0.3622317700193236	2.7063420500000004	0.18244159934241705	0.3491795818288949	premiRNA
DMSMaPseq_invitro_SARS-CoV-2_Motif_17+SHAPE_invivo_SARS-CoV-2_Motif_17+SHAPE_invitro_SARS-CoV-2_Motif_17	1246	GUGGCCCUGAUGGCUAC	-0.36245988468778556	2.7061778066666666	0.1477128727489346	0.27657011070041443	SARS-CoV2
hsa-mir-5004	975	CACGAGAUUGGGUUGUGCAGAGGCUGACACUUG	-0.3631385944603948	2.7056891333333333	0.06616159296132534	0.22792101666392517	premiRNA
IAV_invivo_NA_6_Motif_16+IAV_invivo_NA_6_Motif_16	1690	ACAGAGACUGAUAGUAAGUUCUCUGU	-0.363454935565989	2.705461366666667	0.18924492775558457	0.19870000925316184	IAV
DMSMaPseq_invitro_SARS-CoV-2_Motif_65+SHAPE_invivo_SARS-CoV-2_Motif_72+SHAPE_invitro_SARS-CoV-2_Motif_68	1071	CUAUACAUUCUUUAAGAGUUUGUGUAG	-0.3648909704824076	2.704427416666667	0.07448996261570198	0.18733709621960384	SARS-CoV2
hsa-mir-936	2939	GCAGAAAUCACUCCAGGAGCAACUGA	-0.3648964102716519	2.7044235000000003	0.01671837824686524	0.2218871909543639	premiRNA
hsa-mir-373	2306	CUUUCCUUUUUGUCUGUACUGGGAAG	-0.36547538903157706	2.7040066333333335	0.047469741032251024	0.08169207807916182	premiRNA
DMSMaPseq_invitro_SARS-CoV-2_Motif_318+SHAPE_invitro_SARS-CoV-2_Motif_325	1095	GUAAGAGAAUUCCUUAC	-0.36554038872603817	2.7039598333333337	0.10535292158755921	0.20408439622417515	SARS-CoV2
hsa-mir-4468	2188	CUUUGGUGGCUAUGGUUGACUGGGCCACUCAGAG	-0.36615010808220416	2.7035208333333336	0.044299682751311804	0.22826824745612903	premiRNA
hsa-mir-155	393	GGGGUUUUUGCCUCCAACUGACUCC	-0.36634543123813923	2.7033802000000002	0.022479512666247935	0.08973744806512833	premiRNA
hsa-mir-3119-1	2582	UGGCAAAGGGGUAGCUAAACAAUCUAUGUCUUUGCCA	-0.36652600909301586	2.7032501833333336	0.09614465988496414	0.35180901951499155	premiRNA
hsa-mir-1825	454	UGGGCUCCCCUAGACUAGGACUCCA	-0.3666989480949105	2.703125666666667	0.05643781758977521	0.18529208497765381	premiRNA
hsa-mir-6507	31	UUUGUAUUGUGGUUCAGUACCAUGCAAA	-0.367226283579073	2.702745983333333	0.35094238982625053	0.4611736718693956	premiRNA
hsa-mir-30b	2864	UCAGCUGUAAUACAUGGAUUGGCUGG	-0.3675400321042621	2.702520083333333	0.08371344169913154	0.19151796309399075	premiRNA
hsa-mir-1271	1358	CACUCAGUAAAUAUUUGUUGAGUG	-0.36779706793307293	2.702335016666666	0.14014704203406833	0.23826862278361932	premiRNA
DMSMaPseq_invitro_SARS-CoV-2_Motif_269+SHAPE_invitro_SARS-CoV-2_Motif_273	716	UUGUUACGAUGGUGGCUGUAUUAAUGCUAACCAAGUCAUCGUCAACAA	-0.3684840785925873	2.701840366666667	0.2512085169095456	0.27497701077656705	SARS-CoV2
DMSMaPseq_invitro_SARS-CoV-2_Motif_231+SHAPE_invitro_SARS-CoV-2_Motif_234	921	CCUUGUAGGUUUGUUACAGACACACCUAAAGG	-0.36872896170074604	2.7016640499999998	0.1833369859246461	0.258594190690422	SARS-CoV2
hsa-mir-1273f	2378	AGUGAGCUGAGAUCACGCAACU	-0.3695123839441045	2.7010999833333336	0.0788863712104335	0.17369318963864763	premiRNA
hsa-mir-3714	93	CUGUGACGUGCUCCAUCACCGGGCAG	-0.3701879594721877	2.7006135666666666	0.021907427926939865	0.17603277395354475	premiRNA
Selectedmotif_20833-20907_Motif_1+DMSMaPseq_invitro_SARS-CoV-2_Multi_61_ComplexLevel_1+SHAPE_invitro_SARS-CoV-2_Motif_377	1984	UAGCUGUACCCUAUAAUAUGAGAGUUAUACAUUUUGGUGCUGGUUCUGAUAAAGGAGUUGCACCAGGUACAGCUG	-0.37084929895607693	2.7001374000000005	0.15638422387865586	0.24582038723554198	SARS-CoV2
IAV_invivo_PB1_2_Motif_38+IAV_invivo_PB1_2_Motif_38	214	CUGUUCCACCAUUGAAGAGCUCAG	-0.37185677107219	2.699412016666667	0.06496687079262518	0.10853473183048214	IAV
Selectedmotif_5296-5463_Motif_1+DMSMaPseq_invitro_SARS-CoV-2_Motif_102+SHAPE_invivo_SARS-CoV-2_Motif_112+SHAPE_invitro_SARS-CoV-2_Motif_106	654	AGAGUUGAAGUUUAAUCCACCUGCUCUACAAGAUGCUUAUUACAGAGCAAGGGCUGGUGAAGCUGCUAACUUU	-0.3733953749509154	2.698304216666667	0.06301272594686969	0.21542667350649303	SARS-CoV2
hsa-mir-6863	1768	UUAAUGAGGCCAUAGA	-0.37355005014977155	2.698192850000001	0.021293365185633004	0.08211050896952146	premiRNA
DMSMaPseq_invitro_SARS-CoV-2_Motif_131	1098	AUUUUUCUAAACUGAUAAAU	-0.37385405335039973	2.6979739666666673	0.18856568531396672	0.550075068912446	SARS-CoV2
SARS-CoV-2-Conserved-Structured-23_Interval-2158-2277_Motif_1	2631	GUUUAAGGAAGGUGUAGAGUUUCUUAGAGAC	-0.3749942794721173	2.697153	0.07568610174168595	0.26050383724427023	Control
hsa-mir-6500	2191	GUGUCCUUUCUUCUGAGAGCUGGACAC	-0.3751843480231232	2.6970161499999996	0.14212464421484394	0.22619126267865358	premiRNA
SARS-CoV-2-Conserved-Structured-89_Interval-26415-26527_Motif_3	448	AAACGAACUAAAUAUUAUAUUAGUUUUUCUGUUU	-0.37533758804354017	2.6969058166666673	0.14877531504583283	0.2893097114813613	Control
SHAPE_invivo_SARS-CoV-2_Motif_325	1354	UGAUAAAUUCA	-0.3756377949657161	2.6966896666666673	0.16828661075280962	0.3236623415096283	SARS-CoV2
SARS-CoV-2-Conserved-Structured-42_Interval-25935-26054_Motif_2	365	CUGAAAAAUGGGAAUCUGGAGUAAAAGACUGUGUUGUAUUACACAGUUACUUCACUUCAGACUAUUACCAG	-0.3758174468990203	2.6965603166666665	0.09959653354012293	0.23416330439207225	Control
hsa-mir-30d	2101	GAAGCUGUAAGACACAGCUAAGCUUU	-0.3759749693067163	2.6964468999999998	0.061113237401293805	0.18682710968100666	premiRNA
hsa-mir-891b	1343	UUGAUUCAGUAAAACAUUCAA	-0.37626603275335274	2.696237333333334	0.04055432622087604	0.1153162044725868	premiRNA
hsa-mir-3132	896	AGGACGGUGCGCCUUGUUUCCC	-0.37648913355649494	2.6960766999999994	0.0519949082750506	0.10391069685589606	premiRNA
DMSMaPseq_invitro_SARS-CoV-2_Motif_169	2489	GAUUAUUACAGAUC	-0.37691640006659693	2.6957690666666667	0.06795355771606928	0.24749325646607687	SARS-CoV2
DMSMaPseq_invitro_SARS-CoV-2_Motif_106	2640	GUACAUGGGCACACUUUCUUAUGAACAAUUUAAGAAAGGUGUUCAGAUAC	-0.37742695322223857	2.6954014666666666	0.13882674674132423	0.14994539652539116	SARS-CoV2
hsa-mir-5008	2566	CAGUGGUGCCAUCUCCCCUG	-0.3774913742157159	2.6953550833333337	0.0268835239941565	0.3314541991478647	premiRNA
SARS-CoV-2-Conserved-Structured-46_Interval-1238-1357_Motif_1	43	UUGUGGUGAAACUUCAUGGCAG	-0.3780941491600801	2.694921083333334	0.03673310283382106	0.24575035771790288	Control
hsa-mir-8064	360	GGACAUCCUUCCAUAGUAAAUAAGCGGUGCC	-0.3804009901683593	2.6932601500000004	0.04318012005177255	0.14268800060353856	premiRNA
DMSMaPseq_invitro_SARS-CoV-2_Motif_197+SHAPE_invivo_SARS-CoV-2_Motif_213+SHAPE_invitro_SARS-CoV-2_Motif_204	2578	AAAGUGCAGUGAAAAGAACAAUCAAGGGUACACACCACUGGUUGUUACUCACAAUUUUGACUUCACUUU	-0.38079390498808535	2.6929772499999998	0.30028126429202473	0.4471195865642798	SARS-CoV2
hsa-mir-8088	2050	GGUAUGGAUUCUGUUGUUUUGGCAACAUUCU	-0.38166452589563077	2.6923504	0.06764883567448249	0.12652341111934348	premiRNA
hsa-mir-1255b-1	1902	GGUUUCUUAAAAUGGAAUCU	-0.38229042573129324	2.6918997500000006	0.0935472590961708	0.16774016403930975	premiRNA
SHAPE_invivo_SARS-CoV-2_Motif_440	2079	UAACACCAGGAACAAAUACUUCUAACCAGGUUGCUGUUCUUUAUCAGGGUGUUA	-0.3825511420983586	2.6917120333333338	0.22292146359031992	0.3353120190183667	SARS-CoV2
hsa-mir-219b	2741	UUCUCGGUUGGCCGCAGACUCGUACAAGAA	-0.3828423212851921	2.6915023833333342	0.018007583418839818	0.12148957741487525	premiRNA
hsa-let-7f-2	573	AUAGUUUUAGGGUCAUACCCCAUCUUGGAGAUAACUAU	-0.38350988759166404	2.691021733333334	0.1764018543361267	0.23141771938040828	premiRNA
Selectedmotif_29621-29866_Motif_2+DMSMaPseq_invitro_SARS-CoV-2_Motif_536+SHAPE_invivo_SARS-CoV-2_Motif_570+SHAPE_invitro_SARS-CoV-2_Motif_545	2753	GGACUUGAAAGAGCC	-0.38390699220651026	2.690735816666667	0.07580435596991589	0.1100570148154363	SARS-CoV2
hsa-mir-6801	2008	AAAUGAGAGUUAGCCAGGAGCUUUGCAUACUCA	-0.38422210646601984	2.6905089333333336	0.14619566387726018	0.14219765468543116	premiRNA
hsa-mir-3165	270	CUCAACUCUUGGUCCUCUGAG	-0.3846310860250453	2.690214466666667	0.12702449191333948	0.4289893308804191	premiRNA
hsa-mir-433	1605	UUAUUCAGAGAGGCUAGAUCCUCUGUGUUGAGAAGGAUCA	-0.38475390952177296	2.690126033333334	0.08141862354357379	0.18201247685688762	premiRNA
SHAPE_invivo_SARS-CoV-2_Motif_116	2173	UGGGCACACUUUCUUAUGAACAAUUUAAGAAAGGUGUUCA	-0.38514525027482394	2.689844266666667	0.07324671854289405	0.10938436855166725	SARS-CoV2
hsa-mir-6781	599	GCGUCGCUUCUCCCUAAUGUUGCC	-0.38528666164714165	2.6897424499999993	0.06289458378907614	0.2348279082870658	premiRNA
SHAPE_invitro_SARS-CoV-2_Motif_373	2974	GUCAAAGUGACUAUUGAC	-0.385363212213231	2.689687333333334	0.05282753939428667	0.18446253866597923	SARS-CoV2
hsa-mir-3611	1130	ACAAUUAUGAAAGAAAAGAAAUUGU	-0.385682724600216	2.6894572833333332	0.1436244537741464	0.366294302737437	premiRNA
hsa-mir-3974	137	AUGCACCCAUAUUUUAAUAUCAAACUAUGACAAAUU	-0.38590075598274065	2.6893003000000006	0.08415040456207198	0.10982644017147844	premiRNA
hsa-mir-4440	924	UGGCUUGCACCGUGACUCCCUCUCACCAAGCAAGUGUC	-0.3868892930026751	2.6885885500000004	0.02872133893254073	0.10468250160953224	premiRNA
hsa-mir-4303	1973	CAGCUUGCUCUGCUUU	-0.38731419841276604	2.6882826166666667	0.0895846457857095	0.14055446561234755	premiRNA
SARS-CoV-2-Conserved-Structured-54_Interval-17445-17564_Motif_3+DMSMaPseq_invitro_SARS-CoV-2_Motif_313+SHAPE_invivo_SARS-CoV-2_Motif_332+SHAPE_invitro_SARS-CoV-2_Motif_320	865	GACUUAUGAAAACUAUAGGUC	-0.3877052150932641	2.6880010833333343	0.1584688343259047	0.17866664772898347	SARS-CoV2
SHAPE_invivo_SARS-CoV-2_Motif_125	1024	UCCAAACGCAAGCUUCGAUAAUUUUAAGUUUGUAUGUGA	-0.38830025859249057	2.6875726500000003	0.10608573777277595	0.1441083399912319	SARS-CoV2
hsa-mir-1470	1026	CCGGGGCAGGAGACCCCGCG	-0.3886332431383699	2.6873329	0.05901940861532709	0.2452020669354576	premiRNA
hsa-mir-6133	881	UUCUGCUGAAGACUGGUCUCUUCAUGUGUGAG	-0.38942705885139195	2.68676135	0.05325393828688612	0.07346781467587613	premiRNA
hsa-mir-378b	1422	UAGUGGAAAGAGCACUG	-0.38959240529638334	2.6866423000000004	0.09336377606976887	0.25276575632476933	premiRNA
hsa-mir-4470	1416	GUCUCGGUCCUUUGGAACGUGGC	-0.39010663899028014	2.68627205	0.01714774714862906	0.040458633201744594	premiRNA
hsa-mir-512-2_512-1	809	ACUUUCUGGUGCCAGAAUGAAAGU	-0.3913329989663733	2.685389066666667	0.08940904887025472	0.18906373607977028	premiRNA
hsa-mir-323b	1797	UUCGCAUUAUUUAAUGAUGCCCA	-0.39213790259023795	2.684809533333334	0.0946780749527762	0.2437620209325125	premiRNA
SARS-CoV-2-Conserved-Structured-72_Interval-17205-17324_Motif_3	1048	UUUGAUAAAUUCAAA	-0.39283389468901725	2.684308416666667	0.09373265986268263	0.2267055585735892	Control
hsa-mir-4778	424	AAGAGGUAAGAAGAAGUGAAGCCCUCUU	-0.3928609084509247	2.684288966666667	0.09625552225391941	0.23313448233735284	premiRNA
hsa-mir-92a-2	2737	AUUACUUGUGUUCUAUAUAAAGUAUU	-0.3930989397394387	2.6841175833333337	0.09854999488683262	0.19926373646133846	premiRNA
hsa-mir-6895	2577	CACAGAGUAAGCAUCAAUAGCAUUGGCAAGUUGAACUGAGCUGUC	-0.3933600033270939	2.683929616666667	0.024477733599161836	0.4086718195668573	premiRNA
hsa-mir-302e	2764	UUCAGUUUCCUUACUGGUAA	-0.39383085759526976	2.683590600000001	0.2630486770535776	0.28912800698716257	premiRNA
IAV_invivo_NP_5_Motif_12+IAV_invivo_NP_5_Motif_12	2833	GGUCAGAAUGAUC	-0.3942002077109495	2.683324666666667	0.1364648922238928	0.3957892700060756	IAV
hsa-mir-518e	302	CUUUCUGUUGGCUAAAAGAAAAGAAAG	-0.39568135815603817	2.6822582333333336	0.0348084728654203	0.09034884424874526	premiRNA
hsa-mir-1273h	1442	GCAGUGUCGUGGUCACAGCUUGCUGC	-0.39617540675963103	2.6819025166666672	0.04797637518401128	0.23102468605086968	premiRNA
DMSMaPseq_invitro_SARS-CoV-2_Motif_439	2264	AAUCAAAAAGAGUUGAUU	-0.3964904978711018	2.6816756500000003	0.045112569015416076	0.11639563573730885	SARS-CoV2
SHAPE_invitro_SARS-CoV-2_Motif_281	138	GCAAACAUACAACGUGUUGU	-0.3975166967510395	2.6809367833333333	0.10435126994268641	0.32971622136510453	SARS-CoV2
IAV_invivo_HA_4_Motif_8+IAV_invivo_HA_4_Motif_8	1308	GGGAAAGAAGUCCU	-0.3975854001317953	2.6808873166666665	0.07012649843169373	0.09372242027500831	IAV
hsa-mir-6506	2602	AUGGUGUUUGUGAGUUGAUUGACAUCGU	-0.3981775038300249	2.6804609999999998	0.18154778903156693	0.26067300952738387	premiRNA
Selectedmotif_12969-12987_Motif_1+SHAPE_invitro_SARS-CoV-2_Motif_236	1092	CAACCUAAAUAGAGGUAUG	-0.3993058781555989	2.6796485666666676	0.007084858401081638	0.4570793126658574	SARS-CoV2
hsa-mir-4417	1300	GGGCGGAACACCCAGCCCC	-0.3998267321887471	2.67927355	0.02468930086355049	0.09361754324562846	premiRNA
hsa-mir-660	254	AGUUGUGAAUUCUCAAAACACCU	-0.40093693530344215	2.6784742	0.1328488894481835	0.1727700664752444	premiRNA
hsa-mir-1269b	2348	CUGGCUUCUCUGGUUCUCCAGCUUACAG	-0.4013451278291298	2.6781803000000006	0.03434214702608568	0.19092512435440948	premiRNA
hsa-mir-219a-2	1181	UUCUUGUACGAGUCUGCGGCCAACCGAGAA	-0.40180686176980857	2.6778478499999996	0.08425210690873113	0.12522981415948084	premiRNA
SHAPE_invivo_SARS-CoV-2_Motif_320+SHAPE_invitro_SARS-CoV-2_Motif_308	514	CUACACUAGUGCCACAAGAGCACUAUGUUAG	-0.40236887301689694	2.677443200000001	0.09421735901778885	0.2509525473051635	SARS-CoV2
hsa-mir-6502	2493	UUGACCAAUCAUCUUAUUGACUAGA	-0.402590770121992	2.677283433333334	0.09950238837597847	0.3325033559116616	premiRNA
hsa-mir-4252	1242	GGCCAUCUGGCC	-0.40291984264922276	2.6770465000000008	0.2455441070934957	0.2639437920979417	premiRNA
hsa-mir-573	2742	UCAGGAUCUACUCAUGUCGUCUUUGG	-0.40370159823374974	2.676483633333334	0.11437061961613718	0.1772790049661875	premiRNA
hsa-mir-367	1654	AACUCUGUUGAAUAUAAAUUGGAAUU	-0.40370233897100816	2.676483100000001	0.03895572616605852	0.11086607646531871	premiRNA
hsa-mir-5694	1489	UCAGCCCCAUAUGUAUCUGAAGGCUGA	-0.4037274777417308	2.676465	0.1476069804049065	0.26034170595055395	premiRNA
hsa-mir-4668	2169	UGUCUUGUAGCCAGGAUAUUGUUUUAAAGAA	-0.4041019204260625	2.676195400000001	0.09652702080322191	0.2529805156730036	premiRNA
SARS-CoV-2-Conserved-Structured-85_Interval-28958-29077_Motif_2	1355	CUGUCACUAAG	-0.4043355535871029	2.676027183333334	0.022399981948809326	0.20249263589743033	Control
hsa-mir-3655	38	UGCUGUUGGAGACUCGAUUGUUGGUGACAGCGAAAGAACGAUAACAAA	-0.4045580293931812	2.6758670000000007	0.0468545099720587	0.20154868098691187	premiRNA
hsa-mir-3182	440	AGUCCGUGCAUCCGCCCUUCGAUGCUUGGGUU	-0.4046198115101752	2.675822516666667	0.04008744194852689	0.05524294869816635	premiRNA
SHAPE_invivo_SARS-CoV-2_Motif_67+SHAPE_invitro_SARS-CoV-2_Motif_63	2862	AGGUAAAACCAACAGUGGUUGUUAAUGCAGCCAAUGUUUACCU	-0.4046518021005407	2.6757994833333334	0.1485440721443718	0.23882618615880735	SARS-CoV2
hsa-mir-3657	2923	CACUAAUGUGAUUAAUGUUGUUGUG	-0.40497960148560797	2.6755634666666666	0.10994143768781355	0.35799133342825745	premiRNA
hsa-mir-944	479	UUUUCUUAAAUUGUAUAAAGAGAAAU	-0.40576274595249356	2.674999600000001	0.03488685450843856	0.2058355208422543	premiRNA
SHAPE_invitro_SARS-CoV-2_Motif_466	622	GGCCUUGAAGCC	-0.4061491561731658	2.6747213833333334	0.018001526729617887	0.03857847050183249	SARS-CoV2
[truncated: 1,001 more rows]
