# Supplementary material for: Large-scale analysis of small molecule-RNA interactions using multiplexed RNA structure libraries
Source: Commun Chem. 2024 May 1;7:98. doi: 10.1038/s42004-024-01181-8 (PMC11865577; doi:10.1038/s42004-024-01181-8)
Supplement: Supplementary file 8 — Supplementary Data 5 [file 42004_2024_1181_MOESM8_ESM.csv]

Name	RNAID	Sequence	Zscore_BindingScore	BindingScore	CV	CV_N5	Class
G4_2A2_NRAS	1644	AAGGGAGGGGCGGGUCGGGAA	11.061820452893205	9.412517913333334	0.007633959519695604	0.017894763161160624	G4
G4_2A2_VEGF-Pu22-del	2166	AACGGGGCGGGCCUGGGCGGGGUAA	11.04107981714198	9.399578596666666	0.03178147132622946	0.040317393146068935	G4
G4_r(GGGU)6	1674	GGGUGGGUGGGUGGGUGGGUGGGU	10.890442567750654	9.305601580000001	0.021098928607575868	0.027437652518843288	G4
G4_2A2_VEGF-Pu22-mt3	1020	AACGGGGCGGGCCUCGGGCGGGGUAA	10.642751461986194	9.151076246666667	0.018714914025619513	0.02679169027094866	G4
G4_2A2_VEGF-Pu22-mt2	1131	AACGGGGCGGGCCCUGGGCGGGGUAA	10.631846691893859	9.144273163333333	0.017422763055310004	0.044157418205119855	G4
G4_2A2_VEGF-Pu22-mt	380	AACGGGGCGGGCCUUGGGCGGGGUAA	10.617301780055822	9.13519913	0.006866415546637677	0.016070795804851358	G4
G4_2A2_VEGF-Pu22	1023	AACGGGGCGGGCCGGGGGCGGGGUAA	10.43031512782671	9.018545063333333	0.022398094018522184	0.03020913470145532	G4
G4_r(UGGGU)8	1852	UGGGUUGGGUUGGGUUGGGUUGGGUUGGGUUGGGUUGGGU	10.400010080215505	8.999638863333333	0.024493991041733845	0.04349671591318067	G4
G4_r(GGGUU)8	1585	GGGUUGGGUUGGGUUGGGUUGGGUUGGGUUGGGUUGGGUU	10.24615241259335	8.903652746666667	0.015161719327400862	0.06773794323537664	G4
G4_r(UGGGU)6	867	UGGGUUGGGUUGGGUUGGGUUGGGUUGGGU	10.22931653327912	8.893149463333332	0.02595412992922613	0.058600834618576125	G4
G4_r(GGGU)8	1116	GGGUGGGUGGGUGGGUGGGUGGGUGGGUGGGU	10.216954498958568	8.885437246666667	0.01254951233982187	0.019134120325222916	G4
G4_r(GGGUU)6	59	GGGUUGGGUUGGGUUGGGUUGGGUUGGGUU	10.129968797466015	8.831170080000001	0.046025533384001296	0.08099824984288051	G4
G4_2A2_BCL2	420	AAGGGGGCCGUGGGGUGGGAGCUGGGGAA	9.671541276514462	8.54517408	0.018056001621519983	0.025310572449859122	G4
G4_r(CGG)16	2684	CGGCGGCGGCGGCGGCGGCGGCGGCGGCGGCGGCGGCGGCGGCGGCGG	9.633497858777664	8.521440196666667	0.023440059803944948	0.031171220677973434	G4
G4_r(UGGU)8	2897	UGGUUGGUUGGUUGGUUGGUUGGUUGGUUGGU	9.266763536012496	8.292648196666667	0.04035985609857634	0.04199371700345821	G4
G4_r(GGA)16	1599	GGAGGAGGAGGAGGAGGAGGAGGAGGAGGAGGAGGAGGAGGAGGAGGA	8.952403767278529	8.096530746666668	0.009357013172922427	0.022808895234963378	G4
G4_r(UGGGGU)6	845	UGGGGUUGGGGUUGGGGUUGGGGUUGGGGUUGGGGU	8.721661492965072	7.952579163333333	0.011275850998807218	0.059303157353289004	G4
G4_r(UGGGGU)8	1947	UGGGGUUGGGGUUGGGGUUGGGGUUGGGGUUGGGGUUGGGGUUGGGGU	8.626629047052976	7.89329193	0.024902061218430457	0.030538237018541897	G4
pre-miRNA-1229_WT_FL	463	GGGUAGGGUUUGGGGGAGAGCGUGGGCUGGGGUUCAGGGACA	8.086796990585816	7.556510646666667	0.026758472652955147	0.06385264724489388	G4
G4_r(UGGU)6	1102	UGGUUGGUUGGUUGGUUGGUUGGU	7.8327981705209035	7.398050163333333	0.04201156935876032	0.0630971444535974	G4
hsa-mir-6850	2069	CGGGGCGGGAGGGGAAGGGACGCCCG	7.751470387959162	7.347312763333332	0.009659387551160838	0.04636723184192273	premiRNA
hsa-mir-4516	2574	GGGCAGGGAGGGCAGGGCAGGCUCUGGGGUGGGGGGUCUGUGAGUCAGCCACGGCUC	7.720174497916332	7.327788413333334	0.015835620444152772	0.02569058613044787	premiRNA
pre-miRNA-1229_SNP_FL	811	GGGUAGGGUUUGGGGGAGAGUGUGGGCUGGGGUUCAGGGACA	7.5005977346732005	7.19080258	0.05434039750064709	0.060260794014507214	G4
G4_r(GGA)6	1413	GGAGGAGGAGGAGGAGGA	7.359466363998127	7.102755930000001	0.01830419362508157	0.022128192565464264	G4
hsa-mir-7108	2199	GGGUGGGCGGGGGCGGCCGGUGGGAACCCCGCCCCGCCCCGCGCCCGCACUCACCC	6.863833590006855	6.793548946666667	0.023968828454623656	0.0860040858647704	premiRNA
hsa-mir-638	911	UAGGGCGCGGAGGGCGGACCGGGAA	6.5738844931503895	6.612660413333334	0.015490647587343864	0.05925788349966281	premiRNA
hsa-mir-4538	2305	CUGAACUGGGCUGGGUUGAGCUGGGCUGGGCUGAGUUGAG	5.7545342879943355	6.10149808	0.033271746821726275	0.04964576081541	premiRNA
hsa-mir-3652	1727	AGGAUCCGAACCCAGGGGUGGGGGGUGGAGGCGGCUCCUGCGAUCGAAGGGGACUUGAGACUCACCGGCCGCACGCCAUGAGGGCCCUGUGGGUGCUGGGCCU	5.6310954215780855	6.02448913	0.03511719765637739	0.10388681844352123	premiRNA
hsa-mir-6800	24	GCGGGGUGUGGUGGGGCUGGGGCUGGCCCCCUCCUCACACCUC	5.348766880532362	5.84835478	0.12036287889099509	0.21101743261905034	premiRNA
hsa-mir-4761	886	CUGACCCGUUGUCAGACCUGGAAAAAGGGCCGGCUGUGGGCAGGGAGG	5.1635388139956895	5.73279783	0.0028321896444397894	0.06291187432888265	premiRNA
hsa-mir-4296	132	CUCAGAGGGCUGAAGUGGUUGUGGGGAGGGGCUUCUGGG	4.91332522627602	5.5766988133333335	0.061614675493311566	0.09208963750544995	premiRNA
G4_r(GGGGCC)8	1777	GGGGCCGGGGCCGGGGCCGGGGCCGGGGCCGGGGCC	4.656403569307519	5.416414880000001	0.02318529060481735	0.03507673424961208	G4
hsa-mir-4640	2097	GGUGGGUGGGAAGUAAGAUCUGACCUGGACUCCAUCCCACCCACC	4.6364726464970625	5.403980713333333	0.1439626018154637	0.20108864327819392	premiRNA
hsa-mir-4259	2136	GGUGGGGGCUCUGAGUGGGGAAAGUGGGGGCCUAGGGGAGGUCACAGU	3.5667474399954187	4.736618663333334	0.0548892422907718	0.05995489831248935	premiRNA
r(GAA)16	2016	GAAGAAGAAGAAGAAGAAGAAGAAGAAGAAGAAGAAGAAGAAGAAGAA	3.346386129590335	4.59914338	0.04022944307308411	0.051686492907839963	Repeat
hsa-mir-4792	1067	UGGCCUGGCAGUGCGUCGGAAGAACAGGGCGGGUGGGGCC	3.1100074688489627	4.451675463333334	0.00947711137216147	0.0263584994210387	premiRNA
hsa-mir-4437	1978	UCCACAAGGAGGGGAUGACCCUUGUGGG	3.061907063211999	4.421667396666667	0.10451614470428473	0.1571568942473185	premiRNA
hsa-mir-1233-2_1233-1	2985	GGCAGGGGGAGCUGCAGGGCUAUGGGAGGGGCCCCAGCGUCUGA	2.98216325537629	4.371918180000001	0.03409248944285474	0.04040531137288414	premiRNA
hsa-mir-5088	1998	UGGAGGUGAUGGGGGCAGGGGAUGGGUCUCACCCUCCC	2.927090379521315	4.337560246666666	0.09458866839033228	0.147241705050023	premiRNA
hsa-mir-642a	1149	GUCUUGGGGUGGGGGAUCAAGAC	2.9011656467640354	4.321386763333333	0.026343138415100498	0.07441885508397046	premiRNA
hsa-mir-5091	2460	GCUGGUCGCGGGUUGUGGGGUUUAGGUCACCGGC	2.8984978337719127	4.319722413333334	0.0969142385550726	0.1478420041702885	premiRNA
hsa-mir-6834	2135	UUUGUGGGGCGAGGAGGGACCUGUACUAGCCAUGGUUCUGAUCACAUAUG	2.719303650078273	4.20792978	0.1312638203814472	0.2500174290472744	premiRNA
hsa-mir-4751	419	AGGGCAGGGGUGUGGCU	2.6749102010626262	4.1802343466666665	0.2800054236990985	0.3554585876157437	premiRNA
hsa-mir-6807	1857	AGAGGCUGUGGGCAGGGGGAGAUGUGAAGGAAAGAACUAGGACCCAUUCAUCCACU	2.5684527587196295	4.11381948	0.0901252523915083	0.1672535872156528	premiRNA
hsa-mir-4330	1164	GAGGAUGCAGGAGAGGAAGGGGGCUUCUUUUUGACGCCUACUUCAUCAGCUGCUCCUC	2.4141538350797	4.017558080000001	0.10223494318629926	0.1915232703008096	premiRNA
hsa-mir-5047	2747	GCAUAAAAACAACUUUUGGGGGACAGGUAUGUUUUCUUGC	2.3824521668898675	3.9977805800000006	0.1310233500451455	0.1722930353721865	premiRNA
hsa-mir-4453	2901	GGUUUCCUUCGGGGCAGGUGGGGACUGCUCCUUUGGGAGGAAGGAGGAGGCC	1.9573432554901251	3.7325708300000002	0.03072139752169495	0.07968377022896427	premiRNA
hsa-mir-4740	1234	GGGCAGGGAGUCAGAGGGGACCGCCC	1.9349483571529225	3.71859948	0.024479423115221378	0.08063352439063959	premiRNA
hsa-mir-1227	1074	GUGGUGGGCACUGCUGGGGUGGGCACAGCAGCCAUGCAGAGCGGGCAUUUGACCCCGUGCCACCCUUUUCCCCAG	1.8916988023171541	3.6916176800000002	0.022206089297287308	0.05181261046291466	premiRNA
hsa-mir-4418	980	GGUGGUUGUGGGAGUCACU	1.8855806862462912	3.6878008133333338	0.10438945726200254	0.22830085485807572	premiRNA
hsa-mir-939	2831	GGGGGUGGCCGGGGCUGACCCU	1.7972502719333308	3.6326947300000008	0.18036747708709472	0.2999594703910648	premiRNA
hsa-mir-6821	2879	GCGGGGGUGGGGGCCUCGCCCUGCUUGGGCCCUCCCUGAC	1.7495068623710484	3.6029093800000003	0.29093520197173556	0.335242129534423	premiRNA
hsa-mir-1238	768	UGUGGUUGGGGCCAUGGCGGGUGGGCAGCCCAGCCUCUGAGCCUUCCU	1.7352960516263258	3.594043780000001	0.04847826586237575	0.16155794914225372	premiRNA
hsa-mir-6819	1249	GAGCUGGGUGGGGUGCCAAGCCU	1.7083438498102808	3.577229296666667	0.141755407516198	0.17830899851350504	premiRNA
hsa-mir-4262	2911	UGUUGGGGGGACA	1.625904151239836	3.5257982133333328	0.06709083662304406	0.1290403282792738	premiRNA
hsa-mir-3137	1671	GGGUGUAUGGUAUAGGGGUAGCCU	1.5391176921872265	3.4716553466666666	0.20856125409233464	0.29227308674852287	premiRNA
hsa-mir-4531	1468	CAGUGGGGACAUG	1.5225698034204125	3.461331730000001	0.09099472170753738	0.11758036812898179	premiRNA
hsa-mir-1207	208	GGGGCUGGCUGGGUCUGGUAGUGGGCAUCAGCUGGCCCU	1.5123877346535506	3.4549795133333334	0.09510910600354067	0.12072008364833275	premiRNA
hsa-mir-6884	2179	GUUGGCUCAAGAAAGGGAGAUAGAUGGUAGCCC	1.5118242295870794	3.4546279633333334	0.06300764766993014	0.08886281033262602	premiRNA
hsa-mir-4313	2823	ACCCUGCAGCCCCAGCUGGAGGAUGAGGAGAUGCUGGGCUUGGGU	1.4513700713614452	3.416912846666667	0.06497176503970085	0.09637713207596164	premiRNA
hsa-mir-7703	1010	GGGGGCAGGCAGGGGAUUGGCUAAGAACCUGACUCUUGC	1.4436903412406363	3.412121746666667	0.08507183838434722	0.15568546093486202	premiRNA
hsa-mir-4284	1454	AUCAAAGUGGGGACUCAUGGGGAGAG	1.43054402691077	3.4039202466666665	0.08760812479518117	0.09059557554630433	premiRNA
3-way model-3_NoName	851	CCACGCUCGUUCCGACACCGGAACGGCACUCGACACCGAGUGCAGCGUGG	1.4131145344273888	3.3930466300000006	0.18013736444697606	0.5727426556808664	Control
hsa-mir-200c	179	GUUUGGGUGCGGUUGGGAGUCUCUAAU	1.39118303906193	3.3793643799999997	0.1067147621532891	0.1617505248227746	premiRNA
hsa-mir-648	2614	UGGUGGGGGCCGGGGCAGGCCCAGCGAAA	1.374145673225572	3.368735396666667	0.08935689857339507	0.11318230481013633	premiRNA
hsa-mir-3928	1317	GCCUGCGGGCAGGAAGCGGA	1.340753516551588	3.3479032633333325	0.18382084396259366	0.18579084062701448	premiRNA
hsa-mir-1236	2351	GGGGAUGGACUGGAAGUGGGCAGCAUGGAGCUGACCUUCAUCAUGGCUUGGCCAACAUAAUGCCUC	1.3270156461279083	3.339332713333334	0.0721600071249164	0.22240019848950177	premiRNA
hsa-mir-4489	2959	GCUGGGGACUGGAGAA	1.320394802216488	3.3352022133333334	0.06021357188728107	0.07739024339192176	premiRNA
hsa-mir-1234	1776	CGGGGGGGGCCCGGGGACGGCUUGGGCCUGCCUAGUCGG	1.3157123644404212	3.3322810133333327	0.04735103506225497	0.08136996267629665	premiRNA
hsa-mir-5572	1530	CAGCCUGGGGCAUCGGUUG	1.3143401883284813	3.3314249633333333	0.12536708220472317	0.2843022634455242	premiRNA
hsa-mir-1224	2468	GUGGAGGGUGGUGCCGCCGGGGCCGGGCGCUGUUUCAGCUCGCUUCUCCCCCCAC	1.3056294894493077	3.3259906800000003	0.19704754400235225	0.23104192870077075	premiRNA
hsa-mir-657	2806	GUCCGGGUGGGUUCCGGCA	1.2948909684457068	3.319291313333333	0.15418169172802307	0.5976733767257137	premiRNA
hsa-mir-4291	167	AGCUGGGUGGAGGCAGAGCU	1.2297046553374467	3.2786239800000003	0.10412393486641137	0.259666090835201	premiRNA
hsa-mir-30c-2	682	UCAGCUGUGGAAAGUAAGAAAGCUGG	1.2234135045007601	3.2746991633333344	0.25685606021127394	0.32680923009923835	premiRNA
hsa-mir-98	922	AUUGUUGUGGGGUAGGGAUAUUAGGCCCCAAUUAGAAGAUAACUAU	1.1017122790098626	3.1987742633333336	0.32591869934925327	0.32758398764656643	premiRNA
hsa-mir-1225	2813	GGGGAGAGGGACACGCCCUGGGCUCUGCCCAGGGUGCAGCCGGACUGACUGAG	1.0987958804849305	3.1969548300000006	0.146938702592923	0.1656034138765292	premiRNA
hsa-mir-1228	111	UGUGGUGGGUGGUGGCCUGCGGUGAGCAGGGCCCUCA	1.082355974815762	3.1866985800000003	0.15604308735050287	0.2881407652381057	premiRNA
hsa-mir-4525	2990	GGUUGGGGUGGGCUGCCUGUGGACCAAUC	1.059764879578728	3.1726048300000005	0.09250947221364886	0.12625888281792375	premiRNA
hsa-mir-6785	228	UGGUGGGAGAGGAGCCCCACUGUGGAAGUCUGACCCCCACA	1.0109887914811755	3.14217523	0.10693758401019256	0.10886427954321001	premiRNA
hsa-mir-4646	28	GGGACAUUGCGGAGAGGGUCUCACAUUGUCCC	0.9994762758449582	3.1349929966666665	0.08179584221047992	0.20084067317176024	premiRNA
DMSMaPseq_invitro_SARS-CoV-2_Motif_84+SHAPE_invivo_SARS-CoV-2_Motif_92+SHAPE_invitro_SARS-CoV-2_Motif_88	2275	ACAAGAGGGUGUGGUUGAUUAUGGUGCUAGAUUUUACUUUUACACCAGUAAAACAACUGUAGCGUCACUUAUCAACACACUUAACGAUCUAAAUGAAACUCUUGU	0.9844003981321687	3.125587713333333	0.06836820324824092	0.1531244389465438	SARS-CoV2
DMSMaPseq_invitro_SARS-CoV-2_Motif_63+SHAPE_invivo_SARS-CoV-2_Motif_70+SHAPE_invitro_SARS-CoV-2_Motif_66	384	AACUUCUUAAGAGUGCUUAUGAAAAUUUUAAUCAGCACGAAGUU	0.9723997679048788	3.118100963333333	0.29962370572711167	0.7133253910223121	SARS-CoV2
hsa-mir-6790	373	GUUCGGGGGUUCCGACGGCGAC	0.957058687764989	3.108530230000001	0.06401489263041833	0.13061863028855877	premiRNA
hsa-mir-624	256	UGUGUUCAGUGGAACCAAGGUAAACACA	0.9503783222450678	3.104362596666667	0.039109423630148375	0.07029374823616083	premiRNA
hsa-mir-486-2	1919	CCCGAGCUGGGCAGCAUGAAGGGCCUCGGG	0.9491089464695305	3.1035706799999994	0.10945755408203697	0.3459161572175906	premiRNA
hsa-mir-486-1	610	CCCGAGGCCCUUCAUGCUGCCCAGCUCGGG	0.9232088719010508	3.08741258	0.11466041031583421	0.21582095613982805	premiRNA
hsa-mir-632	2319	GCGGGGAACGAGGCCGUCGGCCAUUUUGUG	0.912485204584312	3.08072248	0.09016518427868132	0.36363991447527827	premiRNA
hsa-mir-4480	495	GGCCACCCAGGGAGUAAGUAGCC	0.908316207469723	3.078121596666667	0.05530860467731077	0.2842143606449339	premiRNA
hsa-mir-30e	2469	GAAGCUGUAAGGUGUUCAGAGGAGCUUU	0.9080447536708125	3.077952246666667	0.11129194557469715	0.12633080535178695	premiRNA
hsa-mir-3192	1383	AGUGGAAAAAGUUCUUUUCUUCCUCU	0.8951613709705969	3.06991478	0.32394515563224824	0.33490287241071537	premiRNA
IAV_invivo_HA_4_Motif_7+IAV_invivo_HA_4_Motif_7	1293	GGGCUCAUACCC	0.8752753565191597	3.0575086299999996	0.4234707497421831	0.4168887538192858	IAV
hsa-let-7e	2903	AUAGUUGAGGAGGACACCCAAGGAGAUCACUAU	0.8633982576732468	3.050098946666667	0.07908735652497234	0.1710225568246387	premiRNA
hsa-mir-541	1763	CCCACUCCAAAGUUCACAGAAUGGGUGG	0.8370305056907585	3.03364908	0.14391903324834127	0.2206199098720487	premiRNA
hsa-mir-548f-2	2590	UUUUAUCAUUACUUUUAAUGGCAAAA	0.8344380297435047	3.0320317300000004	0.13338345338334612	0.2154437549854601	premiRNA
hsa-mir-5588	2034	ACUUUUUUUUUUUUUUUUUUUAAUGUUAAAAGU	0.8232515739060977	3.0250529133333344	0.028257983092052522	0.043501963694086064	premiRNA
hsa-mir-3167	1607	UUCUUUUUUCUGAAAUUCUUCAGGAAGGA	0.8232075738660615	3.025025463333334	0.19701768112916293	0.2571867362532918	premiRNA
hsa-mir-4281	381	AGCUGGGGCCGGGU	0.8205342842447872	3.023357696666667	0.008800085652832338	0.04207673842405341	premiRNA
hsa-mir-6839	2266	CCCAAGCAGGCUUUGUGUGAGCAGUGAGGCUAUUUAUUCACUUGGGUGCGAGCUCACACGAAGCCUGCUUGGG	0.8150296040690693	3.01992353	0.11074149271916475	0.125439021736349	premiRNA
hsa-mir-940	2132	CAGCCCCGUGUGUUGAGGAAGGAAGG	0.7685554367060032	2.990930013333333	0.0639064615967529	0.12650037637312114	premiRNA
IAV_invivo_M1_M2_7_Motif_14+IAV_invivo_M1_M2_7_Motif_14	2036	GGCUGGAUCGAGUGAGCAAGCAGCAGAGGCC	0.7570153509171968	2.983730580000001	0.12864290275742865	0.17463030940348617	IAV
hsa-mir-3074	854	GCCAGUGUGUAAAAUGAGAACUGAUA	0.7567624107963327	2.98357278	0.055905081977860455	0.07719314863088801	premiRNA
hsa-mir-6804	1922	GACGGUGGGGGCCACGCUGACAGCCGC	0.7517461390795938	2.9804433133333332	0.02374893030050681	0.06583475726327383	premiRNA
hsa-mir-4469	1645	UGGCGGCGGCGAGGACACCGCCGCU	0.7468999634496248	2.977419963333334	0.09090249401624344	0.24302979929687488	premiRNA
hsa-mir-6879	437	GGGAGAGGGGCCCAGCUGACCCUCCUGUC	0.744166110324549	2.9757144133333333	0.09077945378443605	0.11921210923159396	premiRNA
hsa-mir-517a	1511	CUGUCUGUUGUAUAAAAGAAAAGAUCG	0.742917572455042	2.9749354966666672	0.01239946970167248	0.03489920043450744	premiRNA
hsa-mir-6722	2704	AUGCAUGGCUGGUGGCGGCGUGCAG	0.7397138779795649	2.9729368300000005	0.1370901118525938	0.1719085989847151	premiRNA
hsa-mir-1229	334	AGAGCGUGGGCUGGGGUUCAGGGACACCCUCU	0.7377044626721302	2.97168323	0.10311471257495776	0.11063470302812138	premiRNA
hsa-mir-378e	2960	CAGGCCAGGGGCAGACAGUGGACAGAGAACAGUGCCCAAGACCACUG	0.7355258595969073	2.9703240799999997	0.07473896518476017	0.0869177298969811	premiRNA
hsa-mir-6721	283	AGUCUCUGAAGAGAGCUGUGGACUGA	0.7324004141300926	2.9683742300000002	0.10981873911089836	0.14473017791635903	premiRNA
hsa-mir-149	1875	CACUCCCGUGCUUGUCCGAGGAGGGAGG	0.7314181205829873	2.967761413333333	0.01917991035236615	0.18119112119355474	premiRNA
hsa-mir-4536-2	933	ACGAUAUAGGUAUGUAUGUAUGUAUGUAUAAAAGCAGGGCAGUAUAUAUAUCGU	0.7226659596138705	2.9623012633333334	0.08928196572591054	0.1759783572575091	premiRNA
SHAPE_invivo_SARS-CoV-2_Multi_2_ComplexLevel_1	653	AGGGGUGUAUACUGCUGCCGUGAACAUGAGCAUGAAAUUGCUUGGUACACGGAACGUUCUGAAAAGAGCUAUGAAUUGCAGACACCUUU	0.7128183659540225	2.9561577133333334	0.07814982501349915	0.299257462759406	SARS-CoV2
hsa-mir-6860	1944	GAGUUUGGAGUCGGUGGGUGGAGCCAAACUG	0.7058002126343363	2.9517793466666666	0.09826384683429476	0.11981049726864067	premiRNA
hsa-mir-6737	1558	UGGAGGGGGUUUGUUUGCUUAUUCCCCUCU	0.705478667715166	2.9515787466666663	0.14342646250717853	0.18635951196048695	premiRNA
hsa-mir-520f	1099	GCUUUCUGUGGUCAGAAAGAAAAGCAAGU	0.7037432441567364	2.95049608	0.06989445268249725	0.18582465839985535	premiRNA
hsa-mir-5095	825	CGCGCCCGGCCUAACUUUUAAGAAACGUCGGCCCGGGAGCG	0.6953541436272593	2.9452624299999997	0.3634745514323687	0.4435201356818026	premiRNA
DMSMaPseq_invitro_SARS-CoV-2_Motif_338+SHAPE_invivo_SARS-CoV-2_Motif_356+SHAPE_invitro_SARS-CoV-2_Motif_347	204	GUGAUGAACUGAAGAUUAAUGCGGCUUGUAGAAAGGUUCAACACAUGGUUGUUAAAGCUGCAUUAUUAGCAGACAAAUUCCCAGUUCUUCAC	0.6896596247845754	2.94170983	0.16089216552107669	0.1619892792652531	SARS-CoV2
IAV_invivo_HA_4_Motif_9+IAV_invivo_HA_4_Motif_9	32	GUGGGGUAUUCAUCACCCGC	0.6890913109705593	2.9413552800000002	0.09463401969465578	0.23841988937153852	IAV
hsa-mir-3120	984	UGUACAGGUGAGCGGAUGUUCUGCACA	0.681243702129905	2.9364594466666674	0.1412124793553994	0.19199409983909074	premiRNA
hsa-mir-5006	75	GGAAGGGAGCCCCAUUUACAGUGGUAACUUCCUUUCC	0.6789178178034848	2.9350084133333323	0.19998067055137597	0.3229522794537618	premiRNA
DMSMaPseq_invitro_SARS-CoV-2_Motif_274+SHAPE_invivo_SARS-CoV-2_Motif_288+SHAPE_invitro_SARS-CoV-2_Motif_277	1818	GCCGCCACUAGAGGAGCUACUGUAGUAAUUGGAACAAGCAAAUUCUAUGGUGGUUGGC	0.6750825477685133	2.9326157299999998	0.06528242544710378	0.10991887884211395	SARS-CoV2
hsa-let-7i	2599	GCUGUUGGUCGGGUUGUGACAUUGCCCGCUGUGGAGAUAACUGC	0.6715845579432881	2.9304334633333333	0.02333544571160775	0.11021227854845021	premiRNA
hsa-mir-6125	1572	CCGCUAGUGGAAGAAGAUGGCGG	0.6685848879400345	2.928562079999999	0.04584347900049898	0.19567850578181192	premiRNA
hsa-mir-3907	276	GCCUGCCCUGAGUCCCCCAGCAGGU	0.6627964916591683	2.924950913333333	0.08144598648241082	0.2383679906329245	premiRNA
hsa-mir-551a	793	GGGCCAGUCUGACCGUUUCUAGGCG	0.6617933602060364	2.9243250966666667	0.06519593282402175	0.11602494430147055	premiRNA
SARS-CoV-2-Conserved-Structured-84_Interval-29118-29237_Motif_2+SARS-CoV-2-Conserved-Structured-48_Interval-29078-29197_Motif_4+DMSMaPseq_invitro_SARS-CoV-2_Motif_523	2849	GCAAAUUGCACAAUUUGC	0.6611769589165701	2.923940546666666	0.28308634104371033	0.3061944372190755	SARS-CoV2
hsa-mir-15a	1525	UUUGUGGAUUUUGAAAAGGUGCAGG	0.6600424417944043	2.9232327633333326	0.10212833678176243	0.12841377976064805	premiRNA
hsa-let-7f-1	1846	AUAGUUGUGGGGUAGUGAUUUUACCCUGUUCAGGAGAUAACUAU	0.6573583324911565	2.9215582466666667	0.017161950726448123	0.06291083210098858	premiRNA
SARS-CoV-2-Conserved-Structured-58_Interval-4574-4693_Motif_2+DMSMaPseq_invitro_SARS-CoV-2_Motif_86+SHAPE_invivo_SARS-CoV-2_Motif_94+SHAPE_invitro_SARS-CoV-2_Motif_90	638	AGAAGCUGCUCGGUAUAUGAGAUCUCUCAAAGUGCCAGCUACAGUUUCU	0.656150188101026	2.9208045300000003	0.08955328875455079	0.18183974540289446	SARS-CoV2
hsa-mir-3936	453	AAAUCCGUGUUUGGACGCUUCUGGUA	0.6533884175249264	2.9190815633333336	0.045043194961124515	0.08395281181742448	premiRNA
hsa-mir-598	726	GUGAGCUGGAAAUGGGGUGCUAC	0.6505572674078584	2.917315313333333	0.0685515028974497	0.12173941352075872	premiRNA
hsa-mir-5003	2353	GGUAGAGAUGAUUUUUCCUACU	0.6496779879192712	2.916766763333333	0.09353736984411044	0.20621340085722836	premiRNA
DMSMaPseq_invitro_SARS-CoV-2_Motif_236+SHAPE_invitro_SARS-CoV-2_Motif_239	2546	GCUAGUGGGGGACAACCAAUCACUAAUUGUGUUAAGAUGUUGUGUACACACACUGGU	0.6488484789677754	2.916249263333334	0.11405625408033675	0.3337012764942294	SARS-CoV2
BabySpinach	2170	GGUGAAGGACGGGUCCAGUAGUUCGCUACUGUUGAGUAGAGUGUGAGCUCC	0.648290370384659	2.91590108	0.04991528511436773	0.08207760412624127	Control
SHAPE_invivo_SARS-CoV-2_Motif_351	2970	GGACCUGAGCGCACCUGUUGUCU	0.6447965481406382	2.9137214133333327	0.11815648493812025	0.20038569249171956	SARS-CoV2
hsa-mir-6876	940	AGUUCAGGAGGUGGCACUGCUGUGUGUGAGCU	0.6308403338631532	2.905014646666666	0.10533070616431733	0.17509863003974838	premiRNA
hsa-mir-7154	2893	GCUUGGAGCCUUGGUAGGGAAGCAAGCUGAGGAGAUAGGA	0.6266360191693738	2.90239173	0.05497844219906363	0.1724538116283566	premiRNA
hsa-mir-576	1632	UCUUUGGUAAUAAGGUUUGGCAAAGA	0.6251740530546637	2.9014796633333333	0.1515545998286311	0.1942769142987476	premiRNA
hsa-mir-627	2363	AAGAGGAGGUGGUUGUUUUCCUCCUCUU	0.6251209431095565	2.90144653	0.05067627009426465	0.16080888825322362	premiRNA
hsa-mir-18b	1703	UGCAGUUAGUGAAGCAGCUUAGAAUCUACUGCC	0.6247872694604675	2.901238363333333	0.08503338483515868	0.17208783599065405	premiRNA
Selectedmotif_16095-16186_Motif_1+DMSMaPseq_invitro_SARS-CoV-2_Motif_292+SHAPE_invitro_SARS-CoV-2_Motif_295	943	CAAUACAUAAGAAAGCUACAUGAUGAGUUAACAGGACACAUGUUAGACAUGUAUUCUGUUAUGCUUACUAAUGAUAACACUUCAAGGUAUUG	0.6247348273969641	2.9012056466666665	0.15885307502990229	0.252118231694638	SARS-CoV2
SHAPE_invivo_SARS-CoV-2_Motif_250	1523	CAGGCAAUAACAGUUACACCGGAAGCCAAUAUGGAUCAAGAAUCCUUUGGUGGUGCAUCGUGUUGUCUG	0.6190829995463727	2.89767968	0.11784414627030528	0.15225981530805063	SARS-CoV2
hsa-mir-148a	1283	CCGACUCUGAGUAUGAUAGAAGUC	0.61338856084948	2.8941271299999998	0.10961380793449002	0.13112318734240852	premiRNA
hsa-mir-7162	803	GCUGAACCCCUGCCCCUGGAGCCCCCAGCAGGGCCCUC	0.6122486472439588	2.89341598	0.05856315641777716	0.07048658990402355	premiRNA
hsa-mir-8083	1077	AACUGUGCGGCCGGCCACACCGUCACACCGGGU	0.6108360509373746	2.892534713333332	0.026129852041975397	0.07110656457214257	premiRNA
hsa-mir-6720	1163	GCCGCGGAAGAAGGGGAAGCGC	0.6101756496078764	2.892122713333334	0.02704441252989286	0.041747687690523436	premiRNA
hsa-mir-635	2949	GUCCAUUAGGCUUUGUUAUGGAAACUUCUCCUGAUC	0.6069063157284103	2.8900830966666664	0.12191702660008163	0.39157718345557474	premiRNA
SARS-CoV-2-Conserved-Structured-103_Interval-1198-1317_Motif_2	635	GCAGACGGGCGAUUUUGUUAAAGCCACUUGC	0.6044212351429922	2.8885327466666664	0.11679807436779611	0.159470558835324	Control
IAV_invivo_PB2_1_Motif_22+IAV_invivo_PB2_1_Motif_22	1136	GGGUAGUGGUGAGCAUUGACC	0.6009580285916751	2.88637218	0.12656391482951457	0.35566737226461714	IAV
SARS-CoV-2-Conserved-Structured-94_Interval-25016-25135_Multi_1_ComplexLevel_1	2204	AGAUAAAUAUUUUAAGAAUCAUACAUCACCAGAUGUUGAUUUAGGUGACAUCU	0.5992311004872413	2.8852948133333336	0.011569044805000279	0.1294548725900809	Control
hsa-mir-8089	1823	GGGGGCAGGCUGCCACCUCCUG	0.5989519259769958	2.8851206466666675	0.02521544550556107	0.10925573463125136	premiRNA
hsa-mir-6775	310	GGCUGGACAGGAGAGGGCUCACCCAGG	0.591004241756876	2.8801623799999994	0.028906005513916314	0.05147525848756764	premiRNA
hsa-let-7d	1371	AUAGUUUUAGGGCAGGGAUUUUGCCCACAAGGAGGUAACUAU	0.588734699922528	2.878746496666667	0.0699533445970198	0.14103925836157236	premiRNA
IAV_invivo_PB2_1_Motif_34+IAV_invivo_PB2_1_Motif_34	2968	CCUUGCGAAAGGAGAGAAGGCUAAUGUGCUAAUUGGGCAAGG	0.5841245269359567	2.8758703800000003	0.023976232895309754	0.03150341505512696	IAV
hsa-mir-3934	2647	GGCAGGAGGCAGUGAAGUAACUUGC	0.5832572426009672	2.8753293133333333	0.06030840772912838	0.14274456127239377	premiRNA
hsa-mir-6769a	1974	CCCUCAUAUGGCAGUUGGCGAGGGCCCAGUGAG	0.5823002484090014	2.87473228	0.047606813154447085	0.07756169941327086	premiRNA
hsa-mir-4667	1735	GAACCCAAGAAAAGCUGACUUGGAGGUCCC	0.5782812307872839	2.8722249633333328	0.05265217575659326	0.22151232231169374	premiRNA
IAV_invivo_PB1_2_Motif_18+IAV_invivo_PB1_2_Motif_18	2508	GUUCUAAGUAUUGCUCCAAUAAUGUUCUCAAACAAAAUGGCGAGACUGGGAAAAGGGUAUAUGUUUGAGAGCAAGAGUAUGAAACUUAGAAC	0.5781563636427017	2.8721470633333333	0.04179755707194287	0.06021556724575731	IAV
hsa-mir-6723	2958	GGGCAUUCCGGAUAGGCCGAGAAAGUGUUG	0.5683695739240331	2.866041446666667	0.05140592416048165	0.1811993516384841	premiRNA
hsa-mir-3689e	2137	GGGAGGUAUGAUAUCGUGGUUCCU	0.567277881370281	2.86536038	0.11151826867839927	0.16065851195459305	premiRNA
hsa-mir-5583-2	1431	AUUCUGAUGAUCACCUAGCCAGAAU	0.5662766199856383	2.86473573	0.07788591939722751	0.23212100627764246	premiRNA
SARS-CoV-2-Conserved-Structured-63_Interval-28998-29117_Motif_2+DMSMaPseq_invitro_SARS-CoV-2_Motif_521+SHAPE_invivo_SARS-CoV-2_Motif_554+SHAPE_invitro_SARS-CoV-2_Motif_529	1593	ACGUACUGCCACUAAAGCAUACAAUGUAACACAAGCUUUCGGCAGACGU	0.565264480145438	2.8641042933333334	0.09565009646963755	0.1146391704239715	SARS-CoV2
hsa-let-7c	264	AUGGUUUAGAGUUACACCCUGGGAGUUAACUGU	0.5649024402288889	2.863878430000001	0.02388493805637841	0.050751879102796084	premiRNA
hsa-mir-6767	1910	AUGGAGAACGCCCCCACCAGUUCCCAC	0.564280829462916	2.8634906300000007	0.012134656388564325	0.2602712375866376	premiRNA
Selectedmotif_29621-29866_Motif_3+DMSMaPseq_invitro_SARS-CoV-2_Multi_90_ComplexLevel_1+SHAPE_invivo_SARS-CoV-2_Motif_571+SHAPE_invitro_SARS-CoV-2_Motif_546	2340	CCACAUUUUCACCGAGGCCACGCGGAGUACGAUCGAGUGUACAGUGAACAAUGCUAGG	0.5627585669970436	2.862540946666666	0.058527119104737416	0.08511008159185801	SARS-CoV2
hsa-mir-4759	2250	AUUAGACAGAAAAAAGUUAGACACAAAAAAUUGUGUCUAAU	0.5612436512288129	2.861595846666667	0.1159606256809021	0.12187104573612374	premiRNA
hsa-mir-6829	2937	GGCAGGGUCCUCCAGCUCAUUCCUCCUGCC	0.5600164588553496	2.8608302466666657	0.07952431474162475	0.209446885825825	premiRNA
hsa-mir-19b-2	423	CAUUUCAGCGUAUAUAUGUAUAUGUGGCUGUG	0.5594108238173328	2.860452413333333	0.17002090851639048	0.30632570265189246	premiRNA
hsa-mir-6084	2125	CGGAGCCUCGCAGGGUCGGGCUCGGGCUCCCUAACCGUCUCCGCUUCUUC	0.5580975548628175	2.859633113333333	0.015235500788413493	0.05670966617897964	premiRNA
hsa-mir-600	831	CAGGCAGUGGAGUUACUU	0.5569188506937697	2.8588977633333346	0.02993081165232477	0.12678429738723565	premiRNA
hsa-mir-7161	177	CUGGUGUUCUCACGCAAAGUGGCCAGGGUGUGGGAGACUAGA	0.5560489749781579	2.8583550800000004	0.09906532136897155	0.11993321164488165	premiRNA
hsa-mir-7706	357	GGAGCCCGAGCAGCCGCGGUGAA	0.5509375434905566	2.8551662466666663	0.061053114245437946	0.21334583371818733	premiRNA
hsa-mir-6793	2859	GGGUGAUACACAAGCCUGACCCUCCC	0.5501295403266913	2.8546621633333333	0.09515809674186824	0.1024280045708514	premiRNA
hsa-mir-4693	84	GUCACAAAUUCAAAUAAAGUGAG	0.5439118297511208	2.850783163333334	0.0904433538221424	0.18534114256686765	premiRNA
bulge-UUG	1737	GCGCUGCCAGAAACUGGCUUGAGCGC	0.5430313747909105	2.8502338799999998	0.11726876534693924	0.2168425804017694	Control
hsa-mir-130b	2276	ACUACUAUAGGCCGCUGGGAAGCAGU	0.5423878575083453	2.8498324133333335	0.027347608814418303	0.07617997458358151	premiRNA
SHAPE_invitro_SARS-CoV-2_Motif_182	2352	CUAUAGUAGCUGGUGGUAUUGUAGCUAUCGUAG	0.5404906463102933	2.848648813333334	0.14288455430317132	0.23692049507544807	SARS-CoV2
hsa-mir-591	2235	UUGUAAUAGUGUAGAAUGUUGGUUAAC	0.5365389778694702	2.8461835133333344	0.022061048865459225	0.0402813388867175	premiRNA
SARS-CoV-2-Conserved-Structured-48_Interval-29078-29197_Multi_1_ComplexLevel_1	1693	GGCAGACGUGGUCCAGAACAAACCCAAGGAAAUUUUGGGGACCAGGAACUAAUCAGACAAGGAACUGAUUACAAACAUUGGCC	0.5358615856319766	2.845760913333334	0.03346788879264183	0.0752077602928909	Control
hsa-mir-7110	1038	GAGAGAGUGCACAGCCAGCUCAGGGAUUAAAGCUCUUUCUCUCUCUCUC	0.5353900345046692	2.8454667300000005	0.013166815212897448	0.11422570901432927	premiRNA
hsa-mir-920	525	GACCUGGAUGUGUAGGAGCUAAGACACACUCCAGGGG	0.5307525852334116	2.8425735966666665	0.11145255862243572	0.17084038448527328	premiRNA
hsa-mir-4723	2534	AGAGCACCUCCUAGAGAAUGUUGAACUAAAGGUGCCC	0.5282739430266503	2.841027263333333	0.028505749546209557	0.2401605715098114	premiRNA
hsa-mir-6857	2597	GCCAGUGUUCAAGGGCCCCUCCUCUAGUACUCCCUGUUUGUGUUCUGCCACUGA	0.5267217861802101	2.84005893	0.006127432549919393	0.03361489327964401	premiRNA
hsa-mir-4647	385	GGAAAGGGGAUGCAGAGCCCUGCC	0.526220367387597	2.8397461133333337	0.02223148025809686	0.023785001620955135	premiRNA
hsa-mir-5196	456	GUUGGGGAACAGGUGGUUAGCACUUCAU	0.5213203337851228	2.836689163333333	0.12797760491339366	0.1568608978339928	premiRNA
hsa-mir-138-1	2524	AGGCCGUUGCCAAUCAGAGAACGGCUA	0.5196431762177794	2.835642846666667	0.025677983562538066	0.07581777692184893	premiRNA
hsa-mir-8086	1965	UGGUUAGCUUUUUUUUUUUUUUGAGAUGGAGUCUGGCUC	0.518805625971776	2.83512033	0.05911921549971349	0.09566774928104038	premiRNA
hsa-mir-490	1252	GUGGGUCAAGUUUAGAGAUGCACCAAC	0.5188002294884192	2.835116963333333	0.06245807609261988	0.13073941599450292	premiRNA
hsa-mir-4746	1213	CAGAGGCAUCGGGUCAG	0.5159356852911806	2.8333298800000004	0.07093023582134089	0.14270153876383404	premiRNA
hsa-mir-375	1638	CAAACCGGACCUGAGCGUUUUG	0.5141522544030929	2.8322172633333333	0.10972912580141198	0.5412010573744693	premiRNA
hsa-mir-4800	2872	GAAGGAAGGCAAGGCUGUCUGUCCAUC	0.5128008093361236	2.8313741466666666	0.03639381455082348	0.14804110061003442	premiRNA
hsa-mir-526a-2	2461	CUGUUGAAAGAAAAG	0.5112952973408681	2.8304349133333333	0.06718436377290798	0.07209668490314193	premiRNA
hsa-mir-548ba	2924	UGCUAUUAGAAAGUAAUGGCA	0.5073548225957193	2.8279765966666672	0.11365863553456898	0.2800400781711138	premiRNA
hsa-mir-3689a	1189	CUGGGAGGUGUGAUCCUGUGCUUCCUGG	0.5069652606140526	2.8277335633333336	0.2446223860867269	0.28048268118480485	premiRNA
hsa-mir-6826	1389	ACCUCCUGGCUUUUCCUCUGCAGCAUGGCUCGGACCUAGUGCAAUGUUUAAGCU	0.5057772595330827	2.826992413333334	0.03021694370128849	0.05016424383929064	premiRNA
IAV_invivo_HA_4_Motif_10+IAV_invivo_HA_4_Motif_10	2800	CCCGGAAAUAGCAGGAAGACCCAAAGUAAGAGAUCAAGCUGGG	0.5048061596816507	2.82638658	0.14369449168335224	0.14962614006311645	IAV
DMSMaPseq_invitro_SARS-CoV-2_Motif_83	739	UUAAUGCCUGUCUGUGUGGAAACUAAAGCCAUAGUUUCAACUAUACAGCGUAAAUAUAAGGGUAUUAA	0.5017468344935774	2.8244779799999997	0.25014509070909596	0.27765378543205826	SARS-CoV2
hsa-mir-34a	2714	GUUGUUGUGAGCAAUAGUAAGGAAGCAAU	0.5011023287462392	2.824075896666667	0.033822705404467815	0.06740864844111902	premiRNA
SHAPE_invitro_SARS-CoV-2_Motif_425	370	UUGCUAUUCAUGCAG	0.49831704873769805	2.8223382633333336	0.18764321926447314	0.35277553471648304	SARS-CoV2
IAV_invivo_PA_3_Motif_13+IAV_invivo_PA_3_Motif_13	1233	CCCAAGUCAUGAAGGAGAGGG	0.4970390973623732	2.8215409966666667	0.03594220400482646	0.058022288054911816	IAV
hsa-mir-148b	512	CAGGCUGUGGCUCUCUGAAAGUC	0.4961340376438921	2.820976363333333	0.019819267002706416	0.056783076488753526	premiRNA
Broccoli	415	GAGACGGUCGGGUCCAGAUAUUCGUAUCUGUCGAGUAGAGUGUGGGCUCC	0.4947216817746872	2.8200952466666664	0.030438935842222837	0.049390084396486976	Control
hsa-mir-1302-7	15	UGGUGCAAUAAUUGG	0.4922147213879396	2.8185312466666663	0.06069274101628781	0.16627541825177228	premiRNA
SARS-CoV-2-Conserved-Structured-89_Interval-26415-26527_Motif_3	448	AAACGAACUAAAUAUUAUAUUAGUUUUUCUGUUU	0.49131949288666266	2.817972746666667	0.13417427489107578	0.22079176093543207	Control
hsa-mir-6750	148	GCUGCUGCCCCAGAGGCCCAGCAGGUGUCCAGAAC	0.49014388768825146	2.8172393299999996	0.04083675470275486	0.057566713404683785	premiRNA
hsa-mir-6843	68	CCCUGGGGAGCUGCUGCAGGCAGCAGGUGGGCGGGACGCCAGCAGGCUGUCUAGCUGUUCCCAUGAUGG	0.4898736093609634	2.817070713333333	0.05506623506605249	0.16974498420574072	premiRNA
hsa-mir-132	1466	GUUACUGUGGGAACUGGAGGUAAC	0.4891390998887425	2.81661248	0.17148442858133212	0.18979377976322315	premiRNA
hsa-mir-25	2710	AUUGCUGGACGCUGCCCUGGGCAU	0.4883889619870002	2.8161444966666664	0.08106854990425312	0.24920597253958277	premiRNA
hsa-mir-551b	2604	UGAGACCUGGUGCAGAACGGGAAGGCGA	0.479091996636311	2.8103444633333345	0.02256340736556875	0.03534798026808298	premiRNA
IAV_invivo_PB2_1_Motif_16+IAV_invivo_PB2_1_Motif_16	435	GGUUGGGAGAAGAGCAACAGCC	0.47854035314711707	2.8100003133333344	0.009234042492573914	0.06737936907285337	IAV
hsa-mir-1324	2672	GUCCUGCCCUCACUGGGAACCCCCUUCCCUCUGGGUACCAG	0.476586452158561	2.8087813466666667	0.04640922139878162	0.07156541537243838	premiRNA
hsa-mir-4265	2167	ACACCUGUAAAGAAUUGGUCAGCCUGGGGACUGGUGAUCUCUGCAGCUGU	0.4754748567330255	2.808087863333333	0.04131276038154531	0.13635830783988875	premiRNA
hsa-mir-4481	2338	GUUUUUUAAGAGGAAGGGAGACCUAAGCUAGCA	0.47495575243555294	2.8077640133333333	0.061338834945811826	0.10996497297451424	premiRNA
DMSMaPseq_invitro_SARS-CoV-2_Multi_36_ComplexLevel_1	213	AUGCCUUUUUACCUUUUGCUAUGGGUAUUAUUGCUAUGUCUGCUUUUGCAAUGAUGUUUGUCAAACAUAAGCAUGCAU	0.471760179400374	2.805770413333333	0.08006738604305548	0.09737759184452849	SARS-CoV2
hsa-mir-1184-3_1184-2_1184-1	1347	ACAGUGGCCACAUCUCCAC	0.4716717785913406	2.8057152633333335	0.06900490160007244	0.09674910675078256	premiRNA
SARS-CoV-2-Conserved-Structured-101_Interval-11690-11809_Multi_1_ComplexLevel_1	2861	GUGUUUAUGAUUACUUAGUUUCUACACAGGAGUUUAGAUAUAUGAAUUCACAGGGACUACUCCCACCCAAGAAUAGCAUAGAUGC	0.47161022662276536	2.8056768633333333	0.05279361281661719	0.05789607139503613	Control
hsa-mir-3138	2881	CCGGGUGCCCACAAGACUGUG	0.46915496027212666	2.804145113333334	0.06530457591146674	0.18034133537123626	premiRNA
hsa-mir-3605	659	GAAGCCGCUCCCACCUGACCCUCACGGCCUC	0.4680648439189574	2.8034650299999995	0.040861744502948674	0.14097454975621754	premiRNA
SARS-CoV-2-Conserved-Structured-102_Interval-5251-5370_Motif_3	2723	GCUCUACAAGAUGCUUAUUACAGAGC	0.46724513946940016	2.802953646666667	0.15207673465166782	0.19504368349013243	Control
hsa-mir-1208	967	GGAGACGGGUCUUUCUC	0.4659905372349308	2.8021709466666658	0.1518022934678555	0.1577645017521599	premiRNA
hsa-mir-27a	184	UGAGCAGGGUCCACACCAAGUCGUGUUCA	0.46504075616428403	2.8015784133333335	0.22352824260141954	0.2554753949145013	premiRNA
hsa-mir-4329	531	UGGAGUUUUUUUUUCCUCCUG	0.4646424155468227	2.801329903333334	0.0883500395867559	0.13380910171231886	premiRNA
hsa-mir-151b	744	CGAGACACAGAAACAGACACCUGCCCUCGA	0.4637619231852437	2.8007805966666672	0.06260627040390493	0.072962971956748	premiRNA
hsa-mir-211	773	UCGCCUAGGGCUCUGAGCAGGGCA	0.46335056154803944	2.800523963333333	0.03573814636159077	0.057052214110027775	premiRNA
hsa-mir-3612	2017	UGGAAGGAAUGGGAUCUACUUCCA	0.46003054881250516	2.7984527300000006	0.10180268223920073	0.19991053643564868	premiRNA
SHAPE_invivo_SARS-CoV-2_Motif_415+SHAPE_invitro_SARS-CoV-2_Motif_400	1319	ACCUUGAAGGAAAACAGGGU	0.4574716806675355	2.7968563466666665	0.15485376478355004	0.2660255630669954	SARS-CoV2
hsa-mir-8079	2770	UGGCUGUAGGGCAGCAGUCA	0.4557647355806776	2.795791446666667	0.057991636713129895	0.10164638080377078	premiRNA
hsa-mir-4726	2992	GAGUGGUCGGGUCGACUGAACC	0.4536737318565632	2.794486946666666	0.04880441632662566	0.16302853573966092	premiRNA
hsa-mir-662	2887	GGGGUGGCUGCGGGCCUUCUGAAGGUCUCCC	0.44758361338251745	2.7906875466666663	0.021327584687183536	0.17921862125787374	premiRNA
SARS-CoV-2-Conserved-Structured-78_Interval-4214-4333_Motif_2	1816	GUAGAGGAGGCAAAGACAGUGCUUAAAAAGUGUAAAAGUGCCUUUUAC	0.44751613062530543	2.7906454466666673	0.0329923758599552	0.15133501570736205	Control
hsa-mir-5582	340	UAUAGCUACAUCAGUUAUAACUAUAUCAGUUAAA	0.44709325470925804	2.79038163	0.04949560902587849	0.1265025856032726	premiRNA
IAV_invivo_NS1_NEP_8_Motif_6+IAV_invivo_NS1_NEP_8_Motif_6	1298	GAGGCACUUAAAAUGACCAUGGCCUC	0.4455957038627161	2.7894473633333337	0.030252757725677478	0.10959272855665173	IAV
hsa-mir-1285-2	288	CAAUUUGAGACCAAU	0.44448656624148036	2.7887554133333325	0.15648899064021699	0.15926602313105598	premiRNA
hsa-mir-1273a	695	ACCCGGGUGGUGGAGGUUGCAGUGAGCCAAGAUUGCGCCACUGCACUCCAGCCUGGGC	0.441667678430655	2.786996813333334	0.05462718556036908	0.1521801847652045	premiRNA
hsa-mir-4523	582	CUGUGUGAGGACUAGAGGCGG	0.43994323484578507	2.785920996666667	0.015611203519951555	0.04364843602730288	premiRNA
IAV_invivo_NP_5_Motif_16+IAV_invivo_NP_5_Motif_16	1743	GGGUACGACUUUGAAAGGGAGGGAUACUCUCUAGUCGGAAUAGACCC	0.43864778497244955	2.7851128133333334	0.055797647037909556	0.22250418738371136	IAV
SARS-CoV-2-Conserved-Structured-40_Interval-14526-14645_Motif_2+Selectedmotif_14556-14640_Motif_1+DMSMaPseq_invitro_SARS-CoV-2_Motif_264+SHAPE_invivo_SARS-CoV-2_Motif_277+SHAPE_invitro_SARS-CoV-2_Motif_268	1779	GUGUAUGCUGCUGACCCUGCUAUGCACGCUGCUUCUGGUAAUCUAUUACUAGAUAAACGCACUACGUGCUUUUCAGUAGCUGCAC	0.43409940439183003	2.7822752466666665	0.09100220043099003	0.11646072687496611	SARS-CoV2
hsa-mir-4762	2273	GAAGCCUUGAUCAGAAGCUAGGAAGGCUUC	0.4333205742964038	2.7817893633333335	0.025004820464329457	0.23742739092156034	premiRNA
hsa-mir-608	2794	CCGUUUAAAAAGGCAUCUCCAAG	0.4329784319085841	2.781575913333334	0.03370201164172893	0.08315388360228652	premiRNA
hsa-mir-5192	1202	UCCUGGGAAGCAUGGUAGCCAGGA	0.43071300422490927	2.7801625966666657	0.09875421136361398	0.14556472338557935	premiRNA
hsa-mir-4270	1689	GGGCAGAAAUAGAUGGCCU	0.42860749411237115	2.7788490466666667	0.05621471525948582	0.1707583578183708	premiRNA
SHAPE_invivo_SARS-CoV-2_Motif_52	175	CACAGAAAAGUACUGUG	0.4265804200153427	2.7775844300000005	0.07538751852155494	0.20549287465097574	SARS-CoV2
hsa-mir-603	195	CUUCCCAUUUAAAAGUAAUGGCACA	0.4254116539245508	2.77685528	0.058781351839633914	0.1365231052502361	premiRNA
hsa-mir-3649	180	ACCUGUGUGUGCCCAAGUGUUUCUAGCAAACACAGGG	0.42465475706098177	2.77638308	0.13232901135362765	0.48513793806627836	premiRNA
SARS-CoV-2-Conserved-Structured-81_Interval-23537-23656_Motif_1	1732	UGAGUGUGACAUACCCAUUGGUGCAGGUAUAUGCGCUAGUUAUCAGACUCA	0.42199549295338185	2.7747240633333337	0.16827055088635562	0.2620987142736263	Control
hsa-mir-6814	729	UGCCACCCAGCCCUGCAGAGCCCCUGACUC	0.4216223341438959	2.774491263333333	0.02881089551779526	0.10851935522846277	premiRNA
hsa-mir-6864	733	GAUAUGCCAUUAUGUGGGUCAUGAGGUGGUGA	0.4156454349592702	2.7707624966666677	0.02183587183748016	0.19786316550955263	premiRNA
SARS-CoV-2-Conserved-Structured-94_Interval-25016-25135_Motif_3	2552	UCAGUUGUAAACAUUCAAAAAGAAAUUGA	0.4068279551693327	2.7652615966666665	0.07839887503410804	0.09907079715376974	Control
hsa-mir-1226	555	AUGGGGCAGCUGGGAUGGUCCAAAAGGGUGGCCUCA	0.4061737517811121	2.7648534633333335	0.06483965126534093	0.08529298838772975	premiRNA
hsa-mir-199a-1	171	CUGUUCAGGAGGCUCUCAAUGUGUACA	0.40369000695890106	2.763303946666667	0.04656131563392147	0.07239967658620569	premiRNA
hsa-mir-4669	1260	UCCAGGCAUCUGUGUCUG	0.4024720313515678	2.7625440966666672	0.025721859335043135	0.0780343570505962	premiRNA
SHAPE_invitro_SARS-CoV-2_Motif_120	2636	GCAAGCUUCGAUAAUUUUAAGUUUGU	0.4020587195000817	2.7622862466666667	0.10855961056882076	0.38087411483892725	SARS-CoV2
hsa-mir-6867	1620	GAAGGGAAGCUGGGAACCUGACUGCCUC	0.40180810360720054	2.7621298966666674	0.04733664767852174	0.22216186792082956	premiRNA
hsa-mir-1265	2828	UGUUAAGGCAUGUUCAGGAACA	0.40069760350749495	2.761437096666667	0.10625765224811641	0.22637552040416611	premiRNA
hsa-mir-6796	2329	CUGGCUGGUCCAGCCCCUCAGAAG	0.40008419432761205	2.761054413333333	0.05118616059336804	0.09050344634155504	premiRNA
IAV_invivo_HA_4_Motif_17+IAV_invivo_HA_4_Motif_17	658	GGAUUUCUGGACAUUUGGACAUAUAAUGCAGAAUUGUUAGUUCUACUGGAAAAUGAAAGGACUCUGGAUUUCC	0.40003359561733437	2.7610228466666666	0.05032162004858453	0.13126941726233443	IAV
hsa-mir-4319	1329	CCACUGGGAAUGCUCCCUGAGGACGUUAUAUGAGUG	0.3994808835175747	2.76067803	0.1536887282037017	0.17442220132321481	premiRNA
hsa-mir-6083	1503	AGGUGGAAAGGGAGCAGGAGCAUCGUCUUUAAGAGGGUCAGGUACCUUUGCUCUUA	0.3940416290237329	2.75728468	0.03325327401846688	0.05845691257586271	premiRNA
hsa-mir-1299	377	GGAAUCCUACGUGAGGGACAAUCAUUCAGACCCACGUAGCAGUGUUCU	0.3922108319723287	2.7561425133333337	0.06519428308765945	0.10608982005791064	premiRNA
SHAPE_invitro_SARS-CoV-2_Multi_71_ComplexLevel_1	1284	GACUACUAGCGUGCCUUUGUAAGCACAAGCUGAUGAGUACGAACUUAUGUACUCAUUCGUUUCGGAAGAGACAGGUACGUUAAUAGUU	0.39216696550861363	2.756115146666667	0.04278976030445737	0.5693680538703154	SARS-CoV2
hsa-mir-3159	1577	CCACGGGCUGGGCACAGUGG	0.39146237713222765	2.7556755800000006	0.07355517916346996	0.20871240241537703	premiRNA
hsa-mir-4450	2229	GUGAGCGCAGGUCUUUGGCAC	0.3903220093672155	2.754964146666667	0.0886904421263674	0.12414139389714661	premiRNA
hsa-mir-6847	1959	GAGCUGGAAGGAGUGGGCCUGGCUC	0.38736190467015363	2.7531174466666677	0.013969498823937701	0.0723665866266368	premiRNA
hsa-mir-147b	942	AUUCUGGACACCAG	0.38695441674624964	2.7528632300000004	0.04161088563009989	0.1982601420672441	premiRNA
hsa-mir-4324	481	CAGGGAACUUUAAAACC	0.38665993438965196	2.7526795133333337	0.01720598018854319	0.06247812379233026	premiRNA
hsa-mir-199b	1122	CUGUUCAGGACUCCCAAAUUGUACAG	0.38528011771216647	2.7518186966666662	0.06574617969418456	0.16301248854389802	premiRNA
hsa-mir-8062	742	UUGCUCACGGUAAGAAAAACAUGAGUAA	0.38446156201896536	2.7513080299999992	0.19752275731308752	0.28016472856969216	premiRNA
hsa-mir-623	12	GGGUUGCAUCCUAAGCUGUGCUGGAGCUUCCC	0.38373920799192734	2.7508573799999994	0.029579708288202722	0.1452683309557692	premiRNA
hsa-mir-6809	2037	GGAUCAUGUUUGCCCCCGUGGACAGCUCUCUGGUGUGCUCCUCCUGCCAUCCUGCCCACCCCUGCAUAAUGCUGCUUC	0.38365358557036566	2.750803963333334	0.02956232526037018	0.05348623035353018	premiRNA
DMSMaPseq_invitro_SARS-CoV-2_Multi_83_ComplexLevel_1+SHAPE_invivo_SARS-CoV-2_Multi_67_ComplexLevel_1+SHAPE_invitro_SARS-CoV-2_Multi_73_ComplexLevel_1	566	ACCAACCACCACAAACCUCUAUCACCUCAGCUGUUUUGCAGAGUGGUUUUAGAAAAAUGGCAUUCCCAUCUGGU	0.38351498678001494	2.7507174966666668	0.036931231425020965	0.10367722859104543	SARS-CoV2
hsa-mir-658	489	CGCCAGCUCGCUGACAGCACGACUCAGGGCG	0.3830380925998798	2.7504199799999998	0.018603170219263804	0.045081426110513634	premiRNA
hsa-mir-4758	779	GCUGGAGUAAGGGCACGCCCGGGGCUGC	0.3827812520504534	2.7502597466666665	0.06989837078097146	0.07938355688205057	premiRNA
DMSMaPseq_invitro_SARS-CoV-2_Multi_85_ComplexLevel_1+SHAPE_invitro_SARS-CoV-2_Multi_75_ComplexLevel_1	2223	GAAUGGAGAACGCAGUGGGGCGCGAUCAAAACAACGUCGGCCCCAAGGUUUACCCAAUAAUACUGCGUCUUGGUUC	0.3822990949632839	2.7499589466666667	0.17235641581404745	0.20956529895146045	SARS-CoV2
hsa-mir-3975	1183	UAUUUCAAAAGACUAGAGGUAGGAAAUGAG	0.38143707353532946	2.749421163333333	0.08837106050589105	0.09349948667207204	premiRNA
hsa-mir-139	2621	UCCAGUGUGGCUCGGAGGCUGGA	0.3809270524276638	2.74910298	0.1117692251448798	0.14153605066170633	premiRNA
hsa-mir-1471	570	GUGUAGAGGCGGAGCACAG	0.38066951728137066	2.748942313333334	0.04823798360217417	0.11824748875276288	premiRNA
hsa-mir-4632	2659	GGCGGAGGCAGGCGUGACCGUUUGCC	0.37950206023852023	2.748213979999999	0.03722802022885156	0.06439869847662177	premiRNA
hsa-mir-4638	320	AAGUCCGGCUCCAGAACCUGGACACCGCUCAG	0.37946351011237006	2.74818993	0.011054386720764711	0.02341194875027657	premiRNA
hsa-mir-5000	540	CUGAGUAACUUGUGCUUAUAACUCAG	0.3787691536821493	2.747756746666667	0.028748078337518666	0.07898367609505888	premiRNA
hsa-mir-6085	442	UACAUAGUUCAUGCUGAGGCCGGGAUUUCAUGCAGAAAACUGGUUGCAAAAGGUGCUGAAG	0.3781077104573468	2.747344096666667	0.03828776570049041	0.08562881526528142	premiRNA
hsa-mir-6134	1148	UGCAUAAAUGAAGCUGAAUGA	0.37754596859830797	2.7469936466666667	0.07265301469253839	0.08393295054457034	premiRNA
hsa-mir-499b	2032	UGUUCACGUGGAGAGGAGUUAAACA	0.3747119332327135	2.7452255966666663	0.10170983646674095	0.160123239945367	premiRNA
hsa-mir-204	996	AUGCCUGAGAAUAUAUGAAGGAGGCU	0.3744180920424555	2.74504228	0.0752176171299974	0.3158236295380559	premiRNA
hsa-mir-889	362	AUGGUCUCUAUAUUUAUGAUGAUUAA	0.3725525117171424	2.743878413333333	0.034914381824604546	0.0894567592042668	premiRNA
hsa-mir-3972	874	GCAGUCCUGUGGGAAUGAGAGAUGCCAAACUGGACCUGC	0.372542920937319	2.743872430000001	0.03883888578380335	0.14400436306846734	premiRNA
SARS-CoV-2-Conserved-Structured-14_Interval-16445-16564_Motif_1	1675	UGUAAAUCACAUAAACCACCCAUUAGUUUUCCAUUGUGUGCUAAUGGACAAGUUUUUGGUUUAUA	0.3714311919354624	2.7431788633333336	0.10441449928119509	0.15354100761776965	Control
DMSMaPseq_invitro_SARS-CoV-2_Multi_68_ComplexLevel_1+SHAPE_invivo_SARS-CoV-2_Multi_56_ComplexLevel_1	392	UAAUUAUAAAUUACCAGAUGAUUUUACAGGCUGCGUUAUAGCUUGGAAUUCUAACAAUCUUGAUUCUAAGGUUGGUGGUAAUUAUAAUUA	0.3714256351605217	2.743175396666667	0.06021734261418458	0.16092727735701096	SARS-CoV2
hsa-mir-16-2	2978	UUGGCGUAGUGAAAUAUAUAUUAAACACCAA	0.37073638134575077	2.742745396666667	0.05760798552299647	0.1267188895129469	premiRNA
U1snRNP5ss-11	2523	CAGGUAUGAAUGAUACUUACCUG	0.368860862942178	2.74157533	0.20219498401461325	0.1947013729402183	Control
SHAPE_invivo_SARS-CoV-2_Motif_327+SHAPE_invitro_SARS-CoV-2_Motif_315	2713	GACAGCAGAUAUAGUUGUC	0.368006054635542	2.7410420466666667	0.21584977572330954	0.2902938522878079	SARS-CoV2
SHAPE_invivo_SARS-CoV-2_Motif_513	2435	GCAUACAGUCGCUACAGGAUUGGCAACUAUAAAUUAAACACAGACCAUUCCAGUAGCAGUGACAAUAUUGC	0.3652158590183991	2.7393013466666667	0.02091065132736027	0.09440646796195694	SARS-CoV2
U1snRNP5ss-12	2912	GGGGUGAAGAGGAUACUUACCUG	0.36451487720267123	2.73886403	0.1344109308623763	0.17263322702215458	Control
hsa-mir-569	1493	AACAACAGCAUCAGAAGCAACAUCAGCUUUAGUU	0.3640002610695737	2.73854298	0.03136502296618296	0.10572088136176082	premiRNA
hsa-mir-4757	685	CACGGUGUCUGCGGGAGGAGACCAUG	0.3630861181612857	2.73797268	0.09303286559387568	0.14175327288632802	premiRNA
hsa-mir-202	2709	UUCUUUGAGGAUCUGGCCUAAAGAG	0.36188644250988733	2.737224246666667	0.056348211977512816	0.42567476355949746	premiRNA
SARS-CoV-2-Conserved-Structured-38_Interval-25655-25774_Multi_1_ComplexLevel_1	1650	GCCUUGAAGCCCCUUUUCUCUAUCUUUAUGCUUUAGUCUACUUCUUGCAGAGUAUAAACUUUGUAAGAAUAAUAAUGAGGC	0.36170638162959357	2.737111913333333	0.053342536376843865	0.16246728828480225	Control
hsa-mir-128-2	1086	ACGAGAGUGAGUAGCAGGUCUC	0.36089025702543087	2.736602763333334	0.04476487695352895	0.07287624033468773	premiRNA
hsa-mir-4318	2853	UGUGGACAAGGGCCUUGUCUUAGACAGUCACU	0.3592292621928896	2.7355665300000003	0.08830002327542169	0.08900212422940501	premiRNA
hsa-mir-188	1602	GGAGGGUGAGCUUUCUGAAAACCCCUCC	0.3582051592574071	2.7349276299999996	0.013603949705365057	0.07874193472868288	premiRNA
hsa-mir-219a-1	1885	UUCUCGAGUCUAUGGCUCCGGCCGAGAG	0.3580028445620877	2.7348014133333334	0.17217285519834646	0.1832549910287747	premiRNA
hsa-mir-4701	1778	CCUUGUGAAUGUCGGGCAAUGG	0.3570147805179279	2.734184996666666	0.05820103447514287	0.17961232267707808	premiRNA
hsa-mir-3141	1810	AGGAGGGUCC	0.3558967467137369	2.7334874966666667	0.13469603006682124	0.1397189026804261	premiRNA
hsa-mir-5002	2522	CUUAGUAGGUGAUAGCAUGACUGAC	0.3557859050828269	2.733418346666667	0.03117287476146631	0.04477204321439364	premiRNA
hsa-mir-3659	2752	CACGUGCUGCUUGUAUAGACAUGAG	0.3546721190056323	2.7327234966666665	0.02039141012252916	0.11726208097504286	premiRNA
hsa-mir-195	1031	UUGGCACAGGGAAGCGAGUCUGCCAA	0.35374186679306924	2.7321431466666666	0.02512590237304049	0.15301894321071036	premiRNA
hsa-mir-544a	702	GAUUCUGAUUCAGGGACCAAGAUUC	0.3537048127217107	2.732120030000001	0.06324436170983694	0.25403065568717503	premiRNA
IAV_invivo_M1_M2_7_Motif_6+IAV_invivo_M1_M2_7_Motif_6	2815	GCUUUGUCCAAAAUGCCCUUAAUGGGAACGGGGAUCCAAAUAACAUGGACAAAGC	0.35310281095961416	2.731744463333333	0.13163661085540151	0.1579298315859664	IAV
hsa-mir-6840	1794	AGAUCCCCUGUUAGAGACGGGCC	0.3514154481613684	2.7306917799999995	0.023338128405448477	0.08783541515142228	premiRNA
hsa-mir-4522	485	GAUCCAGCCCAGGCUGGUUCCGCUGAC	0.3512336775041728	2.7305783800000007	0.06580064094136148	0.09329612842411648	premiRNA
hsa-mir-5787	1406	AGGUGCUAGGUCGGCCUCGGC	0.3509500415448151	2.7304014300000006	0.02391815169918808	0.037357800344671475	premiRNA
hsa-mir-4778	424	AAGAGGUAAGAAGAAGUGAAGCCCUCUU	0.35023137422422856	2.729953080000001	0.11835790289127081	0.17163030287925898	premiRNA
hsa-mir-3908	2313	GUUUCUAAAAAAAUAAAAAGUUAAAAAAAUUUAUGUUAACGUGUAAUGUGUUUACUAAUUUUUUUUUUUUUUUUUGGAGAC	0.3485701923848378	2.7289167300000003	0.07023009457526175	0.14125439740750767	premiRNA
hsa-mir-8075	210	GCUUAUACGUGCCCUUGCU	0.34459033934034805	2.726433846666667	0.08002276481228478	0.1267508113562426	premiRNA
hsa-mir-7157	2603	CAGAGAUGAAAUUGGGACUCCUCU	0.34289824794035006	2.7253782133333337	0.03913280869665779	0.5105642660245667	premiRNA
hsa-mir-6890	1619	UAGGGCUGGAUGGUAGGGCCCA	0.3425874158420994	2.725184296666667	0.012327323790809976	0.1594734085616222	premiRNA
hsa-mir-7156	297	CAGAGUGUGCAUGGCAGGCU	0.3422218708828936	2.724956246666667	0.09144081763345299	0.10995287584320268	premiRNA
hsa-mir-194-2	1925	GUGGAAGUGCCCACUGGUUCCA	0.34112104170880614	2.72426948	0.16802097122095497	0.1998801335915429	premiRNA
hsa-mir-595	2100	CUCAAUGUAGUCUUGUAAGGAACAGGUUGAAG	0.3395619121784269	2.7232967966666677	0.07979519950033416	0.2814200638813498	premiRNA
U1snRNP5ss-17	771	AGAGUGAGUAAGAUACUUACCUG	0.33726819303003064	2.72186583	0.09620775510937907	0.13248788037736162	Control
IAV_invivo_M1_M2_7_Motif_18+IAV_invivo_M1_M2_7_Motif_18	39	AUGCUGACGAUGGUCAUUUUGUCAGCAU	0.3366075779784159	2.7214536966666665	0.16376032276663643	0.2050480441100874	IAV
hsa-mir-769	314	UGAGCUGUGAUGUUGCUCUCGAGCUGG	0.3360702538708018	2.721118480000001	0.022357068715262444	0.043863025433075194	premiRNA
hsa-mir-6808	1156	CCAUGGGGGCCUUGCUGUGU	0.3348824397966778	2.720377446666666	0.025151288887233437	0.24037403260248844	premiRNA
hsa-mir-6765	1941	GUGUGUGGCGUGGGUGCUGCGGGGCCGUCAGGGUGCCUGCGGGACGCUCAC	0.33420462011495955	2.71995458	0.020387191808421894	0.28864805405023947	premiRNA
hsa-mir-6855	1952	GACAUUGCCAGAGGAUGGGCAGCAGAC	0.33379373935251117	2.719698246666667	0.022374540206418214	0.06522509605564489	premiRNA
hsa-mir-196a-1	1663	GGGCCUGGGUUUCUGAACAC	0.33357860133040496	2.7195640300000004	0.011841650144842251	0.029493017516388453	premiRNA
hsa-mir-6778	2298	GGCAGGUGUGGUUGGAGGAAGCAGCCUGAACCUGCC	0.3331965196226967	2.719325663333333	0.061951875409774176	0.09376443699935146	premiRNA
IAV_invivo_PA_3_Motif_19+IAV_invivo_PA_3_Motif_19	318	GGGGUGUACAUCAAUACUGCCUU	0.3318930017395923	2.718512446666667	0.08394705691611251	0.1622227440699178	IAV
U1snRNP5ss-6	2355	GGAAUAAGUAUGAUACUUACCUG	0.33114801988382825	2.7180476799999997	0.14626210001950082	0.22162298759537585	Control
DMSMaPseq_invitro_SARS-CoV-2_Motif_425	1203	AAAUUUACAAAACACCACCAAUUAAAGAUUUUGGUGGUUUUAAUUU	0.33100223468742473	2.7179567299999996	0.10453428588766278	0.18371852040993025	SARS-CoV2
hsa-mir-4267	2081	CUGGGGGAAGGCUCCAGACCCCAGCCU	0.33055293737514724	2.717676430000001	0.07710339694344757	0.08809924707487887	premiRNA
hsa-mir-4648	2917	GGAGCUCAGCACCUGCCUGCCACCCACGCAGACCAGCCCCUGCUCUGUUCCCACAG	0.3294610310992807	2.7169952299999998	0.014500754545223588	0.08297838166240411	premiRNA
hsa-mir-3677	1287	UGCAGUGCUGGGCAUGGGCUUCUCG	0.32790321061684297	2.7160233633333335	0.08737242623532131	0.21536404080134836	premiRNA
hsa-mir-3611	1130	ACAAUUAUGAAAGAAAAGAAAUUGU	0.32708350616728427	2.71551198	0.04028692938899291	0.0866210178368691	premiRNA
hsa-mir-3945	838	AUAUAAAAUGCAAUUA	0.32655334175045797	2.7151812300000002	0.06155224525512312	0.09995919554900246	premiRNA
hsa-mir-6762	394	GCCUGUGUAGACGGGGACCUGCCCUGCAUGGGCACCCCCUCACUGGC	0.3218078292357615	2.71222068	0.32742229409226936	0.37536306479572523	premiRNA
hsa-mir-4636	719	UUAGCCCAGCAAUGGGAGAGUGCUAA	0.3200522890834355	2.711125463333334	0.035748332700999884	0.0546135112751297	premiRNA
hsa-mir-450b	861	UGAAUAUGUAAUAUAAGUGUAUUG	0.3198719343352368	2.711012946666667	0.09488761797516226	0.1181955471484566	premiRNA
hsa-mir-6730	261	CAGAGCUGCAGCUGCUCCACCCUG	0.3185692446253208	2.7102002466666675	0.041711429260068045	0.24167113179850652	premiRNA
hsa-mir-3193	1255	AGUGGACGAGUCUCAUUA	0.31854629621342356	2.7101859299999993	0.054777169791760685	0.2310235353350334	premiRNA
hsa-mir-3978	634	GUGGAGCCAAAAUUAGAAGGGCCAAAAUUCUACCUGGCCCACUACCACAG	0.31758053941482206	2.7095834300000003	0.05676016962158665	0.06777292694090127	premiRNA
hsa-mir-4503	2675	UUUACAUAUAAAUUUCUAUUUGU	0.316771975230409	2.709078996666667	0.1216470788197821	0.14420002619540942	premiRNA
DMSMaPseq_invitro_SARS-CoV-2_Motif_175	1349	GACAUUUUAUCUUACUAAUGAUGUUUCUUUUUUAGCACAUAUUCAGUGGAUGGUUAUGUU	0.31664136430403594	2.7089975133333333	0.024925519845377515	0.08122364407093409	SARS-CoV2
hsa-mir-1294	2428	GUCUGGCAUUGUCUGAUAUAC	0.31563425227654757	2.708369213333334	0.07827337780413086	0.14272120294217783	premiRNA
hsa-mir-4748	772	UGCUGGUGCUAGAGAGGAAAGCA	0.3148128914806112	2.7078567966666665	0.04914926314073238	0.1120598317418293	premiRNA
hsa-mir-203b	458	UCACAAUUGCGCUACAGAACUGUUGA	0.3136368855532389	2.70712313	0.07077065560964493	0.10463578464997349	premiRNA
hsa-mir-604	2880	CUCUCGUGUCCACUAGCAGGCAGGUUUUCUGACACAGG	0.31284007608504766	2.7066260300000002	0.026955203159621632	0.18634422472485485	premiRNA
SARS-CoV-2-Conserved-Structured-73_Interval-7171-7290_Motif_3	700	CUAGGUUUUUCUAUGUACUUGG	0.312597902215633	2.706474946666667	0.10397990650121317	0.18338286102882434	Control
hsa-mir-1237	1093	AGCGCGGCGACCGUAACUCCU	0.3125946429534061	2.7064729133333323	0.04083455225657314	0.08485688800942032	premiRNA
SHAPE_invitro_SARS-CoV-2_Motif_429	2172	CGGCGGGCACGUAGUGUAGCUAGUCAAUCCAUCAUUGCCUACACUAUGUCACUUGGUG	0.3125641608370248	2.706453896666666	0.02802834216692836	0.10912036543236664	SARS-CoV2
SHAPE_invivo_SARS-CoV-2_Multi_21_ComplexLevel_1	871	UAGUACAUUUAUUAGUGAUGAAGUUGCGAGAGACUUGUCACUACAGUUUAAAAGACCAAUAAAUCCUACUG	0.3123744023158515	2.7063355133333338	0.02003690206928371	0.3646888477593512	SARS-CoV2
hsa-mir-4744	42	UAUGACCAGGCCAUAGUAAACAUCAUA	0.3121947688797837	2.7062234466666664	0.01639916737492484	0.06202218681203131	premiRNA
hsa-mir-3189	1553	UGGGUAGGAAUAUCCUGGAUCCCCU	0.31199157258074667	2.7060966799999995	0.011805437145082911	0.054233488303217274	premiRNA
hsa-mir-1282	1173	GCUUCUGCUGCAUGAUCUCCGAGUCCCUGGGGGUAGAGAUGAUGGGGCACUGGGAGGU	0.31164686552757037	2.7058816300000004	0.008269031166129325	0.0848568749835889	premiRNA
hsa-mir-4692	2594	CUGGGUGGGACACUCAG	0.3112314431702171	2.705622463333333	0.0576595762700673	0.3609830806797568	premiRNA
SHAPE_invivo_SARS-CoV-2_Motif_361	2392	GCUAUCUAACCUUAACUUGCCUGGUUGUGAUGGU	0.3109978181853265	2.705476713333333	0.06124643425352705	0.18139029790579048	SARS-CoV2
hsa-mir-589	5	CUGAGCUGGGUACUGCCUGUUCAG	0.3105081273936703	2.705171213333333	0.09108680369846585	0.144738611705188	premiRNA
hsa-mir-4285	1559	UCAUAAAUAUUUUAAGGAAUGACCCGGCCCUGGGG	0.3100085252390186	2.7048595300000002	0.041869563654634706	0.09056200087315552	premiRNA
hsa-mir-503	1088	CUGCAGUGAGCGAUCGGUGCUCUGGGG	0.3079654219835063	2.7035849133333336	0.050164481206357886	0.15271839326380932	premiRNA
hsa-mir-3941	870	GUAGAUUGAAAGCCCUAAUUUUAC	0.30575526818133575	2.70220608	0.06355981548622901	0.09059939662636751	premiRNA
SHAPE_invitro_SARS-CoV-2_Motif_57	2419	UGGUACUGAAGAUGAUUACCA	0.3055849850877177	2.7020998466666666	0.1317943174140058	0.16159891201429707	SARS-CoV2
SARS-CoV-2-Conserved-Structured-55_Interval-24256-24375_Multi_1_ComplexLevel_1	1887	GAGUUACACAGAAUGUUCUCUAUGAGAACCAAAAAUUGAUUGCCAACCAAUUUAAUAGUGCUAUUGGCAAAAUUCAAGACUC	0.3046475731843668	2.701515030000001	0.10400569413122315	0.10588251602234036	Control
hsa-mir-6823	2082	UGCUGUUGCUGUGAAAGCUGA	0.3039500109224483	2.701079846666667	0.011670179000337233	0.0402680478495984	premiRNA
hsa-mir-645	1028	UGUGGCCUGGGGGUUGAGGACCCCUGCUCUA	0.3025722513203029	2.700220313333334	0.0409207490795085	0.050757322789620786	premiRNA
hsa-mir-329-1	444	UGUUUCUUUAAUGAGGACGAAACA	0.3018511261954137	2.6997704299999996	0.08582958183999628	0.17878684166321557	premiRNA
hsa-mir-4461	247	AGGCCAUACGUGUUGGAGAUU	0.3014102976218662	2.699495413333333	0.11320100340944028	0.20879082186764047	premiRNA
hsa-mir-5584	2608	ACUAGAUUUGAAUCCAGACCUUUAGU	0.3001663013472618	2.69871933	0.08688561022598609	0.21111790492009516	premiRNA
hsa-mir-3174	925	AGCCCUGGGCUCCUCAGCAAACCUACUGGAU	0.2999556247742664	2.6985878966666665	0.05053523964468006	0.07114863288363955	premiRNA
hsa-mir-4754	1838	GAGUGAGGCCCAGUGGUCACCGCCGCCCUC	0.2995420724854031	2.698329896666666	0.10700834408887665	0.19705712703247716	premiRNA
hsa-mir-6806	673	CCAGGUUCCAUGUGAUGCUGAA	0.29926153549668777	2.6981548800000006	0.044295505471603956	0.07226227792006432	premiRNA
hsa-mir-378i	2669	AAGGUGGAGUUCUGGGUGCUGUUUUCCCACUCU	0.2991372828031783	2.698077363333333	0.08717037531582911	0.1516759027640568	premiRNA
hsa-mir-6797	2830	AACAGGACCUGUGCUCACUGGGGCCUGCA	0.29804588411733396	2.6973964800000005	0.06802221248338162	0.08473319087154561	premiRNA
hsa-mir-4518	519	AUGUCUGCUGGGGAACCGGGGCU	0.29742897523784834	2.697011613333333	0.11019114124729772	0.1712693777556197	premiRNA
hsa-mir-6886	778	GGCUCCUGGCGCUGAUGCC	0.29704256565735176	2.696770546666667	0.06044585345637992	0.08629496020028214	premiRNA
hsa-mir-877	2225	AGGGGACACGGGCAAAGACUUGGGGGUUCCUGGGACCCUCAGACGUGUGUCCUCU	0.29696087037961594	2.69671958	0.12800577052036066	0.15128287481997807	premiRNA
hsa-mir-144	761	UGUAAGUUUGCGAUGAGACACUACA	0.29691697720063803	2.6966921966666675	0.06598809401055024	0.08395988397712857	premiRNA
hsa-mir-6892	963	AGGAAAAGCAGGGCUCAGGGCCAGAGAGACUGGGCAUAGAACUAAGGAGGAUGGUGUCCUCCUGACUGCAUCUCUCUUCCCUCUCCCACCCCUUGCAG	0.2968175964180414	2.6966301966666664	0.08153879767564644	0.08983800884414628	premiRNA
hsa-mir-4507	1424	UGGGUUAAGCCGAGCUGG	0.2967302642195736	2.6965757133333335	0.02254998783108451	0.04833846853680382	premiRNA
hsa-mir-4286	1110	ACCAUAGUCAUAAGUUAGGAGAUGUUAGAGCUGUGAGU	0.296296461760495	2.6963050800000006	0.06920719519447173	0.1787811994554426	premiRNA
hsa-mir-3919	2835	CUACUAGUUUGUAGUAGUUCGUAGCAG	0.29536169466829126	2.695721913333333	0.059363933128121035	0.07970420952087277	premiRNA
hsa-mir-3671	2789	ACAUGAAAAUAAAAUGUAAAUUAUUUUAUUUCUAUCA	0.2944260726876363	2.6951382133333333	0.04634591966981596	0.11892550744187809	premiRNA
hsa-mir-302d	1535	CUUGCUGUGACAUGACAAAAAUAAG	0.2937410398846011	2.6947108466666676	0.03547133246868224	0.06080595128479529	premiRNA
hsa-mir-517c_517b	2871	CUGUCUGUUGUCUAAGAAAAGAUCG	0.293723194088155	2.6946997133333332	0.050380551515190414	0.14302711558135367	premiRNA
hsa-mir-4275	929	CUUUUUGCCACCUGAGCACAGUCAGCAGUCAGCAUAAAA	0.2919420339975196	2.6935885133333333	0.019990803626790336	0.2988881035283382	premiRNA
hsa-mir-181a-2	735	GAGUUUGGGAUUUGAAAAAACC	0.2918677388479509	2.6935421633333334	0.04245359404605638	0.076780646488561	premiRNA
hsa-mir-7158	2532	GCAGCCUUCUGCCUUUGGCUUUCUGAAGCGAGCUGA	0.2917357654431066	2.6934598299999997	0.04263758648536724	0.16275995025214163	premiRNA
hsa-mir-500a	2080	GAGAGUGCUGUCUGAAUGCAAUGC	0.29073119136571135	2.6928331133333336	0.015801331815652537	0.2160641823954755	premiRNA
hsa-mir-92b	858	AGUGUUGUUUUUUCCCCCGCCAAUAUU	0.2902645825622699	2.6925420133333335	0.0554648012660601	0.05630047183692104	premiRNA
IAV_invivo_PA_3_Motif_21+IAV_invivo_PA_3_Motif_21	2181	GGGAAGGCGAAAGACC	0.28867550522078944	2.6915506466666668	0.06036674377936289	0.13363360825741524	IAV
hsa-mir-621	203	UGCUCUGAUGAAGACCCAUGUGGC	0.28549727039203726	2.689567863333334	0.020662105824718387	0.02326108599531324	premiRNA
hsa-let-7a-2	2331	AUAGUUUAGAAUUACAUCAAGGGAGAUAACUGU	0.285277911358196	2.6894310133333335	0.040693591922897294	0.18184628268981898	premiRNA
hsa-mir-6511b-1_6511b-2_6511a-2_6511a-3_6511a-1_6511a-4	1105	GACAGGGCAGAGGGUUGCGCCCCCUC	0.2841105611764032	2.688702746666666	0.03192282319778311	0.08860297794987	premiRNA
hsa-mir-1272	862	AAACGUGCUCAGUGUCUUUAUAACAGGAAAGCCGUAAAC	0.28369698217227857	2.6884447300000005	0.024583674008818026	0.1769117759489275	premiRNA
hsa-mir-221	2563	AUUUCUGUGUUCGUUAGGCAACAG	0.28253227680163645	2.6877181133333337	0.008048372284912505	0.18615415524667372	premiRNA
hsa-mir-4707	1939	GGUUCUGGGGUGUAGACGCUGCUGGCCAGCC	0.2821355016986514	2.6874705799999994	0.01902835527319114	0.07413283419679517	premiRNA
hsa-mir-8081	2213	CUAUGGCCCCCCUCCUCUCUGAAAGCAAGGCCACUUG	0.2820371895266226	2.6874092466666664	0.030953275352744537	0.03864671702991416	premiRNA
IAV_invivo_PB2_1_Motif_24+IAV_invivo_PB2_1_Motif_24	1167	GUCAGUGAAACACAGGGAACAGAGAAACUGAC	0.2817316737659369	2.687218646666667	0.0951272562567622	0.18894143536590818	IAV
hsa-mir-4717	2328	GUGUAGGGGUGGCUACAC	0.2813880086080591	2.687004246666666	0.09209610199493332	0.11360151834822835	premiRNA
hsa-mir-6866	2060	GAUUCUUGAGGCUUGGAAGAGUAAGGAUC	0.28120746685301307	2.6868916133333336	0.030519543199763157	0.07787909058793047	premiRNA
hsa-mir-550b-1	1399	AAGACACUAUCUUACAACAACAGGGCUCUU	0.2811421747474587	2.68685088	0.09571474241242314	0.09555671144842286	premiRNA
hsa-mir-7151	1208	AUUGGCUUGGAUUCUGCAAAGCCU	0.28078349561113647	2.6866271133333335	0.059213073872068915	0.12380867163887226	premiRNA
hsa-mir-1323	2288	UUCUGUGGUUUGAAAGGAA	0.28053774189632724	2.6864737966666667	0.11974396337166807	0.1244916757001094	premiRNA
U1snRNP5ss-3	178	AAAUAAGUACGAUACUUACCUG	0.2787736528594772	2.6853732466666673	0.07035996963070676	0.09072800524073815	Control
hsa-mir-4459	1835	GAGGUUGCAGUGAGCCAAGAUCGUG	0.2781739486100973	2.6849991133333333	0.021774447155296726	0.08318647502811784	premiRNA
SARS-CoV-2-Conserved-Structured-46_Interval-1238-1357_Multi_1_ComplexLevel_1	1909	GGCGAUUUUGUUAAAGCCACUUGCGAAUUUUGUGGCACUGAGAAUUUGACUAAAGAAGGUGCCACUACUUGUGGUUACUUACCCCAAAAUGCU	0.27772518560310194	2.6847191466666676	0.05047285707840566	0.06175432468551859	Control
hsa-mir-765	2643	AAGCCCUACGAGAAACUGGGGUUUCUGGA	0.2774459042317975	2.6845449133333332	0.03998257455541611	0.056343858908299245	premiRNA
hsa-mir-3653	2503	CUUCCUGAGCACGCUCAUGAUGAGCAAACUGAGCCUCUAAG	0.27741991027979057	2.6845286966666664	0.10503909521706664	0.1561165504054469	premiRNA
hsa-mir-1202	2858	GGAGGCACUGCCAGGGCUGCCCAC	0.27702281459363637	2.6842809633333324	0.05145236335558658	0.10804313160294143	premiRNA
hsa-mir-6870	548	UUGAACUUCAUUUCUCAUGCUCA	0.27696748728160653	2.6842464466666662	0.05809275359390584	0.0985527122857023	premiRNA
hsa-mir-4655	2231	GGGUCGUGGGAAAGUGUUGACCC	0.2757366082016945	2.6834785466666666	0.015641460578104262	0.12548709954945492	premiRNA
hsa-mir-4682	989	GUCUGUCACUGGGGAAGUC	0.2756477265179059	2.6834230966666666	0.018881288191319318	0.02381219543184594	premiRNA
hsa-mir-4300	2702	AUCAGCAGAGACAUGAGGUGAUCAAAAACCUUUUUUCAAAGCAGUGGG	0.2756224538780313	2.68340733	0.04380245556541817	0.22887960201586746	premiRNA
hsa-mir-27b	888	UGAACAGUGAUUGGUUUCCGCUUUGUUCA	0.2748324033716668	2.682914446666667	0.11744830426719967	0.27064447818325194	premiRNA
hsa-mir-3161	2490	GAUUGAAGUUGAAUAGUGC	0.27427862266134073	2.682568963333333	0.07772123872276492	0.09897413494672523	premiRNA
hsa-mir-152	2271	CCGACUCGGGCUCUGGAGCAGUC	0.27411552597377686	2.6824672133333336	0.08610838089909273	0.08982228616780674	premiRNA
hsa-mir-383	2333	UUGUGGCUUUGGGUGGAUAUUAAUCAGCCACAG	0.2736727204706826	2.6821909633333334	0.051348071668055266	0.08761621488566755	premiRNA
hsa-mir-2681	1039	GAGACUGCCCAAAGACUCUUCAGUAUC	0.27216028922201513	2.6812474133333333	0.06694483737066126	0.14286651719175777	premiRNA
r(CCCCGG)4	1672	CCCCGGCCCCGGCCCCGGCCCCGG	0.27162705254981356	2.680914746666667	0.010281420173749965	0.05338448431698995	Repeat
hsa-mir-29a	701	UUCAGAGUCAAUAUAAUUUUCUAG	0.27015760616114437	2.6799980133333334	0.13902730456383802	0.15778834261428146	premiRNA
hsa-mir-363	2654	AAUUUUGAUGAGUAUCAUAGGAGAAAAAUU	0.26993317122711824	2.679857996666667	0.011260530679377065	0.4528915001005515	premiRNA
hsa-mir-5187	650	AAGUGGAGCAGGAAUGCGCUUUUCUCCACUG	0.2698090788251955	2.6797805800000005	0.06582266461167804	0.1583496962772968	premiRNA
hsa-mir-3924	769	AGAUCUAUGUCAUAUAUACAGAUAU	0.26849142856736063	2.6789585466666668	0.03678977010038548	0.18647728504704883	premiRNA
hsa-mir-4687	1975	CCCAAACUUGGAGCACUUGACCUUUGGC	0.2680580268372445	2.678688163333334	0.19555855286512566	0.22336370036927794	premiRNA
hsa-mir-4790	1051	UUCAUGUUCACUGAAAGGUAGAUUUUAAAAACAUGAA	0.2678336186184805	2.6785481633333332	0.09750024705935176	0.1300145331486165	premiRNA
hsa-mir-4309	72	UCCAGGAUCUGGGUUUUGAGGUCUUGG	0.267114710860516	2.678099663333333	0.15603980440452722	0.3813506729879454	premiRNA
hsa-mir-6743	207	GGCCCCAGGAAGAAGGGCCUGGUGGAGCC	0.26684149385417305	2.6779292133333334	0.11425809708722208	0.14000674162101537	premiRNA
DMSMaPseq_invitro_SARS-CoV-2_Multi_72_ComplexLevel_1	1401	UAGUGUUACCACAGAAAUUCUACCAGUGUCUAUGACCAAGACAUCAGUAGAUUGUACAAUGUACAUUUGUGGUGAUUCAACUG	0.26681175976518695	2.6779106633333334	0.01863358486156339	0.06442759467905262	SARS-CoV2
hsa-mir-6832	1299	GGGUCAGUGGCAGAGCCAGGCAGAUGCUGACCC	0.26665037285452775	2.6778099800000006	0.04696050975098298	0.12977752642748647	premiRNA
hsa-mir-1913	2	CAGAGGCUGGCUUUCCAAAACUCUG	0.2664401504410218	2.67767883	0.05925944997020838	0.17810072188455142	premiRNA
hsa-mir-6880	2661	AGGGCAGCUCCCAUGACUGCCUGACCGC	0.26628330512526466	2.6775809799999997	0.07277294197785704	0.22909292778524007	premiRNA
SARS-CoV-2-Conserved-Structured-61_Interval-19765-19884_Motif_2	2908	CCAGUACCAGAGGUGAAAAUACUCAAUAAUUUGGGUGUGGACAUUGCUGCUAAUACUGUG	0.2658961475173708	2.6773394466666662	0.04088118595645504	0.10529882802569594	Control
hsa-mir-4733	1942	GGUGGCAAUCAAGGUCUAGCCACC	0.26524194412915086	2.6769313133333337	0.12387278521284524	0.18232231377954997	premiRNA
hsa-mir-7153	1120	UAGGUGGUCGAAGUCAUCCACA	0.2635271981851633	2.675861546666667	0.024809543694732577	0.10720783091996627	premiRNA
hsa-mir-6891	708	AGGGGUCAUAUCUCUUCUCAGGGAAAGCAGGAGCCCUUCAGCAGGGUCAGGGCCCCU	0.26347879012654474	2.675831346666667	0.08164696943572622	0.12633889966229783	premiRNA
hsa-mir-431	868	CAUGCAGGCCACACUGACGGUAACGUUGCAGG	0.262990969403377	2.6755270133333333	0.10540010974792169	0.2026972066920323	premiRNA
SHAPE_invitro_SARS-CoV-2_Motif_152	251	CAUCGUUGAUAGUG	0.26284697412967084	2.67543718	0.13123393381849463	0.2657026143159593	SARS-CoV2
IAV_invivo_NS1_NEP_8_Motif_10+IAV_invivo_NS1_NEP_8_Motif_10	2002	GAAGAGGGAGCAAUUGUUGGCGAAAUUUCACCAUUGCCUUCUCUUC	0.26245265683098845	2.67519118	0.020321956917654125	0.04117149469455507	IAV
hsa-mir-6835	2330	GAAGCGAGAUGUUUGUCUAAA	0.2621195709177107	2.67498338	0.0724798973917597	0.11634042758270544	premiRNA
SHAPE_invitro_SARS-CoV-2_Multi_44_ComplexLevel_1	263	GAUUAUGUGUACCUUCCUUACCCAGAUCCAUCAAGAAUCCUAGGGGCCGGCUGUUUUGUAGAUGAUAUCGUAAAAACAGAUGGUACACUUAUGAUU	0.2619276484601404	2.6748636466666667	0.0898913864864837	0.15751860152933786	SARS-CoV2
hsa-mir-1247	243	CGGACGUUGCUCUCUACCCCG	0.2617208456004453	2.67473463	0.11071259702710769	0.4449526599109057	premiRNA
hsa-mir-217	2449	GGAUAAGAAUCAGUCAC	0.25865401342315014	2.6728213466666673	0.08670210726853049	0.13003099170371066	premiRNA
hsa-mir-4649	1004	CAGAGGGGCUGGCAGUACUGCUCUG	0.2582914338582635	2.672595146666667	0.02719907765622809	0.09217167764964257	premiRNA
hsa-mir-3143	2798	UUCGCGGUUGGGCU	0.25775365559115704	2.672259646666667	0.13915323072121022	0.1797018570559369	premiRNA
hsa-mir-20a	1701	AGGUAGUGUUUAGUUAUCUACU	0.2571063447410843	2.671855813333334	0.023188579442774106	0.07136890175049702	premiRNA
DMSMaPseq_invitro_SARS-CoV-2_Multi_63_ComplexLevel_1	2595	GAUGUUCUUGUUAACAACUAAACGAACAAUGUUUGUUUUUCUUGUUUUAUUGCCACUAGUCUCUAGUCAGUGUGUUAAUCUUACAACCAGAACUC	0.25634402467889417	2.67138023	0.03912265395933298	0.062418606972545164	SARS-CoV2
hsa-mir-4494	1378	CUGAAAAUACAAAAUGGAAAAUUCCAG	0.2563120465077212	2.6713602800000005	0.07792729806293079	0.11377651025658292	premiRNA
hsa-mir-4728	2192	CAAGCACACAGGGCCUGGGACUAGCAUG	0.2559883109368911	2.671158313333333	0.08434030760029114	0.21048535815159092	premiRNA
hsa-mir-4488	2349	GGCGCUGGGACCCCACUAGGGUGGCGCC	0.2541102011526983	2.6699866300000004	0.08098920686781116	0.1700630907922722	premiRNA
hsa-mir-6792	2616	GUGAUGUGAGGAGCAACAGGCACCCUCCU	0.25382020696047564	2.6698057133333335	0.07819133507017655	0.1271523860780953	premiRNA
hsa-mir-4254	169	CUGCAGUGAGUAGGUCUGCCU	0.25343475912948643	2.6695652466666666	0.03802653049569531	0.11385912841463022	premiRNA
SHAPE_invivo_SARS-CoV-2_Motif_188	2074	UACUAAUAUGUUUACACCACUAAUUCAACCUAUUGGUGCUUUGGACAUAUCAGCAUCUAUAGUAGCUGGUGGUAUUGUAGCUAUCGUAGUA	0.2533006217882472	2.669481563333333	0.08711244114717752	0.10700689848428453	SARS-CoV2
hsa-mir-3169	696	AUAGCACAAAGUCUUAUGGUACUGU	0.2525255852603286	2.6689980466666667	0.042598806569411736	0.21314330108238416	premiRNA
hsa-mir-325	240	GUGUUUGUGACAUAAUUUGU	0.2522934296149655	2.668853213333333	0.04371478185368578	0.04665545003583757	premiRNA
hsa-mir-6130	1490	UAUAUACUGAUGUAAUUUUCCUUGGAUUUAUAUGCAGUACUGAG	0.251869378227297	2.6685886633333333	0.13352378609221438	0.16849537790479363	premiRNA
hsa-mir-4760	258	AGUUAGAAUUCUUAAGUAUCAAAACUAAAU	0.2515552334362938	2.66839268	0.06543914592314014	0.09234541211912072	premiRNA
hsa-mir-425	1774	CGUUGAGUGGGCACCCGAGAAGCCAUCG	0.250446656835608	2.667701080000001	0.06540981656017515	0.0953306157383216	premiRNA
hsa-mir-4290	130	GUCAGUCCCAAUCUGAAUCCCACCAAAAUAGGUGGUAGAGGGUUGC	0.24864949430175226	2.6665798966666667	0.031645278790877446	0.038313386301831814	premiRNA
hsa-mir-3129	2984	GUUUGCCUGUUAAUGAAUUCAAAC	0.24842233441078423	2.6664381800000005	0.021935970585314025	0.12303525456210523	premiRNA
hsa-mir-3197	119	GGCGCGCGAGGCUCCAGGCUCC	0.24798342933625298	2.666164363333333	0.0412590059509283	0.11298970218359948	premiRNA
hsa-mir-193a	813	AGAUGAGGGUGUCGGAUCAACU	0.24791896540388633	2.666124146666666	0.06236627134820348	0.07450331869143119	premiRNA
hsa-mir-4679-1	2962	UGCUUUGUUAGAAACAAAAAGCA	0.24776179950496144	2.6660260966666667	0.14869295151063766	0.2462793248136239	premiRNA
hsa-mir-650	666	GGACGUCACCACCAUGGCC	0.24692729479907125	2.6655054800000006	0.0813750013579233	0.1864583920712398	premiRNA
SARS-CoV-2-Conserved-Structured-68_Interval-17965-18084_Multi_1_ComplexLevel_1	1867	ACAAGUUGCAAUUUACAAGUCUUGAAAUUCCACGUAGGAAUGUGGCAACUUUACAAGCUGAAAAUGUAACAGGACUCUUUAAAGAUUGU	0.24653279049353868	2.6652593633333335	0.0811147931835103	0.15039353900475524	Control
hsa-mir-4479	1268	GCGCGGGAAAGUUCGGGAACGCGCG	0.24650425859143857	2.6652415633333333	0.12134397603587943	0.12579578855504675	premiRNA
SHAPE_invivo_SARS-CoV-2_Motif_531	388	GCUAGAAAAUCAGC	0.24627052674549185	2.6650957466666667	0.13898445073154556	0.16043646208363252	SARS-CoV2
hsa-mir-6844	2840	AGAAAUCAAGCUAUUUGCUAAAAGUUCU	0.24557956315381624	2.66466468	0.3162222179418208	0.3650497386988757	premiRNA
hsa-mir-4642	1350	GGCUGUGGCCUAGGGCAAGCCACAAAGCC	0.24518326892558634	2.664417446666666	0.11298624181479315	0.23240416820909718	premiRNA
hsa-mir-6852	218	GACAUGCUCUGACUCCCCUGAUGUC	0.24444167990836882	2.6639547966666663	0.04766588628413378	0.07525297673813217	premiRNA
hsa-mir-6830	1267	GACAUCCCUCAUCUGUUUCUCACUGGUGUC	0.24444053115201123	2.66395408	0.057223527569280626	0.1097038364787968	premiRNA
hsa-mir-103b-1	1710	UGCUUGAUCCAUAUGCAACAAGGCA	0.2443738498527227	2.6639124800000005	0.19558329123700888	0.25573763155276547	premiRNA
SHAPE_invivo_SARS-CoV-2_Motif_237+SHAPE_invitro_SARS-CoV-2_Motif_228	2829	AUUGUUCAACUUAGUGAAAUUAGUAUGGACAAU	0.24274678340563696	2.6628974133333334	0.1486121010498046	0.4369075152950921	SARS-CoV2
hsa-mir-3621	1323	CAGGGCGGUGCGGCAGCCGCCACC	0.24139910519091107	2.6620566466666666	0.030726903129084247	0.07752882094127847	premiRNA
DMSMaPseq_invitro_SARS-CoV-2_Motif_56+SHAPE_invivo_SARS-CoV-2_Motif_63+SHAPE_invitro_SARS-CoV-2_Motif_59	1518	UGAUAGUCAACAAACUGUUGGUCAACAAGACGGCAGUGAGGACAAUCA	0.24100850131394294	2.661812963333333	0.03643812960712978	0.05872577134072265	SARS-CoV2
hsa-mir-6859-1_6859-3_6859-2_6859-4	1702	CUCAGGACAGCGGGUGUCAGCUUGCCUGAC	0.2407886079748203	2.66167578	0.1400980399657462	0.15159884833867796	premiRNA
hsa-mir-378g	1808	AGAAGACCU	0.24067282402004508	2.661603546666667	0.04327168922502467	0.15185910558656773	premiRNA
hsa-mir-4257	193	UUGGGGAGGAGCUAAGAAGCCCCUACAGGGCCCAG	0.24019886851896488	2.661307863333333	0.05565537019811602	0.12129425337539472	premiRNA
hsa-mir-6816	400	CUGCAGGGACUGUGACACUGAA	0.2395097215652515	2.6608779300000003	0.022258809934496828	0.04217089934973651	premiRNA
hsa-mir-4451	2220	GCUCCCAACCAACCACUUCCACAUGUUUUGCUGGU	0.23904351349077038	2.660587079999999	0.06444028782550476	0.1174114710069303	premiRNA
hsa-mir-548ag-2	1266	CUGCCAUUGAAAGUAAAGGCAA	0.23867508328303955	2.6603572300000002	0.026978403431159842	0.14563707980812007	premiRNA
hsa-mir-4700	222	GUGUCCUGAAAUUCACAGGACUG	0.23654040010206093	2.6590254800000004	0.09157433190035195	0.10616278284180775	premiRNA
hsa-mir-192	2094	ACAGCCAGUGCUCUCGUCUCCCCUCUGGCUGC	0.23605629280060744	2.6587234633333328	0.06536035037714795	0.08436787027094689	premiRNA
hsa-mir-3911	1937	GCAGAGAAGACAGUGAGCUUGCCAGUUCUGGUUUCCAACACUUCCUUUCCUGCG	0.23585940130390837	2.65860063	0.01918043285970575	0.08208683602209718	premiRNA
hsa-mir-448	2874	GCUGCCAGGAAAUCCCUAUUUCAUAUAAGAGGGGGCUGGCUGGUUGC	0.23568551164963222	2.658492146666667	0.0037700870932017632	0.0182034690479944	premiRNA
Selectedmotif_5296-5463_Motif_1+DMSMaPseq_invitro_SARS-CoV-2_Motif_102+SHAPE_invivo_SARS-CoV-2_Motif_112+SHAPE_invitro_SARS-CoV-2_Motif_106	654	AGAGUUGAAGUUUAAUCCACCUGCUCUACAAGAUGCUUAUUACAGAGCAAGGGCUGGUGAAGCUGCUAACUUU	0.234575706146794	2.65779978	0.0895053899301391	0.19427970716813378	SARS-CoV2
hsa-mir-19a	1726	CACUACAAGAAGAAUGUAGUUGUG	0.23395818281623576	2.6574145300000005	0.07588843138789343	0.11236633238782934	premiRNA
hsa-mir-609	2516	CUCUGGUCUAUAAUGGGUUAAAUAGUAGAG	0.2337381291855271	2.6572772466666668	0.019852920516813758	0.06179766598908012	premiRNA
hsa-mir-6871	401	GGUUGCUGGAGGUCAGC	0.23278527585950295	2.656682796666667	0.03950304694231894	0.08335267275363695	premiRNA
hsa-mir-1307	1970	GGCUCGUCUGUGUUGCCAAUCGACUC	0.23211718053392913	2.6562659966666664	0.04933939058686028	0.0672549233310017	premiRNA
Selectedmotif_25470-25577_Multi_1_ComplexLevel_1+DMSMaPseq_invitro_SARS-CoV-2_Multi_79_ComplexLevel_1+SHAPE_invivo_SARS-CoV-2_Motif_481	923	GCGCUACUGCAACGAUACCGAUACAAGCCUCACUCCCUUUCGGAUGGCUUAUUGUUGGCGUUGCACUUCUUGCUGUUUUUCAGAGCGC	0.23173325547299656	2.65602648	0.07755202518217776	0.09527828363422709	SARS-CoV2
hsa-mir-8077	1291	AGUCCAAAGGAAAGGGCU	0.23156572405158465	2.6559219633333333	0.1237661740195465	0.2362681378098214	premiRNA
hsa-mir-1295a	79	CUAUUCAGAAAUGUGGCCUGUGAUUAG	0.23137329400399426	2.6558019133333324	0.0308570274098195	0.0920755389192093	premiRNA
hsa-mir-433	1605	UUAUUCAGAGAGGCUAGAUCCUCUGUGUUGAGAAGGAUCA	0.2304177424362945	2.6552057800000006	0.026197890820663202	0.15086054958567915	premiRNA
hsa-mir-6734	25	AGAAGCCCAGGUUCUGAAUCCCCU	0.22966349038387548	2.654735230000001	0.08593470814239583	0.09903147949021815	premiRNA
hsa-mir-6127	2765	GAGGUGGGAAGGCUGCCCCAAAUGGCCUCUAACAUCCCUUCCAGUCUCCUCCUC	0.22955043138604006	2.6546646966666665	0.02357943687475302	0.03490657251705441	premiRNA
SARS-CoV-2-Conserved-Structured-69_Interval-25815-25934_Motif_2+DMSMaPseq_invitro_SARS-CoV-2_Motif_464+SHAPE_invivo_SARS-CoV-2_Motif_486+SHAPE_invitro_SARS-CoV-2_Motif_469	406	GUUACGACUAUUGUAUACCUUACAAUAGUGUAAC	0.22897442357595188	2.6543053466666664	0.170439527467733	0.5684589356471584	SARS-CoV2
DMSMaPseq_invitro_SARS-CoV-2_Motif_220+SHAPE_invivo_SARS-CoV-2_Motif_234+SHAPE_invitro_SARS-CoV-2_Motif_225	2748	GCAGCCAAACUAAUGGUUGU	0.22779069693724327	2.653566863333333	0.12213803155278649	0.7443050272439008	SARS-CoV2
hsa-mir-3681	418	CUGUGCAGGGCCAACUGUGCACAC	0.22728986588044137	2.6532544133333333	0.09347798097929508	0.13623426794816282	premiRNA
hsa-mir-384	2775	GACAAUAUGUAUAAUGUUCAUAAGUCAUUC	0.22727193993820408	2.6532432299999997	0.09739428079690786	0.1757680823147714	premiRNA
hsa-mir-1306	1967	ACGUCCAGUGGUGCAGAGGUAAUGGACGU	0.2265715992888166	2.6528063133333335	0.0945984782818524	0.11820737174879997	premiRNA
hsa-mir-6071	8	AGGCUCUGGGUCCGGCUUACUCCCUAGCUUACUGUCCUCAGAACCC	0.2264943921754558	2.6527581466666663	0.07669166427621009	0.09836198195824493	premiRNA
hsa-mir-1302-6	2786	CACAAUAUUUAGGACAACAAUAUU	0.22601982222330086	2.6524620799999994	0.036907783695642654	0.0960549472596784	premiRNA
hsa-mir-4263	1175	GGAGAUUGGAGUGGCCAGUGUUCCUAAACAAUUC	0.22601538748945496	2.6524593133333334	0.03706645305329556	0.08335088072924324	premiRNA
hsa-mir-6875	1840	AGAAGGCCUAUGGUGAUUUGCAUUCUU	0.22561933369860226	2.6522122299999995	0.07773304561711496	0.1285328289088615	premiRNA
hsa-mir-1297	2839	AGAAUUACUUAUCUGAGCCAAAGUAAUUCA	0.2254292545942584	2.6520936466666667	0.19181832053798809	0.24327871662400277	premiRNA
hsa-mir-548q	259	GCGGUUUUUGCCAUUACUUUUCAUUUUUACCAUUAAAAGUAAUGGCAAAAAGCAU	0.22517158587164274	2.651932896666666	0.12635162716531867	0.1392016868833601	premiRNA
hsa-mir-6729	2112	CUGAGCGGCUCCAUCCCCCGGCCUGCUCAU	0.2239379284042597	2.651163263333333	0.06032487302264153	0.0829754879320918	premiRNA
hsa-mir-637	467	CACUGCAGUUACCCUCCCCUCGGCGUUACUGAGCACUG	0.22388631451394547	2.6511310633333336	0.03103098508107892	0.06126677440482298	premiRNA
SHAPE_invitro_SARS-CoV-2_Motif_248	1528	GUUGUCGCUUCCAAGAAAAGGACGAAGAUGACAAU	0.22352910471715004	2.650908213333333	0.09296803184448452	0.18953906252798505	SARS-CoV2
hsa-mir-548ap	2967	CUUUGUCAUUAAAACCAAUAACAAAA	0.2234220833690126	2.650841446666667	0.027954902161090048	0.1109446859454397	premiRNA
hsa-mir-515-1_515-2	1251	UUUCUGUUGUCUGAAAGCAGA	0.22297609874948618	2.6505632133333337	0.03863791853804106	0.17097699353273418	premiRNA
hsa-mir-1256	636	AGCUGUGAAAGUCCUAGCU	0.22124505649437404	2.64948328	0.13938069772926756	0.38929407997386395	premiRNA
DMSMaPseq_invitro_SARS-CoV-2_Motif_279+SHAPE_invivo_SARS-CoV-2_Motif_293	2873	GGUUCACUAUAUGUUAAACCAGGUGGAACC	0.22053336185772796	2.6490392800000007	0.06378083770434445	0.1692252239082318	SARS-CoV2
hsa-mir-548h-5	2053	UGUCAUUACUUUUAACUGUA	0.21943007487934	2.6483509800000005	0.059778666748606435	0.231841987012089	premiRNA
hsa-mir-615	2645	CGGAUCUCGAGGGUGCUUAUUGUUCGGUCCG	0.21870152291102085	2.6478964633333333	0.15185299357022397	0.2253342178021599	premiRNA
hsa-mir-6798	1508	CUUGGGCCCAUUCCUUUCCUUACCCUAC	0.21802071111971782	2.64747173	0.026388906871712744	0.09660770993853907	premiRNA
hsa-mir-3191	1492	UCCACACUGACAAGGGCCGUGGGG	0.2168880373507785	2.646765096666667	0.011340953452269695	0.05351164712600245	premiRNA
hsa-mir-300	2850	CACGCAUUUGCUUUACUUGCAAUGAUUAUA	0.21533580035854424	2.645796713333333	0.12255121243042699	0.18027394582430104	premiRNA
hsa-mir-4328	2891	UUGAGAACCAG	0.2147839698625015	2.6454524466666665	0.04179775528451052	0.07093754097126259	premiRNA
SHAPE_invitro_SARS-CoV-2_Motif_494	1817	GUCGCUACAGGAUUGGCAACUAUAAAUUAAACACAGACCAUUCCAGUAGCAGUGAC	0.21464529092636095	2.645365930000001	0.05250102830835099	0.08413339419398867	SARS-CoV2
hsa-mir-6784	1034	AGGGACCCCCGGAGUCUGUCACGGUCUCA	0.21451655006847575	2.645285613333333	0.02509701344311725	0.34664465398899846	premiRNA
IAV_invivo_PA_3_Motif_3+IAV_invivo_PA_3_Motif_3	416	GGGGCUGAGAAACCAAAGUUUC	0.2137395098957461	2.644800846666666	0.03174294566981142	0.07426953755816357	IAV
hsa-mir-6795	1617	AGGCUGUCUUCAUUCCCUCUUGACCACCC	0.2133902078171372	2.64458293	0.06981580791411358	0.10454250463059876	premiRNA
IAV_invivo_HA_4_Motif_12+IAV_invivo_HA_4_Motif_12	438	GGGAGCUAUAAACAGCAGUCUCCC	0.21316940615903412	2.6444451800000004	0.10639865517190401	0.15255008814093202	IAV
hsa-mir-8084	2311	AGUAUGGAUUAAAUUUAUAUUUUCCUCGAUACU	0.2119080182474752	2.643658246666667	0.05322716423872582	0.11922450500993104	premiRNA
hsa-mir-4681	1642	AUCUGCAGGGCAUUGUGCUAACAGGU	0.21059066185754532	2.642836396666666	0.13354811709950556	0.15918221485921596	premiRNA
hsa-mir-548e	52	UUUUGCUAUUACUUUUAAAGGCAAAA	0.2103600289822388	2.642692513333333	0.1641481918453848	0.1695792480300381	premiRNA
hsa-mir-196b	1165	UUGGGAUCCACCUUUCUCUCGA	0.21003314101024148	2.6424885799999998	0.09883540058835737	0.15753989276288372	premiRNA
hsa-mir-550a-2	2768	AGCCCUGUUGUUGUCAGAUAGUGU	0.20951403671276964	2.6421647300000006	0.031212039900141722	0.14526284455126376	premiRNA
hsa-mir-4505	2203	CGGACACCCGGCCUCCACUUUCUGUGGCAGGUACCUCCUCCA	0.2086710365528817	2.6416388133333335	0.04663875510067184	0.14586518971996956	premiRNA
hsa-mir-938	2619	CAGUGCACCUUCAUGAACCG	0.20851277532812618	2.6415400800000004	0.03666997782210907	0.08057943266112355	premiRNA
DMSMaPseq_invitro_SARS-CoV-2_Motif_161	2015	GUGGUAGUUAUACUAAUGACAAAGCUUGCCCAUUGAUUGCUGC	0.207483115617703	2.640897713333333	0.016057937413450896	0.0661062243304648	SARS-CoV2
DMSMaPseq_invitro_SARS-CoV-2_Motif_291+SHAPE_invivo_SARS-CoV-2_Motif_305+SHAPE_invitro_SARS-CoV-2_Motif_294	1592	GGUUCGUGUCUUUAGCUAUAGAUGCUUACC	0.20594920529666855	2.639940763333333	0.007989973138485276	0.13702235403123036	SARS-CoV2
SARS-CoV-2-Conserved-Structured-73_Interval-7171-7290_Motif_2+DMSMaPseq_invitro_SARS-CoV-2_Motif_137+SHAPE_invivo_SARS-CoV-2_Motif_148	112	CUGCUUUUGGCUUAGUUGCAG	0.20576879711794213	2.6398282133333333	0.09686634285871139	0.1263935129136976	SARS-CoV2
hsa-let-7a-1	669	AUAGUUUUAGGGUCACACCCACCACUGGGAGAUAACUAU	0.20533432677725888	2.639557163333333	0.11625609817816365	0.20411052180843114	premiRNA
hsa-mir-5739	2732	CCAAGGUUGUGCUUUUAGGAAAUGUUGGCUGUCCUGCGG	0.20530405838299132	2.6395382800000005	0.06409696824183986	0.11735131729800542	premiRNA
Selectedmotif_9457-9524_Motif_1+SHAPE_invivo_SARS-CoV-2_Motif_189+SHAPE_invitro_SARS-CoV-2_Motif_183	1862	AUGAGGUUUAGAAGAGCUUUUGGUGAAUACAGUCAUGUAGUUGCCUUUAAUACUUUACUAUUCCUUAU	0.20521028780586595	2.6394797800000007	0.06609766542225702	0.34491337217420387	SARS-CoV2
hsa-mir-9-2	99	GUAUGAGUGUAUUGGUCUUCAUAA	0.20311479591737652	2.6381724799999997	0.04971638965983805	0.06341824722854786	premiRNA
hsa-mir-18a	564	AGAUAGUGAAGUAGAUUAGCAUCUACU	0.20122706863809392	2.636994796666667	0.010500850810558845	0.05962336960975782	premiRNA
hsa-mir-550b-2	173	AAGACACUAUCUGACAACAACAGGGCUCUU	0.20095454622861766	2.63682478	0.051785847672358463	0.1196393358974092	premiRNA
SHAPE_invivo_SARS-CoV-2_Motif_83+SHAPE_invitro_SARS-CoV-2_Motif_79	1470	CCUACUAAAAAGG	0.20045411590077752	2.63651258	0.043917599067441464	0.15277438079555153	SARS-CoV2
U1snRNP5ss-22	893	AAGGUACAGCAGAUACUUACCUG	0.19771601504870473	2.6348043800000003	0.04816828394277924	0.08770777741966292	Control
hsa-mir-6771	158	CCAGGCCACAUAAUGAGCCAAA	0.19760210116241878	2.6347333133333337	0.11901938368187757	0.18091753169290217	premiRNA
SHAPE_invivo_SARS-CoV-2_Motif_555+SHAPE_invitro_SARS-CoV-2_Motif_530	2200	GGUCCAGAACAAACCCAAGGAAAUUUUGGGGACC	0.1973499090689519	2.63457598	0.051364332591069116	0.12323453542108241	SARS-CoV2
hsa-mir-4473	1248	CUAAGCUAUGGACUGCUAUGGACUGCUAG	0.19602167956651848	2.6337473466666665	0.01156987923199896	0.030755598803897118	premiRNA
hsa-mir-6768	857	CUGGGUUCGGCUGCUACCCCAAA	0.19496260635028112	2.6330866300000006	0.06094976281431053	0.09149449160768454	premiRNA
hsa-mir-4500	1782	AGAAGCUAAAGUGUAGAUCAAACGCAUAAUGGCUGA	0.19483081995228485	2.633004413333333	0.037637157086611264	0.11132923663230379	premiRNA
hsa-mir-4741	795	CCCGGCCGGCAGCCCCCGGCCUUAAAGCGCGGG	0.19422384915106028	2.6326257466666663	0.06607342856190156	0.0780033415914689	premiRNA
U1snRNP5ss-13	955	GCUGUGAGUUGGAUACUUACCUG	0.1939616922640696	2.632462196666666	0.04632992448190015	0.04973577741849525	Control
SHAPE_invivo_SARS-CoV-2_Multi_31_ComplexLevel_1	1870	AGCUAUAGCCUCAGAGUUUAGUUCCCUUCCAUCAUAUGCAGCUUUUGCUACUGCUCAAGAAGCUUAUGAGCAGGCUGUUGCU	0.19390038073287372	2.632423946666667	0.08294386429455244	0.11829038198936903	SARS-CoV2
hsa-mir-3134	1561	CUCACAUGGAGUAAAAUAUGAU	0.1937493059141724	2.632329696666668	0.002171218777716505	0.03852594051350726	premiRNA
hsa-mir-8087	2054	GGGGCCCUACUUUAAGGGCCCU	0.19350945627273647	2.6321800633333337	0.09514996819449717	0.12013519323695009	premiRNA
hsa-mir-3620	2014	UGGGCCAAG	0.1925028518352653	2.63155208	0.0266094092946628	0.06031559448444206	premiRNA
hsa-mir-708	376	GCUGGGGGUAAAUGACUUGCACAUGAACACAAC	0.19074138089430034	2.6304531633333337	0.019892482505648085	0.04138139444388959	premiRNA
SHAPE_invitro_SARS-CoV-2_Motif_210	1631	ACUGUGUAUGAUGAUGGU	0.1905896916245228	2.6303585300000005	0.10857791471658547	0.16740998995797457	SARS-CoV2
Selectedmotif_26917-26995_Motif_1+DMSMaPseq_invitro_SARS-CoV-2_Motif_485+SHAPE_invivo_SARS-CoV-2_Motif_511+SHAPE_invitro_SARS-CoV-2_Motif_492	331	GCUUCUAGAAAGUGAACUCGUAAUCGGAGCUGUGAUCCUUCGUGGACAUCUUCGUAUUGCUGGACACCAUCUAGGACGC	0.19054245903752676	2.6303290633333343	0.043936288286442825	0.29205025992056033	SARS-CoV2
SHAPE_invivo_SARS-CoV-2_Motif_394+SHAPE_invitro_SARS-CoV-2_Motif_379	1487	UGCAGAUUCAACUUUGAUUGGUGAUUGUGCA	0.19049503944367838	2.6302994799999992	0.07125315347892848	0.1432456818892368	SARS-CoV2
hsa-mir-4510	2668	GGUUGUUAGAUAGACAACU	0.19043685359838694	2.6302631800000005	0.1123735538581082	0.1834932518633932	premiRNA
Selectedmotif_15083-15135_Motif_1+DMSMaPseq_invitro_SARS-CoV-2_Motif_272+SHAPE_invivo_SARS-CoV-2_Motif_286+SHAPE_invitro_SARS-CoV-2_Motif_276	390	UAGUGCAAAGAAUAGAGCUCGCACCGUAGCUGGUGUCUCUAUCUGUAGUACUA	0.18818985944696945	2.6288613633333333	0.09877713464688133	0.15702676628613052	SARS-CoV2
hsa-mir-6803	4	GGGCGUGGUGGACAGCGAUGCAUCCC	0.1869537976058136	2.6280902299999997	0.1283269868181926	0.19086346286971576	premiRNA
hsa-mir-6075	1540	CCUGCCUGCCCUCCAGGUCAUGUUCCAGUGUCCCACAGAUGCAGCACCACGG	0.18620699911208802	2.6276243299999993	0.0554066091501448	0.061456167717827324	premiRNA
Selectedmotif_10164-10260_Motif_1+DMSMaPseq_invitro_SARS-CoV-2_Motif_184+SHAPE_invivo_SARS-CoV-2_Motif_201+SHAPE_invitro_SARS-CoV-2_Motif_193	253	CAUGUGAUCUGCACCUCUGAAGACAUG	0.1852075810806717	2.62700083	0.1264835099450669	0.14967460340699584	SARS-CoV2
hsa-mir-3656	35	CGAGGUGGGCUAGGCUCGGGCCCGUGGCG	0.18458661148103994	2.626613430000001	0.02556909847901109	0.0637688472729405	premiRNA
IAV_invivo_NP_5_Motif_15+IAV_invivo_NP_5_Motif_15	1849	GGGUCGGUUGCUCACAAGUCCUGCCUGCCUGCCU	0.18427644726439105	2.6264199299999995	0.033344300580488304	0.11029102841910679	IAV
SARS-CoV-2-Conserved-Structured-65_Interval-4094-4213_Motif_1	2134	UUCUUAAAGAAAGAUGCUCCAUAUAUAGUGGGUGAUGUUGUUCAAGAG	0.18390136495588885	2.62618593	0.04131283129827111	0.17702539576131565	Control
SARS-CoV-2-Conserved-Structured-49_Interval-23497-23616_Multi_1_ComplexLevel_1	691	GCUGUUUAAUAGGGGCUGAACAUGUCAACAACUCAUAUGAGUGUGACAUACCCAUUGGUGCAGGUAUAUGCGCUAGUUAUCAGACUCAGACUAAUUCUCCUCGGC	0.1826745733113887	2.6254205799999997	0.021273547885081675	0.05912952784115354	Control
hsa-mir-4311	1152	UGUGACCUGGAGCAGCUCAGGAGGGCUUCCUGGGUGAGGUGGCAGGUUACA	0.18264972811574007	2.6254050799999997	0.09993012420316086	0.12103688841656848	premiRNA
hsa-mir-6774	957	CCUGUAUGUCUCCCCGCAGCACCGUCAUCGU	0.18220962085432418	2.625130513333333	0.027519801137564904	0.05067629453482427	premiRNA
hsa-mir-618	1304	GAGUGUAAUUACGUACAUGCAGUAGCUC	0.181904265385223	2.6249400133333336	0.054468917480174094	0.09147671826838236	premiRNA
hsa-mir-548ah	1955	UUUGCCAAUAAAAGUAAUGACAAA	0.1815016930699215	2.6246888633333336	0.09595641253715666	0.10904144079746679	premiRNA
hsa-mir-6769b	2201	AAGUGCCGUCCUCAUGAGCCCCU	0.18120705042173713	2.6245050466666657	0.05289289805515815	0.05686333260527535	premiRNA
hsa-mir-3149	439	CACACAUACAUAUAUAUAUGUUUG	0.18042130107289958	2.6240148466666664	0.0790157270682754	0.10102879352318835	premiRNA
hsa-mir-4439	2824	GCAUUUUAUCUAAGAUACACACAAAGCAAAUGC	0.17883417394570242	2.623024696666667	0.05038019757595399	0.07668735699962957	premiRNA
SARS-CoV-2-Conserved-Structured-23_Interval-2158-2277_Motif_1	2631	GUUUAAGGAAGGUGUAGAGUUUCUUAGAGAC	0.17856792962329848	2.6228585966666667	0.09079186728144288	0.14699863087676673	Control
hsa-mir-4539	2495	UGCUGUGCUGUGCUGAGCAGGGCUGAGCUG	0.17838089605906637	2.622741913333334	0.011245899853288022	0.02768009499860379	premiRNA
hsa-mir-4483	155	CCCAUAUAAUAUUAGGGG	0.1761488758131981	2.621349438333333	0.14114702216899166	0.16891576110842954	premiRNA
DMSMaPseq_invitro_SARS-CoV-2_Motif_377+SHAPE_invivo_SARS-CoV-2_Motif_400	1199	AAGAAGGUCAAAUCAAUGAUAUGAUUUUAUCUCUUCUU	0.17596826726998974	2.6212367633333327	0.043190807194616807	0.10189138862392519	SARS-CoV2
DMSMaPseq_invitro_SARS-CoV-2_Multi_21_ComplexLevel_1+SHAPE_invitro_SARS-CoV-2_Multi_40_ComplexLevel_1	2049	AUAACAAUACUAGAUGGAAUUUCACAGUAUUCACUGAGACUCAUUGAUGCUAUGAUGUUCACAUCUGAUUUGGCUACUAACAAUCUAGUUGU	0.1755987951669574	2.6210062633333338	0.05655726693049424	0.16303964198178253	SARS-CoV2
hsa-mir-4478	2510	AGCCUCCAAACCUGUAGACAGGGUCAUGCAGUACUAGGGGCGAG	0.17507183658182676	2.6206775133333333	0.03642973331463343	0.07946135101210763	premiRNA
hsa-mir-7159	2301	GGAUGGCCAGGGAAGUAUGCCGGGCCUUGGCAUUUC	0.1749024083766614	2.6205718133333336	0.06326025451424781	0.10909151088425846	premiRNA
hsa-mir-6833	2088	GAAAAAUCCCUGUUAACUUUC	0.17419399971750288	2.620129863333333	0.25952579130779224	0.6855975842466824	premiRNA
SARS-CoV-2-Conserved-Structured-105_Interval-17765-17884_Motif_3	2875	CUGUUGAUUCAUCACAG	0.17394100616611247	2.61997203	0.04763999240141432	0.3544286374964465	Control
hsa-mir-2110	2771	AGUGAGGCGUCGGCUGUGUUUCU	0.17392104986380064	2.6199595799999997	0.046390624810215254	0.0579148004622591	premiRNA
hsa-mir-3147	592	GUGACGCCGCGAAGUGCAC	0.17222674109687933	2.618902563333333	0.034098545788094056	0.1516273068087269	premiRNA
hsa-mir-554	54	CAGUACUGGUCUUAGACUG	0.1715524478300251	2.618481896666666	0.15290354718786178	0.1887682198383234	premiRNA
hsa-mir-138-2	2427	AGGCCGACGAGCAGCGCAUCCUCUUACCCGGCUA	0.17122256774844585	2.618276096666667	0.025765823714298672	0.049816495456907056	premiRNA
hsa-mir-6786	229	GCGUCACGUGCACCCAAGUGACGC	0.17075098990587498	2.617981896666667	0.03905512442037589	0.19215069051063371	premiRNA
U1snRNP5ss-20	510	GAGGUGAUGCAGAUACUUACCUG	0.16925477482253803	2.6170484633333326	0.09169326433815554	0.2820506899581519	Control
hsa-mir-125a	294	CUGUGAGGACAUCCAGGGUCACAG	0.16909205214867243	2.616946946666667	0.14680525190247454	0.18396518837082262	premiRNA
hsa-mir-4643	1850	UGUUCAUUCACAUGAUCAUAAGUGGACA	0.16896673084459868	2.616868763333333	0.15183428319045528	0.14655178778421693	premiRNA
hsa-mir-584	572	CUGAGGAAUUUGCUGGGAUAUGUCAG	0.16821325353484043	2.6163986966666672	0.06704032775810502	0.10053098625280966	premiRNA
hsa-mir-4661	679	CCUGACAGACAGCCUGAUAGACAGG	0.16760435923459746	2.6160188300000002	0.15948594102734479	0.3313686546321386	premiRNA
hsa-mir-6878	292	GAAGAUUCUGAAAAUCACUAACU	0.16709997504766444	2.6157041633333336	0.06702511711577072	0.08977723461246825	premiRNA
hsa-mir-1193	2671	GUGCACUUCAUUUACGAUGUAG	0.16696150983363547	2.6156177800000004	0.020236123207694946	0.09676107884841689	premiRNA
hsa-mir-205	2533	AGUCUGUCUCAUACCCAACCAGAUU	0.1667342697968734	2.6154760133333332	0.00997251104497	0.026030284001689916	premiRNA
hsa-mir-3127	2866	GGGAAGGAGAAGGGACGCUUCCC	0.16650598786481052	2.6153335966666664	0.0630075165000208	0.33122712104014407	premiRNA
hsa-mir-578	172	GAAGCUCCUAUAGCUCCUGUAGCUUC	0.16646997568875133	2.6153111299999994	0.01798177117698055	0.15433763798476757	premiRNA
hsa-mir-6873	1574	GCAAUCAGGACUGGGUCAUUC	0.16639215412431718	2.61526258	0.0523169479206432	0.07528000634751487	premiRNA
IAV_invivo_PB2_1_Motif_33+IAV_invivo_PB2_1_Motif_33	1697	CCCAGAUGAAGGCACAGCUGGAGUGGAGUCCGCUGUUCUGAGGGGAUUCCUCAUUCUGGG	0.16578451544149012	2.614883496666667	0.04057806566566351	0.10291195770268921	IAV
hsa-mir-5092	236	GACUGGACAACAUGAUGAGCCCAAACCAAUC	0.1655098825261453	2.6147121633333326	0.021455977891332127	0.02847501725631149	premiRNA
hsa-mir-7515	1294	UUUAUGCCUGUUAGCAUGAAAAAAGAGGCUGAGAA	0.1653843742152249	2.6146338633333337	0.031042211646664705	0.05318791694682624	premiRNA
hsa-mir-4635	450	UGGAUCACGCCGACAACACUGGUCU	0.16335390727964916	2.61336713	0.019202629234772055	0.07118731147650462	premiRNA
IAV_invivo_PB1_2_Motif_14+IAV_invivo_PB1_2_Motif_14	97	CCCCAGGGAUGCAAAUAAGGGG	0.16328597036294618	2.613324746666667	0.016885281815244624	0.04421222432107357	IAV
hsa-mir-3184	2035	CUUUUGGAAAAUAGAAAAG	0.16097731738189805	2.611884463333334	0.09482110851413174	0.2169290593667525	premiRNA
hsa-mir-1972-1_1972-2	1868	UUAAAUGUGUCAUUUAAAAAUUCAG	0.16055668554803745	2.611622046666666	0.06970026708326044	0.07518619694917311	premiRNA
hsa-mir-3944	2617	CGAGAAGCGCCUGCGUCUCCCAUUUUCG	0.16032359486843042	2.61147663	0.0680440440424442	0.08991915163577971	premiRNA
hsa-mir-6868	934	GCAGCAGGCACCUGCUUCC	0.16012737125333457	2.6113542133333336	0.07064997778780101	0.09462230572485679	premiRNA
hsa-mir-6514	949	CUGGCAUUUACGAGUCAGAGUUCUUACAGAGCUGC	0.1597145135613394	2.6110966466666667	0.010513809959774802	0.046960211770404624	premiRNA
hsa-mir-6755	395	AACGUUAUGUGUGGUCUUUAACCUGUU	0.15950231421828953	2.6109642633333343	0.07214174054856043	0.10192618923434132	premiRNA
DMSMaPseq_invitro_SARS-CoV-2_Motif_258	2535	UUAAAAUAUGACUUCACGGAAGAGAGGUUAAAACUCUUUGACCGUUAUUUUAA	0.15948331966548582	2.6109524133333335	0.014784391156983583	0.0483072201032442	SARS-CoV2
hsa-mir-4502	1411	CUUUUUGCUGAUGGAGGGUCUUGCCUCCAUGGGGAUGGCUG	0.15945243682014207	2.610933146666667	0.046230813224576985	0.07468623032903224	premiRNA
IAV_invivo_NA_6_Motif_10+IAV_invivo_NA_6_Motif_10	1869	CCUCGUACAAAAUUUUCAAGAUCGAAAAGGGG	0.15929048888893368	2.6108321133333328	0.04039793305077352	0.0923116939212029	IAV
hsa-mir-3126	2570	GAAGCACUGGUUAUGAUUUGCAUC	0.1590555014255732	2.6106855133333333	0.0676541456812928	0.1291642064020601	premiRNA
hsa-mir-19b-1	1715	UCCAGCUGUGUGAUAUUCUGCUG	0.15898219474077688	2.6106397799999996	0.04629386227942319	0.20777957692953278	premiRNA
SHAPE_invivo_SARS-CoV-2_Motif_420	96	AGGUUGGACAGCUGGUGCUGCAGCUU	0.15856898975034836	2.6103819966666664	0.058697302195230276	0.0872862136725294	SARS-CoV2
hsa-mir-146b	63	GGCUGUGAGCUCUAGCAAUGCCC	0.1582079329555183	2.6101567466666666	0.04951998205195116	0.1120979019667585	premiRNA
hsa-mir-4695	741	CAGGCGGGGCAGCCCAAUGCCAUGGGCCUGAU	0.1573889231028277	2.609645796666667	0.035341706473836255	0.04129435815155649	premiRNA
hsa-mir-5190	1627	AUGGUUAAUGUUCCACAGCCA	0.157373374819099	2.6096360966666667	0.016038805891706684	0.07255919754455477	premiRNA
hsa-mir-1270	1478	GUGUUGGGUAUAAGUAACA	0.1572704943369025	2.6095719133333337	0.013056409475694255	0.028514316420465594	premiRNA
SHAPE_invivo_SARS-CoV-2_Motif_539+SHAPE_invitro_SARS-CoV-2_Motif_517	1232	UGGGGCGCGAUCAAAACAACGUCGGCCCCA	0.1571910431413549	2.609522346666667	0.05038087241318497	0.07885456814901069	SARS-CoV2
DMSMaPseq_invitro_SARS-CoV-2_Motif_37	301	AGAAAUCAAUACUGAGUCCUCUUUAUGCAUUUGCAUCAGAGGCUGCUCGUGUUGUACGAUCAAUUUUCU	0.15712233148199187	2.609479480000001	0.0546227726549714	0.09026371816847381	SARS-CoV2
hsa-mir-4637	589	AGUAUUUUAAUCAUAGAUUGUAUUUAGUUAGUUUUUAAUACU	0.15696035683551995	2.6093784300000005	0.058510119609212756	0.06605442324151974	premiRNA
SARS-CoV-2-Conserved-Structured-21_Interval-26375-26490_Multi_1_ComplexLevel_1	2174	GUUAAAAAUCUGAAUUCUUCUAGAGUUCCUGAUCUUCUGGUCUAAAC	0.15688632883859271	2.6093322466666673	0.04845420151914655	0.12463650633321782	Control
DMSMaPseq_invitro_SARS-CoV-2_Motif_77+SHAPE_invivo_SARS-CoV-2_Multi_12_ComplexLevel_1+SHAPE_invitro_SARS-CoV-2_Multi_15_ComplexLevel_1	2396	GUGGUUAUACCUACUAAAAAGGCUGGUGGCACUACUGAAAUGCUAGCGAAAGCUUUGAGAAAAGUGCCAACAGACAAUUAUAUAACCAC	0.15609993832341335	2.6088416466666664	0.05681127144525074	0.08811920789148851	SARS-CoV2
hsa-mir-4421	2586	AGUUGAACACUUGUUGGGACAACCU	0.15574497260880613	2.6086201966666662	0.06236614923035386	0.11639304168968413	premiRNA
hsa-mir-1291	1550	CAGUUGUACUGUGGCUG	0.15446966604463194	2.60782458	0.036760133512197625	0.07168241663742068	premiRNA
IAV_invivo_PB1_2_Motif_4+IAV_invivo_PB1_2_Motif_4	2095	CCAUGGGACAGGAACAGGAUACACCAUGG	0.15403829467459035	2.607555463333334	0.04405855933985343	0.22826823230002374	IAV
hsa-mir-4283-1_4283-2	2096	GUUUGCAAGGGGUGUUUCUGUCCAUGGUCAGGC	0.15396912885573424	2.607512313333333	0.06588392728301512	0.09791267147143287	premiRNA
SHAPE_invivo_SARS-CoV-2_Motif_472	1509	UCAAAAAGAAAUUGA	0.15283827172475645	2.6068068133333333	0.10955462023630613	0.14196028911872394	SARS-CoV2
DMSMaPseq_invitro_SARS-CoV-2_Motif_488	2058	AAUAUUGCUUUGCUUGUACAGUAAGUGACAACAGAUGUUUCAUCUCGUUGACUUUCAGGUUACUAUAGCAGAGAUAUU	0.1523373070916342	2.6064942800000006	0.08941210090753654	0.11542738619873383	SARS-CoV2
hsa-mir-2909	30	UUGGUCUUUCCCCUGUGGUCCCAA	0.15224559358984757	2.6064370633333342	0.07845791760885655	0.09155295414282695	premiRNA
hsa-mir-4467	2344	GCUUCUCUUUCUCACCAGCAGC	0.1517871329419677	2.606151046666667	0.09822649986207772	0.12737812193905354	premiRNA
hsa-mir-8061	1275	UGUUCAGUGGGAUUUGGAGA	0.15169624761336953	2.6060943466666675	0.024642596879441862	0.0763434516810731	premiRNA
DMSMaPseq_invitro_SARS-CoV-2_Multi_65_ComplexLevel_1+SHAPE_invivo_SARS-CoV-2_Multi_55_ComplexLevel_1+SHAPE_invitro_SARS-CoV-2_Multi_59_ComplexLevel_1	626	AAAAAUCUUAGGGAAUUUGUGUUUAAGAAUAUUGAUGGUUAUUUUAAAAUAUAUUCUAAGCACACGCCUAUUAAUUUAGUGCGUGAUCUCCCUCAGGGUUUUU	0.15141645865204648	2.6059197966666665	0.02617846141319171	0.09013858534946556	SARS-CoV2
hsa-mir-6073	348	UGCCUCUCGGGGU	0.15002333777302113	2.6050506799999997	0.08998445897711721	0.15533705643889603	premiRNA
hsa-mir-5580	2187	UGUGUGCUGAGAAAAUUCACACA	0.1491804979047199	2.6045248633333338	0.027502148797599227	0.06742192464212382	premiRNA
hsa-mir-5682	459	CUGCAGAGACGAGGCCUGUAG	0.14873264321670351	2.6042454633333336	0.11969283962606249	0.20290479789059473	premiRNA
hsa-mir-6783	863	GAUCCGGGAACCCACAGCCCCGUUC	0.1486912879878166	2.604219663333333	0.031221599589054815	0.038766741678497335	premiRNA
hsa-mir-6090	2467	GCCCUGGGCCGGGCGAUGUCCGCUUGGGGG	0.14859089202518486	2.60415703	0.060185357812322635	0.08529898424878635	premiRNA
SARS-CoV-2-Conserved-Structured-34_Interval-80-197_Motif_3	211	GUCGUUGACAGGACACGAGUAACUCGUCUAUCUUCUGCAGGCUGC	0.14801883807418884	2.6038001466666665	0.026880047760795393	0.03353031319669382	Control
SHAPE_invivo_SARS-CoV-2_Motif_184+SHAPE_invitro_SARS-CoV-2_Motif_178	1699	ACUUUUGAUUCUGAGU	0.14778336973607253	2.603653246666666	0.08279095036286167	0.13840162627775537	SARS-CoV2
SHAPE_invivo_SARS-CoV-2_Motif_77+SHAPE_invitro_SARS-CoV-2_Motif_73	1723	GUUGAAGAAGUUACAAC	0.14763419170112463	2.60356018	0.04720850375515134	0.1590715123078911	SARS-CoV2
hsa-mir-6846	660	UAGAGUAGGAGAGCCCACUGA	0.14714567638108877	2.6032554133333328	0.019898559031248257	0.07832020558060193	premiRNA
hsa-mir-7854	681	UUGAGCAUCUUCUGGGCAGCUGA	0.14705903877948986	2.603201363333334	0.0446945465520243	0.07320897330488421	premiRNA
SHAPE_invivo_SARS-CoV-2_Motif_26+SHAPE_invitro_SARS-CoV-2_Motif_27	409	GUGGCACUGAGAAUUUGACUAAAGAAGGUGCCAC	0.1470368116797263	2.603187496666667	0.09750128652021499	0.25813166689402284	SARS-CoV2
hsa-mir-6874	65	UCAGGCUUUAAUGUUUGAAGUAAUGUCAGU	0.14643611896557404	2.602812746666667	0.052947293293670074	0.05370663036826936	premiRNA
hsa-mir-545	2046	UAGAUGAAUAAAUGAAUGACUCAUCA	0.14640181656642096	2.6027913466666672	0.06729984214956214	0.08183986883746826	premiRNA
DMSMaPseq_invitro_SARS-CoV-2_Motif_115	1692	UAUCCAAACGCAAGCUUCGAUAAUUUUAAGUUUGUAUGUGAUA	0.14502469813061458	2.601932213333334	0.09984153326860745	0.138379086201158	SARS-CoV2
hsa-mir-665	1903	ACCCAGGACUCUUUCAUGACCA	0.14415297906177987	2.6013883800000013	0.01164881617984338	0.10226029623305542	premiRNA
hsa-mir-7114	576	CUGUCCCCUGCCACUGGGUGACC	0.1440743026088909	2.601339296666667	0.024347146492674925	0.08991981526685343	premiRNA
DMSMaPseq_invitro_SARS-CoV-2_Motif_194	526	AUUACUGCAAAAUGGUAUGAAUGGACGUACCAUAUUGGGUAGU	0.14353743266076488	2.6010043633333333	0.13112407183987088	0.17936702248581857	SARS-CoV2
hsa-mir-485	2230	GAAUUCGAUUCAUCAAAGCGAGUC	0.1434605995611038	2.6009564300000005	0.06745172690165213	0.17045540813086887	premiRNA
hsa-mir-2113	1700	AAAUCCCGUUAAUAAGUAAGAGGAUUU	0.14294539569219356	2.600635013333333	0.020419049403262217	0.10010585052751815	premiRNA
hsa-mir-1909	201	UGCCCUGGGGCCGUCCCUGCGCA	0.14277692923653773	2.6005299133333337	0.04822792934123302	0.06798861955898465	premiRNA
hsa-mir-17	560	AGGUAGUGAUAUGUGCAUCUACU	0.14235357244573663	2.600265796666667	0.13567360509719772	0.43649749022247186	premiRNA
hsa-mir-6131	2474	GGUCAGGUGGUGCCCUCCUUCCAUGGGUAGAGCCAGAGAUGGUGGGUUCUGGCU	0.14195089326937826	2.6000145800000003	0.16545568672314848	0.1868312633964243	premiRNA
hsa-mir-3622a	2326	GUGAGGCAGGGAGCUGAGCUCAC	0.141649598520424	2.5998266133333328	0.033367661305133904	0.16682264215481496	premiRNA
hsa-mir-330	2038	AGGCUCUGCAAGAUCAACCGAGCA	0.14107276253714948	2.599466746666667	0.023141319059827654	0.04839441567775766	premiRNA
hsa-mir-3166	2400	UGCGUUAGGAUUUCUGUAUCAUCCUCCUAACGCA	0.14099782622124038	2.5994199966666667	0.05949615472619284	0.07829685224982073	premiRNA
hsa-mir-6081	1893	CCCGUAGGACACCGAGGCUUAUGAAUAGGA	0.14060174571512493	2.599172896666667	0.026129093727301857	0.09471461309372584	premiRNA
hsa-mir-513b	2670	AUUUAUGUGAACUAAAAUAUAAAU	0.1403226780659349	2.5989987966666668	0.03265804573146756	0.2071110821926558	premiRNA
hsa-mir-4775	1036	CUCUUGAUAGCAGACAU	0.14010569669060297	2.59886343	0.07762488397733766	0.12311210730720358	premiRNA
DMSMaPseq_invitro_SARS-CoV-2_Motif_289+SHAPE_invivo_SARS-CoV-2_Motif_303+SHAPE_invitro_SARS-CoV-2_Motif_292	1218	CCUUACCCAGAUCCAUCAAGAAUCCUAGGGGCCGG	0.13990343542581127	2.598737246666667	0.07855355515602339	0.10396399976831626	SARS-CoV2
hsa-mir-5701-1_5701-2_5701-3	826	GAUUGGUUAGCCUAAGACUUGUUCUGAUCCAAUC	0.13956310967595237	2.5985249300000004	0.04770283082682517	0.2846204827432097	premiRNA
SHAPE_invivo_SARS-CoV-2_Motif_47	688	GGAUUGUACAGAAAGUGUGUUAAAUCC	0.13857320227856756	2.5979073633333334	0.08834045121917947	0.1347341622521159	SARS-CoV2
hsa-mir-7973-2	2362	UUACUCACCCUCUCAAAACCGAGACUCAGAGACGUUGGGUAA	0.1383672810225886	2.5977788966666666	0.019818418038999287	0.028307707540705804	premiRNA
hsa-mir-3689c	2584	CUGGGAGGUGUGAUAUCGUGGUUCCUGG	0.136191910494327	2.5964217633333333	0.0528075982026441	0.2331466655897673	premiRNA
hsa-mir-6088	1819	GGGGUCUUGCUCUAUU	0.1357659623229043	2.59615603	0.03434553211880095	0.0608384814157197	premiRNA
SHAPE_invitro_SARS-CoV-2_Motif_398	2618	UCCAUUUUUGGGUGUUUAUUACCACAAAAACAACAAAAGUUGGA	0.13572669088462036	2.5961315299999996	0.051309702614033136	0.11303088401155163	SARS-CoV2
SARS-CoV-2-Conserved-Structured-97_Interval-11010-11129_Multi_1_ComplexLevel_1	2110	AUGGUCUUUGUUCUUUUUUUUGUAUGAAAAUGCCUUUUUACCUUUUGCUAUGGGUAUUAUUGCUAU	0.1352319509080413	2.5958228799999996	0.012607761781147935	0.06281287779307267	Control
DMSMaPseq_invitro_SARS-CoV-2_Motif_14	1884	AAGGAGCUGGUGGCCAUAGUUACGGCGCCGAUCUAAAGUCAUUUGACUUAGGCGACGAGCUUGGCACUGAUCCUU	0.1342883410634093	2.5952341966666665	0.08644777772391135	0.09576837168758219	SARS-CoV2
hsa-mir-6845	1395	GAGCCCUUGCACACCACCAGCCUC	0.13357672657255729	2.594790246666668	0.04380872140420733	0.11591661141004132	premiRNA
DMSMaPseq_invitro_SARS-CoV-2_Motif_522	2820	GGACCAGGAACUAAUCAGACAAGGAACUGAUUACAAACAUUGGCC	0.13357322687295245	2.594788063333333	0.008879703936872839	0.06191622436164367	SARS-CoV2
hsa-mir-6741	1375	CCGUGCCCUGGCCACUCAUUCGG	0.1332088573853685	2.5945607466666663	0.0770303914856525	0.11217047641039513	premiRNA
hsa-mir-1286	275	GGCUGCUGGAUUGAAUUAGCUGCA	0.13302155666849427	2.5944438966666663	0.037556930395540984	0.09479236312391676	premiRNA
hsa-mir-4266	1665	CUACUCAAGGCUAG	0.13185637042309772	2.5937169799999995	0.05919488632348179	0.3837386080094372	premiRNA
hsa-mir-181c	326	GAGUUUGGGCAGCUCAGGCAAACC	0.13151695299221997	2.59350523	0.07125048892614017	0.11389104448092105	premiRNA
hsa-mir-6770-1_6770-3_6770-2	74	ACGUGACCUCCUGGGCCUG	0.13141428623213647	2.59344118	0.03525922244673598	0.06484593539682575	premiRNA
hsa-mir-6854	1668	UGCUGAUGUCAUCAGUCAUAACUUCUGCG	0.13137413319013563	2.5934161299999996	0.030067336158029583	0.1419801846998693	premiRNA
hsa-mir-8064	360	GGACAUCCUUCCAUAGUAAAUAAGCGGUGCC	0.13100727918298766	2.5931872633333333	0.030714599808958347	0.09872128583937809	premiRNA
Selectedmotif_26742-26860_Motif_1+DMSMaPseq_invitro_SARS-CoV-2_Motif_483+SHAPE_invivo_SARS-CoV-2_Motif_509+SHAPE_invitro_SARS-CoV-2_Motif_490	2023	ACCGGUGGAAUUGCUAUCGCAAUGGCUUGUCUUGUAGGCUUGAUGUGGCUCAGCUACUUCAUUGCUUCUUUCAGACUGUUUGCGCGUACGCGUUCCAUGUGGU	0.1309133483142763	2.593128663333333	0.0714324192348661	0.26293725029577136	SARS-CoV2
hsa-mir-500b	1342	GGGUGAGAGUGCUUUCUGAAUGCAGUGCACCC	0.13066868992529765	2.59297603	0.10602218129181584	0.17661597580613192	premiRNA
hsa-mir-8054	1601	GGGUUCAAUAGAUUGCUUUAGCUGAAGCAAGCCU	0.1305059405361664	2.5928744966666666	0.04738963976999436	0.06713166198527121	premiRNA
hsa-mir-935	545	CUCGGCCAUCCUCCGUCUGCCCAG	0.1303682500647968	2.5927885966666664	0.03121571286154619	0.054887256315223586	premiRNA
DMSMaPseq_invitro_SARS-CoV-2_Multi_32_ComplexLevel_1+SHAPE_invivo_SARS-CoV-2_Multi_25_ComplexLevel_1+SHAPE_invitro_SARS-CoV-2_Multi_30_ComplexLevel_1	2721	CUUUACCAACCACCACAAACCUCUAUCACCUCAGCUGUUUUGCAGAGUGGUUUUAGAAAAAUGGCAUUCCCAUCUGGUAAAG	0.13032120448464882	2.5927592466666662	0.15784917668975218	0.2754066564678504	SARS-CoV2
SARS-CoV-2-Conserved-Structured-99_Interval-14886-15005_Motif_1	753	GAUGGUGGCUGUAUUAAUGCUAACCAAGUCAUCGUC	0.1293480475578809	2.5921521300000006	0.07925077608817023	0.2887893724894234	Control
U1snRNP5ss-9	2335	GCAGUAAGUCUGAUACUUACCUG	0.1292648829406169	2.5921002466666665	0.04763351927958514	0.20129856495023415	Control
hsa-mir-3130-1	908	CAGCCUGUUGUCAAGGCUG	0.12914322162773112	2.592024346666667	0.019821264046728786	0.114369162672877	premiRNA
IAV_invivo_HA_4_Motif_13+IAV_invivo_HA_4_Motif_13	1448	GUGCCCAAAAUACGUCAGGAGUGC	0.12887029848929238	2.5918540799999996	0.0032269145793786093	0.04520079184905586	IAV
hsa-mir-6513	287	AUGUCUCAGGUCCCCAGCUGAGUCAA	0.12886890929555755	2.591853213333333	0.05818145739096804	0.08711981280873374	premiRNA
hsa-mir-518e	302	CUUUCUGUUGGCUAAAAGAAAAGAAAG	0.1288397896576476	2.591835046666667	0.08016178577697317	0.1254117406286944	premiRNA
hsa-mir-3116-1	734	GGCACUGGGUAUCGUAGGUGCC	0.12742671247631046	2.59095348	0.28413037720105544	0.36074494351463643	premiRNA
hsa-mir-4452	85	GCAAGGCUGUAGUGUGCACAGCCUUGA	0.12722298187199133	2.59082638	0.10739656606815837	0.17051415662622343	premiRNA
hsa-mir-1273c	1505	UGUCUUUUUUUUUUUCUGAGACA	0.12706415962668946	2.5907272966666675	0.04453717229820392	0.10805016586074859	premiRNA
hsa-mir-937	1656	GGCUGGCCCCCUGCUUCGUGCCCAUCC	0.1268635547082733	2.590602146666667	0.04466099844953488	0.09849680071532507	premiRNA
hsa-mir-3938	1155	AAUUUUUUUUUAAUUUAAAAAAUU	0.1265875860297235	2.59042998	0.019508195815106544	0.10493990445108034	premiRNA
hsa-mir-6787	907	GGCUGCAGGCCCGGCCCCUCUC	0.12648262175692335	2.5903644966666666	0.02818843740650164	0.057706192689363396	premiRNA
IAV_invivo_HA_4_Motif_18+IAV_invivo_HA_4_Motif_18	821	GGGACUUAUGAUUAUCCC	0.1258812611611679	2.58998933	0.10468333487041559	0.1343545343145818	IAV
SHAPE_invitro_SARS-CoV-2_Motif_40	1272	GAUUUGGCUACUAACAAUC	0.12574704367413675	2.5899055966666666	0.0042884646822875455	0.04902219510530273	SARS-CoV2
hsa-mir-495	1770	UUUUCGCUUUAUAUGUGACGAAAC	0.12543372705632208	2.5897101300000003	0.05764341589175481	0.11416139314096979	premiRNA
IAV_invivo_NP_5_Motif_14+IAV_invivo_NP_5_Motif_14	1594	GUGAGAGAGAGCCGGAACCCAGGGAAUGCUGAGUUCGAAGAUCUCAC	0.12541881993893164	2.5897008299999995	0.1194438783158897	0.23274730688661116	IAV
DMSMaPseq_invitro_SARS-CoV-2_Motif_31	2376	AACCAUACAGGUGUUGUUGGAGAAGGUU	0.12539119635581408	2.589683596666667	0.003561339693130565	0.09655171135047926	SARS-CoV2
hsa-mir-6828	1590	CUGUGGUCUAACCUUUCCCAUCU	0.1250832495060899	2.58949148	0.04418052751746945	0.054421522748334214	premiRNA
hsa-mir-6817	60	GUGGAACUGACCUGCCCCCUUUCUC	0.12443094290162346	2.5890845300000005	0.016631090666001994	0.022409325864230233	premiRNA
hsa-mir-8088	2050	GGUAUGGAUUCUGUUGUUUUGGCAACAUUCU	0.12381667883328858	2.5887013133333334	0.03172234502449159	0.07530209535099242	premiRNA
IAV_invivo_HA_4_Motif_19+IAV_invivo_HA_4_Motif_19	2635	GGGGAUCUAUCAGAUUCUGGCGAUCUACUCAACUGUCGCCAGUUCACUGGUGCUUUUGGUCUCC	0.12309256159881675	2.588249563333333	0.15510652312133352	0.309012353488517	IAV
hsa-mir-4325	2648	GUGAGAGAUGCUUCUAGAUCCAGGAGGCAGACCUCAA	0.12291212670482754	2.5881369966666674	0.051760648122453144	0.14036040390494625	premiRNA
hsa-mir-711	2822	GCUGCAGGCAAAGCUGGGG	0.12260086716235018	2.5879428133333335	0.05029999015445109	0.08717141075107881	premiRNA
hsa-mir-4292	1962	GAGGCCAGAGGUGCCC	0.12172711773344097	2.5873977133333343	0.05186508838143604	0.09011289240418437	premiRNA
DMSMaPseq_invitro_SARS-CoV-2_Motif_52	1562	UAAAGUACUUAAUGAGAAGUGCUCUGCCUAUACAGUUGAACUCGGUACAGAAGUAAAUGAGUUCGCCUGUGUUGUGGCAGAUGCUGUCAUAAAAACUUUG	0.1215860878540525	2.58730973	0.0020293672031842444	0.16868824020281492	SARS-CoV2
hsa-mir-3678	163	GCUGUGUUGAAUGAUUGGUGAGUUUGUUUGCUCAUUGAUUGAAUCACUGC	0.1214174343915472	2.5872045133333335	0.02013317794779126	0.42691558589672135	premiRNA
SHAPE_invitro_SARS-CoV-2_Motif_211	620	GGAGAGUGUGGACACUUAUGAAUGUCUUGACACUCGUU	0.12105814080414953	2.5869803633333333	0.026245072429671733	0.11283066286233485	SARS-CoV2
Selectedmotif_21130-21239_Motif_1+DMSMaPseq_invitro_SARS-CoV-2_Motif_372+SHAPE_invivo_SARS-CoV-2_Motif_397+SHAPE_invitro_SARS-CoV-2_Motif_383	1646	GCUAGCUCUUGGAGGUUCCGUGGCUAUAAAGAUAACAGAACAUUCUUGGAAUGCUGAUCUUUAUAAGCUCAUGGGACACUUCGCAUGGUGGACAGC	0.1207969189514042	2.5868173966666665	0.04394140877230799	0.11493592923526777	SARS-CoV2
IAV_invivo_PA_3_Motif_16+IAV_invivo_PA_3_Motif_16	2195	CUGUCAUGGAAGCAAGUACUGGCAG	0.12000561282762523	2.58632373	0.02462824196404824	0.14759184625053667	IAV
SHAPE_invivo_SARS-CoV-2_Motif_41+SHAPE_invitro_SARS-CoV-2_Motif_42	1006	AAACUCAAACCCGUCCUUGAUUGGCUUGAAGAGAAGUUUAAGGAAGGUGUAGAGUUU	0.11948920677182967	2.5860015633333333	0.08392533645041292	0.10268200407191606	SARS-CoV2
hsa-mir-3164	2922	GGCGCACAGCAGACCCUGCAAUCAUGCC	0.11882327538265072	2.5855861133333327	0.0685853331908981	0.13293913800041712	premiRNA
hsa-mir-3918	1005	GACUGCUCAAGGUCAAAGGGGUC	0.11879570523006089	2.5855689133333333	0.07054976843894085	0.11999263896097641	premiRNA
SHAPE_invivo_SARS-CoV-2_Motif_58	1353	CCAGUAUCUGAAUUACUUACACCACUGG	0.11878050424476694	2.5855594300000004	0.023645930230089866	0.09146352146367741	SARS-CoV2
IAV_invivo_PB2_1_Motif_23+IAV_invivo_PB2_1_Motif_23	1614	CGGGACCAACGAGGAAAUGUACUACUGUCUCCCG	0.1184294389587242	2.5853404133333338	0.04475648488575225	0.1059233339316696	IAV
hsa-mir-522	347	CUUUCUGUUGUCUGAAAGAAAAGAAAA	0.1184235081700845	2.585336713333333	0.04629197600588323	0.08509942410054411	premiRNA
hsa-mir-3180-4	1791	GGAGGCCCCGCUCUGCUGCCGACCCUGUGGAGCGGAGGGUGAAGCCUCC	0.11831028888066665	2.5852660800000002	0.031055579480791125	0.06204494022517492	premiRNA
hsa-mir-4534	2090	AGCCAAAAUCACCAGGGA	0.11802857642032735	2.5850903300000003	0.05929996153254512	0.09081252250135675	premiRNA
hsa-mir-577	2673	CCUGAUGAAUCUGAGGCCAGG	0.11758331311293253	2.584812546666667	0.12483652203833778	0.31681003653747924	premiRNA
SARS-CoV-2-Conserved-Structured-75_Interval-11730-11849_Motif_1	2390	ACAGGGACUACUCCCACCCAAGAAUAGCAUAGAUGCCUUCAAACUCAACAUUAAAUUGUUGGGUGUUGGUGGCAAACCUUGUAUCAAAGUAGCCACUGU	0.11598945373917069	2.5838181966666665	0.06056803965128876	0.08479546936073382	Control
hsa-mir-6761	2395	GGCAGGUGCCUCCGUGUUGCCGAACCCUCCU	0.11590137351330781	2.5837632466666673	0.04613003019546695	0.4762825588614299	premiRNA
DMSMaPseq_invitro_SARS-CoV-2_Motif_339	663	AGCCUUGUAGUGACAAAGCU	0.11589616403679903	2.5837599966666662	0.01341773372747726	0.04101019764220372	SARS-CoV2
hsa-mir-187	1841	CCGGGCGCUGCUCUGACCCCUCGU	0.1158693151963401	2.5837432466666663	0.01317957348188242	0.0944809617136014	premiRNA
hsa-mir-2116	2072	GAGGUCUUCCCAUGCUAAGAAGUCCUC	0.11493537627732628	2.5831605966666666	0.03344724572893332	0.05270070108551109	premiRNA
hsa-mir-3619	1451	CAGCCCGUGGUGGGG	0.11481742838615548	2.5830870133333335	0.14756284433719125	0.16733963203147736	premiRNA
hsa-mir-628	1314	UAGAGGGUAAAAUUAAUAACCUUCUA	0.11410506586790478	2.5826425966666666	0.10448524337881347	0.5448922471326884	premiRNA
hsa-mir-1302-5	2550	CCAUGUAAUCUUUGG	0.11232468051993018	2.5815318800000004	0.08285549819006512	0.12871651604046452	premiRNA
SHAPE_invivo_SARS-CoV-2_Motif_377+SHAPE_invitro_SARS-CoV-2_Motif_366	542	GCUAGUCUUAAUGGAGUCACAUUAAUUGGAGAAGC	0.11224493545647622	2.58148213	0.029801213732195707	0.08996785262129993	SARS-CoV2
hsa-mir-4485	1705	CAGUGACAUGCGUUUAAC	0.11214630270127685	2.5814205966666663	0.03580843385754192	0.04986621258178484	premiRNA
hsa-mir-3909	1548	GACAGGGAAAAGCACACAAGGAACUUGUC	0.11186020893761867	2.581242113333333	0.032589427749010136	0.07008189258972934	premiRNA
hsa-mir-1303	1898	UACAAUUUUUUUUUUUUUAAAUUUUA	0.11145488495011244	2.5809892466666673	0.025910257404857945	0.030216149941030584	premiRNA
hsa-mir-7977	344	ACCAAAAAUGAUAUGGGU	0.11014412723042542	2.5801715133333336	0.011009839133907452	0.12374502833863532	premiRNA
hsa-mir-3591	1711	GUUUGAUAGUUUAGACACAAAC	0.10968809767158254	2.5798870133333334	0.07255106175594807	0.3175939718486131	premiRNA
hsa-mir-4780	23	GGACCAGCCCAAAGGCCAGGCCUGACCC	0.10961842426271068	2.5798435466666674	0.046165628139200325	0.06938586259407818	premiRNA
hsa-mir-5692c-1	1402	UAAGAGUAAUAGCUCUCUAGGUUAUUAUGAAUA	0.1091206120307549	2.57953298	0.04662555875846091	0.19358441330472823	premiRNA
hsa-mir-622	449	UUGAGGAGAGCACCACAGUGGUCAUCACACAG	0.10892468228356256	2.579410746666666	0.024050880335230576	0.04236797225765907	premiRNA
hsa-mir-4506	1257	GGUUCAAGUUUGGCUCCAUCUUUAUGAAA	0.10876989404314552	2.57931418	0.04293156892664344	0.09700932218778353	premiRNA
hsa-mir-4428	2818	CUUACUGUACACGUGGCUGGCAAG	0.10846491258774262	2.579123913333334	0.0572662743583406	0.08452478651510592	premiRNA
hsa-mir-362	1744	UGAGUGCUAUUUCAGUGCAACA	0.10832508489524163	2.57903668	0.046431373777652274	0.09812527801347043	premiRNA
hsa-mir-1231	1769	CUGCAGGAAAGGGAAGACCAAGGCUUGCUGUCUGUCCAGUCUGCCACCCUACCCUGU	0.10751165853275453	2.578529213333333	0.018785070266299064	0.058441270125085966	premiRNA
hsa-mir-142	2478	UACUAACAGCACUGGAGGGUGUA	0.10705939582615577	2.578247063333333	0.05906121257690629	0.0792618859860483	premiRNA
hsa-mir-6831	2226	GGUCUGAGCCCAUGUGUGGACCUAGGUCUGCUGUUAAACUGACU	0.10608431540036947	2.577638746666667	0.055021186961136434	0.06464716518003856	premiRNA
hsa-mir-381	212	UAUAUUCGGUUUAUUGACAUGGAAUAUA	0.10574305461626383	2.577425846666666	0.1581419226419125	0.21831262186717199	premiRNA
hsa-mir-626	413	AUCUGAAUGAUCUCAGC	0.10547336402478921	2.5772575966666675	0.011721110050154528	0.02753907806600173	premiRNA
SHAPE_invivo_SARS-CoV-2_Motif_257	224	UAGCUGGUUUUGCUA	0.10541020914036403	2.5772181966666663	0.3074715616204094	0.2991644312354473	SARS-CoV2
hsa-mir-7150	2145	GGUAAGGUCUUUCAGCC	0.10535573671678826	2.5771842133333345	0.05179222844690783	0.08504097740602025	premiRNA
hsa-mir-7846	2272	GCUGGGGCGCGGGCUUUCGCUUUCAGUCGAGGGCUAGCGAGCGCAGC	0.10534686724909292	2.5771786800000003	0.11502957387992936	0.409876196081794	premiRNA
hsa-mir-1260a	2585	ACCAAAACACUCAUCGCGG	0.10518419800575504	2.5770771966666675	0.039176347408125686	0.07715000422168565	premiRNA
IAV_invivo_PA_3_Motif_15+IAV_invivo_PA_3_Motif_15	117	CCCAAUGUUGUUAAACCACACGAAAAGGG	0.10445297451102169	2.5766210133333334	0.10472071683822545	0.23815617620260127	IAV
hsa-mir-4255	1090	UGGAGUCAGUAUUGGUCUGGCCA	0.1038919806793794	2.57627103	0.054009841324766286	0.07820184116962946	premiRNA
hsa-mir-4742	33	CAGAUACUUUUUAAAAUUUGUUUGAGUUGAGGCAGAUUAAAUAUCUG	0.10385204135949153	2.5762461133333328	0.07091438803052963	0.08560879333619635	premiRNA
hsa-mir-7112	1569	CCUGCAGGUGAGAGCGGGAACACCUGCAU	0.10358162945588385	2.5760774133333335	0.05070002278903871	0.08436163791464282	premiRNA
hsa-mir-1199	1756	GCAGGCCGUGAACUCGUCGAGCUGCGCGUGCGGCCGGUGCUCA	0.10314560962988051	2.5758053966666665	0.04707029477686216	0.08351778728784547	premiRNA
DMSMaPseq_invitro_SARS-CoV-2_Motif_154+SHAPE_invivo_SARS-CoV-2_Motif_170+SHAPE_invitro_SARS-CoV-2_Motif_165	1641	ACUACGAAAACAAAUACGUAGU	0.10304641585413479	2.5757435133333333	0.028704534811757058	0.15708961315508155	SARS-CoV2
hsa-mir-4691	2091	CUGCGGCCCUGAUGUCUCUACUCCAG	0.10278981574208554	2.57558343	0.026201177117490575	0.04747820663112942	premiRNA
IAV_invivo_PB1_2_Motif_12+IAV_invivo_PB1_2_Motif_12	2047	CCCUGAACACAAUGACCAAAGAUGCUGAGAGAGGG	0.10276456981747585	2.5755676800000007	0.07990857081195499	0.12057046645533996	IAV
hsa-mir-210	1178	ACACUGCGCUGCCCCAGACCCACUGU	0.10268453088611555	2.5755177466666663	0.05793175523044821	0.08162875460736	premiRNA
hsa-mir-4766	2345	GUGUUUAUUUUUUACUAAAUAG	0.10235125796598978	2.57530983	0.0074006346740052124	0.08007725431576732	premiRNA
hsa-mir-520c_520b_519c_519b	2367	CUUUCUGUUGUCUGAAAGAAAAGAAAG	0.10208338401247381	2.5751427133333333	0.11955294614559753	0.3507885141526405	premiRNA
hsa-mir-33b	1274	AUUGCACGUGUGUGAGGCGGGUGCAGU	0.10191171172511952	2.5750356133333328	0.10937783461343	0.21637793852411374	premiRNA
Selectedmotif_14055-14160_Multi_1_ComplexLevel_1	1180	ACAUUAGAUAAUCAAGAUCUCAAUGGUAACUGGUAUGAUUUCGGUGAUUUCAUACAAACCACGCCAGGUAGUGGAGUUCCUGUUGUAGAUUCUUAUUAUUCAUUGU	0.10157042422575252	2.5748226966666667	0.06023757146584652	0.114283203161778	Control
SHAPE_invivo_SARS-CoV-2_Motif_396+SHAPE_invitro_SARS-CoV-2_Multi_57_ComplexLevel_1	128	GACCCUAAGACUAAAAAUGUUACAAAAGAAAAUGACUCUAAAGAGGGUUUUUUCACUUACAUUUGUGGGUU	0.10123076635749613	2.5746107966666663	0.061825128316092125	0.10707900753855507	SARS-CoV2
hsa-mir-4289	1730	AUCAGGCAGUUUCCUG	0.10114562481068817	2.5745576800000003	0.016969355269920612	0.06405948641215096	premiRNA
hsa-mir-200b	101	AUUGGAUGGAGUCAGGUCUCUAAU	0.10092460943047069	2.5744197966666666	0.017002003949784624	0.04646222925614192	premiRNA
SHAPE_invivo_SARS-CoV-2_Motif_177+SHAPE_invitro_SARS-CoV-2_Motif_171	1065	GCUAACAAACAUGCUGAUUUUGACACAUGGUUUAGCCAGCGUGGUGGUAGU	0.10079167427611822	2.5743368633333334	0.01123741439662312	0.09105074240585544	SARS-CoV2
SHAPE_invivo_SARS-CoV-2_Motif_403	244	GCCACUAGUCUCUAGUCAGUGUGUUAAUCUUACAACCAGAACUCAAUUACCCCCUGCAUACACUAAUUCUUUCACACGUGGU	0.10077155768222254	2.574324313333334	0.004832841253636494	0.03227050289987121	SARS-CoV2
hsa-mir-6735	1609	AUCUGAGGUGACUGGCACAGAAGACUCAGG	0.10059515679311602	2.5742142633333334	0.09101573568511612	0.11563587211809677	premiRNA
hsa-mir-6756	1551	GGGGCUGAGGCUGAGUCUUCCUCCC	0.10051239290481451	2.5741626299999996	0.09091377353419736	0.13233309565804463	premiRNA
hsa-mir-4714	2507	UUGAUGUCAGAAUGAGGUGUACCAA	0.10043350272981467	2.5741134133333334	0.05857057101557711	0.09468021532382097	premiRNA
SARS-CoV-2-Conserved-Structured-84_Interval-29118-29237_Multi_1_ComplexLevel_1	887	UGGGGACCAGGAACUAAUCAGACAAGGAACUGAUUACAAACAUUGGCCGCAAAUUGCACAAUUUGCCCCCA	0.09982020041098934	2.5737307966666667	0.05439911819120174	0.2305898273027043	Control
SARS-CoV-2-Conserved-Structured-53_Interval-11050-11169_Multi_1_ComplexLevel_1	192	UGUAUGAAAAUGCCUUUUUACCUUUUGCUAUGGGUAUUAUUGCUAUGUCUGCUUUUGCAAUGAUGUUUGUCAAACAUAAGCAUGCA	0.09967046135549296	2.5736373799999996	0.041327629247581654	0.08284536244093768	Control
DMSMaPseq_invitro_SARS-CoV-2_Motif_165+SHAPE_invivo_SARS-CoV-2_Motif_181	2009	AGAUGCUUCUGGUAAGCCAGUACCAUAUUGUUAUGAUACCAAUGUACUAGAAGGUUCU	0.09884779151161512	2.5731241466666663	0.06534409062824184	0.11809924575106194	SARS-CoV2
hsa-mir-557	2151	UGCUGGAGAAGUGUUU	0.0975212717860878	2.57229658	0.10089821576386207	0.11725962206851291	premiRNA
hsa-mir-3117	225	AUAUAAGGGAAGGCAUUAUAG	0.09741694867962736	2.572231496666667	0.05839730388741542	0.07928188174982227	premiRNA
hsa-mir-4476	1506	CCCAGCCUUCCAGAGUUGGUGCCAGG	0.09727538449495819	2.5721431800000003	0.024398258304671305	0.04393773240445087	premiRNA
hsa-mir-4435-1_4435-2	1061	GAGGGAUGAGUGCACUUCACCUGC	0.0964863224533653	2.571650913333333	0.010338407333472395	0.08170676882661075	premiRNA
hsa-mir-6841	509	UUGUGAAACACAGGUGUUUUUUAACCUCAC	0.0964017152118402	2.5715981300000004	0.06238281454887428	0.08909549789735775	premiRNA
hsa-mir-548ar	1159	UUUGCUGUUGAACGUAGUGGUAA	0.0961926415546919	2.5714676966666663	0.02473278440855437	0.051019384589220645	premiRNA
hsa-mir-4653	133	CACCAAAGGGUUAAGGGUUUGCUCUGGAG	0.09572621975810065	2.5711767133333336	0.06917742101479904	0.08387921017751317	premiRNA
SHAPE_invitro_SARS-CoV-2_Motif_387	1836	UCUUUAUUUGACAUGAGUAAAUUUCCCCUUAAAUUAAGGGGUACUGCUGUUAUGUCUUUAAAAGA	0.09572047597630974	2.5711731299999996	0.11649961858149359	0.32958443197114345	SARS-CoV2
hsa-mir-582	549	GUUACUAAUCUAACUAAUUGUAAC	0.09521678638624484	2.5708588966666666	0.0531330491141246	0.11675321907481534	premiRNA
hsa-mir-1263	2093	GAGUAUUUUAAUACUGGCAUACUC	0.09495869021940462	2.5706978800000004	0.10823449993694367	0.13193528580275488	premiRNA
hsa-mir-1261	2890	GCUUAUGGGGAUAUUGUGGUUGAUCUGUUCUAUCCAGAUGAC	0.09435000964127466	2.5703181466666667	0.02009284300193298	0.09718959919879162	premiRNA
DMSMaPseq_invitro_SARS-CoV-2_Motif_235+SHAPE_invitro_SARS-CoV-2_Motif_238	2899	AUCUUUCUGUGCUUUUGCUGUAGAUGCUGCUAAAGCUUACAAAGAU	0.09378754647010347	2.569967246666666	0.08007905194828746	0.19392731211146272	SARS-CoV2
hsa-mir-4644	488	UCCACCCUGGUCCAGGUCCACAGCAGUGGA	0.09361934716708979	2.5698623133333336	0.07233193240584293	0.14168827794303882	premiRNA
SHAPE_invitro_SARS-CoV-2_Multi_5_ComplexLevel_1	19	AGGACCUGAGCAUAGUCUUGCCGAAUACCAUAAUGAAUCUGGCUUGAAAACCAUUCUUCGUAAGGGUGGUCGCACUAUUGCCUUUGGAGGCUGUGUGUUCU	0.09350973443832936	2.56979393	0.05071109350768727	0.16305015011213206	SARS-CoV2
SARS-CoV-2-Conserved-Structured-52_Interval-19645-19764_Multi_1_ComplexLevel_1	1480	UAAAUAAGGGACACUUUGAUGGACAACAGGGUGAAGUACCAGUUUCUAUCAUUAAUAACACUGUUUACACAAAAGUUGAUGGUGUUGAUGUAGAAUUGUUUG	0.09316895452898026	2.56958133	0.09164368696848126	0.1861199158725939	Control
hsa-mir-30c-1	748	UCAGCUGUGAGCUCAAGGUGGCUGG	0.09295859853915471	2.569450096666667	0.03974785222776635	0.04043670392826402	premiRNA
hsa-mir-3123	1310	UCCCAUUUCCACAUGGAGAGUGGAGCCCAGA	0.09267498929506196	2.569273163333334	0.06495840751901612	0.09403412074016991	premiRNA
SARS-CoV-2-Conserved-Structured-83_Interval-6091-6210_Multi_1_ComplexLevel_1	2688	GUUAACUGGUUAUAAGAAACCUGCUUCAAGAGAGCUUAAAGUUAC	0.09198258307912309	2.5688411966666673	0.13354809894098618	0.21554612921980418	Control
SARS-CoV-2-Conserved-Structured-11_Interval-5211-5330_Multi_1_ComplexLevel_1	1731	UUUAACUUCUAUUAAAUGGGCAGAUAACAACUGUUAUCUUGCCACUGCAUUGUUAACACUCCAACAAAUAGAGUUGAA	0.09165275642807014	2.5686354300000005	0.027126485583793603	0.08110151098325201	Control
hsa-mir-4685	2022	GCAAGGUUGUUGGUGAUAUGGCUUCCUCUC	0.09149871621504681	2.5685393299999997	0.031901767280108115	0.06731211957661211	premiRNA
hsa-mir-107	1209	GCCUUGUGGCAUGGAGUUCAAGC	0.09085992753423457	2.5681408133333337	0.09098034456389316	0.2905383165611698	premiRNA
hsa-mir-6885	238	AAAGCCAGGGACCCUGAGAGGCUUU	0.08993544581872451	2.567564063333333	0.10308531420005516	0.26545937954928905	premiRNA
U1snRNP5ss-5	107	GGAAUAAGUACGAUACUUACCUG	0.0890195129877392	2.5669926466666664	0.07120218107926936	0.08554437537790753	Control
hsa-mir-6781	599	GCGUCGCUUCUCCCUAAUGUUGCC	0.08901791007189139	2.5669916466666667	0.053562043118354476	0.06537999186023567	premiRNA
hsa-mir-655	2336	AUGUUCGCUUCAUUCAUCAUGAAUAA	0.08897236054653439	2.5669632299999994	0.050594944257973076	0.06695581392131986	premiRNA
U1snRNP5ss-10	2651	GGCGUAAGUCUGAUACUUACCUG	0.08860104509027632	2.5667315800000003	0.10009796585534708	0.18151872561053647	Control
hsa-mir-184	1134	CCCAGCUUUGUGACUGUAAGUGUUGGA	0.08803863534963427	2.5663807133333334	0.02860940835807671	0.2750699723733361	premiRNA
hsa-mir-579	1734	GACGAUUUGAAUUAAUAAAUUC	0.08710047541888614	2.56579543	0.10513475726475288	0.24322721002264192	premiRNA
hsa-mir-4524b	960	UCUCAAAAUAAUUCUGCAGUGAGA	0.08658390907150601	2.5654731633333334	0.06202377286864199	0.10617448907775923	premiRNA
Selectedmotif_22779-22822_Motif_1+DMSMaPseq_invitro_SARS-CoV-2_Motif_401+SHAPE_invitro_SARS-CoV-2_Motif_411	2238	AGUCAGACAAAUCGCUCCAGGGCAAACUGGAAAGAUUGCUGAUU	0.08583638926564881	2.565006813333333	0.08114723177201992	0.1022795851190954	SARS-CoV2
SARS-CoV-2-Conserved-Structured-5_Interval-26135-26254_Motif_2+SHAPE_invivo_SARS-CoV-2_Motif_493	2102	UAGCGUGCCUUUGUAAGCACAAGCUG	0.08417811939005018	2.5639722799999998	0.1954186097000985	0.23141666646129722	SARS-CoV2
hsa-mir-7155	1664	GCCAUCUGGUUGUGACAUCACUGAUGGC	0.08393530435429584	2.563820796666666	0.07321467624308392	0.117340542659507	premiRNA
DMSMaPseq_invitro_SARS-CoV-2_Motif_45+SHAPE_invitro_SARS-CoV-2_Motif_46	2414	CCAGAGAAGAAACUGG	0.08283562393656885	2.5631347466666674	0.017103220659628667	0.06925114610237659	SARS-CoV2
hsa-mir-4745	2052	GACGGCGCCCGCCCUGGCCCUGGC	0.08246265213393099	2.562902063333333	0.026779172878694656	0.09115090021208805	premiRNA
DMSMaPseq_invitro_SARS-CoV-2_Motif_147	647	CCUAUACUGUUACUAGAUCAGGCAUUAGUGUCUGAUGUUGGUGAUAGUGCGG	0.08243556285609556	2.5628851633333336	0.11844304119692604	0.7480899992573165	SARS-CoV2
hsa-mir-8072	476	GCAGAGCAGGACGCCGCUGCUGC	0.08166402602777821	2.56240383	0.12959759590483802	0.2949064119071081	premiRNA
SHAPE_invivo_SARS-CoV-2_Motif_133+SHAPE_invitro_SARS-CoV-2_Motif_129	316	GUCUCUGAAGAAGUAGUGGAAAAUCCUACCAUACAGAAAGAC	0.08137707737566734	2.562224813333333	0.019678750022721125	0.06004754954120796	SARS-CoV2
hsa-mir-1181	2160	GCCGGAGCGGGC	0.08084178362812706	2.5618908633333337	0.020427837251558566	0.035963661423627336	premiRNA
hsa-mir-4449	1751	GGCGGGCGGCGGUGCCCGUC	0.08008961536630957	2.561421613333333	0.1238245697499942	0.39204177512885924	premiRNA
SARS-CoV-2-Conserved-Structured-72_Interval-17205-17324_Multi_1_ComplexLevel_1	824	AAUGUAGUAGAAUUAUACCUGCACGUGCUCGUGUAGAGUGUUUUGAUAAAUUCAAAGUGAAUUCAACAUUAGAACAGUAUGUCUUUUGUACUGUAAAUGCAUU	0.07940490314644347	2.560994446666667	0.06436322362447847	0.12128850249588805	Control
hsa-mir-3165	270	CUCAACUCUUGGUCCUCUGAG	0.07889058088125228	2.5606735800000013	0.14539923700152207	0.3025083919070984	premiRNA
hsa-mir-5004	975	CACGAGAUUGGGUUGUGCAGAGGCUGACACUUG	0.07810394992869499	2.56018283	0.08923698771839304	0.13662165560425218	premiRNA
hsa-mir-1301	2119	GCAGCACUGUGCUGGGGAUGUUGC	0.078017659625528	2.5601289966666667	0.06424246848287476	0.10434896633226148	premiRNA
Pepper530	2165	CCCAAUCGUGGCGUGUCGGCCUGCUUCGGCAGGCACUGGCGCCG	0.07767506307821596	2.5599152633333326	0.039165652485593415	0.061970311830047156	Control
hsa-mir-1264	205	UUUGUUGAAAGAAUAAAUAAACCAACAAG	0.07728154723745856	2.5596697633333334	0.01525414187877243	0.04842160859013915	premiRNA
DMSMaPseq_invitro_SARS-CoV-2_Motif_469	2802	UUGAACAUGUUACCUUCUUCAUCUACAAUAAAAUUGUUGAUGAGCCUGAAGAACAUGUCCAA	0.07693467624788591	2.5594533633333336	0.06271511982090358	0.08529941459400552	SARS-CoV2
SHAPE_invivo_SARS-CoV-2_Multi_65_ComplexLevel_1	832	GACGACUACUAGCGUGCCUUUGUAAGCACAAGCUGAUGAGUACGAACUUAUGUACUCAUUCGUU	0.07586416889859658	2.558785513333334	0.026652470800040833	0.0749900187887231	SARS-CoV2
hsa-mir-1587	1064	UGGGCAGUUCUUCUGCUGG	0.07564171089411514	2.55864673	0.13829327986026455	0.35764596709253854	premiRNA
hsa-mir-6772	840	CUGAGGACUGAGGCUCACCUUG	0.07474739071181792	2.5580887966666666	0.019858736299870255	0.062148082003897896	premiRNA
hsa-mir-1539	1390	AGCGCGAAAGU	0.07428182380367865	2.557798346666667	0.06006458092334351	0.11702777887432661	premiRNA
SHAPE_invitro_SARS-CoV-2_Motif_513	1421	GGUAAUUAUACAGUUUCCUGUUUACCUUUUACAAUUAAUUGCC	0.07421928337033039	2.55775933	0.0753375839471823	0.1423163567178298	SARS-CoV2
hsa-mir-4436b-2_4436b-1	2774	CCUGCCCAAAUGGUGGAGCAGAUUCGAGGGGCAGG	0.07309780329706583	2.557059680000001	0.06571541557977097	0.1305932730329026	premiRNA
SHAPE_invivo_SARS-CoV-2_Motif_229	1891	UGCUCAAGAAGCUUAUGAGCA	0.0729317679304456	2.5569560966666676	0.026859384591644667	0.20228852671766867	SARS-CoV2
hsa-mir-5695	2257	GCCUCUCUGAGCAUGCAUUCCUGAGACUC	0.0721260889945583	2.5564534633333333	0.0355812378476354	0.065021314558217	premiRNA
hsa-mir-3180-5	269	GGAGGCCCCGCCCUGCUGCCGACCCUGUGGAGCGGAGGGUGAAGCCUCC	0.07153156750642226	2.5560825633333333	0.0557900809668407	0.0608764090122248	premiRNA
hsa-mir-3133	1369	CAAUAGUAAAAAGACAACCUGUUG	0.07057521448079468	2.5554859299999992	0.051864904420322044	0.12969784586762267	premiRNA
hsa-mir-127	2838	CUGAUUCAGAAAGAUCAUCGG	0.07035553486378572	2.55534888	0.09314646649442351	0.10925729814522094	premiRNA
hsa-mir-449a	655	UGGUUGAAUAUGUGAAUGGCAUCG	0.06950315764618595	2.5548171133333333	0.029458053766073095	0.11384178478962279	premiRNA
hsa-mir-421	994	GAAUGAAAAAAUGAAUCAUC	0.06888160031074218	2.5544293466666668	0.05143853279349233	0.1015471867291065	premiRNA
hsa-mir-4652	2658	GAACUAACUAACCAGAACUAUUUUGUUC	0.06809144294332083	2.553936396666667	0.11451791021338596	0.14079724971995997	premiRNA
SARS-CoV-2-Conserved-Structured-95_Interval-6411-6530_Motif_2	466	GUUCUUGAGUGUAAUGUGAAAACUACCGAAGUUGUAGGAGACAUUAUACUUAAACCAGC	0.0674248169572752	2.5535205133333334	0.020118764051508493	0.17695957367398685	Control
hsa-mir-186	304	GGGCUUUCUGGUUUUAUUUUAAGCCC	0.06722677670421781	2.5533969633333338	0.12676517951933686	0.15331728551850873	premiRNA
hsa-mir-661	382	GGUUUCGGGCUGCC	0.06697875219195755	2.553242230000001	0.05462537207859325	0.15786301742733333	premiRNA
hsa-mir-1262	2056	GGAUGAAAGUCAAAGAAUCC	0.06659568201947552	2.5530032466666666	0.060638828180257204	0.21896654723812645	premiRNA
hsa-mir-523	2557	UUUCUGUUGUCUGAAAGAAAAGAAC	0.06570758649372291	2.5524491966666667	0.031945752565647	0.07353075780665962	premiRNA
hsa-mir-4634	2580	GGGGCUCUU	0.06546738955385507	2.552299346666667	0.06310980218796358	0.07571841195905944	premiRNA
hsa-mir-4725	1803	CCACCCACCAGGGAGCUUUCCAUGGGCUGUGGG	0.06536731417439175	2.552236913333333	0.016904758706318464	0.03273277469040409	premiRNA
SARS-CoV-2-Conserved-Structured-81_Interval-23537-23656_Motif_3	135	GCACGUAGUGUAGCUAGUCAAUCCAUCAUUGCCUACACUAUGUC	0.06334365963117189	2.5509744299999997	0.021355985309826526	0.05066990304136945	Control
3-way model-5_mrRNA	2605	GCGCUUUAGGUCUACACGGGCCGAAGCUAACGCGUUAAGCGC	0.06321505234960917	2.550894196666666	0.01686609111063458	0.07691939449893648	Control
hsa-mir-4280	1221	GAGCCUUAAAGGAUGAGGUA	0.06296876432951778	2.5507405466666664	0.03130076104526076	0.06819160587093943	premiRNA
DMSMaPseq_invitro_SARS-CoV-2_Motif_388+SHAPE_invitro_SARS-CoV-2_Motif_399	106	GUUCAGAGUUUAUUCUAGUGCGAAUAAUUGCACUUUUGAAUAUGUCUCUCAGC	0.06296221908980403	2.550736463333333	0.044131164100141666	0.10345132917944062	SARS-CoV2
hsa-mir-3158-2	2459	CCUUCCAAUACCUGUAAGCAGAAGG	0.06267275920286565	2.5505558800000006	0.022654222209988407	0.7210870047288009	premiRNA
hsa-mir-8067	1453	UCAUAAAGAUGAUC	0.062444851284501064	2.5504136966666673	0.02566482174056207	0.13895811850225406	premiRNA
SHAPE_invitro_SARS-CoV-2_Motif_217	239	GCUAAAGAUACUACUGAAGCCUUUGAAAAAAUGGUUUCACUACUUUCUGUUUUGC	0.06236208739619955	2.5503620633333335	0.02681808218934991	0.10319901604360388	SARS-CoV2
hsa-mir-8085	1258	AGGCAUGGGUGGCU	0.061997237033861174	2.5501344466666667	0.0420854523909325	0.2555875390836821	premiRNA
SARS-CoV-2-Conserved-Structured-21_Interval-26375-26490_Motif_1+SHAPE_invivo_SARS-CoV-2_Motif_497+SHAPE_invitro_SARS-CoV-2_Motif_481	2825	ACGUGAGUCUUGUAAAACCUUCUUUUUACGUUUACUCUCGU	0.06187806024053941	2.5500600966666664	0.023850159756360068	0.055672330800347294	SARS-CoV2
hsa-mir-619	1362	AGCCACUGCGGUCGACCAUGACCUGGA	0.06183563640108897	2.5500336300000006	0.06629783163745448	0.1652006322025594	premiRNA
hsa-mir-6764	115	GAGUUGCUGAGUGGGUUGAUCUC	0.06102627075875092	2.5495286966666666	0.04673742720508574	0.10969480034490897	premiRNA
hsa-mir-4276	897	GUGCUGGCAGUGGCCACGUAA	0.06054261761679048	2.549226963333334	0.03466283114203243	0.04564546234187036	premiRNA
DMSMaPseq_invitro_SARS-CoV-2_Multi_86_ComplexLevel_1+SHAPE_invitro_SARS-CoV-2_Multi_76_ComplexLevel_1	1321	UUGGCUACUACCGAAGAGCUACCAGACGAAUUCGUGGUGGUGACGGUAAAAUGAAAGAUCUCAGUCCAAGAUGGUAUUUCUACUACCUAGGAACUGGGCCAG	0.06002754732420203	2.5489056300000006	0.0583863029474421	0.08776718941826923	SARS-CoV2
hsa-mir-4657	48	GCAUAUAGAGUAUAUGC	0.05986672143408631	2.5488052966666657	0.0202851640833427	0.05228137151515269	premiRNA
hsa-mir-5693	1301	UGCUGUGAGCUAGCCAGCAG	0.05933898810629847	2.5484760633333337	0.023424297589522573	0.028091089129646585	premiRNA
hsa-mir-4519	342	GCUGCACUGUCUCCGUCUGCGG	0.05879322197521434	2.54813558	0.02032960442472711	0.03706062550811895	premiRNA
hsa-mir-3185	2755	GCGGGAGCCAGGCCGC	0.05858238511063295	2.548004046666666	0.08370461516960848	0.11008709621335809	premiRNA
hsa-mir-936	2939	GCAGAAAUCACUCCAGGAGCAACUGA	0.05845289622535546	2.5479232633333333	0.019645357550727747	0.06300308643798776	premiRNA
SARS-CoV-2-Conserved-Structured-4_Interval-7011-7130_Multi_1_ComplexLevel_1	2332	UAGGUGUUUUAAUGUCUAAUUUAGGCAUGCCUUCUUACUGUACUGGUUACAGAGAAGGCUAUUUGAACUCUACUAAUGUCACUAUUGCAACCUA	0.05832752149075329	2.5478450466666662	0.0625735463113884	0.23212832177676024	Control
hsa-mir-4716	2591	CCUUCUGUAUACAUGUAUACAGGAGGAAGG	0.05825408122963802	2.5477992300000003	0.030755784666582228	0.3765147221826784	premiRNA
hsa-mir-587	1285	UCACAGGGCUCAGGGAAUGUGUCUGCACCUGUGA	0.057594882087021626	2.5473879799999994	0.025251302856014835	0.1534623191990952	premiRNA
hsa-mir-3064	1982	CAAAACUCCGUACAUUGCUAUUUUGC	0.05747404894732433	2.5473125966666665	0.02479100420142194	0.03580282797965417	premiRNA
hsa-mir-30a	1363	GAAGCUGUGAAGCCACAGAUGGGCUUU	0.05680648792703479	2.5468961300000004	0.05836022234855295	0.13602405707230297	premiRNA
SHAPE_invitro_SARS-CoV-2_Motif_522	1906	CGGCAUCAUAUGGGUUGCAACUGAGGGAGCCUUGAAUACACCAAAAGAUCACAUUGGCACCCGCAAUCCUGCUAACAAUGCUG	0.05675436644670053	2.5468636133333336	0.07405318088384921	0.15379108222393803	SARS-CoV2
SARS-CoV-2-Conserved-Structured-41_Interval-3808-3897_Motif_2+SHAPE_invivo_SARS-CoV-2_Motif_74	1586	UUCCUAAAGAGGAA	0.05583760544252747	2.5462916800000004	0.13166815675189772	0.15096989173523567	SARS-CoV2
hsa-mir-4526	2767	AUGCCCCAGGUGACGUGCUGGGCU	0.055831300640190214	2.5462877466666667	0.06387295067329576	0.13968055878236976	premiRNA
hsa-mir-454	2364	CUCUGCUGUGUAAAUAGUUCUGAGUAGU	0.05574265939377886	2.5462324466666666	0.025580098535568974	0.11564050378261252	premiRNA
r(CCUG)4	1049	CCUGCCUGCCUGCCUG	0.055730263511219465	2.5462247133333338	0.028660384284887472	0.034715906029733304	Repeat
hsa-mir-1245b	2780	UAAAGAGUAUUCAACAUC	0.05527893583886532	2.545943146666667	0.030144019636214717	0.08777441632640844	premiRNA
hsa-mir-518b_518c	2293	UCUGUUGUCUGAAAGAAAACA	0.05464695955040683	2.54554888	0.05416360709803569	0.09760623849752419	premiRNA
hsa-mir-6888	2629	AGAUCUGUCUCUGAUUGUUUCCAAGAUCU	0.05444664849989701	2.5454239133333334	0.08579468341872006	0.10263392342273886	premiRNA
DMSMaPseq_invitro_SARS-CoV-2_Motif_88+SHAPE_invivo_SARS-CoV-2_Motif_96+SHAPE_invitro_SARS-CoV-2_Motif_92	1332	AUGGUUAUCUUACUUCUUCUUCUAAAACACCUGAAGAACAUUUUAUUGAAACCAU	0.05435047354899886	2.5453639133333334	0.0624359468541184	0.13977942688936176	SARS-CoV2
hsa-mir-892c	956	AGUCACUUAGAUUACAUGUCACU	0.054292688432666325	2.5453278633333327	0.13378658528623175	0.1712350134312294	premiRNA
hsa-mir-676	746	CUUGCAGAAUUAAUGGAAUGCUG	0.053914159855091306	2.545091713333334	0.06739868066081751	0.07194603048237078	premiRNA
hsa-mir-412	1325	AAGUAAUUGUUUCUAAUGUACU	0.05316308691910228	2.544623146666666	0.04468304521136271	0.0759479551820334	premiRNA
hsa-mir-511	321	CAGUCAGUAAAUAUUUUUUUGUGAAUG	0.052552536272484504	2.5442422466666668	0.0748673198478353	0.10288077765895352	premiRNA
hsa-mir-516a-1_516a-2	22	AGCACUUUCUGUUGUCUGAAAGAAAAGAAAGUGCU	0.0523624571681392	2.544123663333333	0.02127600074249298	0.11243824514752727	premiRNA
hsa-mir-28	1581	AUUGAGUUACCUUUCUGACUUUCCCACU	0.051946260068128046	2.5438640133333337	0.0928441823353829	0.10842540059003022	premiRNA
hsa-mir-643	2025	AAGUAGUUGGCGUCUUCAGAGACACUU	0.051876506513462116	2.5438204966666667	0.07532443893162317	0.11603375478027717	premiRNA
hsa-mir-4471	1651	UCCAUGAAAAGAACCCAUGGG	0.05186248099978857	2.543811746666666	0.06641850338226163	0.09208820608256024	premiRNA
hsa-mir-6856	2393	UGUGGCAGUGGCAGAGGUCGCUACA	0.051690808712436406	2.543704646666667	0.08251795708155957	0.3415797763340609	premiRNA
SHAPE_invitro_SARS-CoV-2_Motif_16	1075	GAUAACAACUUC	0.05153292150137846	2.543606146666667	0.04964610178240027	0.08097599009834888	SARS-CoV2
SHAPE_invivo_SARS-CoV-2_Motif_335+SHAPE_invitro_SARS-CoV-2_Motif_323	605	GCAUGAUGUUUCAUCUGC	0.0511950802710843	2.54339538	0.023156191929613983	0.07101508196482766	SARS-CoV2
hsa-mir-521-1	1437	CUUUCUGUUGUCUAAAAGAAAAGAACG	0.04987721629113647	2.542573213333333	0.05142852231334639	0.07924908481242428	premiRNA
hsa-mir-6858	1766	GCAGGGACCCCUCCAAGUUGGGGACGGCAGC	0.04969020944216787	2.5424565466666667	0.05181316727163261	0.13099184282751888	premiRNA
DMSMaPseq_invitro_SARS-CoV-2_Motif_190+SHAPE_invitro_SARS-CoV-2_Motif_198	332	CAUGUGGUAGUGUUGGUUUUAACAUAGAUUAUGACUGUGUCUCUUUUUGUUACAUGCACCAUAUG	0.049467190417140795	2.5423174133333335	0.011016536885817607	0.15824305017363377	SARS-CoV2
DMSMaPseq_invitro_SARS-CoV-2_Motif_246+SHAPE_invitro_SARS-CoV-2_Motif_249	952	AAUUGAUUCUUACUUUGUAGUUAAGAGACACACUUUCUCUAACUACCAACAUGAAGAAACAAUU	0.049120025559661815	2.54210083	0.16655166437620827	0.514095836009982	SARS-CoV2
IAV_invivo_PA_3_Motif_7+IAV_invivo_PA_3_Motif_7	965	GGCCAGCAGAGGCC	0.048538781557802765	2.5417382133333333	0.07480761599186674	0.09433022893082599	IAV
hsa-mir-5699	1847	CAAGAGGUGUGAGCCACACACACGCCUGGCCUCCUG	0.047485932998108604	2.54108138	0.05297406762106079	0.08161009643913651	premiRNA
hsa-mir-302c	1900	CCUGCUGUGUGAAACAAAAGUAAG	0.04687105447869895	2.54069778	0.06841475497836311	0.08891058054393225	premiRNA
SHAPE_invitro_SARS-CoV-2_Multi_27_ComplexLevel_1	487	UGUUGCUUAUGAAAGUUUACGCCCUGACACACGUUAUGUGCUCAUGGAUGGCUCUAUUAUUCAAUUUCCUAACACCUACCUUGAAGGUUCUGUUAGAGUGGUAACA	0.046734806631593996	2.5406127800000005	0.08410379830749583	0.1527971709125236	SARS-CoV2
Selectedmotif_19491-19545_Motif_1+DMSMaPseq_invitro_SARS-CoV-2_Motif_346+SHAPE_invivo_SARS-CoV-2_Motif_366+SHAPE_invitro_SARS-CoV-2_Motif_357	157	AGACAUCAUGCUAAUGAGUACAGAUUGUAUCUCGAUGCUUAUAACAUGAUGAUCU	0.04653462915740382	2.5404878966666664	0.1364604600196502	0.308152564057822	SARS-CoV2
SHAPE_invivo_SARS-CoV-2_Motif_386	1736	UUGACUAUACAGAAAUUUCAUUUAUGCUUUGGUGUAAAGAUGGCCAUGUAGAAACAUUUUACCCAAAAUUACAAUCUAGUCAA	0.04628743281833132	2.54033368	0.05425797834923892	0.09421259206251921	SARS-CoV2
SHAPE_invivo_SARS-CoV-2_Motif_466	2154	UGGUUUGUAACACAAAGGAAUUUUUAUGAACCA	0.04602677198613303	2.540171063333333	0.09115590459157183	0.11954789094926155	SARS-CoV2
hsa-mir-4768	1829	AUGGAUAUGGGAACUGUGAUGUCCA	0.044638005695162374	2.539304663333333	0.07087911771321961	0.15339095314606283	premiRNA
DMSMaPseq_invitro_SARS-CoV-2_Motif_187	2437	AAGUUUGUUCGCAUUCAACCAGGACAGACUU	0.04406851640952373	2.5389493799999996	0.08148165343675606	0.20149393402048893	SARS-CoV2
DMSMaPseq_invitro_SARS-CoV-2_Motif_460+SHAPE_invivo_SARS-CoV-2_Motif_482	2851	ACCCUCAAAAAGAGAUGGCAACUAGCACUCUCCAAGGGU	0.04347901739104554	2.5385816133333328	0.11411662511973858	0.12995009504611288	SARS-CoV2
SHAPE_invivo_SARS-CoV-2_Motif_515+SHAPE_invitro_SARS-CoV-2_Motif_496	1392	AGAUAUUACUAAUUAUUAUGAGGACUUUUAAAGUUUCCAUUUGGAAUCUUGAUUACAUCAUAAACCUCAUAAUUAAAAAUUUAUCU	0.04336809561434363	2.538512413333333	0.10566108212329857	0.15318709127658964	SARS-CoV2
hsa-mir-9500	427	CCACAUAGGAGGGACAGCGGCCUUUCCAACAGG	0.043014225225567033	2.538291646666667	0.0725504321220215	0.24626716585925354	premiRNA
Selectedmotif_2313-2379_Motif_1+DMSMaPseq_invitro_SARS-CoV-2_Motif_44+SHAPE_invitro_SARS-CoV-2_Motif_45	356	UAAAUUUUUGGCUUUGUGUGCUGACUCUAUCAUUAUUGGUGGAGCUAAACUUAAAGCCUUGAAUUUA	0.04260139424883679	2.5380340966666672	0.03904049277899999	0.12536873561334022	SARS-CoV2
hsa-mir-6848	1139	CCAUGGUGUGCUCUGAUCCCCCUGUGG	0.04132635483730261	2.5372386466666668	0.06800259282301614	0.07892873750637659	premiRNA
hsa-mir-6893	520	AGGGUGGAGCCCACUGUGGCUCCUGACUCAGCCCU	0.0411371039061465	2.5371205800000003	0.1280033749156026	0.22610274901256514	premiRNA
DMSMaPseq_invitro_SARS-CoV-2_Motif_128	2999	UAUAUGCCUUAUUUCUUUACUUUAUUGCUACAAUUGUGUACUUUUACUAGAAGUACAAAUUCUAGAAUUAAAGCAUCUA	0.040193093332551305	2.5365316466666665	0.04477602524262145	0.05275583422468138	SARS-CoV2
SARS-CoV-2-Conserved-Structured-77_Interval-1558-1677_Motif_2+SHAPE_invivo_SARS-CoV-2_Motif_31	694	GGUGUUGUUGGAGAAGGUUCCGAAGGUCUUAAUGACAACCUUCUUGAAAUACUCC	0.040084549214357265	2.53646393	0.017306887277789885	0.036780124189009236	SARS-CoV2
hsa-mir-4472-2	82	UUUUUGUUUUUGAGACAGAGU	0.04005534943065326	2.536445713333333	0.046469243606762065	0.06074195482746261	premiRNA
hsa-mir-7-1	185	GUUGUUUUUAGAUAACUAAAUCGACAAC	0.039634664166265654	2.5361832633333328	0.20895313570115445	0.31065368200762017	premiRNA
IAV_invivo_PB2_1_Motif_19+IAV_invivo_PB2_1_Motif_19	559	UGGGGAGUUGAACCUA	0.03854721933951206	2.535504846666666	0.02470335318590739	0.0988475284785079	IAV
hsa-mir-23b	850	UGAUUUGUGACUUAAGAUUAAAAUCA	0.03810748609179517	2.5352305133333335	0.0630658146387199	0.15098815920072695	premiRNA
IAV_invivo_NA_6_Motif_2+IAV_invivo_NA_6_Motif_2	2801	GGGAAUAUAAUCUC	0.03801523828472498	2.5351729633333333	0.10735898348951751	0.26442014499098687	IAV
DMSMaPseq_invitro_SARS-CoV-2_Motif_300	2441	UCUUUCAUGGGA	0.03793896620560951	2.5351253799999998	0.05569143314605715	0.5086342493680293	SARS-CoV2
hsa-mir-23c	2380	UGAGUGGCAUAAUCAGAGUACAAUUUGAGUCAUGCCCAUACAUCA	0.03738189951779518	2.534777846666666	0.1231302509522139	0.1351864175436517	premiRNA
hsa-mir-5007	2856	UGGUUUGACACAGAGCUAAAUCA	0.03721188357681855	2.5346717799999996	0.01789576017992018	0.05668116985786706	premiRNA
hsa-mir-548o-2	1432	UUUGCCAUUAAAAGUAAUGCGGCCAA	0.03685862763911672	2.5344513966666664	0.03350126570808955	0.09089223615665387	premiRNA
hsa-mir-943	991	UCACUGCUGCUGGCGCCCUGA	0.03650259331394526	2.5342292800000004	0.024161017179553178	0.08303618955615291	premiRNA
hsa-mir-6780b	528	GGAAGACACAUGAGCAGUGCCUCCACUUCACGCCUCUCCC	0.03629709950219158	2.5341010799999997	0.08826982495038128	0.11347680479478361	premiRNA
DMSMaPseq_invitro_SARS-CoV-2_Motif_121	2398	GAUCUAAAACCAGUC	0.036261140756661536	2.5340786466666665	0.025800418020209204	0.07324212020522378	SARS-CoV2
DMSMaPseq_invitro_SARS-CoV-2_Multi_84_ComplexLevel_1	2442	UUAAUUGAAUUGUGCGUGGAUGAGGCUGGUUCUAAAUCACCCAUUCAGUACAUCGAUAUCGGUAAUUAUACAGUUUCCUGUUUACCUUUUACAAUUAA	0.03609617400060699	2.53397573	0.1615557598296084	0.19799832076369786	SARS-CoV2
hsa-mir-3135b	2268	GGUGCAGUCAGUCCUAGCUC	0.03558780923931758	2.53365858	0.043512177661947433	0.10157005690383043	premiRNA
hsa-mir-583	1073	UUACUGCAGGGAUCUUAGCAGUAC	0.03508476081559237	2.533344746666667	0.07917329539217662	0.09448462746760972	premiRNA
hsa-mir-203a	751	CAACAGUUCUGUAGCGCAAUUGUG	0.035082757170781353	2.533343496666667	0.053980810794057144	0.09716361515994369	premiRNA
IAV_invivo_PA_3_Motif_5+IAV_invivo_PA_3_Motif_5	2514	UCUCGUUCACUGGGGA	0.03488848376996595	2.533222296666666	0.07224836563352212	0.2610106265728038	IAV
hsa-mir-3199-2	1543	AGUUUCUGGAAUGUCAGAACUUCCAGAAACU	0.03403720187819679	2.5326912133333335	0.10291308155251945	0.17314981547067007	premiRNA
hsa-mir-653	1140	ACUGAACCAGCUUCAAACAAGUUCACU	0.03382673902731438	2.5325599133333334	0.044158910070403214	0.07425626456821353	premiRNA
hsa-mir-590	1365	AGUGCAGUAUGGUGAAGUCAAUCUGUAAU	0.033474631845970174	2.5323402466666667	0.07063018539443472	0.1008292757926828	premiRNA
hsa-mir-324	2965	CAUUGGUGUAAAGCUGGAGACCCACUG	0.033188057207557575	2.5321614633333334	0.0919793151077325	0.13100113491305618	premiRNA
hsa-mir-212	2501	CUUACUGCCCGGGCCGCCCUCAGUAA	0.032992501474064205	2.532039463333333	0.09015575569592398	0.136081432973011	premiRNA
hsa-mir-33a	46	AUUGCAUGUUCUGGUGGUACCCAUGCAAU	0.03252947251601808	2.531750596666667	0.08380739680108858	0.10186111333489552	premiRNA
hsa-mir-4314	1309	ACAGGUAGUGGCCACAGUGAGAAAGCUGGCCUGUCCUUCUGC	0.03237695507305135	2.5316554466666665	0.09470048978770536	0.1961942561982553	premiRNA
hsa-mir-5586	1582	UAUAUGCUUUUUAAAUGGGGCACAGA	0.03230610619255766	2.5316112466666674	0.027041075513603414	0.07995748595763338	premiRNA
DMSMaPseq_invitro_SARS-CoV-2_Multi_47_ComplexLevel_1	402	AUUAUGUGUACCUUCCUUACCCAGAUCCAUCAAGAAUCCUAGGGGCCGGCUGUUUUGUAGAUGAUAUCGUAAAAACAGAUGGUACACUUAUGAU	0.032164408431566	2.5315228466666664	0.06159387365532699	0.13285467688069721	SARS-CoV2
SARS-CoV-2-Conserved-Structured-87_Interval-14046-14165_Motif_2+Selectedmotif_14055-14160_Motif_2+DMSMaPseq_invitro_SARS-CoV-2_Motif_254+SHAPE_invivo_SARS-CoV-2_Motif_267+SHAPE_invitro_SARS-CoV-2_Motif_257	2966	CCACGCCAGGUAGUGG	0.03191144159543908	2.5313650299999995	0.05584063512619706	0.4852016521501483	SARS-CoV2
hsa-mir-6805	1290	GUGUAUGGGCUGAGCCUUGC	0.031198972216132943	2.5309205466666667	0.04218612822004551	0.09014087169116379	premiRNA
DMSMaPseq_invitro_SARS-CoV-2_Motif_106	2640	GUACAUGGGCACACUUUCUUAUGAACAAUUUAAGAAAGGUGUUCAGAUAC	0.030491872604919448	2.5304794133333344	0.03442731955382813	0.07389926237327712	SARS-CoV2
hsa-mir-3152	596	CACAAGACUAGGCUUCCCUGUG	0.030300217299987695	2.530359846666666	0.02940682101585569	0.09460205526033678	premiRNA
hsa-mir-599	464	GGACAGGGAUUCUUUUCACUGUU	0.03017660577282076	2.53028273	0.08390181917974841	0.33380291615179447	premiRNA
hsa-mir-7111	1992	GGCCAUCUGCUAUUCGUCCACCAACCUGACUUGAUCC	0.02933670458357373	2.529758746666667	0.06983814433416086	0.06891038889136877	premiRNA
hsa-mir-548j	2486	UUUGGUAUUACUUUCAGUGGCAAA	0.02830952939271596	2.52911793	0.08129852739960963	0.09955587222583881	premiRNA
DMSMaPseq_invitro_SARS-CoV-2_Motif_15+SHAPE_invivo_SARS-CoV-2_Motif_15	2117	UUCAAGAAAACUGGA	0.027953281345430788	2.52889568	0.09655320857055896	0.11774697411294709	SARS-CoV2
hsa-mir-4426	1158	CUUUGUCUGACUACAAUAUUCAAAAG	0.027496931203418774	2.5286109800000003	0.08765205163446221	0.11784038344661696	premiRNA
SHAPE_invitro_SARS-CoV-2_Motif_479	1729	AGCGUACUUCUUUUUCUUGCU	0.026769714998306746	2.5281572966666666	0.11652699794038322	0.13461555611347353	SARS-CoV2
hsa-mir-190b	1170	GGUUGUUUAAUUAGGAACCAACU	0.02662235360131895	2.528065363333333	0.009123415806069651	0.07163009215521877	premiRNA
hsa-mir-15b	1772	UUUACAUGCUACAGUCAAGAUGCGAA	0.02652046158389623	2.528001796666667	0.020326976896312167	0.4027773681524235	premiRNA
DMSMaPseq_invitro_SARS-CoV-2_Motif_40+SHAPE_invivo_SARS-CoV-2_Motif_40+SHAPE_invitro_SARS-CoV-2_Motif_41	1538	GCAGUGGCUAACUAACAUCUUUGGCACUGU	0.026354346071483358	2.5278981633333335	0.1301027990067454	0.13777033186418075	SARS-CoV2
mismatch-GU	2471	GCGCGGCCAGAAACUGGCUGCGC	0.025592880897745245	2.5274231133333327	0.16275030667429988	0.3033062269591008	Control
SHAPE_invivo_SARS-CoV-2_Motif_119	745	AGUGAGUACACUGGUAAUUACCAGUGUGGUCACU	0.024943806840240064	2.5270181800000002	0.09261282674080384	0.10168855456248238	SARS-CoV2
SARS-CoV-2-Conserved-Structured-28_Interval-7131-7250_Multi_1_ComplexLevel_1	1226	GUUUGUCUUAGUGGUUUAGAUUCUUUAGACACCUAUCCUUCUUUAGAAACUAUACAAAU	0.024836331332610283	2.5269511299999996	0.09293571406385395	0.4249796580281227	Control
hsa-mir-342	2473	UUGAGGGACAUGGUUAAUGGAAUUGUCUCA	0.024796792741684906	2.5269264633333326	0.054053455452925996	0.18579451757858328	premiRNA
hsa-mir-1255b-1	1902	GGUUUCUUAAAAUGGAAUCU	0.02446822170804785	2.52672148	0.05451365934457357	0.08152017525749831	premiRNA
DMSMaPseq_invitro_SARS-CoV-2_Motif_9+SHAPE_invivo_SARS-CoV-2_Motif_9+SHAPE_invitro_SARS-CoV-2_Motif_9	2358	ACGUGGCUUUGGAGACUCCGUGGAGGAGGUCUUAUCAGAGGCACGU	0.02429900722499549	2.5266159133333335	0.038709700521606286	0.08820748528876343	SARS-CoV2
SHAPE_invitro_SARS-CoV-2_Motif_328	2989	GGGCUCAGAAUAUGACUAUGUCAUAUUCACUCAAACCACUGAAACAGCUC	0.02390236569833296	2.5263684633333336	0.12191606756005775	0.18235791791821448	SARS-CoV2
hsa-mir-507	1949	CAUGCAUGUGUCUAGAAAUAUGUUUU	0.023691315111638574	2.5262367966666663	0.10035193691051954	0.19588216384337595	premiRNA
hsa-mir-585	885	CCCAGAGAAAGCCUGAACGUUGGG	0.02316985987092165	2.52591148	0.14499066055412121	0.1541077935664617	premiRNA
hsa-mir-4440	924	UGGCUUGCACCGUGACUCCCUCUCACCAAGCAAGUGUC	0.02308677539945171	2.525859646666667	0.020861682111023305	0.06529194409740716	premiRNA
SARS-CoV-2-Conserved-Structured-8_Interval-40-157_Motif_1+DMSMaPseq_invitro_SARS-CoV-2_Motif_2+SHAPE_invivo_SARS-CoV-2_Motif_2+SHAPE_invitro_SARS-CoV-2_Motif_2	2538	GAUCUCUUGUAGAUC	0.023057308463106992	2.5258412633333336	0.1497420104378522	0.2180360778620691	SARS-CoV2
SHAPE_invitro_SARS-CoV-2_Motif_303	725	UGCAGCAGAAACGCUCA	0.02283770899188926	2.5257042633333335	0.05836592072615214	0.16536485176824126	SARS-CoV2
SHAPE_invitro_SARS-CoV-2_Motif_246	2193	GUGCGGCACAGGCACUAGUACUGAUGUCGUAU	0.022789087211157695	2.5256739300000004	0.07854182073891836	0.18173750552389273	SARS-CoV2
hsa-mir-3614	1235	GCUGCCCCUUUGCUCUCUGGGGUAGC	0.02234027077363248	2.5253939300000003	0.21277036566128368	0.22682353475607225	premiRNA
hsa-mir-296	281	CUGUUGUGCCUAAUUCAGAG	0.02182113976089357	2.5250700633333327	0.08384122147428666	0.11745826450004529	premiRNA
hsa-mir-7641-2	1385	AAGCAGGGUCGGGCCUGGUU	0.021801076597527738	2.5250575466666674	0.0547304744851892	0.11621875978574764	premiRNA
SARS-CoV-2-Conserved-Structured-74_Interval-14766-14885_Multi_1_ComplexLevel_1	2246	CAACAAUGUGUGAUAUCAGACAACUACUAUUUGUAGUUGAAGUUGUUG	0.020715261401886887	2.5243801466666675	0.1200715907863306	0.2325748690456131	Control
DMSMaPseq_invitro_SARS-CoV-2_Multi_49_ComplexLevel_1	429	UACAUGUGUUGGUAGCGAUAAUGUUACUGACUUUAAUGCAAUUGCAACAUGUG	0.020190840766848687	2.52405298	0.12067723289918923	0.1742535815700041	SARS-CoV2
SHAPE_invivo_SARS-CoV-2_Motif_360+SHAPE_invitro_SARS-CoV-2_Motif_351	2944	UGGAAUUGCAAUGUCGAUAGAUAUCCUGCUAAUUCCA	0.019657657525174146	2.5237203466666664	0.08319806511648319	0.11863575329818565	SARS-CoV2
Selectedmotif_20240-20410_Motif_1+DMSMaPseq_invitro_SARS-CoV-2_Motif_360+SHAPE_invivo_SARS-CoV-2_Motif_381+SHAPE_invitro_SARS-CoV-2_Motif_369	2168	UUCAUUGAACGGUAUAAAUUAGAAGGCUAUGCCUUCGAACAUAUCGUUUAUGGA	0.01802556860843124	2.5227021466666666	0.07275834935236573	0.12513854487518591	SARS-CoV2
hsa-mir-6716	2682	AGGGCCUUCUGAGCCCAGGUCCG	0.01795878044808516	2.52266048	0.0440170175450933	0.052374855341314454	premiRNA
hsa-mir-4273	2496	CAGUAAGCCUUGACUUAUGGCUAAAUGCUUC	0.01661887637522399	2.5218245633333334	0.10693725856367452	0.12529577641620288	premiRNA
SHAPE_invivo_SARS-CoV-2_Motif_73	2494	CUUAGCUGUCUUUGAUAAAAAUCUCUAUGACAAACUUGUUUCAAGCUUUUUGGAAAUGAAGAGUGAAAAGCAAGUUGAACAAAAGAUCGCUGAG	0.016575838084697345	2.5217977133333336	0.11868513785833215	0.22311361129998375	SARS-CoV2
hsa-mir-4466	2129	GGGGUAGAAGCCACCCG	0.01657476947413166	2.521797046666667	0.015838865451319965	0.18622297481444364	premiRNA
hsa-mir-6077	1995	CUUCGCGCUAGUUUGUUUGUGUUAAG	0.016450142766926044	2.521719296666667	0.05680621274453169	0.1366024793667403	premiRNA
hsa-mir-6889	1804	CGGAAUUCUCCAGAGCCUCUG	0.016215369025677856	2.52157283	0.06735216531121763	0.07431044287938318	premiRNA
hsa-mir-3672	2007	UCUUAGACUAUUACAAGA	0.015861418491107906	2.5213520133333334	0.04238259167543763	0.059071555241586596	premiRNA
hsa-mir-219b	2741	UUCUCGGUUGGCCGCAGACUCGUACAAGAA	0.015600356929947132	2.5211891466666665	0.0366043456450698	0.06420562621066117	premiRNA
hsa-mir-5009	1533	GGGAUAUUUGCAUUAUACUUAUCC	0.015011472362544428	2.520821763333333	0.10976596882170032	0.18197466836313161	premiRNA
DMSMaPseq_invitro_SARS-CoV-2_Motif_242	1035	GUCUUACACCGUGCGGCACAGGCACUAGUACUGAUGUCGUAUACAGGGCUUUUGAC	0.014241057575321191	2.52034113	0.065420790395935	0.16496351653391214	SARS-CoV2
hsa-mir-4690	174	CUGAACCCGUGGGUGAGGAGUGCAG	0.01417031555588364	2.520296996666667	0.0675403459088452	0.18892721215851377	premiRNA
hsa-mir-182	1933	CACACUGGUGAGGUAACAGGAUCCGGUG	0.01411154197477735	2.5202603299999993	0.10354237707465896	0.13359212682321225	premiRNA
hsa-mir-514a-1	10	CAAUCAUGUAUAAUUAAAUUUGAUUG	0.013939682680575704	2.520153113333333	0.02499609973519367	0.24417218407270344	premiRNA
DMSMaPseq_invitro_SARS-CoV-2_Motif_532+SHAPE_invivo_SARS-CoV-2_Motif_567+SHAPE_invitro_SARS-CoV-2_Motif_542	1917	CAUGAGCAGUGCUGACUCAACUCAGGCCUAAACUCAUG	0.013811128829542118	2.5200729133333333	0.040574246968592804	0.1292865966493517	SARS-CoV2
hsa-mir-4303	1973	CAGCUUGCUCUGCUUU	0.013171031100786986	2.5196735800000005	0.043410233049305996	0.10269291280137885	premiRNA
SHAPE_invivo_SARS-CoV-2_Motif_46	2107	GUGAAACAUUUGUCAC	0.013047900448373045	2.519596763333334	0.04389846469327261	0.1249787700447565	SARS-CoV2
hsa-mir-1915	2382	GGGCCGUGCACCCGUGGGCCCC	0.012359074077827359	2.5191670299999998	0.08281117987959215	0.1130761830031627	premiRNA
IAV_invivo_PB1_2_Motif_20+IAV_invivo_PB1_2_Motif_20	562	GCCCUGGAAUGAUGAUGGGC	0.012018401029535126	2.518954496666667	0.07331248174652202	0.18020902011185813	IAV
hsa-mir-4787	329	CAUCCCGGACGGCCUGUGAGGGAUG	0.01141650612849684	2.5185789966666667	0.1355536420582981	0.21712742448419803	premiRNA
hsa-mir-8059	1865	AGGCUUGGCACUUGAGGGAAAGCCU	0.011357064665788777	2.5185419133333333	0.04347075677029036	0.0747542963094242	premiRNA
hsa-mir-5591	1856	GUAUACUGAGCUUAUGUAUGCAUCUGCAUAC	0.011296367585666248	2.5185040466666666	0.07791728107459595	0.11974221161222111	premiRNA
hsa-mir-3922	1238	CAGAGGUCCCACAGCAGGGCUGGAAAGCACACCUGUGGGACUUCUG	0.010069549225902572	2.51773868	0.06567746768922483	0.21264399075464838	premiRNA
hsa-mir-876	2777	ACCAUAUCUAAGCUAAUGUGGUGGU	0.00991871484457772	2.5176445800000002	0.050520178413153524	0.12229525117276074	premiRNA
hsa-mir-4668	2169	UGUCUUGUAGCCAGGAUAUUGUUUUAAAGAA	0.009834535047277174	2.5175920633333333	0.014264568668818655	0.08206757094066568	premiRNA
hsa-mir-29c	1876	GUUCAGAGUCUGUUUUUGUCUAGC	0.008904175973657974	2.517011646666667	0.06469441594685366	0.06492080798848698	premiRNA
DMSMaPseq_invitro_SARS-CoV-2_Motif_192+SHAPE_invitro_SARS-CoV-2_Motif_200	147	GUUAUAAAUGGAGACAGGUGGUUUCUCAAUCGAUUUACCACAACUCUUAAUGAC	0.008888360537287823	2.51700178	0.06379433202799993	0.06484082788663488	SARS-CoV2
hsa-mir-559	1795	AAAAUUACUUUUGGUAAAUACAGUUUU	0.008252670827114363	2.5166051966666667	0.09416983351155528	0.12556135869467025	premiRNA
hsa-mir-3923	1496	AGCUUCUUUAUAAGAAGAGGAAACU	0.008033632376443686	2.5164685466666668	0.08155250802567036	0.3987006714337222	premiRNA
SARS-CoV-2-Conserved-Structured-83_Interval-6091-6210_Motif_3+DMSMaPseq_invitro_SARS-CoV-2_Motif_116+SHAPE_invivo_SARS-CoV-2_Motif_127+SHAPE_invitro_SARS-CoV-2_Motif_123	2013	CCUGACUUAAAUGGUGAUGUGGUGGCUAUUGAUUAUAAACACUACACACCCUCUUUUAAGAAAGG	0.007983701547767803	2.516437396666666	0.03303329097885564	0.04261997475836982	SARS-CoV2
hsa-mir-548ao	231	UUUUGCAGUUGAAAGUAAUGGCAAAG	0.007310904335708108	2.5160176633333338	0.05136559274464073	0.13038164442574482	premiRNA
hsa-mir-4297	1114	UGUGCCUGCCUUCGAAGUGCACGGCAGG	0.006967212462566889	2.5158032466666667	0.0734927448749372	0.19505946772394597	premiRNA
DMSMaPseq_invitro_SARS-CoV-2_Motif_277+SHAPE_invivo_SARS-CoV-2_Motif_291	1560	GUGAUAGAGCCAUGCCUAACAUGCUUAGAAUUAUGGCCUCAC	0.006797196521590264	2.51569718	0.027935726681225997	0.13242227140917798	SARS-CoV2
IAV_invivo_PB2_1_Motif_25+IAV_invivo_PB2_1_Motif_25	1583	GGGAGAUUAAUGGUCCU	0.006690228603979823	2.5156304466666666	0.08202115632648412	0.10962281844061021	IAV
SHAPE_invitro_SARS-CoV-2_Motif_386	714	UGGAGGAAUACAAAUCCA	0.006576368148221565	2.515559413333333	0.06178236530568243	0.1393957460369551	SARS-CoV2
bulge-GGG	1306	GCGCUGCCAGAAACUGGCGGGAGCGC	0.006549198724593499	2.5155424633333334	0.12973316128454357	0.26325570879545046	Control
hsa-mir-99a	797	CUUGUGGUGAAGUGGACCGCACAAG	0.006183707195917565	2.5153144466666677	0.039666500281117546	0.11905592600265955	premiRNA
hsa-mir-1273f	2378	AGUGAGCUGAGAUCACGCAACU	0.006094317922108947	2.51525868	0.10317423193849821	0.1233507992503961	premiRNA
hsa-mir-4272	1980	AAUGCAUAGAAAGCAUU	0.006018446571955964	2.515211346666667	0.10305300342741429	0.1180619999863469	premiRNA
hsa-mir-367	1654	AACUCUGUUGAAUAUAAAUUGGAAUU	0.005765720173206254	2.51505368	0.057753151080649656	0.09217113163114021	premiRNA
hsa-mir-135b	2571	AUGUGAUUGCUGUCCCAAACUCAUGU	0.00564128047284942	2.5149760466666664	0.07106756232682047	0.07203605112633933	premiRNA
hsa-mir-6825	707	GCAUGGGGCUAGGAGGCCCCGCGC	0.005534072117862481	2.5149091633333334	0.02327583562456429	0.30902219573815143	premiRNA
hsa-let-7f-2	573	AUAGUUUUAGGGUCAUACCCCAUCUUGGAGAUAACUAU	0.0045672734239581075	2.5143060133333335	0.047599601607358	0.11899045540158867	premiRNA
SARS-CoV-2-Conserved-Structured-105_Interval-17765-17884_Multi_1_ComplexLevel_1	2569	AGCCUCAAAGAUUUUGGGACUACCAACUCAAACUGUUGAUUCAUCACAGGGCU	0.004203358095865065	2.5140789800000003	0.02539756513995334	0.099512875732136	Control
hsa-mir-5707	1060	AGGCACAUAUGUGAACAUUGUACCA	0.003929446492653988	2.513908096666667	0.09617597465994772	0.11493069700249658	premiRNA
DMSMaPseq_invitro_SARS-CoV-2_Motif_269+SHAPE_invitro_SARS-CoV-2_Motif_273	716	UUGUUACGAUGGUGGCUGUAUUAAUGCUAACCAAGUCAUCGUCAACAA	0.003601142611658354	2.513703280000001	0.06491965080635657	0.09499312101578287	SARS-CoV2
hsa-mir-3119-1	2582	UGGCAAAGGGGUAGCUAAACAAUCUAUGUCUUUGCCA	0.003319189713939712	2.5135273799999998	0.07951845678007884	0.25404821934928923	premiRNA
SARS-CoV-2-Conserved-Structured-54_Interval-17445-17564_Motif_3+DMSMaPseq_invitro_SARS-CoV-2_Motif_313+SHAPE_invivo_SARS-CoV-2_Motif_332+SHAPE_invitro_SARS-CoV-2_Motif_320	865	GACUUAUGAAAACUAUAGGUC	0.0029814019141746876	2.513316646666667	0.08052742808370117	0.1169129683725379	SARS-CoV2
hsa-mir-4294	299	GGGCCAUGUCUGUGAGGGCCCA	0.0025995339285801245	2.5130784133333335	0.01961428081408438	0.06847227650057179	premiRNA
hsa-mir-548ae-2	2799	UUUGUCAUUUAAAAGUAAUGGCAAA	0.0025835314853611927	2.51306843	0.28161998476404904	0.291506878993487	premiRNA
hsa-mir-326	20	AAGGCGGGUGGUGCUCAGAUCGCCU	0.0025359248846668855	2.5130387300000003	0.02170213301784004	0.08239791363059736	premiRNA
hsa-mir-581	758	CAGUGCUUUUAGAAAAUUUGUGUG	0.0021646628589351126	2.5128071133333334	0.07192497423768429	0.09950330758817005	premiRNA
SHAPE_invivo_SARS-CoV-2_Motif_61+SHAPE_invitro_SARS-CoV-2_Motif_56	1640	ACUCAAUAUGAGU	0.001750549549525478	2.512548763333333	0.06063062879135232	0.08883387182912061	SARS-CoV2
hsa-mir-222	1002	AGAUCCUGUCUUUCGUAAUCAGCAGCU	0.0011591270320296266	2.5121797966666666	0.020687714125985204	0.44503712803110795	premiRNA
hsa-mir-614	248	CAGCCCUGCACUGAAC	0.0011331597952883125	2.5121635966666673	0.05074370544453951	0.07933616104996803	premiRNA
IAV_invivo_PB1_2_Motif_5+IAV_invivo_PB1_2_Motif_5	1224	GGGCCACUGCCAGAAGACAAUGAACCAAGUGGUUAUGCCC	0.0010955981339097396	2.512140163333334	0.05718789878795187	0.25299946456553307	IAV
hsa-mir-1178	1047	GCAUGCCC	0.0009960570597292453	2.5120780633333335	0.04720693065447231	0.050688840252336415	premiRNA
hsa-mir-6076	876	GUGGAGGUAGGCGAGAGUAAUAUAAUUUCUCCAGGAGAACAUCUGAGAGGGGAAGUUGCUUUCCUGCCCUGGCCCUUUCAC	0.0003683819287977141	2.5116864800000003	0.13279977165134033	0.280853359287288	premiRNA
IAV_invivo_M1_M2_7_Motif_3+IAV_invivo_M1_M2_7_Motif_3	2411	GGGAAGAACACC	5.356925619065388e-5	2.51149008	0.025684536222747224	0.06878077528423764	IAV
hsa-mir-611	455	UCCAGACGGAGAUGCGA	-0.0007157502052033955	2.51101013	0.029280831660682464	0.09310706683997226	premiRNA
hsa-mir-6788	279	UGAAGAAGAGUAUUGAUUGUGCUGUUCG	-0.0010745629178459308	2.51078628	0.022279350454045402	0.08365106847698438	premiRNA
bulge-AA	189	GCGCUGCCAGAAACUGGCAAAGCGC	-0.0012557725544973261	2.5106732299999996	0.15403003808597557	0.17458699989028997	Control
hsa-mir-4497	2164	GGGCGCCGGCGGCCGGGAGAUCCGCGCUUCCUGAAUCCCGGCCGGCCCGCCCGGCGCCC	-0.0013714763634806084	2.5106010466666664	0.09418038926932426	0.13844003326709192	premiRNA
hsa-mir-4499	947	GGGAACUGGUGAGUUGUACAUAGAAAUGCUUUCUAACUCC	-0.0016207030626262035	2.510445563333334	0.03579622012599555	0.13086792995341942	premiRNA
hsa-mir-191	1853	CAGCUGUUGUCUCCAGAGCAUUCCAGCUG	-0.0020011284239582305	2.51020823	0.10204935849388354	0.19791325946494776	premiRNA
hsa-mir-4651	1190	GGGCCCCAAGACUCGGGGUUU	-0.002211564559575711	2.510076946666667	0.11720281752109955	0.12260546085380197	premiRNA
hsa-mir-548g	1386	UUUUUGCAUUACGUUCUAUGGCAAAA	-0.002289679991916918	2.5100282133333334	0.06992329378768256	0.0840967191005613	premiRNA
hsa-mir-3666	2263	CGACUCCGUGGCAGAGUUCA	-0.0023396375358555907	2.509997046666667	0.005829677102387833	0.04488116474772863	premiRNA
hsa-mir-6801	2008	AAAUGAGAGUUAGCCAGGAGCUUUGCAUACUCA	-0.0023998270259587787	2.509959496666667	0.06714599565420035	0.07488599973643703	premiRNA
hsa-mir-4501	2322	AUCACUGAAAUAUGUCUGAGCUUCUGUU	-0.002627254069570372	2.509817613333333	0.03349560678816049	0.042945034697391825	premiRNA
hsa-mir-4722	249	AGGUUGGCUGGGCCAGGCCUGACCU	-0.0027290659412004563	2.509754096666667	0.06345393959197515	0.09449843436854193	premiRNA
hsa-mir-106a	271	GCAGGUAGCUUUUUGAGAUCUACUGC	-0.0027688984000307547	2.509729246666667	0.034114462737309274	0.0861270487457653	premiRNA
hsa-mir-146a	1589	UGGGUUGUGUCAGUGUCAGACCUC	-0.0034618923517823297	2.509296913333333	0.06304459022446829	0.10083552902191435	premiRNA
SARS-CoV-2-Conserved-Structured-74_Interval-14766-14885_Motif_1	126	GCUCAGGAUGGUAAUGCUGCUAUCAGC	-0.003877849014416277	2.5090374133333335	0.14894083706610042	0.1622055545867393	Control
hsa-mir-1304	1359	GAGAUGUGAUCCUGCCACAUCUC	-0.003937370622917691	2.5090002799999995	0.053740601132079145	0.1713181088742697	premiRNA
hsa-mir-6740	2244	GAGAAACUUGAGGUCUCUGGGAGUUGCUUAAACCAGUUGACCGUAACCUGGCCAGAGAAUUCUGAUAGUGUC	-0.004023607495555545	2.50894648	0.040436211276570586	0.1165285969882753	premiRNA
hsa-mir-190a	1926	UAGGUUGUUAUUUAAUCCAACU	-0.004093120612843554	2.5089031133333335	0.021999310140717286	0.05400580947634946	premiRNA
hsa-mir-6124	1281	AGGAGAAGGUGAGACCAAUGUCCUGGGUGCCACUCCU	-0.004630418005194845	2.5085679133333336	0.07469069079179963	0.14686392223865977	premiRNA
SARS-CoV-2-Conserved-Structured-36_Interval-120-237_Motif_2	226	CAGGACACGAGUAACUCGUCUAUCUUCUG	-0.004798323440305736	2.508463163333333	0.04192994364170099	0.09863742989742938	Control
SHAPE_invivo_SARS-CoV-2_Motif_389+SHAPE_invitro_SARS-CoV-2_Motif_376	1017	UGUGUCAAUAUUUAAACACA	-0.0050368640337966125	2.508314346666667	0.0552782491261439	0.09144862311029936	SARS-CoV2
hsa-mir-1289-2	1	CCUGCCUCAGAACUACUGAACAGAGUCACUGGGUGUGGA	-0.0054492675663015775	2.5080570633333332	0.07490338743669316	0.15344235063641698	premiRNA
Selectedmotif_27533-27667_Motif_1+DMSMaPseq_invitro_SARS-CoV-2_Motif_494+SHAPE_invivo_SARS-CoV-2_Motif_520+SHAPE_invitro_SARS-CoV-2_Motif_501	644	GACUUGCUUUAGCACUCAAUUUGCUUUUGCUUGUC	-0.005728014632321739	2.507883163333333	0.08026594878843292	0.10079635909360173	SARS-CoV2
hsa-mir-4536-1	1670	ACGAUAUAUAUACUGCCCUGCUUUUAUACAUACAUACAUACAUACCUAUAUCGU	-0.006136624597319091	2.507628246666666	0.07146988991668517	0.08979751341685392	premiRNA
DMSMaPseq_invitro_SARS-CoV-2_Motif_127+SHAPE_invitro_SARS-CoV-2_Motif_135	1613	ACACGGUGUUUAAACCGUGU	-0.006559927957591057	2.5073641633333335	0.06313882644500514	0.3124520141990671	SARS-CoV2
DMSMaPseq_invitro_SARS-CoV-2_Multi_60_ComplexLevel_1+SHAPE_invitro_SARS-CoV-2_Motif_374	1388	UGCUUUGGUGUAAAGAUGGCCAUGUAGAAACAUUUUACCCAAAAUUACAAUCUAGUCAAGCGUGGCAACCGGGUGUUGCUAUGCCUAAUCUUUACAAAAUGCA	-0.0069192215449887205	2.5071400133333333	0.058079955385647516	0.06288093278038132	SARS-CoV2
hsa-mir-31	2607	AGCUGUUGAACUGGGAACCUGCU	-0.007354680350445002	2.5068683466666664	0.054547104588075476	0.10877823564194153	premiRNA
hsa-mir-30d	2101	GAAGCUGUAAGACACAGCUAAGCUUU	-0.007512995005728226	2.5067695800000003	0.07318857540526633	0.10021660120466594	premiRNA
hsa-mir-6074	2896	UUGCUCUUUGGUGGAGAUA	-0.007557395774726188	2.5067418800000003	0.1255092683156556	0.24220661875484248	premiRNA
hsa-mir-4789	894	UGUAUGUGUAAAUACAUAUCCACACA	-0.008878759454275994	2.50591753	0.062176477751963534	0.18439878808587623	premiRNA
hsa-mir-4482	257	GAAAUGUGUGGAAGAUGGCAUUUC	-0.008938548215416694	2.5058802300000007	0.0053376238422379275	0.11541047843322413	premiRNA
hsa-mir-4458	460	AGAAAGUGAAACACUAUUUUAGGUUUU	-0.009811095457441998	2.50533588	0.0731965309572671	0.14501267149139505	premiRNA
hsa-mir-410	800	AGUUCGCUUUUAUUAAUGACGAAUA	-0.010112363491130634	2.50514793	0.0335387160463977	0.10157374670038768	premiRNA
mismatch-UG	1716	GCGCUGCCAGAAACUGGCGGCGC	-0.010778107873460079	2.5047325966666665	0.17346315082096425	0.23554644963648352	Control
r(AUUCU)4	901	AUUCUAUUCUAUUCUAUUCU	-0.01090041035268483	2.504656296666667	0.05444985202588616	0.12494050148774265	Repeat
hsa-mir-3690-1_3690-2	2180	AAAGAGGUGUUUCUACUCCAU	-0.01144486743582536	2.5043166300000004	0.1084194839166763	0.1315837359692028	premiRNA
hsa-mir-3188	1611	UCCCCUAGCGCGCCUUCUGGAGA	-0.011584401260420008	2.5042295800000005	0.021026949524423386	0.0322995004694952	premiRNA
DMSMaPseq_invitro_SARS-CoV-2_Motif_227	1427	UCCGAUUUACAGGA	-0.011748139114324298	2.5041274300000005	0.07868467942443541	0.13792161112161153	SARS-CoV2
hsa-mir-7847	375	UAGGCCCACUGCUCAGUGGAGC	-0.01188238331662037	2.50404368	0.030755491084821136	0.05764521389925295	premiRNA
hsa-mir-1287	2399	CGAGUCUGAGCCUUUAAAAGCCACUCU	-0.012031133907344413	2.503950879999999	0.05121832552697003	0.06089829403212265	premiRNA
hsa-mir-378h	2509	GGGAUGAGCCCUGGCUCUGUUUCCUAG	-0.012366731055449639	2.5037415133333334	0.016606970652538834	0.06245232344472852	premiRNA
hsa-mir-548h-3	2070	UGUCAUUGAAAGUAAUAGCA	-0.012375039502596491	2.50373633	0.05074210402344272	0.08873669476051398	premiRNA
bulge-UG	914	GCGCUGCCAGAAACUGGCUGAGCGC	-0.01292505336067844	2.5033931966666665	0.06846433728191915	0.10526876164720005	Control
hsa-mir-640	368	UCAGACACAUCAGAUCCCUUAUCUGUAAAAUGGGCAUGA	-0.012961118967265338	2.5033706966666665	0.1315179672848499	0.1437467881523028	premiRNA
hsa-mir-432	1311	UGGGUGGAUCCUCUAUUUCCUUACGUGGGCCACUGG	-0.013035066818399946	2.5033245633333334	0.039463756061966525	0.06027713940462951	premiRNA
hsa-mir-601	1811	GAGUCAGAAAAACUAC	-0.013133485851487041	2.5032631633333327	0.11937574395863157	0.13454039559724176	premiRNA
IAV_invivo_M1_M2_7_Motif_16+IAV_invivo_M1_M2_7_Motif_16	217	GGAGGGCCUUCUACGGAAGGAGUGCC	-0.013200087004982205	2.503221613333334	0.020041457759119453	0.21831289883846508	IAV
SHAPE_invitro_SARS-CoV-2_Motif_85	338	UGCGAGAAAUGCUUGCA	-0.013255734900183365	2.5031868966666666	0.11348729682627674	0.15481795759341857	SARS-CoV2
hsa-mir-143	790	CUCUGGUCAGUUGGGAGUCUGAG	-0.014021100502484521	2.502709413333333	0.009831275383486906	0.1006618373376569	premiRNA
SARS-CoV-2-Conserved-Structured-90_Interval-14846-14965_Multi_1_ComplexLevel_1	1771	GUUGAAGUUGUUGAUAAGUACUUUGAUUGUUACGAUGGUGGCUGUAUUAAUGCUAACCAAGUCAUCGUCAACAACCUAGACAAAUCAGCUGGUUUUCCAUUUAAU	-0.014355281741590713	2.5025009300000005	0.09834230824052895	0.11069736936203319	Control
mismatch-CU	1019	GCGCCGCCAGAAACUGGCUGCGC	-0.014828489215275062	2.5022057133333333	0.09574129838652395	0.17719952297387515	Control
hsa-mir-4686	1172	UGUUGGCAGCCCAAGAUGACA	-0.014836957954007192	2.50220043	0.10316109299910158	0.11353105329816152	premiRNA
hsa-mir-3132	896	AGGACGGUGCGCCUUGUUUCCC	-0.015200632844723026	2.5019735466666666	0.05323109643604695	0.07650552517872594	premiRNA
hsa-mir-6777	3	UGGUGGAGAUGGAGAGCCCUGAGCCUCCA	-0.015408397453927006	2.50184393	0.07411000261345499	0.10477973744196188	premiRNA
Selectedmotif_27006-27100_Motif_1+SHAPE_invivo_SARS-CoV-2_Motif_512+SHAPE_invitro_SARS-CoV-2_Motif_493	1126	AGGACCUGCCUAAAGAAAUCACUGUUGCUACAUCACGAACGCUUUCUUAUUACAAAUUGGGAGCUUCGCAGCGUGUAGCAGGUGACUCAGGUUUU	-0.015699834270412903	2.5016621133333334	0.04174894136033902	0.22642446261217997	SARS-CoV2
hsa-mir-6724-2_6724-3_6724-1_6724-4	2722	GGGCUGCCCGGGCCGGUCGACCAGCGCGCCGUAGCUCC	-0.015722168231232594	2.50164818	0.005831441952105321	0.053432946977174094	premiRNA
DMSMaPseq_invitro_SARS-CoV-2_Motif_301+SHAPE_invivo_SARS-CoV-2_Motif_317+SHAPE_invitro_SARS-CoV-2_Motif_305	532	CCGAAAUUAUGUCUUUACUGGUUAUCGUGUAACUAAAAACAGUAAAGUACAAAUAGG	-0.015760130621572943	2.501624496666667	0.08799471344229733	0.13011114038703722	SARS-CoV2
hsa-mir-605	2910	UUCUCCUUGGGAAAAACAGAGAA	-0.01600641864166575	2.5014708466666664	0.0566614091355153	0.09329151275005816	premiRNA
hsa-mir-4316	2883	UGUGGUCACCCACUCU	-0.016480961878556494	2.501174796666666	0.03309347209833102	0.07423911280034115	premiRNA
bulge-UU	1513	GCGCUGCCAGAAACUGGCUUAGCGC	-0.017176093051437302	2.5007411299999998	0.07701989422110338	0.17858226059861199	Control
SARS-CoV-2-Conserved-Structured-72_Interval-17205-17324_Motif_2+Selectedmotif_17020-17331_Motif_4+DMSMaPseq_invitro_SARS-CoV-2_Motif_307+SHAPE_invitro_SARS-CoV-2_Motif_313	2190	AUACCUGCACGUGCUCGUGUAGAGUGU	-0.017536294957814662	2.5005164133333335	0.2257401200287094	0.7685301163977996	SARS-CoV2
SARS-CoV-2-Conserved-Structured-79_Interval-9410-9529_Motif_1	595	GGUGGUAUUGUAGCUAUCGUAGUAACAUGCCUUGCC	-0.01791276646005237	2.5002815466666672	0.05579755126083764	0.09389960807450709	Control
hsa-mir-7109	1015	CUGCUCUCCCUGGCAGCAAG	-0.018835431537600915	2.49970593	0.042458963561036914	0.0747191852672328	premiRNA
r(CAG)16	2424	CAGCAGCAGCAGCAGCAGCAGCAGCAGCAGCAGCAGCAGCAGCAGCAG	-0.019323973572900284	2.4994011466666666	0.06511553210996772	0.15100820684702704	Repeat
hsa-mir-4312	2481	GGAGCCUUCCCCAGAGGAGUCAGGCC	-0.019789540481039553	2.499110696666667	0.05070638547149451	0.07259836283687987	premiRNA
DMSMaPseq_invitro_SARS-CoV-2_Motif_500	2027	CUGUAGCUGCAUUUCACCAAGAAUGUAGUUUACAG	-0.02025649658291507	2.49881938	0.035657532411220355	0.09647328164956759	SARS-CoV2
hsa-mir-1197	58	UGUACGCUUUAUUUGUGACGUAGG	-0.020391969687360685	2.4987348633333335	0.08026760570794164	0.08980724497342983	premiRNA
hsa-mir-1249	1244	AAGUUCCCUCUGGCUGGAAC	-0.020996402538492116	2.49835778	0.021149000036606035	0.06846825526392786	premiRNA
Selectedmotif_20914-20945_Motif_1+DMSMaPseq_invitro_SARS-CoV-2_Motif_369+SHAPE_invivo_SARS-CoV-2_Motif_392+SHAPE_invitro_SARS-CoV-2_Motif_378	1111	GACAGUGGUUGCCUACGGGUACGCUGCUUGUC	-0.021014194904409072	2.4983466799999996	0.00952156101120271	0.0729986375698677	SARS-CoV2
hsa-mir-3160-1	992	CUCUCCUCCAGCUCAGCUGGUCAGGAGAG	-0.021112640652758242	2.4982852633333335	0.0620923323662054	0.24036845109486119	premiRNA
DMSMaPseq_invitro_SARS-CoV-2_Motif_143	2237	ACUACACAAUUGGAAUUGUGUUAAUUGUGAUACAUUCUGUGCUGGUAGU	-0.02210554015972571	2.4976658300000003	0.11518815372689936	0.16037846852743814	SARS-CoV2
hsa-mir-3688-1	2315	CAUAUGUAUGUAUGUAUGUCUGUUACACAUAUG	-0.022452304288242207	2.497449496666667	0.08714150017490932	0.20097825091768437	premiRNA
IAV_invivo_HA_4_Motif_20+IAV_invivo_HA_4_Motif_20	1596	CUGGGGGCAAUCAGUUUCUGG	-0.02278501618782236	2.49724193	0.014750408891586296	0.25443969729176535	IAV
hsa-mir-4747	1289	UCUUAGCACGGGGUCUAAGG	-0.02305238255131897	2.4970751300000003	0.06458383302801707	0.11178748723117587	premiRNA
SARS-CoV-2-Conserved-Structured-98_Interval-10850-10969_Motif_1+SHAPE_invivo_SARS-CoV-2_Motif_211+SHAPE_invitro_SARS-CoV-2_Motif_202	1872	CUUCAUUAAAAGAAUUACUGCAAAAUGGUAUGAAUGGACGUACCAUAUUGGGUAGUGCUUUAUUAGAAG	-0.02358214623918417	2.49674463	0.0713534340786115	0.20887589697192852	SARS-CoV2
hsa-mir-6877	1510	GCUGCUGGUGCUCAUCUCAGC	-0.023880582454873314	2.496558446666667	0.05997780073903821	0.09994501852766208	premiRNA
hsa-mir-6499	2249	UGCAGUUCUGUUGGGUGACAGCA	-0.024833836509859975	2.495963746666667	0.09231690357325172	0.11416045996682596	premiRNA
hsa-mir-8078	206	GGCCUGGGAUUCCUGCCUUCUAGGUC	-0.025191366889823118	2.4957406966666675	0.04127846603545751	0.07706859595019164	premiRNA
hsa-mir-422a	2885	AGGCCUGAGUCUCUCUGCUGCAGAUGGGCUC	-0.026214107346835	2.4951026466666666	0.006527290198806377	0.03060473515174139	premiRNA
SHAPE_invivo_SARS-CoV-2_Motif_242	150	UCUAUACAGAACUGGA	-0.026230457088488705	2.495092446666666	0.021229723510812523	0.10650312170668651	SARS-CoV2
SARS-CoV-2-Conserved-Structured-27_Interval-5651-5770_Motif_1	2565	AACAGGAGUCACCUUUUGUU	-0.026522241203407237	2.4949104133333333	0.07289269124681062	0.18148102323071919	Control
hsa-mir-6853	783	GUCAGGUGAUGGUGAUAAGGUCAAGGCCUG	-0.02661042829032697	2.4948553966666673	0.04556026970983121	0.049451569931417486	premiRNA
hsa-mir-218-2	282	CAUGUGGUGGAACGAUGGAAACGGAACAUG	-0.026977870033287627	2.4946261633333333	0.030435795879419598	0.057545452966815215	premiRNA
SHAPE_invivo_SARS-CoV-2_Motif_398+SHAPE_invitro_SARS-CoV-2_Motif_385	322	UGGAUGUAAUUAUCUUGGCAAACCACGCGAACAAAUAGAUGGUUAUGUCAUGCAUGCA	-0.027700357636645998	2.4941754300000003	0.037744068124546046	0.06498731371722315	SARS-CoV2
hsa-mir-548ak	156	UUGAGAAGUAAUUGA	-0.02835969035558133	2.493764096666667	0.08368282023417942	0.1473291485515964	premiRNA
hsa-mir-1912	2366	UGUAUAGUAUUAUUCAAUACC	-0.028881065450508465	2.493438829999999	0.034542674933014786	0.04533079682673893	premiRNA
hsa-mir-1910	2085	CCGCCUUUGUGCUGUCCUUGGAGGGAGG	-0.029163873236675526	2.493262396666667	0.08151335344114165	0.3168926626585171	premiRNA
hsa-mir-6895	2577	CACAGAGUAAGCAUCAAUAGCAUUGGCAAGUUGAACUGAGCUGUC	-0.029253476232595717	2.493206496666667	0.008161367292879243	0.12110605159548132	premiRNA
IAV_invivo_M1_M2_7_Motif_7+IAV_invivo_M1_M2_7_Motif_7	931	GGGAGAUAACAUUCC	-0.02963737457826622	2.492966996666666	0.0393787584977564	0.0843483802802391	IAV
hsa-mir-6883	2480	GGAUGUGUUGACCCCUGAAGUGGUUCUGAUGACCUUUCC	-0.029965384591356222	2.4927623633333336	0.002203103451651315	0.06604576535675874	premiRNA
hsa-mir-766	1826	UCUUUCAUUUUGGAUUUGACU	-0.029987317823214135	2.49274868	0.0694423723502482	0.1118077153084164	premiRNA
hsa-mir-320e	661	UUCUUCCUGGAGUCGGGGAAAAG	-0.030075959069626918	2.492693379999999	0.14209155997567477	0.381779842434717	premiRNA
hsa-mir-3171	2446	UAUCUAUAUAUAUGUGUA	-0.030262859057537953	2.49257678	0.21686447068685127	0.21418558826567424	premiRNA
hsa-mir-6789	1367	CGCGGGCGGGUCCCAGGCUGGGCCCCUCGGAGGCCGGGUGCUCACUGCCCCGUCCCGG	-0.03035996904268073	2.4925161966666667	0.10268840120143631	0.22957399515038004	premiRNA
hsa-mir-7160	2146	UGUGCCCCGUACCGGACAGG	-0.030836222056476854	2.4922190799999995	0.02253829312409679	0.06872804225406048	premiRNA
SARS-CoV-2-Conserved-Structured-29_Interval-10970-11089_Multi_1_ComplexLevel_1	873	GAAAAGAACAAUCAAGGGUACACACCACUGGUUGUUACUCACAAUUUUGACUUCACUUUUAGUUUUAGUCCAGAGUACUCAAUGGUCUUUGUUCUUUUU	-0.03129163716424354	2.491934963333333	0.02502054425533436	0.7774381026482061	Control
SHAPE_invivo_SARS-CoV-2_Motif_125	1024	UCCAAACGCAAGCUUCGAUAAUUUUAAGUUUGUAUGUGA	-0.03273543689933916	2.49103423	0.037661538842482495	0.08306914053169415	SARS-CoV2
hsa-mir-4791	2517	AAAUAAGCUCCAUAUCAAUGAGAAUUUCAAUGGGAUUAUGUG	-0.03275646181221596	2.4910211133333333	0.032855542849075624	0.09340276004209186	premiRNA
hsa-mir-4724	2707	GAGCUUCGUGUACAUUAUCUAUUAGAAAAUGAAGUAC	-0.03300598237926933	2.490865446666666	0.04173370971699256	0.12440878318528331	premiRNA
hsa-mir-4537	92	GCUGGGCUGAGCUAACCAGGGCUGGGCUGAGC	-0.03316568622828737	2.4907658133333337	0.025607102406112418	0.05731897149626102	premiRNA
hsa-mir-3689f	917	GGGACGUGUGAUGCUGUGCUUCCU	-0.03329084724077583	2.4906877300000003	0.018888689167340385	0.0662861160494414	premiRNA
hsa-mir-5690	2504	UAGGAUUUGGGAGUUAUACUA	-0.03367151303948293	2.4904502466666676	0.07274946636744965	0.6034564648638404	premiRNA
hsa-mir-3943	1679	GGCGUGGACAACUUGCU	-0.03372558473409978	2.490416513333334	0.0139698895863015	0.08694555844542698	premiRNA
hsa-mir-3929	472	AAUCCCAGCACUUUGGGAG	-0.03381596247268002	2.4903601300000004	0.09255263562014784	0.15304134478850323	premiRNA
hsa-mir-571	1669	UUCCUUGUCUGUAGCCAUGUCUAUGGGCUCUUGAG	-0.03525516718234447	2.4894622633333334	0.0894943253671403	0.16548848726304566	premiRNA
DMSMaPseq_invitro_SARS-CoV-2_Motif_241	1908	GGCUGUAGUUGUGAUCAACUCCGCGAACCCAUGCUUCAGUCAGCUGAUGCACAAUCGUUUUUAAACGGGUUUGCGGUGUAAGUGCAGCC	-0.03554590940196225	2.4892808800000004	0.0250641239062968	0.15457451163379035	SARS-CoV2
hsa-mir-1-1	2217	CCCAUAUGGACCUGCUAAGCUAUGGA	-0.03638821496498136	2.4887553966666673	0.03812096919647859	0.06944939069090167	premiRNA
hsa-mir-4279	2133	GCAGAUUCUCUCUCUC	-0.03679452741726277	2.4885019133333337	0.0826206088262735	0.0908103357338093	premiRNA
SHAPE_invitro_SARS-CoV-2_Motif_335	802	GCUGUUGGUACCAAUUUACCUUUACAGC	-0.03697776741398797	2.488387596666667	0.12857847419062662	0.2917383232902971	SARS-CoV2
hsa-mir-409	327	UUUGCAUCUGGACGACGAAU	-0.037088715905956235	2.4883183799999995	0.013580738359278248	0.11358011065389761	premiRNA
SHAPE_invivo_SARS-CoV-2_Motif_457	678	UUAAACACGCUUGUUAAACAACUUAGCUCCAAUUUUGGUGCAAUUUCAAGUGUUUUAA	-0.037094459687745725	2.4883147966666663	0.0519481893145069	0.1343808919922502	SARS-CoV2
SARS-CoV-2-Conserved-Structured-9_Interval-26491-26607_Motif_1+SHAPE_invivo_SARS-CoV-2_Motif_500	2012	UCUGUUUGGAACUUUAAUUUUAGCCAUGGCAGA	-0.03808594328571344	2.4876962466666668	0.06914080750810818	0.08443887162399785	SARS-CoV2
hsa-mir-376a-2	1951	UGGUUACGUGUUUGAUGGUUAAUCA	-0.038826677414479684	2.4872341299999996	0.05725168207206878	0.09153542713711588	premiRNA
hsa-mir-4698	2575	UCCACCUAGACGGGCCUGGGUCAA	-0.039097062602823855	2.4870654466666666	0.057210983561989	0.08921426055794769	premiRNA
hsa-mir-4535	26	UCACAGUUGGUUUCUGACACGUGG	-0.03925775491661566	2.486965196666667	0.0980554278710653	0.1172823327792522	premiRNA
hsa-mir-5697	2477	AAGGGUGUAUGAGAGAUCAACCCUU	-0.039294007530051335	2.4869425800000005	0.08397117055567194	0.15634360007587148	premiRNA
IAV_invivo_PB1_2_Motif_30+IAV_invivo_PB1_2_Motif_30	2063	UACCGAUGCCAUAGAGGUG	-0.03971047178270605	2.486682763333333	0.11012419437861505	0.1695252068368557	IAV
SARS-CoV-2-Conserved-Structured-19_Interval-2943-3062_Multi_1_ComplexLevel_1	216	GCAUUGAUUUAGAUGAGUGGAGUAUGGCUACAUACUACUUAUUUGAUGAGUCUGGUGAGUUUAAAUUGGCUUCACAUAUGU	-0.03998622673914215	2.48651073	0.027927914804548225	0.09665688377301264	Control
DMSMaPseq_invitro_SARS-CoV-2_Motif_54+SHAPE_invivo_SARS-CoV-2_Motif_60+SHAPE_invitro_SARS-CoV-2_Motif_55	522	CUUCACAUAUGUAUUGUUCUUUUUACCCUCCAGAUGAGGAUGAAGAAGAAGGUGAUUGUGAAG	-0.04021434837962044	2.486368413333333	0.07053372145590986	0.13999960644414966	SARS-CoV2
IAV_invivo_NP_5_Motif_12+IAV_invivo_NP_5_Motif_12	2833	GGUCAGAAUGAUC	-0.04052210822249369	2.4861764133333337	0.08919967762625748	0.14267400460190105	IAV
hsa-mir-320c-1	2412	UCUUCCCAGAGUCAGGAAAA	-0.04159512680661267	2.485506996666667	0.005061470318096696	0.03617243182076029	premiRNA
DMSMaPseq_invitro_SARS-CoV-2_Motif_502	1081	UUCACUUCUAUUCUAAAUGGUAUAUUAGAGUAGGAGCUAGAA	-0.041673829974765146	2.4854578966666665	0.06227753723711684	0.09908538405316157	SARS-CoV2
hsa-mir-181b-1	1595	UGGGUUGAACUGUGUGGACAAGCUCA	-0.04199278351331246	2.485258913333334	0.018983089164946915	0.04578299693655293	premiRNA
hsa-mir-29b-1	1187	UUUAGAUUUAAAUAGUGAUUGUCUAG	-0.042440771777649905	2.48497943	0.0938857249897856	0.14603054736587573	premiRNA
hsa-mir-134	67	GAGGGGCAUGCACUGUGUUCACCCUG	-0.043381469658490476	2.484392563333334	0.010687909762491763	0.0648680870373652	premiRNA
SARS-CoV-2-Conserved-Structured-35_Interval-13886-14005_Multi_1_ComplexLevel_1	2048	AAAGGACUGGUAUGAUUUUGUAGAAAACCCAGAUAUAUUACGCGUAUACGCCAACUUAGGUGAACGUGUACGCCAAGCUUU	-0.04339073985514758	2.48438678	0.0647417390000352	0.07072282580580187	Control
hsa-mir-6869	1859	GGCGGCUCGGAGUACCUCUGCCGCC	-0.04362188032047201	2.4842425800000005	0.1544724133966396	0.234655928970943	premiRNA
hsa-mir-6799	2111	GGCUGGGGUCACUGACUCUGCUUCCCCUGCC	-0.04388713617810218	2.484077096666667	0.07278021824179985	0.10482837008742871	premiRNA
hsa-mir-4433b	1449	CCUGUUUGAAUAUUUCACCAGAAACAGG	-0.044040722231635306	2.4839812799999996	0.15595171802472435	0.17941948194960186	premiRNA
hsa-mir-26a-1	2239	UAGGCUGUGCAGGUCCCAAUGGGCCUA	-0.04542890078679398	2.483115246666667	0.049674789508816236	0.08950458089013585	premiRNA
DMSMaPseq_invitro_SARS-CoV-2_Motif_219	2447	UGCAAGAGAUGGUUGUGUUCCCUUGAACAUAAUACCUCUUACA	-0.045643290781505065	2.4829814966666666	0.15118479295712078	0.22473945558642436	SARS-CoV2
hsa-mir-208a	554	UUAUACCUGAUGCUCACGUAUAA	-0.0462807169838467	2.4825838300000003	0.042922097624072585	0.10171574635615065	premiRNA
hsa-mir-92a-2	2737	AUUACUUGUGUUCUAUAUAAAGUAUU	-0.046285338724542074	2.4825809466666673	0.16164838747247878	0.22902071245371208	premiRNA
SARS-CoV-2-Conserved-Structured-66_Interval-1598-1717_Multi_1_ComplexLevel_1	2004	CUUCUUGAAAUACUCCAAAAAGAGAAAGUCAACAUCAAUAUUGUUGGUGACUUUAAACUUAAUGAAG	-0.046409244119616784	2.482503646666667	0.056321972881820954	0.06970736626790645	Control
DMSMaPseq_invitro_SARS-CoV-2_Motif_467+SHAPE_invivo_SARS-CoV-2_Motif_489+SHAPE_invitro_SARS-CoV-2_Motif_472	1106	UCUGGAGUAAAAGACUGUGUUGUAUUACACAGUUACUUCACUUCAGA	-0.04651840268888631	2.4824355466666668	0.1559369504638454	0.18614893576382271	SARS-CoV2
hsa-mir-6818	1931	AGCAUCUGAAUGGGUACAGUUGUUGU	-0.04686725060800575	2.4822179133333333	0.025774186197934954	0.13602830165398688	premiRNA
hsa-mir-1302-8	2189	ACAUGCAGUAUUUGG	-0.04700072006764106	2.4821346466666667	0.1535483041252778	0.15610109085284246	premiRNA
SHAPE_invivo_SARS-CoV-2_Motif_462	1079	UGAUUUUUGUGGAAAGGGCUAUCAUCUUAUGUCCUUCCCUCAGUCA	-0.047207923656298695	2.48200538	0.07110423823262224	0.15377374097699525	SARS-CoV2
hsa-mir-130a	640	GCUACUGUCUGCACCUGUCACUAGCAGU	-0.04774474017389628	2.4816704799999996	0.016946085040102143	0.04245693499318165	premiRNA
hsa-mir-548i-3_548i-2_548i-1	1881	UGCCAUUAAAAGUAAUGGCA	-0.048003450791811265	2.4815090800000004	0.04042370000724063	0.09930169086977919	premiRNA
hsa-mir-4674	1331	CACGCCGCGCCGCCGGGUCCCUCCUCCCCGGAGAGGCUG	-0.04804705010288567	2.48148188	0.04541958712351607	0.09052993980111824	premiRNA
SHAPE_invitro_SARS-CoV-2_Motif_146	892	UGGCCCCGAUUUCAGCUAUGGUUA	-0.04870443260753913	2.4810717633333335	0.021208225837279313	0.06106342072228612	SARS-CoV2
hsa-mir-593	434	CACCAGCCAGGCAUUGCUCAGCCCGUUUCCCUCUGGGGGAGCAAGGAGUGGUGCUGGGUUUGUC	-0.048895740614033976	2.4809524133333336	0.13012341774767686	0.17340434705203583	premiRNA
SARS-CoV-2-Conserved-Structured-85_Interval-28958-29077_Multi_1_ComplexLevel_1	603	AGAGCAAAAUGUCUGGUAAAGGCCAACAACAACAAGGCCAAACUGUCACUAAGAAAUCUGCUGCUGAGGCUUCUAAGAAGCCUCGGCAAAAACGUACUGCCACU	-0.04892381835664316	2.480934896666667	0.007249718318678525	0.06314629749633892	Control
DMSMaPseq_invitro_SARS-CoV-2_Motif_479	2254	GGAACCUAGUAAUAGGUUUCC	-0.04963225373106661	2.4804929299999996	0.08753346748269218	0.1403087098971212	SARS-CoV2
hsa-mir-489	1858	CCAUUUACUUGAACCUUUAGGAGUGA	-0.0500316736451995	2.4802437466666665	0.08087533375572661	0.11755767813078774	premiRNA
hsa-mir-376a-1	462	UGAGUACAUUAUUUAUGAUUAAUCA	-0.05054238934973256	2.4799251300000003	0.09146480973553366	0.10575874933230074	premiRNA
hsa-mir-3529	810	UGUUGAGCGCAGUAAGACAACA	-0.05107602675089873	2.4795922133333326	0.021333191517744453	0.08092685004020743	premiRNA
hsa-mir-4317	223	GUUUAUUUUGUAGC	-0.05107944630470665	2.4795900800000004	0.1636284979571073	0.19488878694319478	premiRNA
hsa-mir-6727	1259	GGGAGCGGCCCUCACAUUGAUGGCUCCU	-0.0520122898978927	2.479008113333333	0.03573992353295699	0.08150401359001487	premiRNA
hsa-mir-499a	1109	UGUUUAACUCCUCUCCACGUGAACA	-0.053151776059186494	2.4782972300000004	0.06941584527263865	0.36069736748667053	premiRNA
hsa-mir-4302	2739	CGAGGUGG	-0.053307926778075554	2.4781998133333336	0.1481378322475371	0.328767539817851	premiRNA
hsa-mir-1276	428	GACACCUGGAUUCAGAGAACAUGUC	-0.05381834861470371	2.4778813800000004	0.052698705638624416	0.1592526800249323	premiRNA
hsa-mir-7973-1	500	UUACCCAACGUCUCUGAGUCUCGGUUUUGAGAGGGUGAGUAA	-0.05393076644619942	2.477811246666666	0.052931031326115326	0.08404012469138304	premiRNA
hsa-mir-556	1678	AUAUGAGCUUCAUUUAUACAUUUCAUAU	-0.05412936771980244	2.4776873466666673	0.06593953649464837	0.0730304969842928	premiRNA
hsa-mir-502	1792	GCUAGUGCUGGCUCAAUGCAAUGC	-0.05464107188910998	2.4773681133333336	0.06483923754528433	0.08585163858589583	premiRNA
hsa-mir-4776-1	880	CAAGGGCUCUCCUGAAAGGACAGUAGAGCCCUUG	-0.05517374754076589	2.4770357966666667	0.039093973425504344	0.18721062996280063	premiRNA
DMSMaPseq_invitro_SARS-CoV-2_Motif_446+SHAPE_invivo_SARS-CoV-2_Motif_468+SHAPE_invitro_SARS-CoV-2_Motif_453	2109	AACUGUGAUGUUGUAAUAGGAAUUGUCAACAACACAGUU	-0.05539962509905667	2.4768948799999997	0.12768816932640664	0.17265774917524884	SARS-CoV2
hsa-mir-1273e	674	UGGAGGCUGCAGUGAGCCGAGAUCGAGCCACUGUACUCCA	-0.05557161796957867	2.4767875800000003	0.15183463822603707	0.36909272868071463	premiRNA
DMSMaPseq_invitro_SARS-CoV-2_Motif_318+SHAPE_invitro_SARS-CoV-2_Motif_325	1095	GUAAGAGAAUUCCUUAC	-0.05585934136434959	2.47660808	0.03815519707778832	0.10535970653170912	SARS-CoV2
hsa-mir-5687	1338	CUAAAUGGUACCCACUUUAUUUAG	-0.05587726730658548	2.4765968966666674	0.1525164940580065	0.24444997298691118	premiRNA
hsa-mir-24-1	1800	AUCAGUUCUCAUUUUACACACUGGC	-0.05676987771197946	2.4760400299999996	0.015454797170340796	0.06558347287563882	premiRNA
hsa-mir-124-3	2963	CUUGAUUUAAUGUCUAUACAAUUAAG	-0.05765941586199532	2.47548508	0.058334447143069325	0.11804761107111279	premiRNA
hsa-mir-509-2_509-3_509-1	760	AUCAUGUAUAAUUAAAAAUGAU	-0.057794194369572095	2.4754009966666675	0.08189410085220572	0.10441200887008449	premiRNA
DMSMaPseq_invitro_SARS-CoV-2_Multi_17_ComplexLevel_1+SHAPE_invivo_SARS-CoV-2_Multi_14_ComplexLevel_1+SHAPE_invitro_SARS-CoV-2_Multi_17_ComplexLevel_1	1393	UCUUAAGAGAGGUGAUAAAAGUGUAUAUUACACUAGUAAUCCUACCACAUUCCACCUAGAUGGUGAAGUUAUCACCUUUGACAAUCUUAAGA	-0.05786731404751965	2.4753553800000003	0.1423773975352585	0.19710628273046807	SARS-CoV2
DMSMaPseq_invitro_SARS-CoV-2_Motif_8+SHAPE_invivo_SARS-CoV-2_Motif_8+SHAPE_invitro_SARS-CoV-2_Motif_8	1681	CACGUCCAACUCAGUUUGCCUGUUUUACAGGUUCGCGACGUG	-0.058222733921617774	2.4751336466666665	0.09666022305269978	0.13822499171437577	SARS-CoV2
hsa-mir-5681b	613	UAGUCUAAUAGGGACUA	-0.05872701124749323	2.474819046666667	0.12753264788929075	0.15054698324354704	premiRNA
hsa-mir-1827	2956	UUCAGCCUAAAGCAAUGAGAAGCCUCUGAAAGGCUGA	-0.05883638353887718	2.474750813333333	0.04249880470089515	0.07508920060450124	premiRNA
Selectedmotif_7850-7888_Motif_1+SHAPE_invitro_SARS-CoV-2_Motif_155	609	CUAAUAACACUAAAGGUUCAUUGCCUAUUAAUGUUAUAG	-0.05915143664886002	2.4745542633333337	0.08000883675094297	0.08636144010295893	SARS-CoV2
SHAPE_invivo_SARS-CoV-2_Motif_378+SHAPE_invitro_SARS-CoV-2_Motif_367	848	UCAAUUAUUAUAAGAAAGUUGA	-0.05918451014586428	2.47453363	0.05142666563040684	0.5265109472046735	SARS-CoV2
hsa-mir-4278	1348	AUAGAACAUUGACAUCAACACUAG	-0.060486531974177034	2.4737213466666668	0.13783524875807904	0.16621628469791672	premiRNA
SHAPE_invivo_SARS-CoV-2_Motif_37	699	GUGCCUGGAAUAUUGGUGAACAGAAAUCAAUACUGAGUCCUCUUUAUGCAUUUGCAUCAGAGGCUGCUCGUGUUGUACGAUCAAUUUUCUCCCGCAC	-0.060815744174154494	2.4735159633333335	0.13683975274515575	0.1528125156238255	SARS-CoV2
hsa-mir-3917	2011	UGGUCAGGCGGCU	-0.06096593738914107	2.473422263333333	0.0378990745692577	0.04978535546147806	premiRNA
hsa-mir-4455	860	UUUUCCUGAGAAUAAGAGAAGGAAGG	-0.061057918043569845	2.4733648799999997	0.03390313156453074	0.10496128590025552	premiRNA
hsa-mir-548ac	1775	UUUGCUAUUUUUUUUUAAUGGCAAA	-0.06108954891630872	2.473345146666667	0.05160116088402657	0.08812215078068765	premiRNA
hsa-mir-5093	312	UCCUGAGCUAGGAGGAUUAGGA	-0.061142231417190746	2.4733122799999996	0.0646539066141545	0.16692884870977256	premiRNA
SARS-CoV-2-Conserved-Structured-26_Interval-26255-26374_Multi_1_ComplexLevel_1	1761	GGUACGUUAAUAGUUAAUAGCGUACUUCUUUUUCUUGCUUUCGUGGUAUUCUUGCUAGUUACACUAGCCAUCCUUACUGCGCUUCGAUUGUGUGCGUACU	-0.06134959529743223	2.4731829133333334	0.13515750749528213	0.24161934881222435	Control
DMSMaPseq_invitro_SARS-CoV-2_Multi_30_ComplexLevel_1	412	UAGAUGCUGUAAAUUUACUUACUAAUAUGUUUACACCACUAAUUCAACCUAUUGGUGCUUUGGACAUAUCAGCAUCUA	-0.062063079856776344	2.472737796666667	0.06551755747421885	0.1462370765308966	SARS-CoV2
hsa-mir-646	973	GCUUUUCACCUGUGAUCCCAGGAGAGGAAGC	-0.06218968349352876	2.472658813333333	0.03194746533731356	0.045047767555555486	premiRNA
hsa-mir-4713	624	CCCAUAAGGGUCGAAUGGG	-0.06233509467623326	2.472568096666667	0.0877438353317896	0.14414411194184004	premiRNA
hsa-mir-1257	814	GACCCCCAUGCACCCCUGUGGGCCCCUGGCAUC	-0.06264929289776412	2.472372080000001	0.0560701553600064	0.19365350670038164	premiRNA
DMSMaPseq_invitro_SARS-CoV-2_Motif_493+SHAPE_invivo_SARS-CoV-2_Motif_519+SHAPE_invitro_SARS-CoV-2_Motif_500	123	GAACCUUGCUCUUCUGGAACAUACGAGGGCAAUUC	-0.06284260454907069	2.47225148	0.04742949334576673	0.1651361201646616	SARS-CoV2
DMSMaPseq_invitro_SARS-CoV-2_Multi_5_ComplexLevel_1	776	CCGAAUACCAUAAUGAAUCUGGCUUGAAAACCAUUCUUCGUAAGGGUGGUCGCACUAUUGCCUUUGG	-0.06301275406636767	2.4721453300000005	0.058082438989722616	0.0711760666326673	SARS-CoV2
DMSMaPseq_invitro_SARS-CoV-2_Motif_298	1564	UUGCAGCAGAAACGCUCAA	-0.0630561663705933	2.4721182466666667	0.0943483569732088	0.4626266732354013	SARS-CoV2
IAV_invivo_PB1_2_Motif_11+IAV_invivo_PB1_2_Motif_11	2462	UGGGGAUCACAACUCA	-0.06347586317020786	2.471856413333333	0.04688915218027466	0.10837277275780467	IAV
hsa-mir-338	1318	UGAGUGAUGACUCAGGCGACUCCA	-0.06348978182282385	2.47184773	0.019993306044658758	0.06168827517729166	premiRNA
DMSMaPseq_invitro_SARS-CoV-2_Motif_321+SHAPE_invivo_SARS-CoV-2_Motif_340+SHAPE_invitro_SARS-CoV-2_Motif_329	1083	CUCUUGUAAUGUAAACAGAUUUAAUGUUGCUAUUACCAGAG	-0.06354444125324983	2.4718136300000006	0.04606328833420262	0.4712671070718355	SARS-CoV2
hsa-mir-376b	1264	GUUUACGUGAUUCCUGGUUAAUC	-0.06361216444784266	2.4717713799999994	0.04365187031247653	0.08692092736241704	premiRNA
hsa-mir-223	2003	AGUUGGACACUCCAUGUGGUAGAGUGUC	-0.06529421090852282	2.470722013333334	0.08211011910247337	0.32747968030607905	premiRNA
DMSMaPseq_invitro_SARS-CoV-2_Motif_474	780	UUAACGUGAGUCUUGUAAAACCUUCUUUUUACGUUUACUCUCGUGUUAA	-0.06566103820040799	2.4704931633333334	0.08388156508699061	0.17878556902634887	SARS-CoV2
hsa-mir-95	2300	UGAAUUGAAAUGCGUUACAUUCA	-0.06659730134740267	2.469909063333333	0.04928167732713734	0.11904804801759329	premiRNA
SARS-CoV-2-Conserved-Structured-54_Interval-17445-17564_Multi_1_ComplexLevel_1	83	CCACGCACAUUGCUAACUAAGGGCACACUAGAACCAGAAUAUUUCAAUUCAGUGUGUAGACUUAUGAAAACUAUAGGUCCAGACAUGUUCCUCGGAACUUGUCGG	-0.06694804605027485	2.469690246666667	0.08316638216105333	0.1302864327733363	Control
hsa-mir-891b	1343	UUGAUUCAGUAAAACAUUCAA	-0.0671316333454334	2.469575713333334	0.03090098266757209	0.07498206289887295	premiRNA
hsa-mir-568	102	ACACUUCCUAUAUGUAUCCACAUAUAUAUAGU	-0.06734661107595648	2.4694415966666665	0.07227838648428334	0.23136602456582567	premiRNA
hsa-mir-370	2062	AGUUACACAGCUCACGAGUGCCU	-0.06792980529209883	2.4690777633333325	0.043641434414196344	0.06888855017617233	premiRNA
U1snRNP5ss-4	1573	AAAUAAGUAUGAUACUUACCUG	-0.06823513404593508	2.46888728	0.0390617070904477	0.45191295755811434	Control
hsa-mir-4656	2930	CUGUGGCCGGUCCCAG	-0.06829617842449096	2.468849196666667	0.032507596807261854	0.06531353558257645	premiRNA
hsa-mir-6757	127	GAUGAAGAUUAAUCCCUAAUCCCCAACA	-0.06836959197034485	2.468803396666666	0.09425394018058894	0.11252604600235853	premiRNA
hsa-mir-6791	233	GGCUGGGCAGGCGGAAAGAGGUCUGAACUGCCUCUGCC	-0.0684534244692099	2.468751096666667	0.06549848563792436	0.11175875532744627	premiRNA
SHAPE_invivo_SARS-CoV-2_Motif_364	2666	UCUGACAGUCCAUGUGAGUCUCAUGGAAAACAAGUAGUGUCAGA	-0.06894188635871736	2.468446363333333	0.09957091918823216	0.15227585142719652	SARS-CoV2
hsa-mir-3202-2	1728	UAAUGCUCUGAAAAUGACUCCAAUCAUUA	-0.06899138974316511	2.46841548	0.019577074841116333	0.07776876434161227	premiRNA
SHAPE_invitro_SARS-CoV-2_Multi_2_ComplexLevel_1	361	CCUCUUGAGUGCAUUAAAGACCUUCUAGCACGUGCUGGUAAAGCUUCAUGCACUUUGUCCGAACAACUGGACUUUAUUGACACUAAGAGG	-0.06933623037266323	2.468200346666667	0.07981692582254321	0.09309412269988751	SARS-CoV2
hsa-mir-562	1851	CUUUUAGAGUAAUUGUGAAACUGUUUUUCAAAG	-0.06951364644180773	2.4680896633333327	0.14182768952649422	0.16669690493382738	premiRNA
hsa-mir-4794	2807	CUGUAUGUCCUAACAGUGCUUGUAG	-0.06983364187565651	2.46789003	0.03362212356525519	0.06450055256471518	premiRNA
hsa-mir-6718	2261	AUGAUAUAUUGUGAGAGCCAUGUCAU	-0.07022178794832269	2.4676478800000003	0.0779141253948566	0.0912416100248946	premiRNA
Selectedmotif_3461-3615_Motif_1+SHAPE_invitro_SARS-CoV-2_Motif_64	822	GCAGGAGCCUUAAAUAAGGCUACUAACAAUGC	-0.07033575526513709	2.4675767800000004	0.1360506401556237	0.23231657517593401	SARS-CoV2
hsa-mir-1908	397	UUGGUCCGUAUGUGUGGUGCCACCGG	-0.07059922120007066	2.4674124133333333	0.03612997958288114	0.17629506557272256	premiRNA
hsa-mir-4641	1179	GGCAUCAGAGGACAGCCGCCUGGUGCC	-0.07063079864228325	2.4673927133333327	0.10091434398371452	0.15625519310047067	premiRNA
DMSMaPseq_invitro_SARS-CoV-2_Motif_85	2529	CCACUUGGCUAUGUAACACAUGGCUUAAAUUUGG	-0.070828331305322	2.4672694799999997	0.025203092414311817	0.10009358438846598	SARS-CoV2
hsa-mir-2052	408	AUGUCCCUUUAGUUCAAAGU	-0.07130041673791081	2.4669749633333335	0.05003528609376306	0.11482620568437749	premiRNA
IAV_invivo_NP_5_Motif_17+IAV_invivo_NP_5_Motif_17	2439	GGUGUGGAUGGCAUGCC	-0.07183132918213433	2.466643746666666	0.0788035329581083	0.13616745669486716	IAV
hsa-mir-7844	1377	UGUAAAUAACUACAAUUCUCUUAACUCCGUAGCAGUUGC	-0.07213924931659287	2.4664516466666666	0.013719109240439564	0.267802394895191	premiRNA
hsa-mir-4784	2554	CUGAGAGUGUCAUGGUGGAGCCUCCG	-0.07233576679959365	2.4663290466666674	0.06913302730048387	0.10640283647893123	premiRNA
hsa-mir-1284	1261	UUUCUUAAAUUUUAUAUAUUGGAA	-0.07234359437198751	2.4663241633333333	0.05050627277828885	0.07283733031404338	premiRNA
Selectedmotif_406-477_Motif_1+DMSMaPseq_invitro_SARS-CoV-2_Motif_10+SHAPE_invivo_SARS-CoV-2_Motif_10+SHAPE_invitro_SARS-CoV-2_Motif_10	593	GAUGGCACUUGUGGCUUAGUAGAAGUUGAAAAAGGCGUUUUGCCUCAACUUGAACAGCCCUAUGUGUUCAUC	-0.07249840932766875	2.4662275800000004	0.10115433602366827	0.1269774873256199	SARS-CoV2
hsa-mir-371a	1515	CACUUUCUGCUCUCUGGUGAAAGUG	-0.07358649532076347	2.4655487633333326	0.09557209987309047	0.16121825836243955	premiRNA
SARS-CoV-2-Conserved-Structured-77_Interval-1558-1677_Motif_3	2545	AAGAGAAAGUCAACAUCAAUAUUGUUGGUGACUUUAAACUU	-0.07410792384621476	2.465223463333334	0.07391300949879101	0.09404857943746825	Control
Selectedmotif_25195-25215_Motif_1+DMSMaPseq_invitro_SARS-CoV-2_Motif_452+SHAPE_invivo_SARS-CoV-2_Motif_475+SHAPE_invitro_SARS-CoV-2_Motif_457	232	UGGCCAUGGUACAUUUGGCUA	-0.0742031370476048	2.4651640633333334	0.0661777513145634	0.1562834690509273	SARS-CoV2
DMSMaPseq_invitro_SARS-CoV-2_Motif_222	750	AACAUUUACUUAUGCAUCAGCAUUGUGGGAAAUCCAACAGGUUGUAGAUGCAGAUAGUAAAAUUGUU	-0.07461805181493798	2.4649052133333336	0.014739379338856128	0.06315626068566713	SARS-CoV2
SARS-CoV-2-Conserved-Structured-85_Interval-28958-29077_Motif_2	1355	CUGUCACUAAG	-0.07550761668021877	2.4643502466666667	0.022866132096104358	0.20996506244118485	Control
DMSMaPseq_invitro_SARS-CoV-2_Motif_139	2791	UAAUUCUUGGCUUAUGUGGUUAAUAAUUA	-0.07558618627205017	2.46430123	0.036261176784187	0.11301002609970577	SARS-CoV2
hsa-mir-7974	889	ACCACCCAGGCCUUAUGGCUUCAUA	-0.0755878159031622	2.4643002133333334	0.04870091648332288	0.08140260493343442	premiRNA
Selectedmotif_563-621_Motif_1+DMSMaPseq_invitro_SARS-CoV-2_Motif_12+SHAPE_invivo_SARS-CoV-2_Motif_12+SHAPE_invitro_SARS-CoV-2_Motif_12	1786	GUGGUGAGACACUUGGUGUCCUUGUCCCUCAUGUGGGCGAAAUACCAGUGGCUUACCGC	-0.07569505097341336	2.4642333133333336	0.07943416031511419	0.12567029565584217	SARS-CoV2
hsa-mir-574	2104	UGUGUGUCGCUCCGGGUCCACG	-0.07623774484912008	2.4638947466666674	0.03533465478076347	0.03602751192074816	premiRNA
hsa-mir-5089	1212	GCAUCCUUGGAAUCUGCACUCAAGGGAUGC	-0.0764632216784498	2.4637540799999997	0.13777179109166257	0.3109506318396598	premiRNA
DMSMaPseq_invitro_SARS-CoV-2_Motif_244	1080	UGGUUUUGCUAAAUUCCUAAAAACUA	-0.07646696181542827	2.463751746666667	0.03903966094536447	0.04906170934497381	SARS-CoV2
hsa-mir-516b-2	2312	AGCACUUUGUGUUUUGUGAAAGAAAGUGCU	-0.07674643019358006	2.463577396666667	0.06562756285217931	0.13512661920718233	premiRNA
SARS-CoV-2-Conserved-Structured-50_Interval-13686-13805_Motif_1+DMSMaPseq_invitro_SARS-CoV-2_Motif_247+SHAPE_invivo_SARS-CoV-2_Motif_260+SHAPE_invitro_SARS-CoV-2_Motif_250	1749	ACUUAAGGAUUGUCCAGCUGUUGCUAAACAUGACUUCUUUAAGU	-0.07849945911107853	2.4624837466666665	0.024956076652619345	0.09669009672191695	SARS-CoV2
IAV_invivo_NA_6_Motif_6+IAV_invivo_NA_6_Motif_6	1529	GAGCUGCCCUGUCGGUGAAGCUC	-0.07866357097868037	2.4623813633333334	0.07679409817948811	0.09847244634353719	IAV
hsa-mir-3116-2	2745	GGCACCUACGAUACCCAGUGCC	-0.07869146171444079	2.4623639633333334	0.041341937220725336	0.09280417104350457	premiRNA
hsa-mir-6872	104	AAGGCCAGGACCCGCUGACCCAU	-0.07921550833577999	2.46203703	0.011612937248555904	0.061987473744959776	premiRNA
hsa-mir-3657	2923	CACUAAUGUGAUUAAUGUUGUUGUG	-0.07931742706846764	2.4619734466666667	0.14937576172868572	0.2736122334413488	premiRNA
hsa-mir-9-1	2024	GUAUGAGUGGUGUGGAGUCUUCAUAA	-0.07997900386959049	2.4615607133333337	0.022937429763124212	0.07228812983193608	premiRNA
DMSMaPseq_invitro_SARS-CoV-2_Motif_437+SHAPE_invivo_SARS-CoV-2_Motif_459+SHAPE_invitro_SARS-CoV-2_Motif_445	1647	GCAGACUUCAAAGUUUGC	-0.08028398532499481	2.461370446666667	0.04733707331736114	0.11187982990459058	SARS-CoV2
SARS-CoV-2-Conserved-Structured-86_Interval-29278-29397_Multi_1_ComplexLevel_1	621	UUUCAAAGAUCAAGUCAUUUUGCUGAAUAAGCAUAUUGACGCAUACAAAACAUUCCCACCAACAGAGCCUAAAAAGGACAAAAAGAAG	-0.08034692648730557	2.4613311799999997	0.03519616393613627	0.2130595935723444	Control
hsa-mir-6128	95	CAUGAUUUGGAAAAAUUACUG	-0.08046150825519402	2.461259696666667	0.043213145574627014	0.09513349083529847	premiRNA
hsa-mir-4694	2216	UUUGCCUCUCUCAGAAAAUAGAGUCAAA	-0.0805083668284932	2.4612304633333335	0.04848588218473956	0.08275700722723182	premiRNA
hsa-mir-3973	1206	UUGUUACAUUUUAGGAUUGCUUGCCCCUUGCUCCAAUGGUGCAGGCAGAAGAAAUGCAAACAA	-0.0805698920818042	2.46119208	0.01937457669173636	0.037812210473363125	premiRNA
hsa-mir-6887	105	AGGACACAGGCUGGCACUGAGGUCCC	-0.08066376951998572	2.461133513333334	0.02048184828672817	0.05173466158222562	premiRNA
hsa-mir-3976	1806	AUGUCAUAUUGGAGUUGGACUGCAGGGCUUCCUUUACACAAUAAAUAUUGUAUGAAGUGCUGAUGUAACCUUUACUGCAGCAUGACAU	-0.08099990097337663	2.460923813333333	0.07905979947579703	0.10764687623118212	premiRNA
hsa-mir-5700	1598	AAGGCCCUUGGGCACCCCAGGCCUU	-0.08102260894789388	2.4609096466666665	0.07622770610683834	0.10279321277375439	premiRNA
DMSMaPseq_invitro_SARS-CoV-2_Motif_440	1160	UGUGGAAAGGGCUAUCAUCUUAUGUCCUUCCCUCA	-0.08174279903853632	2.460460346666667	0.09139356284687804	0.25845560371461057	SARS-CoV2
SARS-CoV-2-Conserved-Structured-24_Interval-4174-4293_Motif_2	2131	UUAUAUAACCACUUACCCGGGUCAGGGUUUAAAUGGUUACACUGUAG	-0.08199691463102156	2.460301813333333	0.059281967997546224	0.13457336110863158	Control
SARS-CoV-2-Conserved-Structured-54_Interval-17445-17564_Motif_1	215	UGCUAACUAAGGGCA	-0.08269803002306836	2.459864413333334	0.08171659050917009	0.16135530628768907	Control
hsa-mir-663b	950	UCCUAGGCGGGUCGCUGCGGUACCUCCCUCCUGUCUGUGGCGGUGGGAUCCCGUGGCCGUGUUUUCCUGGUG	-0.08305743047152288	2.459640196666667	0.005480397898959127	0.01099487232115798	premiRNA
hsa-mir-106b	2381	GCAGAUAGUGGUCCUCUCCGUGCUACCGC	-0.0832404834613993	2.4595259966666667	0.08222562856218033	0.14239575980727034	premiRNA
SHAPE_invitro_SARS-CoV-2_Motif_289	1628	UGACGAUGCUGUUGUGUGUUUCAAUAGCACUUAUGCAUCUCA	-0.08325413496137386	2.45951748	0.0634026931970755	0.10013555728447839	SARS-CoV2
hsa-mir-548ag-1	1757	CUGCUUUUAAAGGUAAUGGCAA	-0.08345618250405257	2.45939143	0.053662546001005666	0.08510523334660786	premiRNA
hsa-mir-3156-3	2568	GACACUUUCACUAUAUAUAGUGGC	-0.08356988266822625	2.4593204966666664	0.06820790255960514	0.13282596048670794	premiRNA
hsa-mir-4446	473	CUUGGCUUCAAUUUACUCCCAGG	-0.08433754578324121	2.458841580000001	0.01719788011329306	0.09989915437321849	premiRNA
hsa-mir-4477b	951	UAAUAGCAAUCCUUAAAUGCCAUUA	-0.08443465042533214	2.4587810000000005	0.12139212215595246	0.3863012851043417	premiRNA
hsa-mir-3118-2_3118-3_3118-4	1162	CACACACAAUCACCGUGUG	-0.08458447496967372	2.45868753	0.04962215680122046	0.1436325963543456	premiRNA
hsa-mir-2277	303	GCCAGUCAGCGCUCACAUUAAGGCUGAC	-0.0850883248513239	2.458373196666667	0.06991924290192136	0.15908869645292023	premiRNA
hsa-mir-921	1374	AUUCAGACUCAGGU	-0.08560499805976088	2.4580508633333333	0.07216574407544098	0.1619423667160518	premiRNA
DMSMaPseq_invitro_SARS-CoV-2_Multi_15_ComplexLevel_1	2593	GACAUCACUUUCUUAAAGAAAGAUGCUCCAUAUAUAGUGGGUGAUGUU	-0.0857851925163743	2.4579384466666667	0.12296735543251541	0.19250434194628646	SARS-CoV2
hsa-mir-96	372	UUUUGCUUGUGUCUCUCCGCUCUGAGCAAUC	-0.08635412078146518	2.4575835133333337	0.038702575380476806	0.12450666229830645	premiRNA
DMSMaPseq_invitro_SARS-CoV-2_Motif_197+SHAPE_invivo_SARS-CoV-2_Motif_213+SHAPE_invitro_SARS-CoV-2_Motif_204	2578	AAAGUGCAGUGAAAAGAACAAUCAAGGGUACACACCACUGGUUGUUACUCACAAUUUUGACUUCACUUU	-0.08643880816878435	2.45753068	0.06648396780602364	0.351633918354076	SARS-CoV2
SHAPE_invivo_SARS-CoV-2_Multi_39_ComplexLevel_1	405	GUGUACCUUCCUUACCCAGAUCCAUCAAGAAUCCUAGGGGCCGGCUGUUUUGUAGAUGAUAUCGUAAAAACAGAUGGUACAC	-0.08698783356209255	2.4571881633333335	0.017416736906883497	0.1310197576284976	SARS-CoV2
hsa-mir-7106	1042	UGGGAGUGAUCCCAACAGCUGAGCUCCCU	-0.08769450572908219	2.4567472966666664	0.08633499782424604	0.13876251667480588	premiRNA
DMSMaPseq_invitro_SARS-CoV-2_Motif_381	767	ACACUAAUUCUUUCACACGUGGUGU	-0.08770305461360625	2.456741963333333	0.054920852005616784	0.13826635606186802	SARS-CoV2
hsa-mir-4445	6	CGUGCAAGUUUAAGUUUUUGCACG	-0.08782525023177344	2.456665730000001	0.09495444081316874	0.14067631541030548	premiRNA
hsa-mir-518a-2	2528	UUUCUGUUGUCUAAAAGAAGAGAAA	-0.08833989308013733	2.4563446633333332	0.05561593027344637	0.09416332427456595	premiRNA
SARS-CoV-2-Conserved-Structured-13_Interval-6211-6330_Multi_1_ComplexLevel_1	2562	GCUAAAUUGUUACAUAAACCUAUUGUUUGGCAUGUUAACAAUGCAACUAAUAAAGCCACGUAUAAACCAAAUACCUGGUGUAUACGUUGUCUUUGGAGC	-0.08870973919686935	2.45611393	0.08001871474642144	0.16677516463966308	Control
hsa-mir-548ai	1658	CCCAUUUAAAAUAUGGAA	-0.08916333766667452	2.455830946666667	0.06003517932877055	0.1638182081689824	premiRNA
DMSMaPseq_invitro_SARS-CoV-2_Motif_482+SHAPE_invitro_SARS-CoV-2_Motif_489	1541	AACUUUAGCUUGUUUUGUGCUUGCUGCUGUU	-0.08916942874689807	2.455827146666667	0.06388479033984051	0.11860710160940947	SARS-CoV2
SARS-CoV-2-Conserved-Structured-69_Interval-25815-25934_Motif_3+SARS-CoV-2-Conserved-Structured-18_Interval-25855-25974_Motif_2+DMSMaPseq_invitro_SARS-CoV-2_Motif_465+SHAPE_invivo_SARS-CoV-2_Motif_487+SHAPE_invitro_SARS-CoV-2_Motif_470	277	UGUCAUUACUUCAGGUGAUGGCA	-0.08923974332211104	2.45578328	0.14224981476018553	0.15593710724773327	SARS-CoV2
SHAPE_invitro_SARS-CoV-2_Multi_49_ComplexLevel_1	765	AGGGUGUUAUCACGCAUGAUGUUUCAUCUGCAAUUAACAGGCCACAAAUAGGCGUGGUAAGAGAAUUCCUUACACGUAACCCU	-0.09010836342030697	2.45524138	0.109092779899634	0.16037908225894676	SARS-CoV2
hsa-mir-597	9	ACCACUGUGAAGACAGUAAAAUGUACAGUGGU	-0.09011894266490554	2.45523478	0.08758544248285471	0.16487740103144888	premiRNA
hsa-mir-2467	2484	GGCUCUGGGUCCUGCUCCUUAGAGCA	-0.09112394418652961	2.4546077966666657	0.03248174040844525	0.05031525968458625	premiRNA
hsa-mir-3198-1	2513	AGCAGUACCAGACGGUUCUGUGG	-0.09132545742392333	2.4544820800000005	0.09769653188190366	0.24837826578723815	premiRNA
Selectedmotif_18795-18846_Motif_1+DMSMaPseq_invitro_SARS-CoV-2_Motif_335+SHAPE_invivo_SARS-CoV-2_Motif_353+SHAPE_invitro_SARS-CoV-2_Motif_344	890	CUACAAAGCAACCAUGAUCUGUAUUGUCAAGUCCAUGGUAAUGCACAUGUAG	-0.091958475607684	2.454087163333333	0.09719541014599896	0.15857599304185913	SARS-CoV2
hsa-mir-1322	558	AGAAACCUACUUAUUACAUAGUUUACAUAAGAAGCGUGAU	-0.09212191959368266	2.4539851966666664	0.015503257300615473	0.06354818552620012	premiRNA
hsa-mir-1292	2932	GCUGAGGUUGCGUUGACGCUCGC	-0.0926031416466075	2.45368498	0.029257005273187937	0.057171386089056954	premiRNA
hsa-mir-196a-2	2373	GUUGGGAUUGAGUUUUGAACUCGGC	-0.09293988755107177	2.4534748966666666	0.05056689403195323	0.09225308817538813	premiRNA
hsa-mir-6133	881	UUCUGCUGAAGACUGGUCUCUUCAUGUGUGAG	-0.09408316727987531	2.452761646666666	0.0351538008933327	0.059699127513456185	premiRNA
hsa-mir-1273g	2630	UAAGUUGUGAUCAUACCA	-0.09443156103950312	2.452544296666667	0.010955840367628204	0.04684755086921395	premiRNA
SARS-CoV-2-Conserved-Structured-46_Interval-1238-1357_Motif_2	2914	GCCACUUGCGAAUUUUGUGGC	-0.09453377364009641	2.4524805300000003	0.07008082247426208	0.10098848976666522	Control
hsa-mir-6754	676	UGGAGGAGUCUGGUGGCCUGUUCUCUU	-0.09488724329991123	2.452260013333334	0.05752307783741706	0.07204083782257742	premiRNA
SARS-CoV-2-Conserved-Structured-4_Interval-7011-7130_Motif_3	2042	UACUGGUUCUAUACCUUGUA	-0.09499672245235061	2.4521917133333337	0.1803909171706903	0.6643923818645925	Control
hsa-mir-548l	2156	UGUCGUAGAAAGUAAUGGCA	-0.09554254201396245	2.451851196666667	0.07339871401674479	0.12873299877479644	premiRNA
DMSMaPseq_invitro_SARS-CoV-2_Motif_426	153	CAUCAAAACCAAGCAAGAGGUCAUUUAUUGAAGAUCUACUUUUCAACAAAGUGACACUUGCAGAUG	-0.0955492475452622	2.451847013333333	0.05716952534169467	0.07242328074117134	SARS-CoV2
hsa-mir-378j	1996	AGAAGAACU	-0.09570905825533851	2.4517473133333327	0.09108150290323942	0.11088898075537074	premiRNA
hsa-mir-4509-1_4509-3_4509-2	2028	UUUUCCCUUUCUCUUGCCCUGAAA	-0.0960004950718237	2.4515654966666665	0.07283138826580098	0.135158500864652	premiRNA
hsa-mir-3914-1	2482	CCUUCUAAUGAGUAUGCUUAACUUGGUAGAAGG	-0.09626112918875707	2.451402896666667	0.024352754422656588	0.21392730338359017	premiRNA
IAV_invivo_NP_5_Motif_9+IAV_invivo_NP_5_Motif_9	2983	GGAAUGGAUCCC	-0.09672242165463502	2.4511151133333335	0.031133876600290003	0.06925333290778604	IAV
hsa-mir-505	988	GAUGUUUCUGCCAGUUUAGCGUC	-0.0968469682160487	2.4510374133333332	0.11497110770503084	0.4662770831558303	premiRNA
SARS-CoV-2-Conserved-Structured-8_Interval-40-157_Multi_1_ComplexLevel_1	1957	AACGAACUUUAAAAUCUGUGUGGCUGUCACUCGGCUGCAUGCUUAGUGCACUCACGCAGUAUAAUUAAUAACUAAUUACUGUCGUU	-0.09689409394198788	2.451008013333334	0.0632623620680141	0.13445525825850793	Control
IAV_invivo_PA_3_Motif_26+IAV_invivo_PA_3_Motif_26	1848	CCCAUUGGAGAGUCCCCCAAAGGAGUGGAGGAAAGUUCCAUUGGG	-0.0971322605217812	2.450859430000001	0.047581918740522616	0.09284200895267973	IAV
hsa-mir-664b	337	UGGGUAGAAAGUAUUAUUCUAUUCA	-0.09745129420612257	2.450660396666667	0.0449819475747018	0.06748777939802843	premiRNA
hsa-mir-518d	1977	UUCUGUUGUCUGAAAGAAACCAA	-0.09748450127944576	2.450639680000001	0.059759012266510016	0.07258466544627919	premiRNA
hsa-mir-6072	2068	CUUUGCUACUGCUC	-0.09752473446723856	2.4506145800000008	0.053690017623045004	0.11045870044264765	premiRNA
DMSMaPseq_invitro_SARS-CoV-2_Multi_29_ComplexLevel_1	2889	UGAGUACUGUAGGCACGGCACUUGUGAAAGAUCAGAAGCUGGUGUUUGUGUAUCUACUAGUGGUAGAUGGGUACUUA	-0.09763488150128255	2.4505458633333332	0.021559354932811713	0.1205560540636887	SARS-CoV2
hsa-mir-1976	36	GGGUCCUAAGGUGUGUCCUC	-0.09779308929550963	2.4504471633333336	0.01566810371035808	0.03430211219382272	premiRNA
IAV_invivo_PB2_1_Motif_27+IAV_invivo_PB2_1_Motif_27	1407	CUGGGAAACUGUUAAAAUUCAGUGGUCCCAG	-0.09814524990738227	2.4502274633333334	0.03426089106537564	0.08233603718420619	IAV
DMSMaPseq_invitro_SARS-CoV-2_Motif_208	3000	CACUGUACAGUCUAAAAUGUCAGAUGUAAAGUG	-0.09830749170649417	2.450126246666667	0.052769439761659404	0.10755942188375701	SARS-CoV2
hsa-mir-153-2	2438	GCAGCUAGUAAUAUGAGCCCAGUUGC	-0.09858134987917824	2.4499553966666663	0.023411559538119416	0.07013466078001475	premiRNA
hsa-mir-4666b	818	UCCCAGGCCCUUCCUCCAAUACUGGGA	-0.098649901246956	2.4499126300000005	0.042747793739723414	0.07366179886725112	premiRNA
DMSMaPseq_invitro_SARS-CoV-2_Motif_378	2696	AUUAGAGAAAACAACAGAGUUGUUAUUUCUAGU	-0.09868684845726122	2.4498895799999993	0.08874350852677769	0.3745131392289011	SARS-CoV2
SARS-CoV-2-Conserved-Structured-93_Interval-5691-5810_Multi_1_ComplexLevel_1	1072	UUGUGCUAGUGAGUACACUGGUAAUUACCAGUGUGGUCACUAUAAACAUAUAACUUCUAAAGAAACUUUGUAUUGCAUAG	-0.09904598175307361	2.4496655299999994	0.030118079398815664	0.1134763985788336	Control
hsa-mir-4493	2991	UUCCGGUGAUUAUCACAGCCAUGCCUUUACCUCCAGAA	-0.09938585334344087	2.449453496666667	0.0413662729740809	0.06470921700101351	premiRNA
hsa-mir-521-2	1542	AAUUUUCUCUUGUCUAAAAGAAAAGAACG	-0.0994293457934577	2.449426363333334	0.02356680921918418	0.10840403128933063	premiRNA
SHAPE_invivo_SARS-CoV-2_Motif_44	1907	GAGAGUGUUCAGACAUUCUU	-0.09953455050363434	2.449360730000001	0.10294989726470402	0.1936726564581845	SARS-CoV2
IAV_invivo_PB2_1_Motif_3+IAV_invivo_PB2_1_Motif_3	1417	GGAGAAGAACCC	-0.09962765319915794	2.4493026466666667	0.0251842973029424	0.1178994743304136	IAV
hsa-mir-548v	507	GGUUUUGCCAUCAUGCCAAAAGCU	-0.09974271584180223	2.4492308633333333	0.06352516196922312	0.17809663424311933	premiRNA
hsa-mir-1254-2	1169	CAGUGAGCUAUGAUCAUGUCCCUG	-0.10042972557438569	2.448802263333333	0.0402934789203997	0.04618369508850334	premiRNA
hsa-mir-8055	2695	AAAUAAAAGAUGGAGUCGUUUGACGUCUUUUAACACCCUUU	-0.10043156892761071	2.4488011133333334	0.023771725457856604	0.06087008547228963	premiRNA
hsa-mir-4678	2281	AUGAUUUUUGGGGUCA	-0.10047848093143903	2.448771846666666	0.05173828362126515	0.08020245752689324	premiRNA
hsa-mir-4732	1832	AAGCUGUGUGUGUCCAGC	-0.10112100974922975	2.448370996666667	0.037857076336282776	0.056904322161590894	premiRNA
DMSMaPseq_invitro_SARS-CoV-2_Multi_33_ComplexLevel_1	209	CCAAGACAUGUGAUCUGCACCUCUGAAGACAUGCUUAACCCUAAUUAUGAAGAUUUACUCAUUCGUAAGUCUAAUCAUAAUUUCUUGG	-0.1014629651302028	2.448157663333333	0.05750361509072636	0.11801631298677298	SARS-CoV2
hsa-mir-105-2	1254	CUGUGGUGGCUGCUUAUGCACCACGG	-0.10183433401698928	2.4479259800000004	0.13357950936250296	0.14597860914687733	premiRNA
hsa-mir-1203	600	GCUCAAGCCACAGCAGGGUGUUUAGCGCUCUUCAGUGGCUCCAG	-0.10206507375335408	2.4477820299999995	0.0286399144597269	0.03738338728779402	premiRNA
hsa-mir-6726	1733	UCUGCAGGUUCGCACUGAUGCCUGCUCG	-0.1022229876796741	2.447683513333334	0.0707749998319454	0.09324105198977185	premiRNA
SARS-CoV-2-Conserved-Structured-96_Interval-26608-26727_Multi_1_ComplexLevel_1	612	GAUUUGUCUUCUACAAUUUGCCUAUGCCAACAGGAAUAGGUUUUUGUAUAUAAUUAAGUUAAUUUUCCUCUGGCUGUUAUGGCCAGUAACUUUAGCUUGUUU	-0.10250237591203538	2.447509213333333	0.047522807127786004	0.08204464810572817	Control
hsa-mir-4456	1076	UUUUCUGGGA	-0.10264215017400652	2.4474220133333335	0.03149728664840182	0.04808259175159078	premiRNA
hsa-mir-4427	645	UAGACAAUGGUUUCAUCAUUUCGUCUG	-0.10329902508864135	2.4470122133333336	0.11451840640124203	0.1240480396348921	premiRNA
SHAPE_invivo_SARS-CoV-2_Motif_203	1250	GCUGGUAAUGUUCAACUCAGGGUUAUUGGACAUUCUAUGC	-0.1040595285128692	2.4465377633333336	0.059135919195232714	0.12245259022428369	SARS-CoV2
hsa-mir-4432	1223	CGUUCCAAUGCGACACCUCUAGAGUGUCAUCCCCUAGAAUGUCACCUUGGAAAG	-0.10422919715541178	2.446431913333334	0.08891501898957507	0.12480734766019627	premiRNA
SHAPE_invivo_SARS-CoV-2_Motif_79+SHAPE_invitro_SARS-CoV-2_Motif_75	1032	UGUUACUUUAUAUUGACAUUAAUGGCAAUCUUCAUCCAGAUUCUGCCACUCUUGUUAGUGACA	-0.10434805336556369	2.4463577633333338	0.06679136907156305	0.14907755207042872	SARS-CoV2
DMSMaPseq_invitro_SARS-CoV-2_Motif_347	1568	GGGUUUACAAACAAUUUGAUACUUAUAACCU	-0.10470774768192312	2.4461333633333338	0.0319951208630458	0.4467667358692438	SARS-CoV2
hsa-mir-6812	2386	GCAGCCAGUCCUGUCUCACCGC	-0.10473411564762763	2.446116913333334	0.04496767393147761	0.052888451411711015	premiRNA
hsa-mir-6752	1688	UGGAGCCAGGGGGCCCAGGUCUACAGCUUCUCCCCGCUCCC	-0.10490811216296207	2.446008363333333	0.024714948494390078	0.05084495043769861	premiRNA
hsa-mir-4711	2453	CAUGAGCCCUUUGGAAAGGUCUCGUG	-0.104970145006291	2.4459696633333334	0.04791785435150333	0.08146933756742485	premiRNA
DMSMaPseq_invitro_SARS-CoV-2_Motif_170	433	GUAAAUUUACUUAC	-0.10499589852092146	2.445953596666666	0.10775729470453341	0.1184626763860475	SARS-CoV2
SHAPE_invivo_SARS-CoV-2_Motif_545	168	AUGGUGCUAACAAAGACGGCAUCAU	-0.10500196288588008	2.4459498133333333	0.05744508036265758	0.3499984117032479	SARS-CoV2
hsa-mir-1266	2175	AGGGCUGGGAUUACUAAAGCCCU	-0.10505948084956977	2.44591393	0.09760508194704609	0.18005076701291586	premiRNA
hsa-mir-548d-1	1964	UUUGCCUGUAAAAGUAAUGGCAAA	-0.10524242697839005	2.4457997966666665	0.06102702576603703	0.09802800476717075	premiRNA
hsa-mir-4271	160	CCUGCAGCCCCCAGGUGGGGGG	-0.10538607495366287	2.4457101799999994	0.09443126300897221	0.12119799547532634	premiRNA
hsa-mir-3667	2255	AGGUUCUGCUGGCUGAGAACCU	-0.10560807879865197	2.44557168	0.06488572438904089	0.6044548563926424	premiRNA
hsa-mir-6512	194	GGAAGAAGGCUGAGGGAGAUGCCUUCUUCC	-0.10586475905649316	2.445411546666667	0.1039639540944695	0.14129111543893305	premiRNA
hsa-mir-4689	55	GGCCGGUCAGGCA	-0.10594100442034442	2.44536398	0.1389526398277875	0.14617341180657895	premiRNA
hsa-mir-4699	2347	AGUUCCUGAUUAAGAAAUGGAAUU	-0.10679965972501652	2.444828296666667	0.08989246747907977	0.10977967194244972	premiRNA
hsa-mir-382	1738	GAUUCGCUUUACUUAUGACGAAUC	-0.10683794269852671	2.4448044133333338	0.06486599633195629	0.1384692070783672	premiRNA
hsa-mir-1283-1	98	UUCUGUUGUCAGAAAGAAGAGAA	-0.10749487104368997	2.4443945800000004	0.06640588214255325	0.10392379129970239	premiRNA
hsa-mir-3170	351	CAGUGUUAGCUCCAGAAGCAUUG	-0.10749537863371074	2.4443942633333324	0.025948333651015936	0.1232088779061311	premiRNA
hsa-mir-3687-1_3687-2	2425	CGGUGGUCCCUCCCG	-0.10840698359190344	2.443825546666667	0.17762486769184158	0.19426182660552302	premiRNA
hsa-mir-3660	1623	CAUUGUAAUAGUUCAUAUGGGCACUG	-0.10917761210124038	2.44334478	0.024354988533547898	0.2756519873919875	premiRNA
hsa-mir-718	2627	GCCCGGGCACCGCCCCUU	-0.10924025939564408	2.443305696666667	0.008831186016355977	0.08571386877695013	premiRNA
hsa-mir-5708	1429	GACCAAAAGUCAACAUUAAACAACAAAUCUUGGCC	-0.10948697485996216	2.4431517800000004	0.04360801752598443	0.07722014654264557	premiRNA
SARS-CoV-2-Conserved-Structured-1_Interval-918-1037_Multi_1_ComplexLevel_1	902	GAGGGGUGUAUACUGCUGCCGUGAACAUGAGCAUGAAAUUGCUUGGUACACGGAACGUUCUGAAAAGAGCUAUGAAUUGCAGACACCUUUU	-0.11020954260911388	2.442700996666667	0.07078881177433696	0.0797860185817184	Control
Selectedmotif_8143-8220_Motif_1+DMSMaPseq_invitro_SARS-CoV-2_Motif_149+SHAPE_invivo_SARS-CoV-2_Motif_165+SHAPE_invitro_SARS-CoV-2_Motif_160	1753	GACAAUGUCUUAUCUACUUUUAUUUCAGCAGCUCGGCAAGGGUUUGUUGAUUCAGAUGUAGAAACUAAAGAUGUUGUU	-0.11059998619449672	2.4424574133333334	0.05543326103780389	0.10090175020052307	SARS-CoV2
hsa-mir-7641-1	346	AAGCAGGGUUGGGCCUGGUU	-0.11154720259978754	2.4418664800000003	0.03141511041204645	0.05723568537120238	premiRNA
hsa-mir-548ax	1397	GCCAUGGAAAGUAAUGGC	-0.11159999196172571	2.4418335466666665	0.06621166771082278	0.08310490750175802	premiRNA
hsa-mir-4782	89	AUCAAGAAAAGAUUUGGUGUUCUUGAU	-0.1116480527219095	2.441803563333334	0.04269361401754964	0.048612874916647654	premiRNA
SHAPE_invivo_SARS-CoV-2_Motif_210	646	CUGGAAUUGCCGUUUUAG	-0.11183874627733029	2.4416845966666667	0.043002585698547285	0.07529357981452424	SARS-CoV2
hsa-mir-1243	234	AGUGAAAUAAAGGUCCAUCUCCUGCCUAUUUAUUACUUUGCU	-0.1119392223857547	2.4416219133333334	0.04134587477382818	0.07630320700653932	premiRNA
hsa-let-7b	2583	GUGGUUUCAGGGCAGUGAUGUUGCCCCUCGGAAGAUAACUAU	-0.11264600141379977	2.4411809800000004	0.12593553694359236	0.1538507499566643	premiRNA
SARS-CoV-2-Conserved-Structured-106_Interval-22101-22218_Multi_1_ComplexLevel_1	2212	AUCUUAGGGAAUUUGUGUUUAAGAAUAUUGAUGGUUAUUUUAAAAUAUAUUCUAAGCACACGCCUAUUAAUUUAGUGCGUGAUCUCCCUCAGGGU	-0.11281815457590848	2.44107358	0.07484092908336869	0.09364332702165007	Control
hsa-mir-4304	1141	GGCAUCCCCAUUGCU	-0.11290073145736049	2.441022063333333	0.16970765246980474	0.6430678187615079	premiRNA
hsa-mir-6836	300	GCAUCCAGACAGCGGGCGAAUGC	-0.11304737154221667	2.4409305799999994	0.026336018087905116	0.0485069187018135	premiRNA
hsa-mir-6165	770	GGAGAGGAUCCACCUGUCCUGUCC	-0.1131461913042634	2.44086893	0.09555258478871366	0.21928573374282054	premiRNA
hsa-mir-331	2256	GGAUCCCAGAUCAAACCAGGCCC	-0.11354545092681242	2.4406198466666664	0.05137176074346382	0.07262998779187362	premiRNA
hsa-mir-6794	262	UGAGCAGGCCCAGAACCCAGCUCGUGCUCA	-0.1141873652935305	2.4402193799999994	0.03595941126578577	0.09588347470968865	premiRNA
hsa-mir-934	469	CUGGUAGUAUAAAACCCAG	-0.11442176502108113	2.440073146666666	0.0378319052634001	0.11945416445844559	premiRNA
hsa-mir-5100	710	UGGAGCUAGACCACAUGGGUUCA	-0.11486395607309995	2.439797279999999	0.03283460718851083	0.042724081548158384	premiRNA
hsa-let-7a-3	2397	AUAGUUUGGGGCUCUGCCCUGCUAUGGGAUAACUAU	-0.11533916719159532	2.4395008133333316	0.01360746934690409	0.046760142788332903	premiRNA
DMSMaPseq_invitro_SARS-CoV-2_Motif_229	521	AGUGAUGGAACU	-0.11673178048059916	2.4386320133333332	0.06476508701584478	0.2344980432536826	SARS-CoV2
hsa-mir-6865	2766	ACUUCAGAUGCUUCAUGACA	-0.11679808776619012	2.438590646666667	0.024638209271840128	0.06584054177628175	premiRNA
DMSMaPseq_invitro_SARS-CoV-2_Motif_531+SHAPE_invivo_SARS-CoV-2_Motif_566+SHAPE_invitro_SARS-CoV-2_Motif_541	2103	UGCAGAUUUGGAUGAUUUCUCCAAACAAUUGCA	-0.11693294641956095	2.4385065133333335	0.054899747013371955	0.08086947014216775	SARS-CoV2
hsa-mir-6732	1536	CUGGCCAUCAGUGUGGGCUAAC	-0.11698175520714202	2.4384760633333333	0.04764961568529872	0.6886399666505814	premiRNA
hsa-mir-548b	16	UUGGCCUUUAUUUUCAAUGGCAAG	-0.1171275938340725	2.4383850800000006	0.11719015134068313	0.14407268710731824	premiRNA
hsa-mir-4783	571	CGGGCUGAUUGCGCUAACAGUGGCCCC	-0.11713224229003423	2.4383821799999996	0.020160726062899963	0.3166818211353173	premiRNA
hsa-mir-1279	1981	UUCUAAUGCCAAGAA	-0.11733877799708724	2.43825333	0.12729591054428815	0.14785028972158948	premiRNA
hsa-mir-548ad	1724	UUUUGAAAGUAACUUGGCGAAA	-0.11799215321212009	2.4378457133333336	0.07927451333705633	0.10708095158732614	premiRNA
hsa-mir-449c	2327	GCGGCUGUUAAUGAUUUUAACAGUUGC	-0.11867940338208217	2.4374169633333325	0.08640973118011348	0.15256313059910964	premiRNA
DMSMaPseq_invitro_SARS-CoV-2_Motif_359	2409	CUCAGAGUAGAAAUUUACAAGAAUUUAAACCCAGGAG	-0.11896947772009532	2.437235996666667	0.048253140725868865	0.0980968896290118	SARS-CoV2
hsa-mir-7704	2832	CGUGCUCAGCUUGGCACCCAAGUUCUGC	-0.11977718701605572	2.436732096666667	0.04837999653163108	0.06902690693458206	premiRNA
hsa-mir-4491	1839	CAUUAACGUGGACCAGACAAUAUUAAUG	-0.11987026299631438	2.43667403	0.08376763980661858	0.12345911216577	premiRNA
hsa-mir-4315-1_4315-2	1456	GGACCCUCUCUCUACCUCU	-0.1199382533435458	2.4366316133333337	0.04028895044807906	0.06397487701874298	premiRNA
SARS-CoV-2-Conserved-Structured-65_Interval-4094-4213_Motif_2	1068	GGUGUUUUAACUGCUGUGGUUAUACCUACUAAAAAGGCUGGUGGCACUACUGAAAUGCU	-0.1201989141757455	2.436468996666666	0.04421006244337445	0.09169316791678227	Control
hsa-mir-4730	1426	GCCAGAUGCUGAGCGAUGGC	-0.12022036653284758	2.4364556133333335	0.03670030201862276	0.25442104697590956	premiRNA
hsa-mir-6086	807	AGAGAUGAGCAUAAAGUUUUU	-0.12027729676072599	2.436420096666667	0.016447023255533627	0.0748040657658207	premiRNA
SHAPE_invivo_SARS-CoV-2_Motif_179+SHAPE_invitro_SARS-CoV-2_Motif_173	1464	GAGUUUUUAGUGCAGUUGGUAACAUCUGUUACACACCAUCAAAACUU	-0.12035786999736842	2.43636983	0.03653938988169345	0.11379830508914315	SARS-CoV2
Selectedmotif_20833-20907_Motif_1+DMSMaPseq_invitro_SARS-CoV-2_Multi_61_ComplexLevel_1+SHAPE_invitro_SARS-CoV-2_Motif_377	1984	UAGCUGUACCCUAUAAUAUGAGAGUUAUACAUUUUGGUGCUGGUUCUGAUAAAGGAGUUGCACCAGGUACAGCUG	-0.12146382850216916	2.4356798633333336	0.06522673047030382	0.1018371276916211	SARS-CoV2
hsa-mir-539	2162	UGUUCGCUUUAUUUAUGAUGAAUCA	-0.12149631426336073	2.4356595966666674	0.03746026265374329	0.1592613391183913	premiRNA
hsa-mir-103b-2	611	UGCUUGACCUGAAUGCUACAAGGCA	-0.12154138291396333	2.43563148	0.03839377336780391	0.05774331486375372	premiRNA
hsa-mir-378f	2443	CAGGCUGCUAAACAACAGAACGAGCACUG	-0.12208752305874501	2.435290763333333	0.05041563035713222	0.10754519137812218	premiRNA
SARS-CoV-2-Conserved-Structured-78_Interval-4214-4333_Motif_1	1465	AGUGCCAACAGACAAUUAUAUAACCACUUACCCGGGUCAGGGUUUAAAUGGUUACACU	-0.12269548232474194	2.4349114800000002	0.17872119772505476	0.17982390241206028	Control
hsa-mir-6802	820	UGAAGCCCCGAGAUGCCUCACGUCUUCA	-0.12310088645804294	2.434658563333333	0.05003285842312049	0.05402296183486831	premiRNA
SHAPE_invivo_SARS-CoV-2_Motif_45	2973	AAAUUUUUGGCUUUGUGUGCUGACUCUAUCAUUAUUGGUGGAGCUAAACUUAAAGCCUUGAAUUU	-0.12323435591767753	2.434575296666667	0.0937805639305306	0.13380266074310665	SARS-CoV2
Selectedmotif_22825-22912_Multi_1_ComplexLevel_1+SHAPE_invitro_SARS-CoV-2_Multi_61_ComplexLevel_1	1915	AAUUAUAAAUUACCAGAUGAUUUUACAGGCUGCGUUAUAGCUUGGAAUUCUAACAAUCUUGAUUCUAAGGUUGGUGGUAAUUAUAAUU	-0.12328492791269241	2.4345437466666664	0.10546891556340231	0.11248287196139989	SARS-CoV2
hsa-mir-550a-1	2549	AGCCCUGUUGUUGUAAGAUAGUGU	-0.12382585858096674	2.4342062799999997	0.043170444818492804	0.056066127924684364	premiRNA
IAV_invivo_PB1_2_Motif_7+IAV_invivo_PB1_2_Motif_7	391	ACUCGUGUAUUGAAACGAUGGAGGUUGUUCAGCAAACACGAGU	-0.1244325889448134	2.4338277633333334	0.0373308434511191	0.11966613693084459	IAV
hsa-mir-4540	2676	CUUGGCACCUUUGGCCUUAG	-0.12472995654993828	2.4336422466666665	0.058414695488114496	0.06409519863510077	premiRNA
hsa-mir-520g_520h	1725	CUGUUUGUUGUCUGAGAAAAAACA	-0.124941835309819	2.4335100633333338	0.04952746494142069	0.09474530353834829	premiRNA
hsa-mir-1254-1	2502	CAGUGAACUAUCAUUGUGCCACUG	-0.1250292476540794	2.4334555300000007	0.0890759705728471	0.14594153615933855	premiRNA
hsa-mir-297	927	CAUGUAUGUGUAUAUACAUAUAUAUG	-0.1254355333910973	2.4332020633333333	0.15232657408176808	0.1977608661029127	premiRNA
hsa-mir-6515	527	GACAUCUGGGCCAACUCUGAUCUC	-0.12603804274321037	2.43282618	0.055789685170308585	0.11272485580355095	premiRNA
hsa-mir-4771-2_4771-1	583	UGCUUCAGUUUCACUCCAAGCA	-0.1264636169009355	2.43256068	0.025395428181400642	0.1508605700392387	premiRNA
SHAPE_invivo_SARS-CoV-2_Motif_308+SHAPE_invitro_SARS-CoV-2_Motif_297	2269	ACAGACUUCAUUAAGAUGUGGUGCUUGCAUACGUAGACCAUUCUUAUGUUGUAAAUGCUGUUACGACCAUGUCAUAUCAACAUCACAUAAAUUAGUCUUGUCUGU	-0.127109137828311	2.4321579633333337	0.06544904241076013	0.13244807196492808	SARS-CoV2
DMSMaPseq_invitro_SARS-CoV-2_Motif_424	1062	GUUUUUGUACACAAUUAAACCGUGCUUUAACUGGAAUAGCUGUUGAACAAGACAAAAAC	-0.1272171743564878	2.432090563333333	0.06354019894883763	0.1042336990810939	SARS-CoV2
hsa-mir-365a	731	AGAUGUGUUUCCAUUCCACUAUCAUAAU	-0.12753003681481298	2.4318953799999994	0.033202547516513005	0.07189489473046819	premiRNA
DMSMaPseq_invitro_SARS-CoV-2_Motif_530+SHAPE_invivo_SARS-CoV-2_Motif_565+SHAPE_invitro_SARS-CoV-2_Motif_540	2194	GCAGAGACAGAAGAAACAGCAAACUGUGACUCUUCUUCCUGC	-0.12833421969590578	2.4313936800000002	0.05360153611484984	0.3224990201509896	SARS-CoV2
DMSMaPseq_invitro_SARS-CoV-2_Motif_183+SHAPE_invivo_SARS-CoV-2_Motif_200+SHAPE_invitro_SARS-CoV-2_Motif_192	34	GGUUGUAUGGUACAAGUAACUUGUGGUACAACU	-0.12848024532968716	2.4313025799999997	0.06181621721896019	0.14336163259281792	SARS-CoV2
hsa-mir-181a-1	1103	GAGUUUGGAAUUAAAAUCAAAACC	-0.12862565651239238	2.431211863333333	0.05326353043808064	0.39069268368531723	premiRNA
SARS-CoV-2-Conserved-Structured-56_Interval-17525-17644_Motif_2	1630	GCUGAAAUUGUUGACACUGUGAGUGCUUUGGUUUAUGAUAAUAAGCUUAAAGCACAUAAAGACAAAUCAGC	-0.12879385581540675	2.4311069300000003	0.030720280493840294	0.045427511662613766	Control
IAV_invivo_NP_5_Motif_22+IAV_invivo_NP_5_Motif_22	2738	GUUCUCAGUACAGAGAAAUCUCCCUUUUGACAGAACAACCAUUAUGGCAGCAUUCAAUGGGAAUACAGAGGGGAGAACAUCUGACAUGAGGAC	-0.1292914008947204	2.4307965300000003	0.05396477564028503	0.21625768031292755	IAV
DMSMaPseq_invitro_SARS-CoV-2_Motif_387	2995	GUAAUGAUCCAUUUUUGGGUGUUUAUUAC	-0.129354288626502	2.430757296666667	0.03972289361609801	0.06343719519813704	SARS-CoV2
hsa-mir-6070	2865	GGAGCUCUGUGCCUUUGGGUCCUGGUGAGCUCU	-0.12947167549712718	2.430684063333333	0.0979684696554719	0.13990463639183012	premiRNA
hsa-mir-3689d-1	2325	CUCGCUGGGAGGUGUGCUAUCGUCUUCCCCGGGAG	-0.12954623779933797	2.430637546666666	0.12317875412872309	0.13062828337289364	premiRNA
SHAPE_invitro_SARS-CoV-2_Motif_181	900	ACCAGGAGUUUUCUGUGGUGUAGAUGCUGUAAAUUUACUUACUAAUAUGUUUACACCACUAAUUCAACCUAUUGGU	-0.13003616368531817	2.4303319	0.12051371834783962	0.1417744255910195	SARS-CoV2
hsa-mir-3685	910	GACUUGAGAUUAUAGUC	-0.13042650575269815	2.4300883799999995	0.10525211610033705	0.33673466266291013	premiRNA
hsa-mir-4528	998	UGAUCAUUAUAUGUAUGAUGAGAUCAU	-0.13072261774040786	2.4299036466666664	0.009579325789528918	0.0664902966169281	premiRNA
hsa-mir-4706	2318	GCUUCUGCGUUAUCUGGAAGG	-0.13072836152219733	2.429900063333333	0.04366627019440549	0.08147973629515866	premiRNA
SARS-CoV-2-Conserved-Structured-29_Interval-10970-11089_Motif_1	2712	CAAGGGUACACACCACUG	-0.13104979958031007	2.42969953	0.09736636478050144	0.17358208898218283	Control
hsa-mir-6503	49	UCCCCAGAAGCUGAGGAUUAGGGGA	-0.13109973040898526	2.42966838	0.02986768132709594	0.08355900702249393	premiRNA
hsa-mir-302a	2724	CUUGCUUUGAAACUAAAGAAGUAAG	-0.13111901882969174	2.4296563466666674	0.07540163962572498	0.1132158570928006	premiRNA
DMSMaPseq_invitro_SARS-CoV-2_Motif_239	1637	CUGUGGGUUUUACACUUAAAAACACAG	-0.13120928970721585	2.4296000300000005	0.12846014447064105	0.1842067961605699	SARS-CoV2
SARS-CoV-2-Conserved-Structured-28_Interval-7131-7250_Motif_4	2559	AACUGCUUUUGGCUUAGUUGCAGAGUGGUU	-0.13167859675233431	2.4293072466666676	0.06207139839946133	0.17094272594496077	Control
hsa-mir-3674	1985	GGCCGUUUGAGAUGUCC	-0.1317787255623275	2.4292447799999994	0.04904959878556974	0.061732818838488294	premiRNA
hsa-mir-8065	755	UGUAUUUUUCAGCAAGGCAAGGGCUUUGAUGUCUUGUA	-0.13180589498595555	2.42922783	0.07005073942145355	0.1801835289434464	premiRNA
hsa-mir-197	2520	UGGGAGGUAAGAGCUCUUCACCCUUCA	-0.13213735126812054	2.4290210466666666	0.006697255004553054	0.1614909900077817	premiRNA
hsa-mir-670	124	GUGAACCUGAAUUUGCCUUGGGUUUCCU	-0.132143949938362	2.4290169300000004	0.010650075235708642	0.022406111797576664	premiRNA
DMSMaPseq_invitro_SARS-CoV-2_Motif_328	1352	GUUAUGUUGAUACACCUAAU	-0.13228123968077057	2.4289312799999996	0.033772520049839445	0.08604364924535961	SARS-CoV2
DMSMaPseq_invitro_SARS-CoV-2_Motif_204+SHAPE_invivo_SARS-CoV-2_Motif_222	2525	UAUAAAGUUUAUUAUGGUAAUGCUUUAGAUCAAGCCAUUUCCAUGUGGGCUCUUAUA	-0.1328875426003905	2.4285530300000002	0.02954772748893869	0.08030197319370035	SARS-CoV2
hsa-mir-1248	1195	AAAUUGCAGACACUAGGACCAUGUCUUGGUUUUUGCAAUAAUG	-0.1330444146314112	2.4284551633333336	0.017485815160456098	0.03838292806528119	premiRNA
hsa-mir-3670-3_3670-2_3670-1_3670-4	2057	CCUCACCUGCUGAGAG	-0.13305849357561247	2.42844638	0.036643007939889324	0.08601486379773028	premiRNA
Selectedmotif_25470-25577_Motif_1+DMSMaPseq_invitro_SARS-CoV-2_Motif_458+SHAPE_invitro_SARS-CoV-2_Motif_463	2606	UGCAACGAUACCGAUACAAGCCUCACUCCCUUUCGGAUGGCUUAUUGUUGGCGUUGCA	-0.13361155297380478	2.428101346666667	0.06856933493884372	0.08018096741287502	SARS-CoV2
hsa-mir-6731	1296	UGGAAGCUCCAGGUGCCAACCACCUGCCUCUA	-0.13369044314880676	2.4280521299999998	0.011708477114517358	0.06206441809015451	premiRNA
hsa-mir-630	2760	UAUUUUGUUAUUCUGGUCACAGAAUGACCUAGUA	-0.13390729094781764	2.4279168466666667	0.10129071760771785	0.14914407423974374	premiRNA
hsa-mir-450a-2	1676	UAAUAUGUAAUAUAAAUGUAUUG	-0.1339618969477159	2.4278827800000005	0.10045516327103922	0.19500607876996942	premiRNA
hsa-mir-3974	137	AUGCACCCAUAUUUUAAUAUCAAACUAUGACAAAUU	-0.13399969904647382	2.427859196666666	0.06932929554220746	0.09768016055257772	premiRNA
hsa-mir-7851	1634	AGUAGCUGGGAAUACAGGUGUGUGCCACCAUGCCUCUACAAGCUACC	-0.13404068026166102	2.42783363	0.049463639673545425	0.08367231919523904	premiRNA
SHAPE_invivo_SARS-CoV-2_Motif_319	1685	GGUACAACAACUUACAAAUUAAAUGUUGGUGAUUAUUUUGUGCU	-0.13404808038982746	2.427829013333333	0.05610139869364055	0.07028732645888507	SARS-CoV2
SHAPE_invitro_SARS-CoV-2_Motif_28	1025	UGCUGUUGUUAAAAUUUAUUGUCCAGCA	-0.13408021885258498	2.4278089633333337	0.06535716367978932	0.07056849768079677	SARS-CoV2
hsa-mir-6776	2573	GGUUCCCACGCCGCGGCAACC	-0.1345856983653493	2.4274936133333327	0.052495086054142596	0.10938483145726711	premiRNA
SARS-CoV-2-Conserved-Structured-57_Interval-27248-27367_Motif_3	2087	CUAAGUCACUAACUGAGAAUAAAUAUUCUCAAUUAGAUGAAGAG	-0.13498121785091774	2.427246863333333	0.032871339876700746	0.3358980960336113	Control
hsa-mir-429	432	GUUAGACCUGGCCCUCUGUCUAAU	-0.13554755473538704	2.426893546666667	0.11249931673063837	0.15871042073863886	premiRNA
hsa-let-7g	2543	ACAGUUUGAGGGUCUAUGAUACCACCCGGUACAGGAGAUAACUGU	-0.1356087861207931	2.4268553466666662	0.10303392781492363	0.11430010373109446	premiRNA
hsa-mir-5090	2511	GGUGCAAAGCCUGCCCGCCCC	-0.13586998125827424	2.4266923966666663	0.04156476720203624	0.2751513149320249	premiRNA
SHAPE_invivo_SARS-CoV-2_Motif_370+SHAPE_invitro_SARS-CoV-2_Motif_360	1911	GAUGUAGAAUUGUUUGAAAAUAAAACAACAUU	-0.13606465538805002	2.4265709466666667	0.038160197292585366	0.0908808244654282	SARS-CoV2
IAV_invivo_PB1_2_Motif_23+IAV_invivo_PB1_2_Motif_23	775	GGAUGGUCUUCAAUCC	-0.1366568526482059	2.4262014966666667	0.07827181338814758	0.207646616844706	IAV
hsa-mir-639	2033	CGGGGCGGACGCAGAGCCGCGUUUAGUCUAUCG	-0.13710537521782476	2.4259216800000005	0.07342331370389912	0.10282524335641467	premiRNA
hsa-mir-4425	1462	AACAGCUUUGCGAAGUGUUGUU	-0.13728949681826616	2.425806813333334	0.022006095064842645	0.11303087774083634	premiRNA
SHAPE_invivo_SARS-CoV-2_Motif_422	1708	GUGCACUUGACCCUCUCUCAGAAACAAAGUGUAC	-0.13729208819888916	2.4258051966666665	0.054000790207034924	0.10708108048236008	SARS-CoV2
SARS-CoV-2-Conserved-Structured-89_Interval-26415-26527_Multi_1_ComplexLevel_1	958	UCGUGUUAAAAAUCUGAAUUCUUCUAGAGUUCCUGAUCUUCUGGUCUAAACGAACUAAAUAUUAUAUUAGUUUUUCUGUUUGGAACUUUAAUUUUAGCCAUGG	-0.13771095682531453	2.42554388	0.090223372528016	0.15504377781005482	Control
SHAPE_invivo_SARS-CoV-2_Motif_56	2251	GUACUUAAUGAGAAGUGC	-0.1377894729866175	2.4254948966666667	0.03182572267058894	0.08941929030690379	SARS-CoV2
DMSMaPseq_invitro_SARS-CoV-2_Motif_397+SHAPE_invivo_SARS-CoV-2_Motif_424+SHAPE_invitro_SARS-CoV-2_Motif_408	2925	UCUAACUUUAGAGUCCAACCAACAGAAUCUAUUGUUAGA	-0.13795502747848332	2.4253916133333333	0.09847834365895176	0.1104624112761537	SARS-CoV2
hsa-mir-3616	2795	CUCAUGAUAUGUUUGCCCCAUCAGCGUGUCACGAG	-0.13868053390668925	2.424938996666667	0.07827820362322938	0.09679045338311876	premiRNA
hsa-mir-6089-2_6089-1	2010	CGUGCGCCAGUGGAG	-0.1388432832958205	2.4248374633333336	0.07342831883799876	0.1211429650762512	premiRNA
hsa-mir-606	1008	GUUUUACUAUGAUGAGGUGUGCCAUCCACCCCAUCAUAGUAAAC	-0.1388992250589266	2.4248025633333334	0.05470281129189645	0.09781127729338213	premiRNA
hsa-mir-140	2456	GGUAGGUUACGUCAUGCUGUUCUACC	-0.13892874542579903	2.424784146666667	0.08042092339250101	0.19552908111438427	premiRNA
hsa-mir-629	836	GAACUUUUACGGUGAACCAGGAGGUUC	-0.13907063019363874	2.42469563	0.19407572160239872	0.44502017291116547	premiRNA
Selectedmotif_2458-2527_Multi_1_ComplexLevel_1+DMSMaPseq_invitro_SARS-CoV-2_Multi_9_ComplexLevel_1+SHAPE_invivo_SARS-CoV-2_Multi_6_ComplexLevel_1+SHAPE_invitro_SARS-CoV-2_Multi_9_ComplexLevel_1	1686	CCUCUAAAAGCCCCAAAAGAAAUUAUCUUCUUAGAGGGAGAAACACUUCCCACAGAAGUGUUAACAGAGG	-0.1393070869965281	2.424548113333333	0.03144745955721163	0.09255742551906945	SARS-CoV2
hsa-mir-137	446	AUAAUACGGAUUACGUUGUUA	-0.1394137877614964	2.4244815466666667	0.09813236853623408	0.12414506056508824	premiRNA
U1snRNP5ss-24	1571	AUGGUAAGUGCGAUACUUACCUG	-0.13945498269879733	2.424455846666667	0.0312489887708444	0.08249904930291396	Control
SHAPE_invitro_SARS-CoV-2_Multi_51_ComplexLevel_1	2729	GUUGCUGUACCUACAGGUUAUGUUGAUACACCUAAUAAUACAGAUUUUUCCAGAGUUAGUGCUAAACCACCGCCUGGAGAUCAAU	-0.1394724811968079	2.4244449300000004	0.10197996272525701	0.22216268144988602	SARS-CoV2
IAV_invivo_HA_4_Motif_14+IAV_invivo_HA_4_Motif_14	407	GGAUGGUUACAGGACUAAGGAACAAUCCGUCC	-0.13980717002593418	2.42423613	0.036497397199088594	0.053052404110871546	IAV
SHAPE_invivo_SARS-CoV-2_Motif_22	1380	UCAAGACUAUUCAACCAAGGGUUGAAAAGAAAAAGCUUGA	-0.13988485801404937	2.424187663333333	0.08113947048500492	0.3040618052366792	SARS-CoV2
hsa-mir-6715b	291	UGGCAAUUCAGUAAAAAUGCUCA	-0.14007637974265652	2.4240681800000003	0.03423377903989775	0.13457459822323053	premiRNA
hsa-mir-3190	1993	CCCACGGCCCUUGUCAGUGUG	-0.14016710477967081	2.42401158	0.06732330495734258	0.08692099889049218	premiRNA
hsa-mir-423	2982	GACUUUUCUAUUUUCCAAAAGC	-0.14155693968120717	2.4231445133333334	0.03471762052843317	0.06807270455655447	premiRNA
hsa-mir-124-1	1420	CUUGAUUUAAAUGUCCAUACAAUUAAG	-0.14205886606383825	2.4228313800000008	0.03159226325623726	0.09762997153785724	premiRNA
hsa-mir-6505	345	CUCAGCAUGUUGAGCCCUGUCUCUGGGGAGCUGAC	-0.14210663295611856	2.4228015800000002	0.05110343224926715	0.11777071454846563	premiRNA
hsa-mir-5087	2065	CAUGUUAAGUGUUGUCCUACAG	-0.14221405503321918	2.4227345633333335	0.017679789001830818	0.09385261232765853	premiRNA
DMSMaPseq_invitro_SARS-CoV-2_Motif_191	1328	AGCAGCUGGUACGGACACAACUAUUACAGUUAAUGUUUUAGCUUGGUUGUACGCUGCU	-0.14327232679153443	2.4220743466666663	0.05209634382572282	0.07974048509505298	SARS-CoV2
hsa-mir-875	1666	CAGGUGUUCUUAAAAUCACCUG	-0.14339187759855304	2.4219997633333334	0.1566672018563694	0.20812795797346353	premiRNA
SARS-CoV-2-Conserved-Structured-2_Interval-14206-14325_Multi_1_ComplexLevel_1	1438	CUGACUUAACAAAGCCUUACAUUAAGUGGGAUUUGUUAAAAUAUGACUUCACGGAAGAGAGGUUAAAACUCUUUGACCGUUAUUUUAAAUAUUGG	-0.14345615452406946	2.421959663333334	0.053633721708317615	0.4795698962855996	Control
hsa-mir-5579	2055	CUAACAGGCCCCUGUCACCAUUAG	-0.14389626178548676	2.4216850966666663	0.03611353725820532	0.07717318568545119	premiRNA
hsa-mir-101-2	50	GAUGCUGUAUAUCUGAAAGGUAC	-0.1439043030799922	2.42168008	0.02382533479276131	0.134660995611612	premiRNA
hsa-mir-369	86	UAUUCGCUUUAUUGACUUCGAAUA	-0.1440495005405844	2.4215894966666665	0.06610425620451466	0.09115667866136216	premiRNA
hsa-mir-1268a	1271	GGGGCCUGUGGUCCC	-0.14420650614792543	2.4214915466666667	0.12599232643842148	0.191415684458912	premiRNA
hsa-mir-3176	285	CACUCCCGGGAUCCCCAGGGAC	-0.14425646369186412	2.42146038	0.01808248097064426	0.04680044723733663	premiRNA
DMSMaPseq_invitro_SARS-CoV-2_Motif_498+SHAPE_invitro_SARS-CoV-2_Motif_506	499	GUUUUAAUUAUGCUUAUUAUCUUUUGGUUCUCACUUGAACUGCAAGAUCAUAAUGAAAC	-0.14438600600767146	2.4213795633333333	0.009176158179966335	0.03535117474728843	SARS-CoV2
hsa-mir-7852	1316	CAUACAUAUGCCUACUACUACUUUCAUAUGUAGGCAUAUGUAUG	-0.1444551718265247	2.421336413333334	0.09055449115063184	0.13144596090547067	premiRNA
hsa-mir-7848	1608	UAUGCAAAGCUCUGACAGUGUUUCACUUGCUA	-0.14472408767534212	2.421168646666667	0.012523523443596012	0.11859612896153063	premiRNA
hsa-mir-1283-2	2733	UUCUGUUGUCUGAAAGAAAAGAA	-0.1452186139298082	2.4208601300000003	0.025631439934103745	0.05160020110824079	premiRNA
Selectedmotif_7923-8127_Motif_2+SHAPE_invitro_SARS-CoV-2_Motif_159	235	GCAGUUAAAAUGUUUGAUGCUUACGUUAAUACGUUUUCAUCAACUUUUAACGU	-0.14524880217828454	2.420841296666667	0.06866789762225266	0.10601045435302757	SARS-CoV2
hsa-mir-6504	2785	AAUGCAGUCUGCACCCUGCUGCAUU	-0.1453248338200228	2.4207938633333335	0.05141464962686764	0.1699120354813543	premiRNA
hsa-mir-4774	1495	UAAUAACUGACAAACAGACAAUUG	-0.14550473440873057	2.4206816300000003	0.11065255623071665	0.1427450794012263	premiRNA
SHAPE_invivo_SARS-CoV-2_Motif_162+SHAPE_invitro_SARS-CoV-2_Motif_157	697	GUGAAGAAUCAU	-0.1456382305836301	2.420598346666667	0.03786752952544631	0.06641015278273214	SARS-CoV2
IAV_invivo_PB2_1_Motif_5+IAV_invivo_PB2_1_Motif_5	1660	GCCGGAUCAGACCGAGUGAUGGUAUCACCACUGGC	-0.145642611886949	2.4205956133333335	0.06905440090033511	0.0798718708893077	IAV
hsa-mir-133a-2	541	CAAAUCGACUGUCCAAUGGAUUUG	-0.14566104541920494	2.4205841133333332	0.017877185901065448	0.11172296968862501	premiRNA
hsa-mir-1258	1345	AACUCCUGCGAGUCCCUGGAGUU	-0.14623705322929312	2.420224763333333	0.177653143070052	0.5516532878183058	premiRNA
hsa-mir-548am	359	UUUGCCGUCGAAAAUAAUGGCAAA	-0.146269058115731	2.4202047966666664	0.01920496661427504	0.06189515469390123	premiRNA
DMSMaPseq_invitro_SARS-CoV-2_Multi_18_ComplexLevel_1	1892	ACUAAAAUAAAACCUCAUAAUUCACAUGAAGGUAAAACAUUUUAUGUUUUACCUAAUGAUGACACUCUACGUGUUGAGGCUUUUGAGU	-0.14649124896756957	2.42006618	0.0918360998569387	0.10583867963975052	SARS-CoV2
IAV_invivo_PB2_1_Motif_28+IAV_invivo_PB2_1_Motif_28	396	GGAAUUUGAACC	-0.14684888620858957	2.419843063333334	0.04102642424344192	0.07700044915520812	IAV
IAV_invivo_PB2_1_Motif_30+IAV_invivo_PB2_1_Motif_30	308	GUGCUUGGGACAUUUGAUACCGCAC	-0.14731725821946484	2.4195508633333334	0.07937756181643506	0.11843849588333934	IAV
hsa-mir-483	1094	GGGAGUGGUUCCAUCACGCCUCCUCAC	-0.14734728617635662	2.41953213	0.13802788356345366	0.1746916121618834	premiRNA
hsa-mir-99b	878	CUUGCGGGGCCUUCGCCGCACACAAG	-0.14799531833856175	2.4191278466666666	0.08591647761335489	0.12666392053319056	premiRNA
hsa-mir-5692c-2	451	GAGUCCUAUUUAUUUUUAGGAUAUUAGGAA	-0.14831138662858184	2.418930663333334	0.053496722072884265	0.06802060466105751	premiRNA
SARS-CoV-2-Conserved-Structured-33_Interval-29550-29669_Motif_1	1719	AGGCAGAUGGGCUAUAUAAACGUUUUCGCUUUUCCGUUUACGAUAUAUAGUCUACUCUU	-0.14848586401867142	2.418821813333333	0.1153723688483229	0.1814100852054082	Control
SHAPE_invivo_SARS-CoV-2_Motif_469	1854	GACUCAUUCAAGGAGGAGUU	-0.148654731203289	2.418716463333334	0.10295091151347677	0.2030900084492016	SARS-CoV2
hsa-mir-3655	38	UGCUGUUGGAGACUCGAUUGUUGGUGACAGCGAAAGAACGAUAACAAA	-0.14865788360445834	2.4187144966666665	0.032705929336807105	0.10293462025573989	premiRNA
hsa-mir-548n	1921	UUGUCGUUAAAAAUAGCAA	-0.1487128903333184	2.4186801800000004	0.0924385148338432	0.10144567813308479	premiRNA
hsa-mir-3136	2886	GUCAUUUUUCUGUGACUGCACAUGGC	-0.1495462997133801	2.418160246666667	0.03439189134138738	0.035831586978594135	premiRNA
hsa-mir-4512	1636	CUCGUCUCUACAAAAAAUUGAGACAGG	-0.15001245435733135	2.41786943	0.06362294078424624	0.15705803891812445	premiRNA
IAV_invivo_PB1_2_Motif_10+IAV_invivo_PB1_2_Motif_10	77	GGCUCAUAGACUUCCUUAAGGAUGUAAUGGAGUC	-0.1501862371505528	2.4177610133333327	0.014578303493397818	0.10472398488958184	IAV
hsa-mir-3914-2	61	CCUUCUACCAAGUUAAGCAUACUCAUUAGAAGG	-0.15052870012154163	2.4175473633333335	0.029015485281765133	0.6327100451185409	premiRNA
SARS-CoV-2-Conserved-Structured-73_Interval-7171-7290_Motif_1+DMSMaPseq_invitro_SARS-CoV-2_Motif_136+SHAPE_invitro_SARS-CoV-2_Motif_143	903	AAAUUACCAUUUCAUCUUUUAAAUGGGAUUU	-0.151113577399323	2.4171824800000006	0.018977512129786885	0.037698794430484586	SARS-CoV2
Selectedmotif_14972-15080_Motif_1+DMSMaPseq_invitro_SARS-CoV-2_Motif_271+SHAPE_invivo_SARS-CoV-2_Motif_285+SHAPE_invitro_SARS-CoV-2_Motif_275	317	ACUUUAUUAUGAUUCAAUGAGUUAUGAGGAUCAAGAUGCACUUUUCGCAUAUACAAAACGUAAUGUCAUCCCUACUAUAACUCAAAUGAAUCUUAAGU	-0.1515191685394735	2.4169294466666664	0.050718342780486245	0.05481431201937843	SARS-CoV2
DMSMaPseq_invitro_SARS-CoV-2_Motif_303+SHAPE_invitro_SARS-CoV-2_Motif_307	1239	CAACUUACAAAUUAAAUGUUG	-0.15165904966250293	2.4168421799999993	0.08195761242150378	0.09284330329326591	SARS-CoV2
SARS-CoV-2-Conserved-Structured-59_Interval-21325-21444_Motif_1	2634	CAUGCAAAUUACAUAUUUUGGAGGAAUACAAAUCCAAUUCAGUUGUCUUCCUAUUCUUUAUUUGACAUG	-0.1517356156095219	2.4167944133333337	0.09076287766554496	0.12321675182839253	Control
U1snRNP5ss-1	601	GGAGUAAGUCUGAUACUUACCUG	-0.15206314474785962	2.4165900799999998	0.023124018721390104	0.149658910882808	Control
hsa-mir-6849	2547	GUGUGGAGAGAGCACUGAGCCUGCCCACC	-0.15224932342364045	2.4164739299999995	0.011208109857675943	0.11697331819382252	premiRNA
hsa-mir-4513	849	CCAUAAGCUGUCUAAAACUUCG	-0.15303344314136524	2.415984746666667	0.11860773315781356	0.1348961025373826	premiRNA
SHAPE_invivo_SARS-CoV-2_Motif_153	1441	GUUGUAGACGGUUGUAAUUCAUCAACUUGUAUGAUGUGUUACAAACGUAAUAGAGC	-0.15308334725477693	2.415953613333333	0.06699171887780964	0.06842720708995301	SARS-CoV2
SARS-CoV-2-Conserved-Structured-73_Interval-7171-7290_Multi_1_ComplexLevel_1	78	UUAGAAACUAUACAAAUUACCAUUUCAUCUUUUAAAUGGGAUUUAACUGCUUUUGGCUUAGUUGCAGAGUGGUUUUUGG	-0.153112734045329	2.41593528	0.014894454997720092	0.06275823689067897	Control
DMSMaPseq_invitro_SARS-CoV-2_Motif_120+SHAPE_invivo_SARS-CoV-2_Motif_132+SHAPE_invitro_SARS-CoV-2_Motif_128	936	CGCAGGGAAUGGAUAAUCUUGCCUGCG	-0.15348744234013362	2.4157015133333335	0.07375067030870897	0.12092510828585265	SARS-CoV2
DMSMaPseq_invitro_SARS-CoV-2_Motif_206+SHAPE_invivo_SARS-CoV-2_Motif_224+SHAPE_invitro_SARS-CoV-2_Motif_214	2292	AGGCUAUUUUUGUACUUGUUACUUUGGCCU	-0.15357530884388493	2.4156466966666668	0.07143530534540564	0.09133926557029932	SARS-CoV2
hsa-mir-4803	1014	UUGAAUCACACACACAUUUCAA	-0.15359446368827248	2.4156347466666666	0.035801009916885805	0.09890091891811649	premiRNA
IAV_invivo_M1_M2_7_Motif_5+IAV_invivo_M1_M2_7_Motif_5	2811	GCUCACCGUGCCCAGUGAGC	-0.15383933579936485	2.41548198	0.033503610854140706	0.10392043648571668	IAV
SARS-CoV-2-Conserved-Structured-103_Interval-1198-1317_Motif_1	2928	CAUGAAGUGUGAUCAUUGUGGUGAAACUUCAUG	-0.15421038410298218	2.4152504966666672	0.12662914921418153	0.18548973278283623	Control
hsa-mir-526a-1	221	UCUGUUGCUUGAAAGAAGAGA	-0.15441838914956552	2.4151207299999995	0.09907267357912061	0.11555335006346594	premiRNA
SARS-CoV-2-Conserved-Structured-71_Interval-2118-2237_Motif_2+SARS-CoV-2-Conserved-Structured-23_Interval-2158-2277_Motif_2+SHAPE_invivo_SARS-CoV-2_Motif_42	2186	GGUUGGGAAAUUGUUAAAUUUAUCUCAACC	-0.15462334865603422	2.4149928633333335	0.033044407566869605	0.053129596189707855	SARS-CoV2
hsa-mir-6748	2240	UGGAUUUGAAAUGGUCCCACUCCUGACGAUCCU	-0.1548472760000424	2.4148531633333334	0.0608588906315759	0.06777678565843318	premiRNA
SHAPE_invitro_SARS-CoV-2_Motif_51	1280	CCUUCACACUCAAAGGCGGUGCACCAACAAAGGUUACUUUUGGUGAUGACACUGUGAUAGAAGUGCAAGG	-0.15493685228069767	2.4147972800000006	0.01679682850215888	0.04159884485410238	SARS-CoV2
SARS-CoV-2-Conserved-Structured-91_Interval-4971-5090_Motif_1	2845	GUUUACAACAGUAGAC	-0.15501427311617216	2.4147489799999997	0.08320065158689945	0.6999670775319468	Control
hsa-mir-3679	1104	GAAGGGGAGUUUCCCUCUAUUCCCUUC	-0.15534225641399937	2.414544363333333	0.040647056454113234	0.24850113987654618	premiRNA
hsa-mir-944	479	UUUUCUUAAAUUGUAUAAAGAGAAAU	-0.15601190122489117	2.414126596666667	0.12536870666155173	0.2389724171576939	premiRNA
hsa-mir-4487	2161	AGCUGGCUGAAGGGCAGAAGGGAACUGUCCUUCAGCCAGAG	-0.15606813685590218	2.414091513333334	0.08002091002350299	0.09428100267459645	premiRNA
hsa-mir-892b	2623	GUAGAUUUUAUGUCAC	-0.15629665922534366	2.4139489466666664	0.035668818107974086	0.13113861517898814	premiRNA
hsa-mir-124-2	1361	CUUGAUUUAAUGUCAUACAAUUAAG	-0.15668750353968827	2.413705113333333	0.11581522879595901	0.29948820657028047	premiRNA
DMSMaPseq_invitro_SARS-CoV-2_Motif_395	2030	UCUAUUAAAAUAUAAUGA	-0.15684683337500946	2.4136057133333333	0.1136430888113233	0.12377739826241753	SARS-CoV2
hsa-mir-4475	2993	AAUGACUCAUAGUCAA	-0.15691078971735675	2.4135658133333333	0.007838169620850231	0.047391841246280715	premiRNA
SHAPE_invitro_SARS-CoV-2_Motif_132	1001	AAACCUAAUGAAUUAUCUAGAGUAUUAGGUUU	-0.15711176864946977	2.41344043	0.04904306736074997	0.06386771521689527	SARS-CoV2
hsa-mir-378b	1422	UAGUGGAAAGAGCACUG	-0.1575831594851912	2.413146346666667	0.11097184784958979	0.14085884865776566	premiRNA
bulge-UUU	2267	GCGCUGCCAGAAACUGGCUUUAGCGC	-0.15768732230006705	2.4130813633333337	0.00948121658814589	0.08481532552330664	Control
hsa-mir-122	1575	UGUUUGUGUCUAAACUAUCAAACG	-0.1577807455787598	2.41302308	0.044898702189269286	0.12309554048590976	premiRNA
SHAPE_invitro_SARS-CoV-2_Motif_296	2749	GAGGCUAUGUACACACCGCAUACAGUCUUACAGGCUGUUGGGGCUUGUGUUCUUUGCAAUUC	-0.15786634128505794	2.4129696800000007	0.009092133896145447	0.10551126296035201	SARS-CoV2
hsa-mir-586	743	GUCCCAAUACAUGUGGGCC	-0.15800664985231336	2.412882146666667	0.022143219999911493	0.0708398649575737	premiRNA
hsa-mir-3180-1_3180-3_3180-2	197	CCCACGUCGCAUGCGCCCCGGGAAAGCGUGGG	-0.15806192373381553	2.412847663333334	0.020980025077430665	0.08884607017615542	premiRNA
DMSMaPseq_invitro_SARS-CoV-2_Motif_188	1916	CACCAUCUGGUG	-0.15835875703365898	2.4126624799999994	0.10397125067950977	0.1132891909688668	SARS-CoV2
hsa-mir-7843	1888	UCCUGAUCUGAUGGAAGUCAUGA	-0.15960967256167402	2.4118820800000003	0.08680743711236585	0.13084633316127336	premiRNA
hsa-mir-4423	837	CCAUGCUGUUUAAGCCUAGCAUAG	-0.15961819473093458	2.4118767633333333	0.04045946063900737	0.09140726572727847	premiRNA
hsa-mir-8485	230	UGUAUAUAGCAUAUGUGUAUACAUACACACACACACACACACACACACA	-0.16031674545762545	2.4114409633333334	0.023457631513087537	0.11124302678467096	premiRNA
hsa-mir-7855	774	UCGGCACUAUUGUGACUGU	-0.160457160885937	2.4113533633333333	0.01710375735017798	0.038404399820681875	premiRNA
hsa-mir-501	2918	GAGAGUGCUUUCUGAAUGCAAUGC	-0.16053645178990003	2.4113038966666664	0.055413729391014875	0.1131987326809651	premiRNA
hsa-mir-4521	2689	UCAGUUUUGUAGCAUCAAAACU	-0.160736869701466	2.4111788633333333	0.04455857165216917	0.06783705939859018	premiRNA
hsa-mir-100	2086	CUUGUGGUAUUAGUCCGCACAAG	-0.16109087366656438	2.410958013333333	0.0285733961381338	0.10586743679073643	premiRNA
hsa-mir-5685	2988	CGGGCCCCUCCCCUCAAUGGGCCCG	-0.16168953602064068	2.4105845300000004	0.013084453670413106	0.19274897418099052	premiRNA
DMSMaPseq_invitro_SARS-CoV-2_Motif_396+SHAPE_invitro_SARS-CoV-2_Motif_407	1467	UGCACUUGACCCUCUCUCAGAAACAAAGUGUA	-0.16176650269662426	2.410536513333333	0.09112603459836803	0.13230967729012283	SARS-CoV2
SARS-CoV-2-Conserved-Structured-64_Interval-5011-5130_Multi_1_ComplexLevel_1	2846	UGUGGACAUGUCAAUGACAUAUGGACAACAGUUUGGUCCAACUUAUUUGGAUGGAGCUGAUGUUACUAAAAUAAAACCUCAUAAUUCACA	-0.16238322456925894	2.4101517633333334	0.06957528843053606	0.08235659920042754	Control
DMSMaPseq_invitro_SARS-CoV-2_Motif_81+SHAPE_invivo_SARS-CoV-2_Motif_88	1341	AAAUUCUUGGAACUGUUUCUUGGAAUUU	-0.16335151931795427	2.4095476800000006	0.13898818527925164	0.1357910770171678	SARS-CoV2
SHAPE_invivo_SARS-CoV-2_Motif_261	1050	UAGAAUAGACGGUGACAUGGUACCACAUAUAUCACGUCAACGUCUUACUA	-0.16430829978780928	2.408950779999999	0.06962204370434742	0.1979124990153987	SARS-CoV2
DMSMaPseq_invitro_SARS-CoV-2_Motif_135	1360	GAACUCUACUAAUGUCACUAUUGCAACCUACUGUACUGGUUCUAUACCUUGUAGUGUUUGUCUUAGUGGUUUAGAUUC	-0.16438377040899907	2.4089036966666666	0.1441843669246716	0.17467347067451588	SARS-CoV2
hsa-mir-3617	2310	GAUGGGAUUAGAAACCAUAUGUCUCAUC	-0.1645113357952603	2.408824113333333	0.057674697572757144	0.13857717624977636	premiRNA
hsa-mir-378a	2241	GUGUGUUACCUAGAAAUAGCACU	-0.16463000499856273	2.40875008	0.09369122841672066	0.15441462969762287	premiRNA
IAV_invivo_NP_5_Motif_18+IAV_invivo_NP_5_Motif_18	1428	GGUGCUCCCAAGAGGGAAGCU	-0.16485868765958664	2.4086074133333337	0.033845462469918555	0.07374380977185926	IAV
hsa-mir-4677	1320	CAGCCAUGACCUGACCUUCUGUCUG	-0.16518413300732143	2.40840438	0.05032990001955481	0.10408645628655926	premiRNA
SARS-CoV-2-Conserved-Structured-76_Interval-29238-29357_Multi_1_ComplexLevel_1	784	GUGCCAUCAAAUUGGAUGACAAAGAUCCAAAUUUCAAAGAUCAAGUCAUUUUGCUGAAUAAGCAUAUUGACGCAU	-0.16520563879495265	2.4083909633333334	0.01630324205517753	0.11374275787294956	Control
hsa-mir-5704	2152	AUGCUAAGUCCAUGGGCAAACAU	-0.1652216679534358	2.4083809633333333	0.04701420953362496	0.08533794304459419	premiRNA
hsa-mir-6080	1322	GGGGCUGGUUGUCUA	-0.1653489127565272	2.40830158	0.042123706347643994	0.10316234090706825	premiRNA
hsa-mir-922	2719	CUGUCCUGGACUGGGGUCAGACUGUGCCCCGAGGAGAAGCAG	-0.16550565121122682	2.4082037966666667	0.09824236414803114	0.12034475351357754	premiRNA
hsa-mir-8068	2423	UUGUGGCAAUACAG	-0.16554321287260537	2.4081803633333334	0.045156094530484255	0.2220877601074663	premiRNA
hsa-mir-320b-1	1935	AAUCCCUCUCUUUCUAGUUCUUCCUAGAGUGAGGAAAA	-0.16616607925599133	2.4077917800000006	0.021851811821011962	0.09530023521287495	premiRNA
hsa-mir-328	2653	UCAGGGAGAAAGUGCAUACAGCCCCUG	-0.16635412800026284	2.407674463333333	0.022223172612465966	0.0784463378587234	premiRNA
hsa-mir-6782	687	GGUGUCGAACUCAUGGCUGCCACC	-0.1667031362109647	2.407456730000001	0.02202132373789794	0.03198008230697946	premiRNA
hsa-mir-7845	2144	UGGCGACACUCGCGCCAGCUCCCGGGACGGCUGGGCUCGGGCUGGUCGCCGA	-0.16715531877177295	2.40717463	0.051210095420912025	0.08807132968000353	premiRNA
SHAPE_invivo_SARS-CoV-2_Motif_395+SHAPE_invitro_SARS-CoV-2_Motif_380	1176	GUACAUACAGCUAAUAAAUGGGAUCUCAUUAUUAGUGAUAUGUAC	-0.16719846392335716	2.407147713333333	0.09206107950904757	0.10237697075570505	SARS-CoV2
Selectedmotif_756-821_Motif_1+DMSMaPseq_invitro_SARS-CoV-2_Motif_16+SHAPE_invivo_SARS-CoV-2_Motif_16+SHAPE_invitro_SARS-CoV-2_Motif_15	2816	ACAUAGCAGUGGUGUUACCCGUGAACUCAUGCGUGAGCUUAACGGAGGGGCAUACACUCGCUAUGU	-0.16743572218416936	2.406999696666667	0.1237533824322894	0.17337502407458477	SARS-CoV2
hsa-mir-8056	145	UAGGAGCUGUGCCUCCUGGCCUAUUCCUGUUCGUG	-0.1674559456391226	2.40698708	0.06005413632495532	0.06483897275374936	premiRNA
DMSMaPseq_invitro_SARS-CoV-2_Motif_385+SHAPE_invitro_SARS-CoV-2_Motif_396	1822	AUAAUAAGAGGCUGGAUUUUUGGUACUACUUUAGAUUCGAAGACCCAGUCCCUACUUAUUGU	-0.16751955468303587	2.406947396666667	0.06476318703189912	0.11188705062984966	SARS-CoV2
hsa-mir-4688	1923	CCUCCCUAGGGGAUCCCAGGUAGG	-0.16769921483436573	2.406835313333334	0.09521216075060361	0.11457844195955214	premiRNA
hsa-mir-3155a	1033	CUGGGGAGCCGGACAGCUCCCUUCCCAG	-0.16790708630462728	2.4067056300000003	0.09376276290565917	0.13241653650992433	premiRNA
mismatch-AG	1707	GCGCAGCCAGAAACUGGCGGCGC	-0.16817052552429662	2.40654128	0.04517003898609448	0.17559326719393378	Control
DMSMaPseq_invitro_SARS-CoV-2_Motif_475+SHAPE_invitro_SARS-CoV-2_Motif_482	587	AUCUGAAUUCUUCUAGAGUUCCUGAU	-0.16831179584106015	2.4064531466666668	0.11097073459307606	0.19580450775843294	SARS-CoV2
SHAPE_invitro_SARS-CoV-2_Motif_467	530	GCUUUAGUCUACUUCUUGCAGAGUAUAAACUUUGUAAGAAUAAUAAUGAGGC	-0.16923486164757048	2.40587728	0.10589269886364457	0.12244118505848561	SARS-CoV2
hsa-mir-3682	1684	AUCAUAAUAAAGGUGUCAUGAU	-0.16945894928316324	2.40573748	0.036657538682696375	0.06814548159476952	premiRNA
hsa-mir-548a-2	1584	UUUGCCGUUAAAAGUAAUGGCA	-0.16960900892182873	2.4056438633333332	0.16083160046593428	0.1696026120760529	premiRNA
hsa-mir-3942	2519	GAAAUAGGCUGCGAAGAUAACAGUAUUUC	-0.16961055840714884	2.4056428966666665	0.027843332503140025	0.2933351116332305	premiRNA
IAV_invivo_PB1_2_Motif_2+IAV_invivo_PB1_2_Motif_2	293	GGAUGUCAAUCC	-0.16962872478676194	2.405631563333334	0.10008505297354602	0.1533766767499153	IAV
hsa-mir-4654	181	CUGGGGUUGGAAUGUGACCCCA	-0.17052304496905987	2.40507363	0.04318868256599377	0.06572612863660572	premiRNA
hsa-mir-126	2826	ACGCGCUGUGACACUUCAAACUCGU	-0.1705275331334349	2.40507083	0.040078668724491374	0.13168906812117656	premiRNA
hsa-mir-1253	1315	UGCAGAUGUGGACUGCUAAAUGCA	-0.17055911057564677	2.40505113	0.060709273044046476	0.09539478914931125	premiRNA
hsa-mir-647	2463	CUUCAGCCCCAGGAAGCCUUGGUCGGGGGCAGGAG	-0.1706009733945516	2.4050250133333333	0.02906892296136062	0.1257755544667398	premiRNA
SHAPE_invivo_SARS-CoV-2_Motif_350	2867	CAGAGUCGUAUUUGUCUUAUGGGCACAUGGCUUUG	-0.1706249102712191	2.4050100800000003	0.03070209975638069	0.11759881422616003	SARS-CoV2
SHAPE_invivo_SARS-CoV-2_Motif_362	1161	GGCAGUUUGUAUGUAAAUAAACAUGCAUUCC	-0.17069439667324432	2.4049667299999995	0.10086786691562627	0.16343985862857613	SARS-CoV2
hsa-mir-6751	918	GUGUCUGGCCCCAGCAGCCCAGACU	-0.1707461708551445	2.4049344299999995	0.039265762518153384	0.046162962907314704	premiRNA
hsa-mir-1273h	1442	GCAGUGUCGUGGUCACAGCUUGCUGC	-0.17100942306796366	2.4047701966666666	0.023410945518895228	0.10113029973731064	premiRNA
SARS-CoV-2-Conserved-Structured-20_Interval-14726-14845_Motif_1+SHAPE_invivo_SARS-CoV-2_Motif_279	353	AGGAAGGAAGUUCUGUUGAAUUAAAACACUUCUUCUUUGCU	-0.1712693625880289	2.404608030000001	0.04070112367309533	0.11999561383021418	SARS-CoV2
SARS-CoV-2-Conserved-Structured-83_Interval-6091-6210_Motif_2	1960	GCUUCAAGAGAGC	-0.17131753020927099	2.4045779800000004	0.05206364730769993	0.06270917506265149	Control
hsa-mir-3664	1904	GAGUACCUUCCAACACGAGCUCUC	-0.17319903283201038	2.4034041800000003	0.04691513298566734	0.4395111197580081	premiRNA
hsa-mir-3622b	1522	GUGAGCUCAGCUCCCUGCCUCAC	-0.1733094470186958	2.403335296666666	0.04228242480666633	0.08164763683713866	premiRNA
SHAPE_invitro_SARS-CoV-2_Motif_318	1078	CCUGCACCACGCACAUUGCUAACUAAGG	-0.17344956857910174	2.4032478799999994	0.02689996352211466	0.058673052805885216	SARS-CoV2
hsa-mir-4704	422	GUGAUUGUCUUCCUCACUCAAUCAG	-0.17351678418367308	2.4032059466666666	0.02740630031475595	0.054189657755427466	premiRNA
hsa-mir-4307	242	AGUUUGUGAUAAUGUUUGUCUAUAUAGUUAUGAAUG	-0.17367491183210754	2.403107296666667	0.018558749891709813	0.021801984511794846	premiRNA
hsa-mir-525	524	UUUCUCUUAUGUGAAAAAAAAGAAG	-0.17406268389107757	2.4028653799999997	0.07095467404559984	0.09408663937744007	premiRNA
DMSMaPseq_invitro_SARS-CoV-2_Motif_41	2182	CUCAAACCCGUCCUUGAUUGGCUUGAAGAGAAGUUUAAGGAAGGUGUAGAG	-0.1742052365405191	2.402776446666667	0.10149640025914305	0.16843942000831663	SARS-CoV2
hsa-mir-218-1	501	CCAUGUGGUUGCGAGGUAUGAGUAAAACAUGG	-0.17446963750969727	2.4026114966666667	0.059671998223726284	0.11771451551518058	premiRNA
hsa-mir-3684	2757	UUAACAUGUUGAGCAUUACUCAUGUUAG	-0.17459559998010998	2.4025329133333333	0.03543544670294158	0.11407460765307174	premiRNA
hsa-mir-10a	534	UUUGUGUAAGGAAUUUUGUGGUCACAAA	-0.17500957971319928	2.4022746466666662	0.04080685177517937	0.09904626963226773	premiRNA
hsa-mir-3606	563	UUUUAAUUUUUUUAAAA	-0.17502037267991083	2.402267913333333	0.05355649854907454	0.16260937858540223	premiRNA
IAV_invivo_PB1_2_Motif_17+IAV_invivo_PB1_2_Motif_17	2155	GACCAGAAAUCAGCCCGAAUGGUU	-0.17542072762828906	2.4020181466666664	0.023788639705154085	0.06173395440503671	IAV
SHAPE_invitro_SARS-CoV-2_Motif_281	138	GCAAACAUACAACGUGUUGU	-0.17551385703907543	2.4019600466666664	0.027034490839212513	0.12961597466802344	SARS-CoV2
SARS-CoV-2-Conserved-Structured-96_Interval-26608-26727_Motif_1+SARS-CoV-2-Conserved-Structured-45_Interval-26568-26687_Motif_3+DMSMaPseq_invitro_SARS-CoV-2_Motif_480+SHAPE_invivo_SARS-CoV-2_Motif_505+SHAPE_invitro_SARS-CoV-2_Motif_487	692	UACAAUUUGCCUAUGCCAACAGGAAUAGGUUUUUGUA	-0.17602911433851268	2.4016385966666665	0.08824614000584069	0.1551864994439194	SARS-CoV2
hsa-mir-5010	2512	AAAAUUCAUGGCCUACAGCUGCCUCUUGCCAAACUGCACUGGAUUUU	-0.17612718607316355	2.401577413333334	0.10168354514839406	0.1634645067056128	premiRNA
SARS-CoV-2-Conserved-Structured-51_Interval-12610-12729_Multi_1_ComplexLevel_1	539	GGACAAUUCACCUAAUUUAGCAUGGCCUCUUAUUGUAACAGCUUUAAGGGCCAAUUCUGCUGUCAAAUUACAGAAUAAUGAGCUUAGUCC	-0.17620751887242878	2.4015272966666665	0.025121731236686422	0.09030270393982973	Control
hsa-mir-4293	2539	GCUGGUGACAUUGCUAAUUCAUUUCACACCAGC	-0.17714746872587422	2.4009408966666665	0.18541020186231993	0.27558054218583616	premiRNA
hsa-mir-6502	2493	UUGACCAAUCAUCUUAUUGACUAGA	-0.17715219732762646	2.4009379466666667	0.024484511378286916	0.026195004746818847	premiRNA
DMSMaPseq_invitro_SARS-CoV-2_Motif_162	11	AGUCAUAACAAGAGAAGUGGGUUUUGUCGUGCCUGGUUUGCCUGGCACGAUAUUACGCACAACUAAUGGUGACU	-0.17754736951476224	2.400691413333333	0.10241117594505987	0.15190828954781402	SARS-CoV2
hsa-mir-4433a	875	CUGUUUCUGGUGAAAUAUUCAAACAG	-0.17791363578609892	2.4004629133333335	0.08830986728006059	0.2696086938257675	premiRNA
DMSMaPseq_invitro_SARS-CoV-2_Multi_7_ComplexLevel_1+SHAPE_invitro_SARS-CoV-2_Multi_7_ComplexLevel_1	1657	UAUAACAAUACUAGAUGGAAUUUCACAGUAUUCACUGAGACUCAUUGAUGCUAUGAUGUUCACAUCUGAUUUGGCUACUAACAAUCUAGUUGUA	-0.17801459276927847	2.40039993	0.13320069387103714	0.18590298498066082	SARS-CoV2
DMSMaPseq_invitro_SARS-CoV-2_Multi_66_ComplexLevel_1	556	UCUUCAGGUUGGACAGCUGGUGCUGCAGCUUAUUAUGUGGGUUAUCUUCAACCUAGGA	-0.17810619941000896	2.40034278	0.15753959170384782	0.1654897078929093	SARS-CoV2
hsa-mir-3142	266	CUGCUGAAUCUUCAGAAAGG	-0.17822828816712072	2.4002666133333337	0.003592357567142857	0.04364733441269337	premiRNA
DMSMaPseq_invitro_SARS-CoV-2_Motif_348	930	UGUUGUAAAUAAGGGACACUUUGAUGGACAACA	-0.1783338401757314	2.4002007633333338	0.030281042171527793	0.10810281839247053	SARS-CoV2
IAV_invivo_PB1_2_Motif_38+IAV_invivo_PB1_2_Motif_38	214	CUGUUCCACCAUUGAAGAGCUCAG	-0.1783692379007151	2.4001786800000002	0.054483253616242976	0.05730401943802718	IAV
IAV_invivo_PB1_2_Motif_37+IAV_invivo_PB1_2_Motif_37	2848	GGCUAUGGUUUCCAGAGCC	-0.17856636983479351	2.400055696666666	0.06617736817283895	0.11111709148449615	IAV
hsa-mir-4274	1486	GCCGGGGCCUGGCGCUCCUCUACCUUGUCAGGUGACCCAGC	-0.17866078157825785	2.3999967966666667	0.07093631312548987	0.07579645516555217	premiRNA
DMSMaPseq_invitro_SARS-CoV-2_Motif_265	2375	UCUUUAAGGAAGGAAGUUCUGUUGAAUUAAAACACUUCUUCUUUGCUCAGGA	-0.17871204817013941	2.3999648133333333	0.053781432794112946	0.06277979302372769	SARS-CoV2
hsa-mir-1273d	1054	CAGUGAGCCAAGAUCGUGCCACUG	-0.17887073683912236	2.399865813333333	0.046246813413512396	0.1158078483342663	premiRNA
hsa-mir-4712	1336	CAUUUCCUUCAUGAUUAGGAAUACUACUUUGAAAUG	-0.1791457170528991	2.3996942633333327	0.00504464784872624	0.05901011499634813	premiRNA
hsa-mir-93	198	AGGUAGUGUGAUUACCCAACCUACU	-0.1792740838970832	2.39961418	0.0423564156212623	0.06758572757550763	premiRNA
hsa-mir-566	2650	CAACUACUCAGGAGGCUG	-0.17933459397035767	2.3995764299999993	0.0589417987299935	0.1376464219074745	premiRNA
DMSMaPseq_invitro_SARS-CoV-2_Motif_59	615	CUUACUGACAAUGUAUACAUUAAAAAUGCAGACAUUGUGGAAG	-0.17959335801880036	2.399414996666667	0.043996340152884665	0.1336290564863916	SARS-CoV2
hsa-mir-4454	1044	CCAAAUUUCAUGCG	-0.18003429345340471	2.3991399133333338	0.010943228840311963	0.13643037288370966	premiRNA
SARS-CoV-2-Conserved-Structured-25_Interval-26528-26647_Multi_1_ComplexLevel_1	969	CUUGAACAAUGGAACCUAGUAAUAGGUUUCCUAUUCCUUACAUGGAUUUGUCUUCUACAAUUUGCCUAUGCCAACAGG	-0.18059095941225728	2.39879263	0.04653312399090499	0.10930559869142968	Control
hsa-mir-4436a	2515	CUGCCCCUCGAAUCUGCUCCACGAUUUGGGCAG	-0.1807567543415003	2.3986891966666666	0.09832877131125116	0.2167063248946592	premiRNA
hsa-mir-4729	966	GCUAACUGUGACCUUAGC	-0.18105820938203843	2.3985011299999996	0.029043104865353036	0.30272052136561445	premiRNA
DMSMaPseq_invitro_SARS-CoV-2_Motif_232	2171	CCUAAAGUGAAGUAUUUAUACUUUAUUAAAGG	-0.18126097823684875	2.3983746299999997	0.0058815209364182644	0.05006999935427386	SARS-CoV2
hsa-mir-607	574	GAACCCAGGGAGCCAGACUGCCUGGGUUC	-0.1817541420128428	2.3980669633333336	0.04361944434321119	0.11270787610200919	premiRNA
SARS-CoV-2-Conserved-Structured-42_Interval-25935-26054_Motif_2	365	CUGAAAAAUGGGAAUCUGGAGUAAAAGACUGUGUUGUAUUACACAGUUACUUCACUUCAGACUAUUACCAG	-0.18176450753532908	2.3980604966666665	0.11047779010605654	0.15576719203961717	Control
bulge-CCC	2915	GCGCUGCCAGAAACUGGCCCCAGCGC	-0.1820406097901985	2.397888246666667	0.022972252223415913	0.12684820253774748	Control
SHAPE_invivo_SARS-CoV-2_Motif_573	1720	UGUGAUUUUAAUAGCUUCUUAGGAGAAUGACA	-0.18218976110988364	2.397795196666667	0.08000717433334607	0.09965346393183135	SARS-CoV2
U1snRNP5ss-16	2787	GAGGUGAGCAGGAUACUUACCUG	-0.1821970276617283	2.397790663333334	0.0458969626051892	0.0643673099408756	Control
hsa-mir-1251	1027	GGCGCUUCUCCUUCUGAACAGAGCGCU	-0.18223381458044824	2.3977677133333333	0.015371635726861446	0.061076704988321025	premiRNA
hsa-mir-2392	2497	UCCUCAGACCAGGUGGCUCCCGAGCCACCCCAGGCUGUAGG	-0.1826541525464025	2.3975054799999995	0.02744338217177201	0.08630619467635921	premiRNA
hsa-mir-616	1153	GACUUCCAUGACAUGAAAUAGGAAGUC	-0.18266310215988762	2.397499896666667	0.03546225175000486	0.5068207952295629	premiRNA
hsa-mir-4438	2527	UGUGCCUUGCCUUUCCUUUGGCACA	-0.18271044160794123	2.3974703633333334	0.057432693682518465	0.06655503068069572	premiRNA
hsa-mir-3194	2270	GGCUGCGUGCCACCCGGGCAGCU	-0.18311595260229838	2.39721738	0.14598670176168987	0.15469530693750555	premiRNA
DMSMaPseq_invitro_SARS-CoV-2_Motif_334+SHAPE_invivo_SARS-CoV-2_Motif_352+SHAPE_invitro_SARS-CoV-2_Motif_343	747	UGUUGGCAUCAUUCUAUUGGAUUUGAUUACGUCUAUAAUCCGUUUAUGAUUGAUGUUCAACA	-0.1831915033692815	2.3971702466666667	0.10531240661720068	0.14211062701076696	SARS-CoV2
hsa-mir-4441	2466	GUGUACAGGGAGGAGACUGUACGUGAGAGAUAGUCAGAUCCGCAUGUUAGAGCAGAGUCUCCUUCGUGUACAG	-0.18342304456356914	2.3970257966666666	0.0953408481638813	0.13522015007166824	premiRNA
hsa-mir-4511	1305	CCCUGCACUCAGUUUGCACAGGG	-0.1836801522656363	2.396865396666667	0.15302720614711468	0.16851357222285449	premiRNA
SARS-CoV-2-Conserved-Structured-93_Interval-5691-5810_Motif_1	2209	ACCUGCUCAGUAUGAACUUAAGCAUGGU	-0.18373868540936467	2.3968288799999997	0.006691045445459426	0.08625341539190161	Control
DMSMaPseq_invitro_SARS-CoV-2_Multi_10_ComplexLevel_1	506	UCACACUCAAAGGCGGUGCACCAACAAAGGUUACUUUUGGUGAUGACACUGUGAUAGAAGUGCAAGGUUACAAGAGUGUGAAUAUCACUUUUGAACUUGAUGA	-0.18375992404435376	2.3968156300000003	0.040608790969021744	0.21805874170506548	SARS-CoV2
IAV_invivo_PB2_1_Motif_18+IAV_invivo_PB2_1_Motif_18	1142	UCGUCAAUAGGGCGA	-0.18380229445327792	2.3967891966666666	0.03395489462741131	0.04538265018035086	IAV
hsa-mir-1278	379	ACUCCCAGAACUCAUUAAGUUGGUAGU	-0.18433806907557332	2.3964549466666667	0.12834204348103487	0.19059144430972397	premiRNA
hsa-mir-3130-2	2150	CAGCCUUGACAACAGGCUG	-0.18448235821718512	2.39636493	0.1795648689226404	0.19709443333419147	premiRNA
SARS-CoV-2-Conserved-Structured-19_Interval-2943-3062_Motif_1	267	UUAGAUGAGUGGAGUAUGGCUACAUACUACUUAUUUGA	-0.18475800631256578	2.3961929633333328	0.016446120532400695	0.08708325055498342	Control
hsa-mir-1271	1358	CACUCAGUAAAUAUUUGUUGAGUG	-0.1855255358512611	2.39571413	0.09135547307856962	0.16654471034924814	premiRNA
hsa-mir-21	1783	GUUGACUGUUGAAUCUCAUGGCAAC	-0.18555353344807837	2.395696663333333	0.062343931960347855	0.0798876697610477	premiRNA
hsa-mir-5189	2018	GACAGGCUGGCCUCUGGAUGACCUGC	-0.18563741937747255	2.39564433	0.059459261317486765	0.2161933399484176	premiRNA
SHAPE_invivo_SARS-CoV-2_Multi_27_ComplexLevel_1	1412	ACCAAUGUGCUAUGAGGCCCAAUUUCACUAUUAAGGGUUCAUUCCUUAAUGGUUCAUGUGGUAGUGUUGGU	-0.18573808249274645	2.39558153	0.02605187437753791	0.12530828231796592	SARS-CoV2
hsa-mir-129-1	590	GCUUGCUGUUCCUCUCAACAGUAGUCAGGAAGC	-0.18575841280875585	2.3955688466666665	0.08572359329258433	0.10112879824484754	premiRNA
hsa-mir-527	154	UUUCUGUUGUCUAAAAGAAAAGAAA	-0.185785288364479	2.39555208	0.07944210213918426	0.11143418578242263	premiRNA
hsa-mir-4639	2694	UUGAUGUCAGGUUAUCCCCAAGCAUAACCUCAC	-0.18591491082607825	2.3954712133333333	0.005883235932253272	0.03438384613905447	premiRNA
SARS-CoV-2-Conserved-Structured-25_Interval-26528-26647_Motif_4	754	CAUGGAUUUGUCUUCUACAAUUUGCCUAUG	-0.18598319504121671	2.395428613333333	0.060517647851877465	0.1265026923660542	Control
hsa-mir-3977	2544	CUUAAGUGGUUCGGGUAAAUCACUUUAA	-0.18646286760882078	2.3951293633333335	0.06720827506977543	0.08115595052590344	premiRNA
hsa-mir-185	1337	UCCUGAUGGUCCCCUCCCCAGGG	-0.18673667235097427	2.3949585466666674	0.08679494228000806	0.1325030567100091	premiRNA
SHAPE_invivo_SARS-CoV-2_Motif_557	2779	GGCCGCAAAUUGCACAAUUUGCCCCC	-0.18723568676981678	2.39464723	0.09736959490681726	0.11842397704303696	SARS-CoV2
hsa-mir-5581	798	GGAGACCCUAUACAUACCUGUUUCC	-0.1874222127440317	2.394530863333333	0.12797546612489086	0.2337433737318007	premiRNA
hsa-mir-206	2734	CCCAUAUGGAUUACUUUGCUAUGGA	-0.18765567743733627	2.3943852133333334	0.01149607318013801	0.09342169716067189	premiRNA
DMSMaPseq_invitro_SARS-CoV-2_Motif_362+SHAPE_invitro_SARS-CoV-2_Motif_371	928	UAUUUCAUAACAGAUGCGCAAACAGGUUCAUCUAAGUGUGUGUGUUCUGUUAUUGAUUUA	-0.1880571544268086	2.3941347466666665	0.04234711268972277	0.07883478783739815	SARS-CoV2
hsa-mir-1200	1864	CCUCAAUCACUUGCCAGAGAGAUUGG	-0.18834765620904917	2.3939535133333334	0.08719989787179663	0.15646586678752006	premiRNA
DMSMaPseq_invitro_SARS-CoV-2_Motif_370	410	UGUACAUACAGCUAAUAAAUGGGAUCUCAUUAUUAGUGAUAUGUACG	-0.18845601332039513	2.393885913333333	0.08110567480228922	0.08854515319085993	SARS-CoV2
SHAPE_invitro_SARS-CoV-2_Motif_437	740	CUGCACUGUUAGCGGGUACAAUCACUUCUGGUUGGACCUUUGGUGCAG	-0.18877010468086985	2.3936899633333333	0.11384891317961736	0.20769093087826987	SARS-CoV2
SHAPE_invivo_SARS-CoV-2_Motif_314	64	AGCUUUUUGCAGCAGAAACGCUCAAAGCU	-0.18906944921554011	2.3935032133333336	0.041253778482022	0.16112337811612265	SARS-CoV2
hsa-mir-548au	1773	GCGGUUUUUGCUAUUGGUUUUAAUGGC	-0.18910695744639028	2.3934798133333337	0.01662649930751611	0.06517168285324375	premiRNA
hsa-mir-4770	812	CUAUCCUUCCCUUGGAAAAUGAUCUGAG	-0.18926404319952467	2.3933818133333333	0.08649658143432656	0.24542670052528198	premiRNA
hsa-mir-4680	1132	UAGAUGUUAUAAAAAUAUAUAUCUG	-0.18932356480802465	2.3933446800000002	0.07679398857557783	0.08415290751070731	premiRNA
hsa-mir-1275	518	UGUCUUGUGUCUGUAAGUAU	-0.18948569974608112	2.39324353	0.04397540584003355	0.24112368147983207	premiRNA
hsa-mir-548an	1398	UUUGCCUAUAAAAGUAAUGGCAAA	-0.1897932458668421	2.3930516633333334	0.022866053449662478	0.061427213735074065	premiRNA
hsa-mir-4295	1784	CCUUGCCUGUGGCAAGACCACUUCGGUUCAAGG	-0.19067450228497604	2.3925018799999997	0.04539815528861793	0.1328804910071294	premiRNA
DMSMaPseq_invitro_SARS-CoV-2_Motif_169	2489	GAUUAUUACAGAUC	-0.19072568873106352	2.3924699466666675	0.07413991904602915	0.09715758295294233	SARS-CoV2
hsa-mir-4514	1718	GAAACAUCUUUUAC	-0.19074716780343268	2.3924565466666663	0.10128051418760492	0.10127912934510057	premiRNA
hsa-mir-345	1527	GGGCUCGUGAUGGCUGGUGGGCCC	-0.19092314124831106	2.3923467633333337	0.10538373269345941	0.14137165259771128	premiRNA
hsa-mir-4463	1555	UUUCUGAAUUUGUGAGA	-0.19093259845181623	2.3923408633333336	0.005312842487654777	0.09499568558492705	premiRNA
hsa-mir-4673	2809	UGGACCUCAGGGAAGAGGCUG	-0.19117455859911717	2.392189913333334	0.06488638239072923	0.08103842422635685	premiRNA
hsa-mir-135a-1	186	UAUGUGAUUCUACUGCUCACUCAUAUA	-0.19134844825339548	2.3920814299999997	0.03176618860174835	0.0718751909882529	premiRNA
hsa-mir-4496	1764	CCUCGAAGCUGCCUUUAGAAAUGAGG	-0.19193415370436534	2.39171603	0.056286822008835294	0.07912506045345122	premiRNA
SARS-CoV-2-Conserved-Structured-72_Interval-17205-17324_Motif_1	732	UAUUUGCCUAUAGAUA	-0.19209978834202238	2.3916126966666673	0.09190850673082324	0.15419803439170604	Control
SARS-CoV-2-Conserved-Structured-12_Interval-26215-26334_Motif_2+DMSMaPseq_invitro_SARS-CoV-2_Motif_472+SHAPE_invivo_SARS-CoV-2_Motif_495	1125	GGAAGAGACAGGUACGUUAAUAGUUAAUAGCGUACUUCUUUUUC	-0.1929664047954087	2.391072046666667	0.14389208833841494	0.18191026334497773	SARS-CoV2
hsa-mir-548o	2289	AUGGUUCCUAUUCUGAUCAAUAAACAUGGUUUGAGCCUAGUUACAAUGAUCUAAAAUUCACGGUCCAA	-0.19309995440083663	2.39098873	0.03141914609409076	0.04739283305737969	premiRNA
DMSMaPseq_invitro_SARS-CoV-2_Motif_131	1098	AUUUUUCUAAACUGAUAAAU	-0.19363909514641367	2.39065238	0.09993314740768022	0.455494940196022	SARS-CoV2
hsa-mir-4419b	938	UCCCAGCCACUCUGGAGG	-0.19431739570288778	2.3902292133333334	0.0447949849876382	0.058271726357326754	premiRNA
IAV_invivo_PB2_1_Motif_32+IAV_invivo_PB2_1_Motif_32	482	AGGGGCAAUUCUCCU	-0.1947264063968476	2.389974046666666	0.011935125254801034	0.0408084040486073	IAV
hsa-mir-8060	2210	UGGUCAGAUAUCCCAU	-0.19504960766239415	2.3897724133333327	0.0561728354116453	0.08582906096525666	premiRNA
hsa-mir-7853	1123	CUUCACUGGUGCAGUAAGAAG	-0.19507955547349187	2.3897537300000002	0.031046053499445794	0.10551937398784268	premiRNA
hsa-mir-596	2681	CGGGAACCUGCCUCCCG	-0.19534991394657397	2.3895850633333326	0.10342208109541182	0.1683831730371578	premiRNA
SARS-CoV-2-Conserved-Structured-32_Interval-2903-3022_Motif_1	2039	GUAUCUGAAUUAC	-0.1961765376495433	2.3890693633333333	0.10334776561281975	0.2836988217997827	Control
hsa-mir-4731	2073	AGUGUGCAGUCAUCCACACA	-0.19627599857793113	2.389007313333333	0.05175243166614349	0.13565128415655586	premiRNA
hsa-mir-887	551	AGACUCUGGAUUUUACACUUGGAGUG	-0.1964523460365071	2.3888972966666673	0.027474236646481083	0.04303142943898454	premiRNA
hsa-mir-4763	1376	UGCUCUGGUGACUGAGGACCGCCAGGCA	-0.1965790565343171	2.3888182466666663	0.08002854486933242	0.12232838791662638	premiRNA
SARS-CoV-2-Conserved-Structured-103_Interval-1198-1317_Multi_1_ComplexLevel_1	447	CAACUCUCAUGAAGUGUGAUCAUUGUGGUGAAACUUCAUGGCAGACGGGCGAUUUUGUUAAAGCCACUUGCGAAUUUUG	-0.19671554481879924	2.388733096666667	0.06440554433122236	0.0954035084359816	Control
DMSMaPseq_invitro_SARS-CoV-2_Motif_73	1889	AUUGACAUUAAUGGCAAUCUUCAUCCAGAUUCUGCCACUCUUGUUAGU	-0.19673413864263975	2.3887214966666668	0.027677354076689507	0.0539943687438998	SARS-CoV2
SARS-CoV-2-Conserved-Structured-63_Interval-28998-29117_Motif_1+Selectedmotif_29025-29051_Motif_1+DMSMaPseq_invitro_SARS-CoV-2_Motif_520+SHAPE_invivo_SARS-CoV-2_Motif_553+SHAPE_invitro_SARS-CoV-2_Motif_528	1312	UGCUGAGGCUUCUAAGAAGCCUCGGCA	-0.19675970515042	2.388705546666667	0.07261077139450482	0.0971653715440069	SARS-CoV2
SARS-CoV-2-Conserved-Structured-13_Interval-6211-6330_Motif_1+SHAPE_invivo_SARS-CoV-2_Motif_128	2957	AUUGUUACAUAAACCUAUUGUUUGGCAUGUUAACAAU	-0.1968696117470861	2.38863698	0.08282884423451771	0.21539950770352365	SARS-CoV2
SHAPE_invitro_SARS-CoV-2_Multi_69_ComplexLevel_1	2994	CUCUUGAGUGCAUUAAAGACCUUCUAGCACGUGCUGGUAAAGCUUCAUGCACUUUGUCCGAACAACUGGACUUUAUUGACACUAAGAG	-0.1970960236106597	2.3884957299999994	0.025002416161785924	0.11498314938443387	SARS-CoV2
DMSMaPseq_invitro_SARS-CoV-2_Motif_179+SHAPE_invitro_SARS-CoV-2_Motif_188	706	AUAAAGAAAUGUAUCUAAAGUUGCGUAGUGAUGUGCUAUUACCUCUUACGCAAUAUAAUAGAUACUUAGCUCUUUAU	-0.19729932677075215	2.3883688966666665	0.0582858983550814	0.11985843007757734	SARS-CoV2
DMSMaPseq_invitro_SARS-CoV-2_Motif_255+SHAPE_invivo_SARS-CoV-2_Motif_268	2123	GUUAAUGCCUAUAUUAACCUUGACCAGGGCUUUAAC	-0.19765642970648858	2.388146113333334	0.13836444112468377	0.5772863828382864	SARS-CoV2
hsa-mir-30b	2864	UCAGCUGUAAUACAUGGAUUGGCUGG	-0.19814425042965778	2.3878417799999996	0.003632984746936831	0.1095847430894871	premiRNA
hsa-mir-4703	698	UAUAGUGUGUUUGAUUUGCACUGUA	-0.19824373807330842	2.3877797133333334	0.058730580976946944	0.10621642621798646	premiRNA
hsa-mir-3618	1474	GGCAGUGGUUCUAAAAGCUGUC	-0.19828049827676342	2.3877567799999997	0.1148169176597089	0.19119342758735622	premiRNA
DMSMaPseq_invitro_SARS-CoV-2_Motif_27	1356	CCAUAAUGAAUCUGG	-0.19832503262208176	2.3877289966666666	0.0135184558212875	0.08614665161339857	SARS-CoV2
DMSMaPseq_invitro_SARS-CoV-2_Motif_214	1950	GUGGCUAAAUCUGAAUUUGACCGUGAUGCAGCCAU	-0.19865678277215165	2.3875220300000004	0.13882492721579714	0.15490316289249192	SARS-CoV2
hsa-mir-4424	717	ACUAAUUUUUCCACUAGUUAGU	-0.1989674011482886	2.387328246666667	0.08881150832830727	0.15208106960162635	premiRNA
hsa-mir-573	2742	UCAGGAUCUACUCAUGUCGUCUUUGG	-0.19915208376927776	2.3872130300000003	0.04940336581559563	0.07401628282652568	premiRNA
DMSMaPseq_invitro_SARS-CoV-2_Motif_434	2969	UUCAAGACUCACUUUCUUCCACAGCAAGUGCACUUGGA	-0.19979028471428015	2.38681488	0.06241155675691283	0.0721489990476401	SARS-CoV2
IAV_invivo_PB1_2_Motif_3+IAV_invivo_PB1_2_Motif_3	1182	GUGCCAGCACAAAAUGCUAUAAGCAC	-0.20052466061018	2.3863567300000006	0.11219451211988232	0.2739267275466484	IAV
IAV_invivo_PB1_2_Motif_15+IAV_invivo_PB1_2_Motif_15	1391	GCCAGUUGGAGGC	-0.20140078769759992	2.3858101466666666	0.05635904369912805	0.14799238137495874	IAV
hsa-mir-151a	1652	CUAGUAUGUCUCAUCCCCUACUAG	-0.20144374584233393	2.385783346666667	0.06464439519046344	0.11296830080943795	premiRNA
DMSMaPseq_invitro_SARS-CoV-2_Motif_126	2898	ACUACUAACAUAGU	-0.20150361474926798	2.385745996666667	0.18295456690746703	0.2413525472709353	SARS-CoV2
SARS-CoV-2-Conserved-Structured-33_Interval-29550-29669_Motif_2	1279	GUGCAGAAUGAAUUCUCGUAACUACAUAGCACAAGUAGAUGUAGUUAACUUUAAUCUCAC	-0.2019936261240948	2.385440296666667	0.034812499480307055	0.05261262675046886	Control
hsa-mir-4287	1629	UUUUCAGUUCCUGAGAUC	-0.202039896961582	2.3854114300000004	0.09734410262110624	0.12135278213767647	premiRNA
hsa-mir-32	2706	GUUGCAUGUUGUCACGGCCUCAAUGCAAU	-0.20223294146024573	2.3852909966666673	0.06902007838081888	0.17286033975885545	premiRNA
hsa-mir-3125	1587	GAGAACUCACGGUGCCUGUGGUUCGA	-0.20252525988044925	2.38510863	0.015480603801947915	0.01687022884701555	premiRNA
hsa-mir-3157	2488	GCAGUCUGCUUUGUGCCAACACUGGGGUGAUGACUGC	-0.20283694686715117	2.3849141800000004	0.014891052168374209	0.10276599881598071	premiRNA
SHAPE_invitro_SARS-CoV-2_Motif_348	493	GUACCUCAAGCUGAUGUAGAAUGGAAGUUCUAUGAUGCACAGCCUUGUAGUGAC	-0.20294201800100817	2.38484863	0.03771082634500205	0.06243624629672853	SARS-CoV2
Selectedmotif_17020-17331_Motif_1+DMSMaPseq_invitro_SARS-CoV-2_Motif_304+SHAPE_invivo_SARS-CoV-2_Motif_321+SHAPE_invitro_SARS-CoV-2_Motif_310	787	AGGUUGGUAUGCAAAAGUAUUCUACACUCCAGGGACCACCUGGUACUGGUAAGAGUCAUUUUGCUAUUGGCCU	-0.2032815957234712	2.38463678	0.01958911043618222	0.05314761944416067	SARS-CoV2
IAV_invivo_NA_6_Motif_18+IAV_invivo_NA_6_Motif_18	2285	GCUGAGUUGCCAUUCAGC	-0.20361756688527544	2.3844271800000003	0.033258319252430626	0.11185993152139653	IAV
SHAPE_invitro_SARS-CoV-2_Motif_39	2942	AGAUGGAAUUUCACAGUAUUCACUGAGACUCAUUGAUGCUAUGAUGUUCACAUCU	-0.20365320504763706	2.3844049466666664	0.10638071708766894	0.11355836175572112	SARS-CoV2
hsa-mir-4737	296	AGUGCCUCACAGCCGCACAGGACCGAGGAUGCU	-0.20400734258905506	2.3841840133333334	0.06114262419870617	0.08074762807657543	premiRNA
hsa-mir-668	2299	AGCAUGCACUUAAUGUGGGUGUAUGU	-0.204657618833447	2.3837783300000006	0.0935670637776593	0.13789925037607878	premiRNA
SHAPE_invitro_SARS-CoV-2_Motif_465	2581	GGCAACUAGCACUCUCCAAGGGUGUUCACUUUGUUUGCAACUUGCUGUUGUUGUUUGUAACAGUUUACUCACACCUUUUGCUCGUUGCU	-0.20466699589116097	2.3837724799999997	0.008882280313782598	0.07616529421112844	SARS-CoV2
U1snRNP5ss-23	27	CCGGUAAGGACGAUACUUACCUG	-0.20468826124141354	2.383759213333334	0.06505101320318928	0.7276969605391581	Control
hsa-mir-548av	727	AUUUGCCAUCACCUUUACCUUUAAUGGCAAAA	-0.20518901215242424	2.3834468133333337	0.15095820947002403	0.15469620050839897	premiRNA
DMSMaPseq_invitro_SARS-CoV-2_Motif_50	643	CACUCAAAGGCGGUGCACCAACAAAGGUUACUUUUGGUGAUGACACUGUGAUAGAAGUG	-0.20543228134766878	2.383295046666667	0.025813006793908442	0.1187493273179523	SARS-CoV2
hsa-mir-1252	324	UUUAGAAAAGAGAAUUCCAAA	-0.20559249278670685	2.383195096666667	0.037894119132511984	0.0753153204977994	premiRNA
hsa-mir-3163	475	AGACCUUCCUUCCUUGUCU	-0.20569238115932	2.3831327800000004	0.07470096209316818	0.08780306634823094	premiRNA
DMSMaPseq_invitro_SARS-CoV-2_Motif_129+SHAPE_invivo_SARS-CoV-2_Motif_141+SHAPE_invitro_SARS-CoV-2_Motif_137	2371	UGCCGACUACUAUAGCAAAGAAUACUGUUAAGAGUGUCGGUA	-0.20577450388128182	2.383081546666667	0.08681725206223039	0.12301548675324772	SARS-CoV2
DMSMaPseq_invitro_SARS-CoV-2_Motif_13+SHAPE_invivo_SARS-CoV-2_Motif_13	2098	GUUCUUCUUCGUAAGAAC	-0.20619147572395444	2.382821413333333	0.1028610924690263	0.11997407286456778	SARS-CoV2
hsa-mir-455	2147	CUACAUCGUGGAAGCCAGCACCAUGCAG	-0.20619874227580054	2.3828168799999996	0.1116276911885715	0.20778686904932087	premiRNA
SARS-CoV-2-Conserved-Structured-94_Interval-25016-25135_Multi_2_ComplexLevel_1	828	UGGCAUUAAUGCUUCAGUUGUAAACAUUCAAAAAGAAAUUGACCGCCUCAAUGAGGUUGCCA	-0.2067373220008305	2.3824808799999997	0.06055000804645123	0.08719313650880159	Control
hsa-mir-4498	2163	GCUGCAGAUCUUUGUCUAAGCAGC	-0.20695109754446397	2.3823475133333343	0.05116000712796573	0.08520015696454362	premiRNA
hsa-mir-451a	457	UGAGUUUA	-0.20707884993757542	2.3822678133333333	0.06459744817119342	0.10591536383154224	premiRNA
SHAPE_invivo_SARS-CoV-2_Motif_28+SHAPE_invitro_SARS-CoV-2_Motif_30	1177	ACCAUUCUUCGUAAGGGUGGU	-0.20735067775018357	2.38209823	0.10548902128260003	0.1545184460152276	SARS-CoV2
IAV_invivo_PA_3_Motif_12+IAV_invivo_PA_3_Motif_12	2572	CCUACUGAUGG	-0.20747290008361566	2.3820219800000006	0.06703214703261816	0.2735188742907267	IAV
hsa-mir-5195	1097	GGAUGGGAGACCUGACCCAUCC	-0.2078537796044379	2.3817843633333333	0.06520940991794943	0.4283285209018245	premiRNA
hsa-mir-7107	295	AGGGCAAGUCCAAAGGUAUACAGUUGGUCUGUUCA	-0.2080854276597831	2.381639846666666	0.047579927916640924	0.06700527095525115	premiRNA
IAV_invivo_PB2_1_Motif_8+IAV_invivo_PB2_1_Motif_8	2626	CUCCUUUGAUGGUUGCAUACAUGUUGGAG	-0.20835127125322453	2.381473996666666	0.020003945286615924	0.06941095842347327	IAV
Selectedmotif_8840-8899_Motif_1+SHAPE_invitro_SARS-CoV-2_Motif_172	913	CAAGAGAAGUGGGUUUUGUCGUGCCUGGUUUGCCUGGCACGAUAUUACGCACAACUAAUG	-0.20871713679559875	2.3812457466666666	0.06800273295234324	0.17362449628439763	SARS-CoV2
hsa-mir-133a-1	1549	CAAAUCGCCUCUUCAAUGGAUUUG	-0.2087416079775491	2.38123048	0.08181123177539128	0.08458512707286862	premiRNA
DMSMaPseq_invitro_SARS-CoV-2_Motif_433+SHAPE_invivo_SARS-CoV-2_Motif_455	1972	UUGCCAACCAAUUUAAUAGUGCUAUUGGCAA	-0.2089524982726575	2.3810989133333336	0.09390468234963079	0.1819602187794751	SARS-CoV2
hsa-mir-3177	2756	GGCGCUGUCUUGAGACAUUCGCGCAGUGCA	-0.20944769240872746	2.38078998	0.09122663247574014	0.1578018808177152	premiRNA
Selectedmotif_1154-1179_Motif_1+DMSMaPseq_invitro_SARS-CoV-2_Motif_23+SHAPE_invivo_SARS-CoV-2_Motif_23+SHAPE_invitro_SARS-CoV-2_Motif_24	1491	UGGGUAGAAUUCGAUCUGUCUAUCCA	-0.2097817667867775	2.3805815633333336	0.07483537097861508	0.08438702932007483	SARS-CoV2
hsa-mir-493	371	UUCAUUCAUUCGUUUGCACAUUCGGUGAA	-0.2099649266377115	2.3804672966666662	0.058110034893487414	0.1615375738162279	premiRNA
SHAPE_invivo_SARS-CoV-2_Motif_408+SHAPE_invitro_SARS-CoV-2_Motif_395	1767	UACCAUUUAAUGAUGGUG	-0.21001865103389286	2.38043378	0.11908196897060169	0.35301240976344117	SARS-CoV2
DMSMaPseq_invitro_SARS-CoV-2_Motif_195	431	CUUUAUUAGAAG	-0.21005279314146208	2.38041248	0.04649936093903029	0.06703107988738691	SARS-CoV2
hsa-mir-513c	2455	UUUAUGUGAACUAAAAUAUAAA	-0.21043645104975325	2.38017313	0.06681646663792681	0.08433424731958379	premiRNA
hsa-mir-548m	597	UUUGUCAUUAAAGUAAUGCAAA	-0.21072548349246706	2.3799928133333332	0.035915646156243305	0.04735904970397184	premiRNA
hsa-mir-4530	2236	UGGGUCAAGGAGCCCA	-0.21091414668781264	2.379875113333333	0.11397390734345039	0.13888196837320926	premiRNA
hsa-mir-941-4_941-5_941-2_941-3_941-1	1041	ACAGCGCCACGGAAGAGGACGCA	-0.2109696342914271	2.379840496666667	0.06474440611416409	0.11800697311544611	premiRNA
hsa-mir-5706	286	AGCUUCUACGUCAUUCAGCACUUGCU	-0.21106180195270463	2.379782996666667	0.11083333664361035	0.13604933717460155	premiRNA
hsa-mir-4660	2092	GGAGAAGACUUUUCCUUUCCUCC	-0.21156883095078838	2.3794666799999997	0.12567565113790663	0.3702139681526906	premiRNA
hsa-mir-4662b	709	CUUUAGGCAUUCAGAAUAGCUAAAG	-0.21159891233820713	2.3794479133333337	0.010137977787139405	0.03889189319460044	premiRNA
IAV_invivo_PA_3_Motif_14+IAV_invivo_PA_3_Motif_14	2521	GCUAUAUGAUGC	-0.21163949282443328	2.379422596666667	0.055280936034185685	0.1525116656302382	IAV
hsa-mir-198	872	GUUCCUGUGAUUUUUC	-0.2118795561879829	2.3792728299999992	0.06724674676118594	0.07341454669585007	premiRNA
IAV_invivo_PB2_1_Motif_26+IAV_invivo_PB2_1_Motif_26	833	CCUAUCAAUGG	-0.21246948265068563	2.3789047966666668	0.1658336941431241	0.29318951168157265	IAV
DMSMaPseq_invitro_SARS-CoV-2_Motif_308	352	GUGAAUUCAACAU	-0.21284753035350837	2.3786689466666666	0.059423019825898094	0.1805838416379973	SARS-CoV2
hsa-mir-4431	1192	AGGUUUAUGACUGGGCAUUUCUCACCCAAUGCCCAAUAUUGAACUU	-0.21304992519462185	2.3785426799999994	0.058551575201485684	0.08953602761858918	premiRNA
SARS-CoV-2-Conserved-Structured-38_Interval-25655-25774_Motif_3	1364	UUCUUGCAGAGUAUAAACUUUGUAAGAA	-0.21311489671700498	2.378502146666667	0.07543380803203378	0.3823028645099905	Control
SHAPE_invivo_SARS-CoV-2_Motif_320+SHAPE_invitro_SARS-CoV-2_Motif_308	514	CUACACUAGUGCCACAAGAGCACUAUGUUAG	-0.21325483127056213	2.378414846666667	0.03727673535177241	0.2953327010073252	SARS-CoV2
hsa-mir-4321	1461	GAGACACCCGCUACCUGGUGUU	-0.2133543723447426	2.3783527466666663	0.052120042653341594	0.09234819456301814	premiRNA
hsa-mir-7705	2639	UCUGUUUUAAGUAACAGA	-0.2135610416281167	2.3782238133333333	0.06736653519372356	0.13370488448986878	premiRNA
hsa-mir-548f-1	2558	UUUUGACAUUACUUUCAAAGACAAAA	-0.21379701755625094	2.378076596666667	0.05236719668780679	0.13139034953715906	premiRNA
hsa-mir-548w	1222	GCCUUUCAACAUAAUGGC	-0.21390569525076533	2.378008796666667	0.06631628287478546	0.07155058507564771	premiRNA
hsa-mir-526b_518a-1	1580	UUUCUGUUGUCUGAAAGAAGAGAAA	-0.21407744768391226	2.3779016466666665	0.1294412616916162	0.15320645474160305	premiRNA
hsa-mir-890	2041	GUUGCUUAGAUUACAUGUAAC	-0.21409489275139515	2.377890763333333	0.05267749139921543	0.14523390435998432	premiRNA
r(CUG)16	796	CUGCUGCUGCUGCUGCUGCUGCUGCUGCUGCUGCUGCUGCUGCUGCUG	-0.2145750996242813	2.3775911800000005	0.059904887369129585	0.06630747283064674	Repeat
SHAPE_invitro_SARS-CoV-2_Multi_58_ComplexLevel_1	1450	UAGAGAAAACAACAGAGUUGUUAUUUCUAGUGAUGUUCUUGUUAACAACUAAACGAACAAUGUUUGUUUUUCUUGUUUUAUUGCCACUAGUCUCUA	-0.21501926760584694	2.37731408	0.059043638756570004	0.07625614196587774	SARS-CoV2
hsa-mir-487a	718	GUUCGCUUAAUUUAUGACGAAUC	-0.2152147699088119	2.3771921133333334	0.03234475097473159	0.0534787432883434	premiRNA
hsa-mir-572	313	GGAAGGGCGCCUGUGCUUCGUCC	-0.2153132690876895	2.377130663333334	0.15021543256327494	0.1705951896923037	premiRNA
hsa-mir-34c	2927	GAUUGCUAAUAGUACCAAUC	-0.21592256411689423	2.376750546666667	0.08536924533330938	0.08714927178911651	premiRNA
SHAPE_invitro_SARS-CoV-2_Motif_466	622	GGCCUUGAAGCC	-0.2159289490650234	2.3767465633333336	0.05436342834660962	0.08098245975847161	SARS-CoV2
hsa-mir-3615	2736	GAUUGGUCUGUGGUCCUCUC	-0.21652544748270555	2.3763744300000003	0.018328570939518646	0.09514308376359193	premiRNA
DMSMaPseq_invitro_SARS-CoV-2_Motif_60	333	AAGGUAAAACCAACAGUGGUUGUUAAUGCAGCCAAUGUUUACCUU	-0.21656926051589367	2.376347096666666	0.05637213086096969	0.11909193557666033	SARS-CoV2
hsa-mir-1179	1886	UUGGUGUGUAUUGCCUUGUCAA	-0.21660097153442517	2.3763273133333334	0.06828306980795831	0.2424505602995192	premiRNA
SHAPE_invivo_SARS-CoV-2_Motif_544	919	CUCAGUCCAAGAUGGUAUUUCUACUACCUAGGAACUGGG	-0.2169553227979569	2.3761062466666667	0.05272125160850755	0.07504090634351548	SARS-CoV2
Selectedmotif_8392-8428_Motif_1+DMSMaPseq_invitro_SARS-CoV-2_Motif_153+SHAPE_invivo_SARS-CoV-2_Motif_169+SHAPE_invitro_SARS-CoV-2_Motif_164	411	GCUUUGAUAUGGAACGUUAAAGAUUUCAUGUCAUUGU	-0.21729695759575868	2.3758931133333334	0.09567320854592316	0.13429391193207066	SARS-CoV2
SARS-CoV-2-Conserved-Structured-66_Interval-1598-1717_Motif_4	515	AGAUCGCCAUUAUUUUGGCAUCU	-0.21753560505030642	2.3757442300000005	0.09446998495146557	0.11677759310383022	Control
SHAPE_invivo_SARS-CoV-2_Motif_465	2464	UGCCAUUUGUCAUGAUGGAAAAGCACACUUUCCUCGUGAAGGUGUCUUUGUUUCAAAUGGCA	-0.2178449410937654	2.375551246666667	0.047412739076759726	0.0848411069304463	SARS-CoV2
hsa-mir-512-2_512-1	809	ACUUUCUGGUGCCAGAAUGAAAGU	-0.21821785946587413	2.3753185966666663	0.07489470771537193	0.1288254233995576	premiRNA
hsa-mir-135a-2	2697	GUGAUAGUAAUAAAGUCUCAU	-0.2182884144784629	2.37527458	0.04283960052045474	0.06770556780489391	premiRNA
SARS-CoV-2-Conserved-Structured-62_Interval-6971-7090_Motif_1+SHAPE_invivo_SARS-CoV-2_Motif_143	2531	AGUGUUUGCCUAGGUUCUUUAAUCUACUCAACCGCU	-0.21857533641531027	2.3750955799999995	0.10259306584308733	0.12922705233806053	SARS-CoV2
IAV_invivo_PB2_1_Motif_31+IAV_invivo_PB2_1_Motif_31	2279	UCUCCUCAUUUACUGUGAAUGUGAGGGGA	-0.21861158902874595	2.375072963333333	0.042725998538806605	0.060929930902704287	IAV
hsa-mir-4772	1722	CAGACUGUCUUCCCAAAUAGCCUG	-0.21867001531141605	2.3750365133333333	0.06092790641275382	0.10777958637267172	premiRNA
hsa-mir-4301	1357	GUGAACAUUGCAU	-0.21903187356416964	2.374810763333334	0.014707754535775226	0.04922872295070513	premiRNA
hsa-mir-8080	1565	GCUGAGCCCUUUGAUAAGGGGGAGGUU	-0.21912166356693932	2.374754746666667	0.02262614503459791	0.14509517780028136	premiRNA
SARS-CoV-2-Conserved-Structured-35_Interval-13886-14005_Motif_1	617	UUGUUGUGAUGAUGAUUAUUUCAAUAA	-0.21924503465673048	2.3746777800000003	0.1199907128188824	0.18974363582289772	Control
hsa-mir-5191	496	UCCUCUCCUGGUCUGGGAGGAUAGAAGAGAGGA	-0.21941839000572452	2.3745696300000003	0.019333832842350032	0.19819199957413916	premiRNA
hsa-mir-92a-1	2317	AAUGCUGUGUUUCUGUAUGGUAUU	-0.21978938487881416	2.3743381800000005	0.10178795153738339	0.19345752706685357	premiRNA
hsa-mir-3178	2295	AUCGGUCGAGAGCGUCCUGGCUGAU	-0.2197965178543399	2.37433373	0.0530124124711947	0.22587579104737773	premiRNA
DMSMaPseq_invitro_SARS-CoV-2_Motif_492	974	UUAGAGGUACAACAGUACUUUUAA	-0.219956088127039	2.3742341799999997	0.07670330222150047	0.18715500283849035	SARS-CoV2
DMSMaPseq_invitro_SARS-CoV-2_Motif_55+SHAPE_invivo_SARS-CoV-2_Motif_62+SHAPE_invitro_SARS-CoV-2_Motif_58	2796	CUUCUGCUGCUCUUCAACCUGAAGAAGAGCAAGAAGAAG	-0.22002266256527137	2.3741926466666667	0.09457383141703404	0.10383915564597736	SARS-CoV2
hsa-mir-4710	1210	GGUUCUUCCCGAAGC	-0.22005317139691827	2.374173613333333	0.051891832620167756	0.06643264203866113	premiRNA
SARS-CoV-2-Conserved-Structured-11_Interval-5211-5330_Motif_1	1706	CACUAAAAAGUGGAAAUACCCACAAGUUAAUG	-0.22008368022856303	2.3741545800000003	0.0340830073513688	0.0443904215332791	Control
SHAPE_invivo_SARS-CoV-2_Motif_440	2079	UAACACCAGGAACAAAUACUUCUAACCAGGUUGCUGUUCUUUAUCAGGGUGUUA	-0.22021773742400963	2.374070946666667	0.06170664187115488	0.15584479446762387	SARS-CoV2
hsa-mir-2114	1759	CGGUCGGAUAAUCACAUGACGAG	-0.2207499054856469	2.3737389466666667	0.044640286417901014	0.05023603464419964	premiRNA
DMSMaPseq_invitro_SARS-CoV-2_Motif_411+SHAPE_invivo_SARS-CoV-2_Motif_436+SHAPE_invitro_SARS-CoV-2_Motif_419	1434	AACAAAUGUGUCAAUUUCAACUUCAAUGGUUUAACAGGCACAGGUGUU	-0.2207527907341727	2.3737371466666675	0.021464775284288747	0.173421005625796	SARS-CoV2
SHAPE_invitro_SARS-CoV-2_Motif_443	757	UAAACACGCUUGUUAAACAACUUAGCUCCAAUUUUGGUGCAAUUUCAAGUGUUUUA	-0.2210302554675156	2.3735640466666665	0.06849960578374409	0.09584741541142942	SARS-CoV2
hsa-mir-4484	623	UUUUUUUCCAAUGAAAAUAACGAAACCUGUUAUUUCCCAUUGAGGGGGAAAAA	-0.22124192050528332	2.373431996666667	0.03111459504952585	0.06202448307766001	premiRNA
hsa-mir-3168	630	AGACAGCCUGAGUUGGAGGCUCAUCUUCACUUCUUGCUGUGU	-0.22134472084168788	2.3733678633333337	0.030564859598831526	0.18576756398970745	premiRNA
DMSMaPseq_invitro_SARS-CoV-2_Motif_538	109	GUACGAUCGAGUGUAC	-0.22192706016937755	2.373004563333333	0.08130343744007357	0.1255319668626938	SARS-CoV2
SARS-CoV-2-Conserved-Structured-43_Interval-15645-15764_Motif_1	44	CAGACUUUGUGAAUGAGUUUUACGCAUAUUUGCGUAAACAUUUCUCAAUGAUGAUACUCUCUG	-0.22244651176528488	2.3726804966666664	0.08603235933271527	0.11071045752343407	Control
hsa-mir-6082	2385	AUCCAGUCCACUUAAUUCUGAGAAAGUCCACAGACUGGAUCGGGUCUUGGAUUUUAGCUGGAUUCAU	-0.22260357080315363	2.3725825133333336	0.03141922715314899	0.06666395887985727	premiRNA
IAV_invivo_NS1_NEP_8_Motif_3+IAV_invivo_NS1_NEP_8_Motif_3	2827	GCCCCAUUCCUUGAUCGGCUUCGCCGAGAUCAGAAAUCCCUAAGAGGAAGGGGC	-0.22263990356238195	2.372559846666667	0.1367591721641651	0.1445967836210491	IAV
hsa-mir-8076	2159	UGUGAGAGCUACUAAGUCUUAUA	-0.22332814219711636	2.3721304799999996	0.051748364116832195	0.4225925734418924	premiRNA
hsa-mir-633	191	UUAACCUAAAAUGAGAAGGCUAA	-0.22347972460583707	2.3720359133333333	0.0880591937723523	0.17381187715864985	premiRNA
3-way model-2_DENV2	2402	CAGGCCAUCACAAAUGCCACAGCUUGAGUAAACUGUGCAGCCUG	-0.22350000149131802	2.3720232633333334	0.03292918318008457	0.08689874150453708	Control
hsa-mir-1-2	2283	CCCAUAUGAACAUACAAUGCUAUGGA	-0.22362855534235232	2.371943063333333	0.07507685476977669	0.08375444876057306	premiRNA
SARS-CoV-2-Conserved-Structured-104_Interval-28758-28877_Motif_2+SARS-CoV-2-Conserved-Structured-30_Interval-28838-28957_Motif_1	100	AGUUCAAGAAAUUCAACU	-0.22389284945047294	2.37177818	0.10466572724837207	0.1702457357055136	Control
IAV_invivo_PB1_2_Motif_32+IAV_invivo_PB1_2_Motif_32	535	GGUCUCCGACGGAGGCC	-0.22410136208707346	2.3716480966666666	0.0732817539992848	0.13489798145895956	IAV
SHAPE_invivo_SARS-CoV-2_Motif_124+SHAPE_invitro_SARS-CoV-2_Motif_119	1201	AGAAAGACAAUUCU	-0.22465778760854951	2.3713009633333324	0.10560858075370536	0.1725865477696803	SARS-CoV2
hsa-mir-3148	1890	GCUUAUUGAUGUAGCCAACAAGC	-0.22477651024237894	2.3712268966666668	0.10320426625336397	0.39080614982363554	premiRNA
SHAPE_invivo_SARS-CoV-2_Motif_405+SHAPE_invitro_SARS-CoV-2_Motif_393	88	UCCUCAGUUUUACAUUCAACUCAGGA	-0.22513075464485524	2.371005896666666	0.06940999910323041	0.09311011116971447	SARS-CoV2
DMSMaPseq_invitro_SARS-CoV-2_Motif_176+SHAPE_invivo_SARS-CoV-2_Motif_193+SHAPE_invitro_SARS-CoV-2_Motif_186	307	ACCUUUAGUACCUUUCUGGAUAACAAUUGCUUAUAUCAUUUGUAUUUCCACAAAGCAUUUCUAUUGGU	-0.22530093087741643	2.3708997299999996	0.06287310290925112	0.1943546958460217	SARS-CoV2
SHAPE_invitro_SARS-CoV-2_Motif_354	2140	AAGUGCUUUUGUUAAUUUAAAACAAUUACCAUUU	-0.2254270269241495	2.370821063333333	0.15174842804819477	0.1922864607135326	SARS-CoV2
DMSMaPseq_invitro_SARS-CoV-2_Motif_122	1418	UCUGAAGAAGUAGUGGAAAAUCCUACCAUACAGA	-0.22567248677105242	2.37066793	0.04302225848680564	0.13478274384162656	SARS-CoV2
IAV_invivo_PA_3_Motif_10+IAV_invivo_PA_3_Motif_10	1897	GGGCAAGCUGUCUCAAAUGUCC	-0.22571010186295942	2.3706444633333335	0.032400955497718646	0.15948072908053235	IAV
hsa-mir-1296	280	AUCUCCUUUAGGAAAACCUUCUGUGGGGAGU	-0.22602486110503806	2.370448096666667	0.020372093538449872	0.11509360492775224	premiRNA
hsa-mir-150	1053	CCAGUGCUGGGCUCAGACCCUGG	-0.22608993948847947	2.3704074966666666	0.07969736667772565	0.4643053625813536	premiRNA
hsa-mir-1468	1030	CGCUGAUGUGCAUUCAACUCAUUCUCAGCA	-0.22626508476017082	2.37029823	0.08924417423314218	0.11979009611539289	premiRNA
hsa-mir-3925	1150	GAGCCUGUCACAUCUCCAGACUC	-0.22655339589075157	2.370118363333334	0.0753611771890618	0.24325250988378266	premiRNA
hsa-mir-6881	1871	GGGUCAGGUCUGCAGCCUUGUAUCUGCUGAUCC	-0.22668988417523445	2.370033213333334	0.10233892328192418	0.2046785468819286	premiRNA
hsa-mir-5585	2530	UCGAGAGGUCAGAGGAUUGCUCCUGA	-0.22676805303810552	2.369984446666666	0.05013538367440178	0.20377568571579105	premiRNA
IAV_invivo_PA_3_Motif_18+IAV_invivo_PA_3_Motif_18	330	UCGCUUGCAAGUUGGAUUCAGAAUGAGUUUAACAAGGCAUGCGA	-0.2272742271477344	2.3696686633333335	0.025949551531655162	0.04887061707486176	IAV
hsa-mir-193b	2685	AGAUGAGUUUAUGUUUUAUCCAACU	-0.22783821308895935	2.369316813333334	0.009957764916845224	0.07504303312209552	premiRNA
Selectedmotif_4937-4959_Motif_1+DMSMaPseq_invitro_SARS-CoV-2_Motif_92+SHAPE_invivo_SARS-CoV-2_Motif_101+SHAPE_invitro_SARS-CoV-2_Motif_97	1842	CACUUCUUUCUUUGAGAGAAGUG	-0.22786124164664717	2.369302446666667	0.01998359030314582	0.05109427967766521	SARS-CoV2
hsa-mir-654	2803	CAUGUGCUGAGUUCGUGCCAUAUG	-0.22813747747783839	2.3691301133333336	0.0357054067905987	0.07515365601012884	premiRNA
hsa-mir-5096	794	AGGCUGGUCUCAAACUCCU	-0.22816766572631544	2.36911128	0.03485737672855641	0.12438584481003497	premiRNA
hsa-mir-641	202	CCUCUGUCCUCUGUCCUCUACCUAUAGAGG	-0.22890022498425378	2.3686542633333336	0.05876986011934279	0.2351220443023277	premiRNA
hsa-mir-4320	805	UUUCAGAUAACUCGGGA	-0.22897008539997654	2.3686106799999997	0.06442584773250612	0.08989135565771127	premiRNA
hsa-mir-20b	1639	CAGGUAGUUUUGGCAUGACUCUACUG	-0.22898894637645847	2.368598913333333	0.045344083684506764	0.18677828076335826	premiRNA
SARS-CoV-2-Conserved-Structured-9_Interval-26491-26607_Multi_1_ComplexLevel_1	289	GUUUUUCUGUUUGGAACUUUAAUUUUAGCCAUGGCAGAUUCCAACGGUACUAUUACCGUUGAAGAGCUUAAAAAGCUCCUUGAAC	-0.22963371927643814	2.3681966633333333	0.04351920602972783	0.08381232404218024	Control
hsa-mir-4705	1217	CUGUGAUAACAACUCAG	-0.22966807510612036	2.36817523	0.08530697596666646	0.10692555957267831	premiRNA
IAV_invivo_PB2_1_Multi_1_ComplexLevel_1+IAV_invivo_PB2_1_Multi_1_ComplexLevel_1	335	CCUGGUCAUGCAGAUCUCAGUGCCAAGGAGGCACAGGAUGUAAUCAUGGAAGUUGUUUUCCCUAACGAAGUGGGAGCCAGG	-0.2296823944876974	2.3681662966666672	0.01303051101104366	0.07242300974060868	IAV
Selectedmotif_18070-18328_Motif_3+SHAPE_invitro_SARS-CoV-2_Motif_334	2253	CACCCGCGAAGAAGCUAUAAGACAUGUACGUGCAUGGAUUGGCUUCGAUGUCGAGGGGUG	-0.2296927867254472	2.368159813333334	0.0297032852010141	0.05635323887080837	SARS-CoV2
hsa-mir-3150b	51	CCCAGCCUUGGCGUUCAGGUGCUGAG	-0.22990899335811982	2.3680249300000002	0.1295238407698281	0.1655397985464266	premiRNA
hsa-mir-548aa-2	363	UUUUGCCAUUACUUUCAAUGGCAAAA	-0.2300810930897001	2.367917563333333	0.0591105289239996	0.0906740245705758	premiRNA
hsa-mir-4299	1046	GUGUUUUCUCCUUUAGAGAGAGCUG	-0.23018790071572526	2.36785093	0.01719143397759626	0.027569548509549194	premiRNA
IAV_invivo_NS1_NEP_8_Motif_14+IAV_invivo_NS1_NEP_8_Motif_14	131	GCUUGAAGUGGAGC	-0.23024389590935976	2.3678159966666663	0.10324843253470577	0.13388843637785433	IAV
hsa-mir-663a	1825	CCGCCCUCGUGUCUGUGGCGGUGG	-0.23067195458664747	2.3675489466666675	0.10886122034833275	0.15938249789729786	premiRNA
hsa-mir-320b-2	627	AUUUCCCAAAGUUGGGAAAA	-0.2309006105324086	2.367406296666667	0.04137029294209148	0.06342331389485843	premiRNA
hsa-mir-9-3	2265	GUAUGAGUGCCACAGAGCCGUCAUAA	-0.23092639076230184	2.367390213333334	0.08521929830826626	0.13724157488579133	premiRNA
SHAPE_invivo_SARS-CoV-2_Motif_253+SHAPE_invitro_SARS-CoV-2_Motif_243	1157	ACAGUCUGUACCGUCUGCGGUAUGUGGAAAGGUUAUGGCUGU	-0.23104767806149148	2.3673145466666665	0.10269327672401662	0.2608834133314944	SARS-CoV2
IAV_invivo_NP_5_Motif_7+IAV_invivo_NP_5_Motif_7	364	GGCGAAUCUGGCGCC	-0.23133478700518692	2.36713543	0.06425306327346461	0.28710134903467477	IAV
SARS-CoV-2-Conserved-Structured-79_Interval-9410-9529_Motif_2+DMSMaPseq_invitro_SARS-CoV-2_Motif_173	2339	UAUGAGGUUUAGAAGAGCUUUUGGUGAAUACAGUCAUGUAGUUGCCUUUAAUACUUUACUAUUCCUUAUG	-0.23146662683370878	2.3670531800000005	0.06338933374027905	0.11411091943184865	SARS-CoV2
SHAPE_invitro_SARS-CoV-2_Motif_405	140	AGCUGGUGCUGCAGCU	-0.23162411331580565	2.36695493	0.050982937191321645	0.11895445638466054	SARS-CoV2
hsa-mir-4420	1997	UGUUCAUGUCUCUCUGUGCACAGGGGACGAGAGUCA	-0.23216344106823075	2.366618463333334	0.01101795573709434	0.23798454315951115	premiRNA
SHAPE_invivo_SARS-CoV-2_Motif_313	982	UGUGACUGGACA	-0.23260290716330834	2.3663442966666666	0.036844117134673796	0.23074495306922807	SARS-CoV2
DMSMaPseq_invitro_SARS-CoV-2_Motif_382	1231	AGGACUUGUUCUUACCUUUCUUUUCCAAUGUUACUUGGUUCCAUGCUAUACAUGUCUCUGGGACCAAUGGUACUAAGAGGUUUGAUAACCCUGUCCU	-0.23278702876374974	2.36622943	0.023179603841359246	0.05883567734100499	SARS-CoV2
hsa-mir-744	664	ACAGCAGUCUUACUGAAGGUUUCCUGGAAACCACGCACAUGCUGU	-0.2327940014476902	2.36622508	0.027091231351989094	0.11300950840937087	premiRNA
hsa-mir-6068	1396	GUGGCUUGUGGCUGAGUGUCACGCUGC	-0.23334791573433591	2.3658795133333332	0.053512128850283704	0.09917906849624741	premiRNA
hsa-mir-8082	241	UCUGGGGAGAGAGUCCUCUUUUCAGC	-0.2341089534638459	2.3654047300000003	0.03670310553036076	0.08094052293390194	premiRNA
Selectedmotif_27533-27667_Multi_1_ComplexLevel_1	2308	GCACUGACUUGCUUUAGCACUCAAUUUGCUUUUGCUUGUCCUGACGGCGUAAAACACGUCUAUCAGUUACGUGC	-0.2344647740669058	2.3651827466666666	0.09744836879390648	0.1637868655581001	Control
IAV_invivo_NA_6_Motif_1+IAV_invivo_NA_6_Motif_1	1225	GUCUGGUAGUCGGAC	-0.2349627198751812	2.3648720966666668	0.03637110600363533	0.1053969338624823	IAV
hsa-mir-4664	693	CAAGUUAUCACUGAGCGACUUC	-0.23530889626788715	2.3646561299999997	0.023533632914035478	0.09403410655229326	premiRNA
hsa-mir-4464	2894	AAUAAAGUAUGUCCACAGCUGAAAGGACAUACUUUAUU	-0.23559368098360242	2.364478463333333	0.13759310038233924	0.23677435780042405	premiRNA
SHAPE_invivo_SARS-CoV-2_Motif_207	2718	UUACCAACUGGAGUUCAUGCUGGCACAGACUUAGAAGGUAA	-0.23577873761828916	2.364363013333333	0.024308952869746117	0.05704708537537835	SARS-CoV2
hsa-mir-29b-2	2895	CUUAGAUUUUUCCAUCUUUGUAUCUAG	-0.23597675115608302	2.3642394799999997	0.0371842791344705	0.05736717524090337	premiRNA
hsa-mir-4662a	386	CUUUAGCUAUUCUGAAUGCCUAAAG	-0.23600245124018504	2.364223446666666	0.07249494941149685	0.12791680769442476	premiRNA
SHAPE_invivo_SARS-CoV-2_Motif_29	2282	GCACUAUUGCCUUUGGAGGCUGUGUGU	-0.23604385989959753	2.364197613333334	0.1013166513378046	0.3487456004666201	SARS-CoV2
DMSMaPseq_invitro_SARS-CoV-2_Motif_261	425	UGAUGGUGUUCCAUUUGUAGUUUCAACUGGAUACCACUUCA	-0.23644140974524047	2.3639495966666675	0.047617569238056066	0.10744164353741009	SARS-CoV2
SARS-CoV-2-Conserved-Structured-100_Interval-25216-25335_Motif_2+Selectedmotif_25278-25325_Motif_1+DMSMaPseq_invitro_SARS-CoV-2_Motif_454+SHAPE_invivo_SARS-CoV-2_Motif_477+SHAPE_invitro_SARS-CoV-2_Motif_459	143	UUGCUGUAGUUGUCUCAAGGGCUGUUGUUCUUGUGGAUCCUGCUGCAA	-0.23647851724712954	2.363926446666667	0.05766650050989548	0.14722875432850852	SARS-CoV2
IAV_invivo_PA_3_Motif_27+IAV_invivo_PA_3_Motif_27	2143	GGUCUGCAGGACU	-0.2367651987465997	2.3637475966666663	0.08250816378233485	0.20697729396095554	IAV
hsa-mir-145	2961	AUCCCUUAGAUGCUAAGAUGGGGAU	-0.23688744779529602	2.3636713300000003	0.12582888494975325	0.1272773855408902	premiRNA
hsa-mir-548s	537	CCAUUAUUUUUAAUAAUUAUAAUAAUGG	-0.23701295610621856	2.36359303	0.07837895292771442	0.12762704125428742	premiRNA
DMSMaPseq_invitro_SARS-CoV-2_Motif_507+SHAPE_invivo_SARS-CoV-2_Motif_537+SHAPE_invitro_SARS-CoV-2_Motif_516	728	GUCUGAUAAUGGACCCCAAAAUCAGCGAAAUGCACCCCGCAUUACGUUUGGUGGACCCUCAGAU	-0.2374147002483323	2.3633423966666665	0.03924231099834584	0.06737507366490669	SARS-CoV2
hsa-mir-378d-2	544	AAAACUUUCAUCCAAGUCAUU	-0.23753021705046537	2.3632703300000006	0.018735590688594532	0.09544631321146409	premiRNA
hsa-mir-3135a	604	AGUGGUGCAAUCUCAGUUCACU	-0.23784249177298	2.3630755133333334	0.0704607660159216	0.08849475849734945	premiRNA
hsa-mir-1246	2483	CAGGAGUGGACACCUG	-0.23847973096847358	2.3626779633333332	0.0677394608323501	0.086807924827109	premiRNA
IAV_invivo_NA_6_Motif_4+IAV_invivo_NA_6_Motif_4	2855	CCCAUCCGUGGGUGGG	-0.23872802263337525	2.3625230633333336	0.09962879042729944	0.12359384752310895	IAV
hsa-mir-4752	2692	UGCUUCCACAUAGCAGCA	-0.24028798033694507	2.3615498633333334	0.040028745281558455	0.08747918013614983	premiRNA
IAV_invivo_NS1_NEP_8_Motif_8+IAV_invivo_NS1_NEP_8_Motif_8	480	CUGGUCCAUGCUCAUACCCAAGCAGAAAGUGGCAGGCCCUCUUUGUAUCAGAAUGGACCAG	-0.24044172668206207	2.3614539466666664	0.04209028292608955	0.05764776106152678	IAV
hsa-mir-1250	1789	UGUGGCCUUUUUGCCUUUUCUAAAGGCCACAU	-0.2406097389782291	2.3613491299999994	0.038934253566282	0.06527219200806017	premiRNA
hsa-mir-323b	1797	UUCGCAUUAUUUAAUGAUGCCCA	-0.24076800020298317	2.361250396666667	0.04672157289046862	0.06210443181355452	premiRNA
DMSMaPseq_invitro_SARS-CoV-2_Motif_513	2224	GGCAUCAUAUGGGUUGCAACUGAGGGAGCCUUGAAUACACCAAAAGAUCACAUUGGCACCCGCAAUCCUGCUAACAAUGCU	-0.2407684276472106	2.3612501299999997	0.047314292013334515	0.08050862529067626	SARS-CoV2
SARS-CoV-2-Conserved-Structured-71_Interval-2118-2237_Motif_1	839	GUUUAUGAAAAACUCAAACCCGUCCUUGAUUGGCUUGAAGAGAAGUUUAAGGAAGGUGUAGAGUUUCUUAGAGAC	-0.24100573933855193	2.3611020799999998	0.17555397612840282	0.30834450224814336	Control
DMSMaPseq_invitro_SARS-CoV-2_Motif_22+SHAPE_invitro_SARS-CoV-2_Motif_23	979	AUCAAGACUAUUCAACCAAGGGUUGAAAAGAAAAAGCUUGAU	-0.24102636352246623	2.3610892133333334	0.06756939941615431	0.08227396999619413	SARS-CoV2
hsa-mir-23a	336	GGAUUUGCUUCCUGUCACAAAUCA	-0.24115253971499268	2.3610104966666663	0.040313646300172506	0.0646919582290147	premiRNA
hsa-mir-4520-1	161	CCAAAUCAGAAAAGGAUUUGG	-0.24153486186007672	2.36077198	0.013606827706063007	0.0922557686028697	premiRNA
hsa-mir-553	1007	UUUUGUCUGA	-0.2418178833683589	2.3605954133333333	0.0062565928791359846	0.09791667889663755	premiRNA
SARS-CoV-2-Conserved-Structured-80_Interval-13806-13925_Motif_1	2589	ACAAUGGCAGACCUCGUCUAUGCUUUAAGGCAUUUUGAUGAAGGUAAUUGU	-0.24183719850433033	2.3605833633333337	0.13528137036905213	0.1491250880686413	Control
hsa-mir-200a	159	GCUGGAUUUCCCAGCUUGACUCUAAC	-0.24221722313669916	2.3603462800000004	0.07060282174517102	0.11943950951427827	premiRNA
SHAPE_invivo_SARS-CoV-2_Motif_220+SHAPE_invitro_SARS-CoV-2_Motif_209	2935	GCUGUAGUGUUACUAAUCCUUAUGACAGC	-0.2422737526356158	2.360311013333334	0.05967495959462197	0.08260656892065606	SARS-CoV2
SHAPE_invitro_SARS-CoV-2_Motif_131	1714	GUAGACAAUUCUAGUCUUAC	-0.24279582232740962	2.359985313333333	0.07808596594267114	0.18361866641361746	SARS-CoV2
SHAPE_invivo_SARS-CoV-2_Motif_176	2667	CAAGGCUAUUGAUGGUGGUGUCACUCGUGACAUAGCAUCUACAGAUACUUG	-0.2428929857430794	2.3599246966666674	0.05193706523660553	0.0888462139056577	SARS-CoV2
bulge-UUC	1618	GCGCUGCCAGAAACUGGCUUCAGCGC	-0.2430436331175569	2.3598307133333334	0.05404511959363734	0.10538499497612898	Control
hsa-mir-1289-1	1691	UCCACCCCCAGAGAAUCCCUAAACCGGGGGUGGA	-0.24328006320518206	2.359683213333333	0.09823295763760403	0.11251698508570795	premiRNA
Selectedmotif_7013-7166_Motif_3+SHAPE_invitro_SARS-CoV-2_Motif_142	715	AUUUGAACUCUACUAAUGUCACUAUUGCAACCUACUGUACUGGUUCUAUACCUUGUAGUGUUUGUCUUAGUGGUUUAGAU	-0.24350781083196063	2.3595411300000007	0.037864229968633915	0.1942197696981201	SARS-CoV2
hsa-mir-301a	1507	ACUACUGUACUUUACAGCUAGCAGU	-0.24367894881403138	2.359434363333334	0.06750375644608449	0.13272426103364804	premiRNA
hsa-mir-4298	2284	GCAGCCUUGC	-0.24369788993630664	2.3594225466666665	0.1501748680749747	0.36658403968581604	premiRNA
DMSMaPseq_invitro_SARS-CoV-2_Motif_43	220	UAAGGAGAGUGUUCAGACAUUCUUUAAGCUUG	-0.24383846565620276	2.3593348466666666	0.028055277875466272	0.1028186179563133	SARS-CoV2
SARS-CoV-2-Conserved-Structured-47_Interval-6451-6570_Motif_2	1488	UUACAGAAGAGGUUGGCCACACAGAUCUAAUGGCUGCUUAUGUAG	-0.24386897448784825	2.3593158133333336	0.05955112987926361	0.11283827706135471	Control
hsa-mir-4719	2792	GUGAUUACAUUAAAACUUAAAAUUUCAC	-0.24398296851992757	2.3592446966666665	0.11081568988675475	0.12274919510450896	premiRNA
hsa-mir-181d	21	GUGGGUUGUGAGGACUGAGGCCAGACCCAC	-0.2440713158984333	2.35918958	0.015031840916873028	0.11658421951682368	premiRNA
hsa-mir-508	110	CUCAUGUAAACUAAAACAUGAU	-0.24429468222189515	2.3590502299999994	0.020950586223913263	0.0602710181144567	premiRNA
hsa-mir-3175	1762	ACGUCUGGCCGCGUGCGCAUGU	-0.24445403877247912	2.3589508133333337	0.08129834666818998	0.14554245427024312	premiRNA
DMSMaPseq_invitro_SARS-CoV-2_Motif_28	2763	CCAUUCUUCGUAAGGGUGG	-0.24477943068968547	2.3587478133333333	0.016624042879854188	0.22804319128870512	SARS-CoV2
hsa-mir-6719	912	CUUCAGAGCAGGGUUUGGUCUGUGCUUCUCUG	-0.24489155465327556	2.3586778633333325	0.07037221081506845	0.12398444311968417	premiRNA
hsa-mir-8063	343	AUGAGAAAUUGGUUUCAA	-0.24489486734602664	2.358675796666667	0.049451694763721646	0.10081803337358927	premiRNA
DMSMaPseq_invitro_SARS-CoV-2_Motif_356+SHAPE_invivo_SARS-CoV-2_Motif_376+SHAPE_invitro_SARS-CoV-2_Motif_365	1443	GAUGGUCAAGUAGACUUAUUUAGAAAUGCCCGUAAUGGUGUUCUUAUUACAGAAGGUAGUGUUAAAGGUUUACAACCAUC	-0.2450981437908563	2.35854898	0.007568879186128186	0.032430044932172684	SARS-CoV2
hsa-mir-3661	2790	GCUGCUUGCACUCGUUCAGC	-0.2456535808475579	2.3582024633333334	0.0479535307437617	0.10050871029665492	premiRNA
hsa-mir-3921	176	GAGACUUAGAAAUCCCUAAGUCUC	-0.2457012141635164	2.358172746666667	0.13086538100416814	0.1407775341365281	premiRNA
hsa-mir-4417	1300	GGGCGGAACACCCAGCCCC	-0.24570976304803976	2.358167413333334	0.03664569454775015	0.11069855564123593	premiRNA
SARS-CoV-2-Conserved-Structured-82_Interval-9210-9329_Motif_1	1477	UAGGCACGGCACUUGUGAAAGAUCAGAAGCUGGUGUUUG	-0.2457724637729726	2.3581282966666675	0.04396993755151292	0.11705882465400635	Control
hsa-mir-22	1237	GCUUUAUGUCCUGACCCAGCUAAAGC	-0.2458085293795609	2.3581057966666665	0.04277472735630703	0.07561921658648395	premiRNA
hsa-mir-3689d-2	1184	CUCGCUGGGAGGUGUGCUAUCGUCUUCCCUGGGAG	-0.2460680414554016	2.3579438966666664	0.08144501917485075	0.09869106840352655	premiRNA
hsa-mir-1205	2598	UGAGGUACUUCCUUC	-0.24658597028125304	2.3576207799999995	0.10699132126920038	0.11139548150977546	premiRNA
DMSMaPseq_invitro_SARS-CoV-2_Motif_148+SHAPE_invivo_SARS-CoV-2_Motif_164	2624	GUUAAAAUGUUUGAUGCUUACGUUAAUACGUUUUCAUCAACUUUUAAC	-0.24670736444149666	2.357545046666667	0.026370906852884516	0.0877246383946017	SARS-CoV2
hsa-mir-802	905	UUGUGUCCAUCAUGCAACAA	-0.24759463179406152	2.3569915133333335	0.02794162185264328	0.06078374369109958	premiRNA
hsa-mir-4797	1821	UGAAAGGUUUUUUCUCUCA	-0.2478415609804926	2.3568374633333335	0.0052280756715967205	0.06313806274389812	premiRNA
SHAPE_invivo_SARS-CoV-2_Motif_414	2227	AGAGUUUAUUCUAGUGCGAAUAAUUGCACUUUUGAAUAUGUCUCU	-0.24817365842899725	2.35663028	0.04626007452111975	0.11100788597835093	SARS-CoV2
SHAPE_invivo_SARS-CoV-2_Motif_191	852	ACAUUUUAUCUUACUAAUGAUGU	-0.248607460888078	2.356359646666666	0.07792734867330407	0.1685967865216586	SARS-CoV2
DMSMaPseq_invitro_SARS-CoV-2_Motif_276	2638	UGGGAUUAUCCUA	-0.24882417511076782	2.3562244466666664	0.1860628483802084	0.310865892660288	SARS-CoV2
hsa-mir-636	246	CGCUGCCUGGAAUUAACCCCGCUGUG	-0.24884565418313553	2.356211046666666	0.0369602846684974	0.06958434413780308	premiRNA
hsa-mir-759	823	UGACUCAGAUCU	-0.24928207473809924	2.3559387800000002	0.0562142116290651	0.05811261878130604	premiRNA
hsa-mir-1260b	1330	CCAUUAUUGCUACUGUUCAGCAGGUGCUGCUGGUGGUGAUGG	-0.24950763171322016	2.3557980633333333	0.0381380261387845	0.04207961607581005	premiRNA
hsa-mir-675	667	ACAGUGGACUUGGUGACGCUGU	-0.2517890618401111	2.3543747633333334	0.006582380700127448	0.094910330961706	premiRNA
hsa-mir-1281	2044	GUGAGUGUCUCUUGUCGC	-0.2522272188872451	2.3541014133333333	0.027752625598324854	0.17138860620358715	premiRNA
bulge-UUA	2059	GCGCUGCCAGAAACUGGCUUAAGCGC	-0.25234393787626563	2.3540285966666668	0.061516476374161994	0.10589659724781599	Control
DMSMaPseq_invitro_SARS-CoV-2_Motif_375	2128	UUGGAGGAAUACAAAUCCAA	-0.2523668328576317	2.3540143133333338	0.20577533359895667	0.5675201705541214	SARS-CoV2
SHAPE_invivo_SARS-CoV-2_Motif_447+SHAPE_invitro_SARS-CoV-2_Motif_432	1755	AGUUUUUGUACACAAUUAAACCGUGCUUUAACU	-0.2524861432272752	2.3539398799999995	0.03421245860106648	0.09363409078696491	SARS-CoV2
hsa-mir-548x	91	UUUGCGUUACUUUCAAUCGUAAA	-0.2530996859834756	2.353557113333334	0.05704048844597018	0.1367991513144846	premiRNA
hsa-mir-4671	677	CUAAUCUCUUAGCACUGAAGAUUAG	-0.2533012259361364	2.3534313800000004	0.08003075878982259	0.2513111817229035	premiRNA
hsa-mir-3680-2_3680-1	1945	UGCAAAUGCAAAGUUGGCUUUUGCA	-0.2533488058215672	2.353401696666667	0.06404295768794263	0.09478408605467872	premiRNA
hsa-mir-3140	1861	AGCUUUAUGUAUUCUGAAGUUAUUGAAAAUAAGAGCU	-0.25353883149538337	2.353283146666667	0.0447301071274532	0.14392034910124227	premiRNA
hsa-mir-181b-2	1683	UGGGUUUGAGUCUGAAUCAACUCA	-0.25423430996669893	2.3528492633333333	0.03930524424929293	0.1492391194246707	premiRNA
hsa-mir-548p	2139	GUCAUUACUUUCAAUAGC	-0.2543665505241833	2.352766763333334	0.026736316468725173	0.11187728978195645	premiRNA
IAV_invivo_NS1_NEP_8_Motif_5+IAV_invivo_NS1_NEP_8_Motif_5	2278	CGGAUUCUGAAAGAAGAAUCCG	-0.2547885715517787	2.3525034799999998	0.062207175164267194	0.21529803834597416	IAV
IAV_invivo_M1_M2_7_Motif_9+IAV_invivo_M1_M2_7_Motif_9	2907	GGGCUGUGACCACUGAAGUGGCAUUUGGCCU	-0.2550379318272468	2.352347913333333	0.04055828150197537	0.05651677356557549	IAV
hsa-mir-301b	882	ACUACUGUGCUCUGAGAAGCAGU	-0.25518307585730987	2.3522573633333335	0.07980190888249936	0.3943328082978701	premiRNA
hsa-mir-3183	2877	CGGAGCAGUCACGUUGACGGAAUCCUCCG	-0.25533201345488127	2.352164446666667	0.10129400728027743	0.18678829663559518	premiRNA
hsa-mir-6509	2553	GGAACACUAUAUUAAUCAGGUUUCC	-0.25602460667766963	2.3517323633333334	0.045883119078443314	0.07714533814161012	premiRNA
hsa-mir-3683	1499	AUCAUCUCUCCCUUGGAU	-0.2565702392324327	2.351391963333333	0.1248398546759519	0.23111882621981258	premiRNA
SHAPE_invitro_SARS-CoV-2_Motif_449	538	CUUCUUGCAUGUGACUUAUGUCCCUGCACAAGAAAAG	-0.2567067809474433	2.3513067800000003	0.05626966916277996	0.10052986785220912	SARS-CoV2
hsa-mir-567	325	CAUUCUUUGCUA	-0.2573472526898967	2.350907213333334	0.08861273566682083	0.19380560279417278	premiRNA
hsa-mir-4659a	1056	GAAAACUUUGGAGAAAAAUUUUC	-0.25791890591193095	2.35055058	0.03505686600693381	0.11054538860130815	premiRNA
hsa-mir-4305	2304	CUGGGUUCUUAGAGGCCUAAUCCUCUACAAACUCAGUUU	-0.2584615730723749	2.35021203	0.05051596914849074	0.0951831637088973	premiRNA
IAV_invivo_PB1_2_Motif_31+IAV_invivo_PB1_2_Motif_31	2218	GGGAGCAAACCC	-0.2585012719548841	2.3501872633333334	0.12054783824725046	0.19009035471996033	IAV
hsa-mir-378d-1	1712	UUGUUGUUAUUACU	-0.2585361620898485	2.350165496666667	0.042122591796402424	0.07541845429494212	premiRNA
hsa-mir-141	1127	GUUGGAUGGUCUAAUUGUGAAGCUCCUAAC	-0.25859624471889553	2.3501280133333338	0.0353284457368126	0.08760968703992635	premiRNA
hsa-mir-4798	675	AAUUGGCUUUUACAAAAGACCAACU	-0.2586065568108541	2.3501215799999997	0.04050591085376963	0.11486584471640147	premiRNA
hsa-mir-5011	1485	GCACUCUGUAGUUUGGGUACACAGUGC	-0.2587785496813761	2.3500142800000003	0.04467721175315058	0.09722329706879562	premiRNA
SHAPE_invitro_SARS-CoV-2_Motif_468	720	CAUUACUUUAUGAUG	-0.25938415800413006	2.3496364633333333	0.03402744171340107	0.1405493460522913	SARS-CoV2
hsa-mir-6508	2783	CCCACCCUGAGUUUUGGUGGG	-0.25964286862204716	2.349475063333333	0.01514781230538755	0.14409331768818723	premiRNA
IAV_invivo_PB1_2_Motif_35+IAV_invivo_PB1_2_Motif_35	2184	GUACCAAAGGUGC	-0.25964393723261214	2.3494743966666665	0.06153395938632624	0.18113875242345318	IAV
hsa-mir-3131	835	CCUUUCCCCUCAGACCAAGG	-0.2602278260456212	2.3491101299999997	0.051831104743707127	0.09572277674170004	premiRNA
IAV_invivo_PB1_2_Motif_26+IAV_invivo_PB1_2_Motif_26	1082	GGUUUGUUGCC	-0.26052842619770594	2.3489225966666667	0.03324809383105924	0.03906173214906717	IAV
hsa-mir-4727	383	CAGUGGCAGAUUUUCCCAUAG	-0.26063208142256317	2.34885793	0.0329584921315936	0.06407741969099916	premiRNA
SHAPE_invitro_SARS-CoV-2_Motif_247	2105	AGCUGGUUUUGCU	-0.26081465353768374	2.3487440300000006	0.08140981745347498	0.12145642326796237	SARS-CoV2
hsa-mir-5193	14	GGGAGGUAAGAAGUCUCUGACUCCU	-0.2613236861805778	2.3484264633333334	0.05638409618306741	0.08897708746406494	premiRNA
hsa-mir-379	756	CGUAGGCGUUAUGAUUUCUGACCUAUG	-0.26143933655903334	2.348354313333333	0.058536697661249075	0.16831818251160646	premiRNA
hsa-mir-2053	2955	ACAUUUGCAACCUGUGAAGAUGCAAAACUUUAAGUGU	-0.2617421540780414	2.348165396666667	0.0654503122530873	0.16132896643230057	premiRNA
hsa-mir-3198-2	305	AGCAGUACCAGAUGGUUCUGUGG	-0.26182104425304265	2.34811618	0.14199670070037776	0.14835269324235925	premiRNA
hsa-mir-3202-1	1918	UAAUGAUUGGAGUCAUUUUCAGAGCAUUA	-0.262002975201825	2.34800268	0.09170426727097368	0.12001383984957088	premiRNA
hsa-mir-942	1520	UGUGUGUACUCACAGCCCCUCACACA	-0.2622356117219425	2.3478575466666665	0.037592312140212296	0.07349199191563477	premiRNA
hsa-mir-3155b	1653	CUGGGAAGGGAGCUGUCCGGCUCCCCAG	-0.26257062113423857	2.347648546666666	0.05783276517264816	0.09172156689312068	premiRNA
DMSMaPseq_invitro_SARS-CoV-2_Motif_256+SHAPE_invivo_SARS-CoV-2_Motif_269+SHAPE_invitro_SARS-CoV-2_Motif_259	1739	CAGAGUCACAUGUUGACACUG	-0.262692416023444	2.3475725633333338	0.0952090942993193	0.1210576594355654	SARS-CoV2
hsa-mir-3935	1855	UAUGAAGGUAAGCAUUUUUGUA	-0.26290945082930506	2.3474371633333333	0.045052418311625195	0.29338625366303483	premiRNA
hsa-mir-365b	2417	AGCUGUGUUUUCUGACUCAGUCAUAAU	-0.26341233896144645	2.34712343	0.04972108338220169	0.053356348719374246	premiRNA
SARS-CoV-2-Conserved-Structured-10_Interval-25895-26014_Multi_1_ComplexLevel_1	2354	UUACUUCAGGUGAUGGCACAACAAGUCCUAUUUCUGAACAUGACUACCAGAUUGGUGGUUAUACUGAAAAAUGGGAAUCUGGAGUAA	-0.26352454307082773	2.34705343	0.003832510289540605	0.011584088424409061	Control
DMSMaPseq_invitro_SARS-CoV-2_Motif_228	1185	GGGCUAGAUUCCC	-0.26417249508724094	2.3466491966666663	0.020282732734675017	0.14340704119179365	SARS-CoV2
SHAPE_invivo_SARS-CoV-2_Motif_456+SHAPE_invitro_SARS-CoV-2_Motif_442	1121	CUUGGAAAACUUCAAG	-0.26451664111987166	2.3464344966666664	0.07450327528484142	0.11022138967485634	SARS-CoV2
hsa-mir-4429	144	GGCGACUGGUGUCUAAUUUGUUUGUC	-0.264542100766595	2.3464186133333333	0.03347686536701267	0.052351007512605706	premiRNA
SHAPE_invitro_SARS-CoV-2_Motif_124	2127	GCUAAAUUGUUACAUAAACCUAUUGUUUGGCAUGUUAACAAUGC	-0.2645459477646311	2.3464162133333333	0.0572900295656823	0.1007897158427408	SARS-CoV2
IAV_invivo_NP_5_Motif_8+IAV_invivo_NP_5_Motif_8	471	GCUGGUCUGACUCACAUGAUGAUCUGGC	-0.26525681422809083	2.3459727299999993	0.0707845943169253	0.11623674525882081	IAV
hsa-mir-550a-3	2076	AGAGUCCUGUUGUUGUAAGAUAGUGUCU	-0.26544472939603914	2.3458554966666667	0.040192016024840266	0.10607927985269	premiRNA
hsa-mir-484	2465	CGAUAAACCCCUAAAUAGGGACUUUCCCG	-0.26557143989384696	2.345776446666667	0.033119054517022274	0.12226775212584093	premiRNA
SARS-CoV-2-Conserved-Structured-92_Interval-9610-9729_Motif_2+SHAPE_invivo_SARS-CoV-2_Motif_192+SHAPE_invitro_SARS-CoV-2_Motif_185	2445	GUGGAUGGUUAUGUUCAC	-0.2659446788491248	2.345543596666667	0.07294616407675417	0.3061218658037499	SARS-CoV2
DMSMaPseq_invitro_SARS-CoV-2_Motif_363+SHAPE_invivo_SARS-CoV-2_Motif_384+SHAPE_invitro_SARS-CoV-2_Motif_372	2391	CUUGAUGAUUUUGUUGAAAUAAUAAAAUCCCAAG	-0.2661495047792746	2.345415813333333	0.03942775845096639	0.10994892329558674	SARS-CoV2
hsa-mir-302f	2498	AUUUUCACUUAAU	-0.26669072931545457	2.345078163333333	0.029866348918710952	0.10595581748937033	premiRNA
hsa-mir-4524a	1262	CUCACUGCAGAAUUAUUUUGAG	-0.2667757907164706	2.345025096666667	0.011849273785949653	0.08108911017745113	premiRNA
hsa-mir-5683	2369	CUUCUUACUGCACCAGUGAAG	-0.26787269274672937	2.34434078	0.048598081974324726	0.06827027054521026	premiRNA
hsa-mir-6715a	920	UGAGCAUUUUUACUGAAUUGCCA	-0.2679091323670145	2.3443180466666664	0.034008830661737786	0.044102229564184435	premiRNA
SHAPE_invivo_SARS-CoV-2_Motif_371+SHAPE_invitro_SARS-CoV-2_Motif_361	2892	CUGUUAAUGUAGCAUUUGAGCUUUGGGCUAAGCGCAACAUUAAACCAG	-0.26812429710438496	2.3441838133333333	0.07059822110574825	0.1075118676254738	SARS-CoV2
IAV_invivo_PB2_1_Motif_17+IAV_invivo_PB2_1_Motif_17	827	GGGAGAGACGAACAGUCGAUUGCC	-0.2681263808949872	2.3441825133333336	0.03531307898309842	0.035051783069557946	IAV
Selectedmotif_19973-19999_Motif_1+DMSMaPseq_invitro_SARS-CoV-2_Motif_355+SHAPE_invivo_SARS-CoV-2_Motif_375+SHAPE_invitro_SARS-CoV-2_Motif_364	502	ACUCACUGUCUUUUUUGAUGGUAGAGU	-0.26813821575699953	2.344175130000001	0.11641437651912817	0.1696263401134785	SARS-CoV2
DMSMaPseq_invitro_SARS-CoV-2_Motif_263	1016	CUUAGUUUUAAG	-0.2681694191855153	2.344155663333333	0.09341350876521522	0.12699218745387553	SARS-CoV2
DMSMaPseq_invitro_SARS-CoV-2_Motif_150+SHAPE_invivo_SARS-CoV-2_Motif_166+SHAPE_invitro_SARS-CoV-2_Motif_161	1460	UGUCACAUCAAUCUGACA	-0.26845444433860777	2.3439778466666663	0.0823686768172414	0.10365676409953083	SARS-CoV2
hsa-mir-924	2211	UUGCUUAAG	-0.26856838494015867	2.3439067633333326	0.031172366688341592	0.10171721969515957	premiRNA
hsa-mir-6773	1394	CAGGAUUAGUGCUUAUGCUAAGAUGUCUUCACUG	-0.2690198729040967	2.3436250966666665	0.04925062644778937	0.05959244784359938	premiRNA
hsa-mir-1973	1479	UGGUAUCCUGACCG	-0.2690765894098628	2.343589713333333	0.09611602377931039	0.6122945944913252	premiRNA
IAV_invivo_PB2_1_Multi_2_ComplexLevel_1+IAV_invivo_PB2_1_Multi_2_ComplexLevel_1	1276	UCCACUAGCAUCUUUAUUGGAGAUGUGCCACAGCACACAGAUUGGUGGAAUUAGGAUGGUAGACAUCCUUAGGCAGAACCCAACAGAAGAGCAAGCCGUGGA	-0.26929255560515675	2.34345498	0.0760181171584798	0.18904226819012276	IAV
DMSMaPseq_invitro_SARS-CoV-2_Motif_529+SHAPE_invivo_SARS-CoV-2_Motif_564+SHAPE_invitro_SARS-CoV-2_Motif_539	1410	AAGGCUGAUGAAACUCAAGCCUU	-0.2693005167538703	2.3434500133333334	0.02078176268088522	0.0785166826655684	SARS-CoV2
hsa-mir-376c	2444	UGUUUAUGUUAUUUAUGGUUAAACA	-0.2694799364678229	2.3433380800000005	0.008094326860784045	0.17912317024758423	premiRNA
hsa-mir-199a-2	2946	CUGUUCAGGACAAUGCCGUUGUACA	-0.2695785425077588	2.3432765633333332	0.01587324687724383	0.057038293674190235	premiRNA
SARS-CoV-2-Conserved-Structured-23_Interval-2158-2277_Motif_3+SHAPE_invivo_SARS-CoV-2_Motif_43	2406	UGUGCUUGUGAAAUUGUCGGUGGACAAAUUGUCACCUGUGCA	-0.27039720506201603	2.34276583	0.10673913548357167	0.14380837522690074	SARS-CoV2
hsa-mir-4508	633	CGCGGAGCAGCGCUGGGUGCAGCGCCUG	-0.27047686997967596	2.3427161300000003	0.030831340936558798	0.057532263690838	premiRNA
DMSMaPseq_invitro_SARS-CoV-2_Motif_371	2452	CCCUAAGACUAAAAAUGUUACAAAAGAAAAUGACUCUAAAGAGGGUUUUUUCACUUACAUUUGUGGG	-0.2708045594095975	2.342511696666667	0.03185585763710524	0.07821129251668762	SARS-CoV2
hsa-mir-3910-1	1171	CUUUUAUAUCAAGGCACAUAAAAG	-0.2709342085864617	2.3424308133333334	0.06231034323109306	0.0728542275558258	premiRNA
SHAPE_invivo_SARS-CoV-2_Motif_337+SHAPE_invitro_SARS-CoV-2_Motif_327	816	UCACAGAAUGCUGUAGCCUCAAAGAUUUUGGGACUACCAACUCAAACUGUUGA	-0.2709914593975114	2.342395096666666	0.025001315753896476	0.10582357772694789	SARS-CoV2
DMSMaPseq_invitro_SARS-CoV-2_Motif_156	711	GGUAAAAUUGUUAAUAAUUGGUUGAAGCAGUUAAUUAAAGUUACACUUGUGUUCCUUUUUGUUGCUGCUAUUUUCUAUUUAAUAACACC	-0.2711994110135627	2.342265363333334	0.053808124871572334	0.12376151463162946	SARS-CoV2
hsa-mir-4462	2365	GUCAGGAGUGGCUUUCCUGAC	-0.27132884646831396	2.3421846133333335	0.07921075943302586	0.21520455073660846	premiRNA
hsa-mir-323a	1788	CGUUCGCUUUAUUUAUGGCGCACA	-0.27147690246216916	2.3420922466666667	0.08550831648092798	0.13175761854432022	premiRNA
hsa-mir-548i-4	1214	UGCCAUACUUUUAACGGCA	-0.2715586244551685	2.3420412633333334	0.04128465899538703	0.0849231093988662	premiRNA
DMSMaPseq_invitro_SARS-CoV-2_Motif_245	2430	AUUGUUGUCGCUUCCAAGAAAAGGACGAAGAUGACAAU	-0.27165239503229455	2.341982763333333	0.06627954684886225	0.41440787663784423	SARS-CoV2
hsa-mir-5194	1469	CUCAGGAAUUGGAUAAGCUUUUCUGAG	-0.2717738159078038	2.341907013333333	0.08000280022479304	0.1876012638984637	premiRNA
[truncated: 1,001 more rows]
