# Supplementary material for: Large-scale analysis of small molecule-RNA interactions using multiplexed RNA structure libraries
Source: Commun Chem. 2024 May 1;7:98. doi: 10.1038/s42004-024-01181-8 (PMC11865577; doi:10.1038/s42004-024-01181-8)
Supplement: Supplementary file 10 — Supplementary Data 7 [file 42004_2024_1181_MOESM10_ESM.xlsx]

## Sheet: TO_PRO_1_118library_FID
	mir-6850	mir-221	mir-191	mir-21	mir-374a	SARS-low
SC202671	1.07775	0.918571	1.043	1.02263	1.60937	1.02663
BIIB021	1.01695	1.00894	1.0353	0.990178	1.18607	1.12627
Latanoprost	1.05541	1.0134	1.00999	0.985026	1.01096	1.11669
Beta-Tetralone	0.995541	1.03706	1.03574	1.04888	1.06915	1.18967
Vitamin E Acetate	0.957429	1.1045	1.00544	0.92266	1.01334	1.04873
Vitamin E	0.906845	1.02036	1.08313	0.955568	1.04738	1.06521
Pasiniazid	0.924204	1.0288	1.01649	0.984486	1.03095	1.11823
Idebenone	0.916861	1.02444	1.03895	0.937358	1.04293	1.20791
Edaravone	1.04715	1.05267	1.05779	1.06834	1.06309	1.12911
Pentoxifylline	0.942539	1.01204	1.05407	1.01769	1.03821	1.23193
Sodium 4-aminosalicylate dihydrate	1.01605	1.02918	1.04996	0.945227	1.1347	1.07504
Methyl hesperidin	0.966522	1.05302	0.968015	0.942389	1.14486	1.08211
Clomipramine hydrochloride	0.863778	1.07352	1.00131	0.96076	1.13548	1.07365
Potassium iodide	1.06587	1.08386	1.06423	1.10939	1.20614	1.21137
Arbutin	0.963751	1.07906	0.981229	1.01306	1.13366	1.09831
4-Methoxyphenol	0.977115	1.07891	0.962306	0.990341	1.1946	1.12408
Myricetin	0.60388	0.505327	0.402962	0.387036	0.543348	0.807838
Naringin	0.897442	1.06443	0.959793	0.933253	1.14043	1.13922
Isoniazid	0.920822	0.976454	1.00767	0.966699	1.01223	1.12293
Chlorhexidine	0.83007	0.960036	0.988151	1.05157	1.04807	1.10639
Chlorhexidine hydrochloride	0.905762	1.00725	1.00602	0.896421	1.05935	1.01487
Leflunomide	0.83778	1.0039	0.9855	0.910468	1.11145	1.07279
Fusidine	1.0582	1.04211	0.992046	0.975672	1.15188	1.25744
Ethinamide	1.03658	1.03634	1.0681	1.10408	1.17535	1.14631
Benzbromarone	0.949815	1.00209	0.976057	0.927019	1.15906	1.0224
Myricetrin	0.944001	0.970475	0.951623	0.961878	1.06726	0.999102
2-Methoxynaphthoquinone	0.946207	1.05624	1.00801	0.992639	1.13606	1.188
Monobenzone	0.909233	1.03316	0.997279	0.954652	1.26577	1.16926
Furacilin	0.927459	1.13505	1.05669	0.909028	1.14575	1.10772
L(-)-Glutathione	0.907607	1.0069	1.0545	0.894313	1.10713	1.06277
Piperine	1.12953	0.996636	1.01565	0.903287	1.16248	1.01763
Naringenin	0.977873	1.0709	0.926772	0.94245	1.1717	1.03193
Asiatic acid	0.846432	1.03195	0.973592	0.904367	1.15436	1.07537
Sodium Danshensu	0.96445	0.97638	0.941275	0.888352	1.06621	0.933585
Baicalein	0.918288	0.766629	0.59909	0.652631	0.879992	0.791377
(+)-Catechin Hydrate	0.974525	1.02417	0.970597	0.94066	1.1545	0.965611
Ambroxol	0.964754	1.038	0.948779	0.880121	1.16277	0.985057
(-)-Sparteine sulfate pentahydrate	0.921185	1.09317	0.912843	0.863019	1.14084	1.05438
Acetohexamide	0.907777	1.08142	0.97165	0.845945	1.18081	0.998008
Cianidanol	1.00368	1.16058	1.0089	0.929953	1.25555	1.38875
L(+)-Ascorbic acid	1.08808	1.04539	1.00728	0.952697	1.05385	1.17997
BHT FCC/NF	0.923531	1.05054	1.01496	1.04295	1.11476	1.25794
Rebamipide	1.18527	1.08031	1.07348	0.989501	1.09672	1.30172
7-Hydroxycoumarin	0.985692	1.11357	1.05556	1.05274	1.07403	1.25454
Trolox	1.02396	1.04877	1.02954	1.018	1.10751	1.24116
Apigenin	0.953682	1.03861	1.02796	0.933728	1.05213	1.21856
Proadifen hydrochloride	0.94057	1.08479	1.01345	0.923396	1.16371	1.28367
SKF86002	0.947067	1.06594	1.0774	0.993069	1.0932	1.29705
XMD17109	0.938332	1.03256	1.0862	0.945638	1.07101	1.20355
SB202190	0.998758	1.07755	1.09981	0.993288	1.09367	1.20361
VER49009	0.951716	1.01736	1.00546	1.05449	1.11008	1.25043
VER50589	1.03098	1.05564	1.04912	1.06089	1.10343	1.2718
Ganetespib	0.915424	1.03274	1.04342	1.00495	1.07195	1.26119
Tauroursodeoxycholic Acid	0.974547	1.02406	1.03291	0.892136	1.06258	1.2124
VX702	0.939954	1.06466	0.983878	0.905216	1.14722	1.27542
Losmapimod	0.950482	1.07067	0.997275	0.886523	1.06116	1.23532
TAS301	0.943845	1.10491	1.00499	0.919695	1.08397	1.37566
Taxifolin	0.9443	1.05209	0.994138	0.975632	1.12832	1.25306
AP26113	0.947164	1.07114	1.02765	1.08095	1.00232	1.26624
Notoginsenoside R1	0.98243	1.15152	1.03773	1.00147	1.21412	1.23246
Daphnetin	1.19335	0.910323	1.01255	1.08601	1.08807	1.03833
Asiaticoside	1.02983	0.991859	1.01874	0.967505	1.08892	1.04762
Plumbagin	0.92241	1.01962	1.01639	0.97929	1.1674	1.2174
Ozagrel	0.929449	1.06803	0.962202	0.995848	1.12258	1.09151
SCH772984	0.931483	1.0353	1.04676	1.02087	1.09043	1.10519
PD 169316	0.974777	1.16297	1.06134	0.972521	1.59057	1.89896
Sodium fusidate	0.95593	1.01453	1.05652	0.98607	1.09035	1.11016
Forsythin	0.92744	0.938916	1.0615	0.926329	1.09408	1.0994
Vidarabine	1.00003	1.03385	1.02663	1.03016	1.15771	1.11469
Rifabutin	0.991042	0.996932	1.03832	1.02901	1.34214	1.09804
AS 602801	0.826774	1.36677	1.03328	1.14095	1.26406	1.58553
JNK-IN-8	1.06051	1.0445	1.02536	0.972307	1.08158	0.998793
ISRIB	0.894323	1.04938	1.03124	0.95369	1.07153	1.04555
KNK437	0.999497	1.02745	1.03813	0.921935	1.10484	1.01789
Avasimibe	0.984634	1.0502	1.04885	0.951784	1.07531	1.84922
Luminespib	1.01039	1.05862	1.07525	1.02524	1.04405	1.01209
GSK2606414	0.993404	1.08341	1.03821	1.05789	1.22771	1.34901
GSK2656157	0.973284	1.07991	1.03112	1.0044	1.14468	1.05936
NVP 231	0.996513	1.13622	1.0048	0.991369	1.09942	1.48859
PH797804	0.914338	1.19065	1.01573	1.03372	1.00297	1.01243
Pseudolaric Acid B	1.03468	0.968739	1.01998	1.01521	0.998055	0.981065
Ro 31-8220 Mesylate	1.08472	1.78692	1.38115	1.6367	4.12619	13.6932
Lorlatinib	1.13989	0.998786	0.996764	1.05003	1.07924	1.13041
SB203580	1.08378	1.00655	0.969176	1.04511	1.07149	1.04397
Selexipag	1.09842	1.05496	1.0369	1.06772	1.14268	1.20499
VX-11e	1.0054	1.01378	1.00114	1.00502	1.1019	1.11989
DB07268	0.992708	0.966984	0.948737	0.973611	1.11696	1.09509
Midostaurin	1.02178	1.18096	1.1566	1.09238	1.79436	3.21441
Ozagrel hydrochloride	1.01684	0.999517	0.949545	1.01329	1.07385	1.09728
Verbascoside	1.01798	1.07158	1.09895	1.1287	1.46097	2.5826
Sotrastaurin	0.953556	1.03272	0.995311	1.13085	1.19171	1.4018
Elesclomol	1.01872	1.03641	1.05229	1.06119	1.08766	1.16813
Go 6983	0.977421	1.31551	1.01838	1.13556	1.89106	3.90623
Geldanamycin	1.09208	1.04011	1.08861	1.04203	1.10554	1.15104
Glabridin	0.981053	1.03647	1.07442	1.05236	1.13487	1.12262
Obacunone	0.978791	1.12266	1.06536	1.05546	1.10903	1.14197
Amentoflavone	1.07463	1.19253	0.993856	1.1635	1.29239	1.30682
Chelerythrine chloride	0.335216	0.568263	0.625978	0.586341	1.00576	1.45634
JNK-IN-7	0.874628	1.02889	0.953928	1.00704	1.07343	1.14381
IQ-1S	0.922825	0.920483	0.931086	0.925088	0.896021	0.937574
1S,3R-RSL3	1.08935	0.99697	1.05055	0.973518	1.00642	1.00452
KRIBB11	0.930427	0.95915	0.902891	0.899066	1.09592	1.01085
Curdione	1.1412	1.05231	1.04785	1.03642	1.06884	1.14525
Secoisolariciresinol diglucoside	0.971333	1.03809	1.01105	1.07065	1.11422	1.10797
Curcumenol	1.01589	1.00645	1.0041	1.0619	1.07995	1.10591
Galangin	0.971104	1.02888	1.05419	1.00335	1.11206	1.12116
Ruboxistaurin hydrochloride	0.89431	1.00155	1.1045	0.990826	1.02875	1.14458
Neflamapimod	0.954972	1.0309	1.04057	0.973275	1.06871	1.20252
Entrectinib	1.01328	1.04222	1.113	1.03815	1.09447	1.16087
Apoptozole	0.966332	1.04983	0.992341	1.00827	1.057	1.1151
SNX2112	0.776962	0.978288	1.03131	0.989181	1.00764	1.02236
Hydroumbellic acid	1.10481	0.989193	1.11185	0.973111	1.10318	1.15275
Necrosulfonamide	0.885761	1.00694	1.1151	0.984525	1.05281	1.15624
TMS	0.908962	1.03523	1.1001	0.979731	1.04907	1.01059
SecinH3	0.999497	1.01988	1.08752	0.960911	1.01312	1.55373
Deoxyarbutin	0.979379	1.0332	1.10649	1.03102	1.03066	1.17318
Calycosin	1.01164	1.03123	1.0848	0.999585	1.01109	1.40071
Astragaloside III	0.951622	1.0635	1.08608	1.00756	1.03776	1.02591
