# Supplementary material for: Large-scale analysis of small molecule-RNA interactions using multiplexed RNA structure libraries
Source: Commun Chem. 2024 May 1;7:98. doi: 10.1038/s42004-024-01181-8 (PMC11865577; doi:10.1038/s42004-024-01181-8)
Supplement: Supplementary file 11 — Supplementary Data 8 [file 42004_2024_1181_MOESM11_ESM.xlsx]

## Sheet: TO_PRO_3_118library_FID
	mir-6850	mir-221	mir-191	mir-21	mir-374a	SARS-low
SC202671	1.01598	1.01756	0.988108	1.00697	0.983315	1.10478
BIIB021	1.05072	1.05704	1.03536	1.04446	1.08525	1.16898
Latanoprost	1.04381	1.04925	1.03317	0.978265	1.05601	1.20191
Beta-Tetralone	1.08136	1.05641	1.06089	1.04489	1.02302	1.19762
Vitamin E Acetate	1.01595	1.05396	1.0458	1.03811	1.02456	1.21067
Vitamin E	1.03007	1.06719	1.05879	1.00911	1.06176	1.15699
Pasiniazid	1.03905	1.03905	1.0563	1.02972	1.00964	1.04773
Idebenone	1.01866	1.04106	1.05457	1.03855	1.02588	1.12338
Edaravone	1.05196	1.04329	1.10657	1.04231	1.12105	1.32168
Pentoxifylline	0.99653	1.02039	1.00553	1.04068	0.959349	1.04988
Sodium 4-aminosalicylate dihydrate	1.05768	1.01723	1.07113	1.00915	1.05234	1.12495
Methyl hesperidin	1.07079	1.02717	1.08279	0.970393	1.14115	1.37489
Clomipramine hydrochloride	1.08407	1.00798	1.09723	0.986523	1.02434	1.1256
Potassium iodide	1.0719	1.0294	1.07666	1.02743	1.04637	1.28975
Arbutin	1.0719	1.04366	1.07464	1.03174	1.045	1.24646
4-Methoxyphenol	1.10751	1.04491	1.16708	1.04514	1.14025	1.26568
Myricetin	0.969414	0.659055	0.684034	0.742092	0.424355	0.0644624
Naringin	1.08589	1.03734	1.09003	1.07696	1.21355	1.13471
Isoniazid	1.08578	1.01478	1.05893	1.07331	1.07294	1.12763
Chlorhexidine	1.07198	0.994245	1.04019	1.00181	1.04512	1.16071
Chlorhexidine hydrochloride	1.0393	0.980581	0.961769	1.00021	1.04911	1.0079
Leflunomide	1.00568	1.11198	0.970238	1.03454	1.36066	1.11829
Fusidine	1.06199	1.01817	1.0077	1.07911	1.21188	1.11795
Ethinamide	1.0467	1.07089	1.0051	1.04482	1.2001	1.11751
Benzbromarone	1.03587	1.08743	1.01221	1.0485	1.33588	1.40194
Myricetrin	1.08481	1.09143	1.05013	1.07032	1.16874	1.07242
2-Methoxynaphthoquinone	1.0669	1.06195	1.02997	1.05156	1.19158	1.11718
Monobenzone	1.06249	1.17316	1.14844	1.10711	1.26877	1.20852
Furacilin	1.04271	1.02653	1.01829	1.0638	1.15949	1.05165
L(-)-Glutathione	1.02173	1.13073	0.982817	1.0435	1.12323	0.975062
Piperine	1.0433	0.908142	1.01405	1.05057	1.16182	1.14747
Naringenin	1.01744	0.974651	1.02719	1.05039	1.17516	1.11807
Asiatic acid	1.02696	0.961225	1.01139	1.07438	1.05912	0.985089
Sodium Danshensu	1.07581	1.05321	1.01639	1.05174	0.993745	0.931249
Baicalein	1.04916	0.925843	0.955793	0.944246	0.909915	0.738514
(+)-Catechin Hydrate	1.09146	1.12974	1.07494	1.01607	1.22226	1.16355
Ambroxol	1.06305	1.02102	1.03754	1.16872	1.11667	0.984245
(-)-Sparteine sulfate pentahydrate	1.04761	1.06235	1.01693	1.20445	1.14213	0.993188
Acetohexamide	1.0808	1.04706	1.04027	1.09126	1.2127	1.11876
Cianidanol	1.0721	1.06874	1.06728	1.05949	1.17098	1.17089
L(+)-Ascorbic acid	1.05859	1.11314	1.00442	1.00485	1.11892	1.2393
BHT FCC/NF	1.06298	1.12465	1.04472	1.00452	1.18886	1.23325
Rebamipide	1.0328	1.0395	1.13545	1.02911	1.1317	1.06776
7-Hydroxycoumarin	1.04724	1.01359	1.05733	0.996894	1.15393	1.15867
Trolox	1.06609	1.12326	1.0515	0.957408	1.22302	1.07484
Apigenin	1.05998	1.03375	1.04662	1.00304	1.22303	1.26516
Proadifen hydrochloride	1.01794	1.05465	1.04389	1.00041	1.16565	1.03939
SKF86002	1.03666	1.12684	1.08398	1.01616	1.17846	1.15143
XMD17109	1.00033	1.01232	1.03782	1.01193	1.10214	1.02741
SB202190	1.0414	1.12884	1.03966	1.03145	1.20169	1.22798
VER49009	1.0543	0.974578	1.05158	1.06263	1.10687	1.21883
VER50589	1.04743	0.963869	1.03774	1.06158	1.17239	1.43057
Ganetespib	1.00419	1.07979	1.03053	1.04349	1.14445	1.28197
Tauroursodeoxycholic Acid	1.01588	1.04686	1.01304	1.0119	1.1307	1.51753
VX702	1.0328	0.998885	1.01281	1.01706	1.18827	1.20772
Losmapimod	1.0634	1.07709	1.02098	1.03599	1.13411	1.04262
TAS301	1.02726	1.08955	1.03075	1.03269	1.15227	1.16632
Taxifolin	1.07851	1.1136	1.06345	1.04548	1.15417	1.3118
AP26113	0.96489	0.946557	1.01656	1.01956	1.05383	1.17271
Notoginsenoside R1	1.00895	0.995427	1.00819	0.991197	1.08561	1.25526
Daphnetin	0.881106	0.964714	0.873126	0.941459	1.02775	0.934848
Asiaticoside	1.10818	1.02642	1.03194	0.996481	1.16377	1.29567
Plumbagin	1.01372	1.04796	1.0096	0.978833	1.15136	1.01936
Ozagrel	1.03052	1.04862	1.05392	1.03246	1.19112	1.20575
SCH772984	0.889879	1.00017	1.02102	1.00176	1.16399	1.25675
PD 169316	1.03048	1.03015	1.02737	1.02556	1.15033	0.938602
Sodium fusidate	1.02156	1.02955	1.05334	1.07026	1.10521	1.03827
Forsythin	1.06737	1.03815	1.04436	0.98752	1.0939	1.16468
Vidarabine	1.05973	1.04293	1.07361	1.04305	1.15177	1.16867
Rifabutin	1.06785	1.00565	1.01288	0.969112	1.04412	1.16134
AS 602801	0.505452	0.837205	0.658737	0.838612	0.693947	0.556215
JNK-IN-8	0.94203	1.01637	1.05009	1.00974	1.05256	1.14348
ISRIB	1.04755	1.0078	1.04094	1.02762	1.0838	0.939837
KNK437	1.03122	0.985911	1.04221	1.00629	1.08124	1.08318
Avasimibe	0.947701	1.02583	1.11662	1.0834	2.48878	2.48652
Luminespib	1.05861	1.04847	1.04588	1.02003	1.14901	1.09467
GSK2606414	1.17589	1.03409	1.09612	1.06863	1.17923	1.24291
GSK2656157	0.993252	1.01202	1.06045	1.04036	1.06399	1.05167
NVP 231	0.982198	1.05459	1.01806	1.02075	1.05971	1.11859
PH797804	1.04447	1.04715	1.0326	1.02241	1.07513	1.07469
Pseudolaric Acid B	1.02911	0.930281	0.948617	0.978564	1.19485	1.26796
Ro 31-8220 Mesylate	0.858905	0.947164	0.894046	0.929427	1.01686	1.00927
Lorlatinib	1.05358	1.01841	1.03047	1.03112	1.2605	1.23058
SB203580	1.03757	1.05134	1.01669	1.01677	1.03685	0.92007
Selexipag	1.08664	1.11525	1.01118	1.06849	1.10524	1.13363
VX-11e	1.03992	1.01562	0.968977	1.01253	1.41478	1.09601
DB07268	1.03909	0.97934	1.02103	1.01547	1.20333	1.05918
Midostaurin	1.01847	0.971817	1.04214	1.05877	1.43072	1.35089
Ozagrel hydrochloride	1.02614	0.921426	0.991813	1.01526	1.11675	1.09086
Verbascoside	1.01915	0.949423	1.01538	1.00744	1.13945	1.15859
Sotrastaurin	0.99553	0.999178	1.0108	1.04372	1.29568	1.29114
Elesclomol	1.01881	0.963529	1.02899	1.02757	1.18398	1.25052
Go 6983	0.968651	0.986123	1.00569	1.00907	1.27422	0.992173
Geldanamycin	1.02112	1.08594	1.07709	1.05093	1.30775	1.35845
Glabridin	1.00776	1.00503	1.05263	1.03228	1.20437	1.19883
Obacunone	1.05294	1.06695	1.02888	1.08294	1.09148	0.990661
Amentoflavone	1.03307	1.16701	1.41773	1.23039	8.30899	13.3019
Chelerythrine chloride	0.49407	0.592434	0.65648	0.723703	1.02026	0.806707
JNK-IN-7	0.957109	0.993378	1.02718	1.02442	1.25289	1.4454
IQ-1S	0.886577	0.886257	0.993582	0.979853	1.21343	1.08637
1S,3R-RSL3	1.02862	1.08976	1.00019	1.01626	1.39385	1.1603
KRIBB11	0.928797	1.15431	0.995816	1.02174	1.35281	1.14071
Curdione	1.0577	1.15948	1.02495	1.09071	1.26493	1.09807
Secoisolariciresinol diglucoside	1.02341	1.21931	1.05487	1.05319	1.46732	1.19541
Curcumenol	0.985153	1.31062	1.01685	1.04123	1.33077	1.04945
Galangin	1.07354	1.2162	1.08176	1.04177	1.30103	1.27611
Ruboxistaurin hydrochloride	0.897103	1.11973	1.03862	1.01372	1.2426	0.960755
Neflamapimod	1.02387	1.22335	1.04779	1.03631	1.2977	1.17394
Entrectinib	1.02755	1.18029	1.037	1.03771	1.55581	1.38838
Apoptozole	0.97602	1.20818	1.01438	1.03303	1.36336	1.13779
SNX2112	0.988794	1.18281	1.03253	1.03819	1.13471	1.07571
Hydroumbellic acid	1.03721	1.16083	1.04788	1.05943	1.1261	1.14888
Necrosulfonamide	1.00392	1.08381	1.02308	1.08108	1.18469	0.995868
TMS	0.939314	1.13185	1.007	1.08936	1.2459	1.06687
SecinH3	0.9916	1.09584	1.01942	1.20128	1.11628	0.816257
Deoxyarbutin	1.00387	1.10146	1.06387	1.06131	1.12703	0.987879
Calycosin	1.07085	1.07649	1.02082	1.05569	1.25166	1.08866
Astragaloside III	1.10858	1.071	1.06526	1.02387	1.18922	0.988295
